# Supplementary material for: Probing the Environment of Emerin by Enhanced Ascorbate Peroxidase 2 (APEX2)-Mediated Proximity Labeling
Source: Cells. 2020 Mar 3;9(3):605. doi: 10.3390/cells9030605 (PMC7140434; doi:10.3390/cells9030605)
Supplement: Supplementary file 1 [file cells-09-00605-s001.zip]

Archive with 17 entries (12 files):
- PDFs/
- PDFs/figure S1.pdf
- __MACOSX/
- __MACOSX/PDFs/
- __MACOSX/PDFs/._figure S1.pdf
- tables/
- tables/Table S1.xlsx
- __MACOSX/tables/
- __MACOSX/tables/._Table S1.xlsx
- tables/Table S2.xlsx
- __MACOSX/tables/._Table S2.xlsx
- tables/Table S3.xlsx
- __MACOSX/tables/._Table S3.xlsx
- tables/Table S4.xlsx
- __MACOSX/tables/._Table S4.xlsx
- tables/Table S5 new.docx
- __MACOSX/tables/._Table S5 new.docx
