# Supplementary material for: Probing the Environment of Emerin by Enhanced Ascorbate Peroxidase 2 (APEX2)-Mediated Proximity Labeling
Source: Cells. 2020 Mar 3;9(3):605. doi: 10.3390/cells9030605 (PMC7140434; doi:10.3390/cells9030605)
Supplement: Supplementary file 1 [file cells-09-00605-s001.zip › tables/Table S1.xlsx]

## Sheet: legend
Table S1. Biotinylation assay using APEX2-emerin (standard approach)
Identified proteins were sorted into three groups as follows. The results are shown in individual sheets.
	1) proteins identified in quadrant IV
	2) proteins identified in quadrants I, II and III
	3) proteins which were only quantified in either the forward or the reverse experiment
Columns
Significance B: A "+" indicates a positive result in a Significance B test with the following settings: both-sided, Benjamini Hochberg FDR, threshold value: 0.05 (shown separately for forward and reverse experiments)
Normalized ratio H/L (log2): log2 of normalized ratio between two isotopically labeled partners (shown separately for forward and reverse experiments)
Intensity: log2 of the mean combined peptide signal intensity per protein
Protein IDs: identifiers of proteins contained in the protein group, sorted by number of identified peptides in descending order
Majority protein IDs: IDs of proteins that have at least half of the peptides that the leading protein has
Subcellular localization: subcellular localization as listed in UniProt (corresponding to the first majority protein ID)

## Sheet: quadrant IV
	Standard APEX approach: Proteins identified in quadrant IV
	Gene names	Protein names	Significance B		Normalized ratio H/L (log2)		Intensity		Protein IDs	Majority protein IDs	Subcellular localization
			forward	reverse	forward	reverse	forward	reverse
	EMD	Emerin	+	+	-5.39812	4.614	36.911	36.0656	P50402;Q5HY57;F8WEQ1	P50402	Nucleus inner membrane; Single-pass membrane protein; Nucleoplasmic side. Nucleus outer membrane.
	LAMP2	Lysosome-associated membrane glycoprotein 2	+	+	-2.25415	3.90313	28.0856	27.47	P13473-2;P13473;P13473-3;H0YCG2	P13473-2;P13473;P13473-3	Cell membrane; Single-pass type I membrane protein. Endosome membrane; Single-pass type I membrane protein. Lysosome membrane; Single-pass type I membrane protein. Cytoplasmic vesicle, autophagosome membrane.
	BCAP31	B-cell receptor-associated protein 31	+	+	-3.22001	3.47301	29.4636	29.718	P51572;P51572-2;C9JMD7;C9JSP1;C9JQ75;C9J0M4;C9JM14	P51572;P51572-2;C9JMD7;C9JSP1;C9JQ75;C9J0M4	Endoplasmic reticulum membrane; Multi-pass membrane protein. Endoplasmic reticulum-Golgi intermediate compartment membrane; Multi-pass membrane protein.
	EPHX1	Epoxide hydrolase 1	+	+	-2.27977	2.88481	28.6329	27.8339	P07099;B1AQP8;B1AQP9	P07099	Microsome membrane; Single-pass type III membrane protein. Endoplasmic reticulum membrane; Single-pass type III membrane protein.
	ZMPSTE24	CAAX prenyl protease 1 homolog	+	+	-2.42384	2.67482	27.9414	28.0026	O75844	O75844	Endoplasmic reticulum membrane; Multi-pass membrane protein. Nucleus inner membrane; Multi-pass membrane protein.
	GOPC	Golgi-associated PDZ and coiled-coil motif-containing protein	+	+	-2.5216	2.62246	30.3899	29.9542	Q9HD26-2;Q9HD26;F5H1Y4;Q9HD26-3;A0A0J9YVX5	Q9HD26-2;Q9HD26;F5H1Y4;Q9HD26-3	Cytoplasm. Golgi apparatus membrane; Peripheral membrane protein. Golgi apparatus, trans-Golgi network membrane; Peripheral membrane protein. Cell junction, synapse. Cell junction, synapse, postsynaptic cell membrane, postsynaptic density. Cell projection, dendrite.
	LMAN2L	VIP36-like protein	+	+	-2.1839	2.32403	27.5774	26.5366	Q9H0V9;Q9H0V9-2;Q9H0V9-3;F8WB07;F8WEK5	Q9H0V9;Q9H0V9-2;Q9H0V9-3	Endoplasmic reticulum membrane; Single-pass type I membrane protein. Golgi apparatus membrane; Single-pass type I membrane protein.
	CANX	Calnexin	+	+	-2.35638	2.32066	34.3608	34.3021	P27824;P27824-2;P27824-3;H0Y9Q7;D6RGY2;D6RB85;D6RDP7;D6RAU8;D6RFL1;H0Y9H1;D6RAQ8;D6RHJ3;D6RD16	P27824;P27824-2;P27824-3	Endoplasmic reticulum membrane; Single-pass type I membrane protein. Endoplasmic reticulum. Melanosome.
	LMNB1	Lamin-B1	+	+	-2.40553	2.27032	32.3746	31.9215	P20700;E9PBF6;A0A0D9SFE5;A0A0D9SFY5	P20700;E9PBF6;A0A0D9SFE5	Nucleus inner membrane; Lipid-anchor; Nucleoplasmic side.
	M6PR	Cation-dependent mannose-6-phosphate receptor	+	+	-2.06383	2.22438	30.471	30.1923	P20645;F5GX30;F5GXE0;F5GXU0;F5H883;H0YGE9;H0YGT2;H0YF90;F5H4U1	P20645;F5GX30	Lysosome membrane; Single-pass type I membrane protein.
	LRRC59	Leucine-rich repeat-containing protein 59	+	+	-2.43168	2.20254	31.9364	31.4712	Q96AG4;I3L223	Q96AG4	Microsome membrane; Single-pass type II membrane protein. Endoplasmic reticulum membrane; Single-pass type II membrane protein. Nucleus envelope.
	LMAN2	Vesicular integral-membrane protein VIP36	+	+	-2.37917	2.19664	32.1624	31.6268	Q12907;D6RBV2;D6RIU4;D6RDX1;D6RBH1	Q12907;D6RBV2;D6RIU4;D6RDX1	Endoplasmic reticulum-Golgi intermediate compartment membrane; Single-pass type I membrane protein. Golgi apparatus membrane; Single-pass membrane protein. Endoplasmic reticulum membrane; Single-pass type I membrane protein.
	TMEM43	Transmembrane protein 43	+	+	-2.28195	2.16884	31.1813	29.7614	Q9BTV4;V9GY05	Q9BTV4	Endoplasmic reticulum. Nucleus inner membrane; Multi-pass membrane protein.
	TMPO		+	+	-2.22156	2.16736	26.6589	26.0324	H0YJH7	H0YJH7
	LAMP1	Lysosome-associated membrane glycoprotein 1	+	+	-2.503	2.16527	30.5667	30.5406	P11279;P11279-2	P11279;P11279-2	Cell membrane; Single-pass type I membrane protein. Endosome membrane; Single-pass type I membrane protein. Lysosome membrane; Single-pass type I membrane protein. Late endosome.
	ACBD3	Golgi resident protein GCP60	+	+	-2.77606	2.08417	30.7384	30.0711	Q9H3P7	Q9H3P7	Golgi apparatus membrane; Peripheral membrane protein; Cytoplasmic side. Mitochondrion.
	EMC2	ER membrane protein complex subunit 2	+	+	-2.22972	2.05464	28.4277	27.475	Q15006;H0YAS9;E5RGJ2	Q15006	Nucleus. Cytoplasm.
	IGF2R	Cation-independent mannose-6-phosphate receptor	+	+	-2.22156	2.04576	29.1062	27.7255	P11717;S4R328	P11717	Lysosome membrane; Single-pass type I membrane protein.
	TMPO	Lamina-associated polypeptide 2, isoforms beta/gamma;Thymopoietin;Thymopentin	+	+	-2.36967	2.00877	31.175	31.4036	P42167;G5E972	P42167;G5E972	Nucleus inner membrane; Single-pass type II membrane protein.
	TMX1	Thioredoxin-related transmembrane protein 1	+	+	-2.54532	2.00475	29.8203	30.082	Q9H3N1;G3V448	Q9H3N1	Membrane; Single-pass type I membrane protein. Endoplasmic reticulum membrane; Single-pass type I membrane protein.
	DDRGK1	DDRGK domain-containing protein 1	+	+	-2.32164	1.98112	27.4123	25.7966	A0A0A0MRX2;Q96HY6-2;Q96HY6	A0A0A0MRX2;Q96HY6-2;Q96HY6
	TOR1AIP1	Torsin-1A-interacting protein 1	+	+	-2.14854	1.89941	30.7893	30.6315	Q5JTV8;A0A0A0MSK5;H0YD16;H0Y4R4;H0YDU3	Q5JTV8;A0A0A0MSK5	Nucleus inner membrane; Single-pass membrane protein.
	RTN4	Reticulon;Reticulon-4	+	+	-1.88625	1.8899	31.9649	31.545	F8W914;Q9NQC3-2;Q9NQC3-5;H7C106;Q9NQC3-3;A0A0U1RQR6	F8W914;Q9NQC3-2;Q9NQC3-5;H7C106;Q9NQC3-3;A0A0U1RQR6	Endoplasmic reticulum membrane; Multi-pass membrane protein.
	ITGB1	Integrin beta-1	+	+	-1.82977	1.71997	33.0191	32.7983	P05556;P05556-2;P05556-5;P05556-4;P05556-3;E7EQW5;C9JPK5;Q5T3E6;E9PLR6;E7EUI6;E7ERX5;C9JJP8;Q5T3E5;E9PQJ2;H7C4N8	P05556;P05556-2;P05556-5;P05556-4;P05556-3	Cell membrane; Single-pass type I membrane protein. Cell projection, invadopodium membrane; Single-pass type I membrane protein. Cell projection, ruffle membrane; Single-pass type I membrane protein. Recycling endosome. Melanosome. Cleavage furrow. Cell projection, lamellipodium. Cell projection, ruffle. Cell junction, focal adhesion. Cell surface.
	C2CD3	C2 domain-containing protein 3	+	+	-2.60674	1.68217	33.7768	32.9154	F5H0U2;Q4AC94-2;Q4AC94-4;Q4AC94-1;Q4AC94-3;Q4AC94	F5H0U2;Q4AC94-2;Q4AC94-4;Q4AC94-1;Q4AC94-3;Q4AC94
	CSNK2A1;CSNK2A3	Casein kinase II subunit alpha;Casein kinase II subunit alpha 3	+	+	-1.69283	1.66798	31.4218	31.6653	E7EU96;P68400;Q8NEV1;P68400-2;V9GYA2;V9GY80;A0A087WY74;V9GYW6	E7EU96;P68400;Q8NEV1;P68400-2
	LMNA	Prelamin-A/C;Lamin-A/C	+	+	-1.6156	1.45702	35.8465	35.4801	P02545;P02545-6;P02545-3;P02545-5;P02545-4;H0YAB0;A0A0C4DGC5;REV__Q5VX52	P02545;P02545-6;P02545-3;P02545-5;P02545-4
	TFRC	Transferrin receptor protein 1;Transferrin receptor protein 1, serum form	+	+	-1.74773	1.41938	35.9107	35.714	P02786;G3V0E5;H7C3V5;F8WBE5;Q9UP52-2;Q9UP52-3;Q9UP52	P02786;G3V0E5	Cell membrane; Single-pass type II membrane protein. Melanosome.
	VAPA	Vesicle-associated membrane protein-associated protein A	+	+	-1.56563	1.3927	31.4835	31.4637	Q9P0L0;Q9P0L0-2;J3QKM9	Q9P0L0;Q9P0L0-2	Endoplasmic reticulum membrane; Single-pass type IV membrane protein. Cell membrane; Single-pass type IV membrane protein. Cell junction, tight junction. Nucleus membrane.
	SPTBN2	Spectrin beta chain, non-erythrocytic 2	+		-3.78216	0.213627	31.5282	29.3003	O15020-2;O15020	O15020-2;O15020	Cytoplasm, cytoskeleton. Cytoplasm, cell cortex.
	ENTPD1	Ectonucleoside triphosphate diphosphohydrolase 1	+		-2.46753	0.916935	33.6511	32.7628	P49961-4;P49961-5;P49961;P49961-2;P49961-6	P49961-4;P49961-5;P49961;P49961-2;P49961-6	Membrane; Multi-pass membrane protein.
	ECE1	Endothelin-converting enzyme 1	+		-2.25408	1.59979	27.5905	26.9162	B4DKB2;P42892-3;P42892-2;P42892-4;P42892	B4DKB2;P42892-3;P42892-2;P42892-4;P42892
	CPD	Carboxypeptidase D	+		-2.22102	1.70416	29.5594	26.6847	O75976;O75976-2;J3QRJ9	O75976;O75976-2	Cell membrane; Single-pass type I membrane protein.
	PDXDC1	Pyridoxal-dependent decarboxylase domain-containing protein 1	+		-2.12155	1.06784	28.8166	29.3816	Q6P996-4;Q6P996-5;Q6P996;H3BND4;Q6P996-3;Q86XE2;Q6P996-2;Q6XYB5;J3KNK7;Q6P474;H3BPV5;H3BM88;A0A0J9YXH6	Q6P996-4;Q6P996-5;Q6P996;H3BND4;Q6P996-3
	POR	NADPH--cytochrome P450 reductase	+		-1.97336	1.72496	31.3121	30.6861	P16435;H0Y4R2;E7EMD0;E7EWU0;C9JU80	P16435;H0Y4R2;E7EMD0	Endoplasmic reticulum membrane; Single-pass membrane protein; Cytoplasmic side.
	EXOC7	Exocyst complex component 7		+	-0.0248394	2.78425	26.7033	27.8387	A0A0A0MRE1;B4DJ07;A0A0A0MSB8;Q9UPT5-2;Q9UPT5-5;Q9UPT5-1;Q9UPT5-6;Q9UPT5	A0A0A0MRE1;B4DJ07;A0A0A0MSB8;Q9UPT5-2;Q9UPT5-5;Q9UPT5-1;Q9UPT5-6;Q9UPT5
	SEC61B	Protein transport protein Sec61 subunit beta		+	-1.05364	2.43325	27.1076	26.6641	P60468	P60468	Endoplasmic reticulum membrane; Single-pass membrane protein.
	ARL6IP5	PRA1 family protein 3		+	-1.67655	2.31066	27.8371	26.9563	O75915;F8WF90;C9JQU6;F8WF33	O75915;F8WF90;C9JQU6;F8WF33	Endoplasmic reticulum membrane; Multi-pass membrane protein. Cell membrane; Multi-pass membrane protein. Cytoplasm. Cytoplasm, cytoskeleton.
	APOL2	Apolipoprotein L2		+	-1.98251	2.20952	28.0635	27.8501	Q9BQE5;J3KQL8;E9PM95;B0QYK8	Q9BQE5;J3KQL8	Cytoplasm.
	CYB5R3	NADH-cytochrome b5 reductase 3;NADH-cytochrome b5 reductase 3 membrane-bound form;NADH-cytochrome b5 reductase 3 soluble form		+	-1.93545	2.19065	30.9506	30.5034	P00387-2;P00387;P00387-3;B1AHF3	P00387-2;P00387;P00387-3;B1AHF3	Isoform 1: Endoplasmic reticulum membrane; Lipid-anchor; Cytoplasmic side. Mitochondrion outer membrane; Lipid-anchor; Cytoplasmic side.; SUBCELLULAR LOCATION: Isoform 2: Cytoplasm.
	HMOX1	Heme oxygenase 1		+	-1.76793	2.12582	28.6295	27.1399	P09601;B1AHA8	P09601;B1AHA8	Microsome. Endoplasmic reticulum membrane; Peripheral membrane protein; Cytoplasmic side.
	JAGN1	Protein jagunal homolog 1		+	-2.00387	2.12155	29.3351	29.6699	Q8N5M9	Q8N5M9	Endoplasmic reticulum membrane; Multi-pass membrane protein.
	LSS	Lanosterol synthase		+	-1.4209	1.96547	27.1263	26.4152	P48449-2;P48449-3;P48449;C9J315;A0A0G2JQD0;H7C3A5	P48449-2;P48449-3;P48449;C9J315	Endoplasmic reticulum membrane; Peripheral membrane protein.
	TM9SF2	Transmembrane 9 superfamily member 2		+	-1.10774	1.95777	25.1838	26.1073	Q99805	Q99805	Endosome membrane; Multi-pass membrane protein.
	GALNT2	Polypeptide N-acetylgalactosaminyltransferase 2;Polypeptide N-acetylgalactosaminyltransferase 2 soluble form		+	-2.05643	1.95271	26.7448	23.1834	Q10471;Q10471-2	Q10471;Q10471-2	Golgi apparatus, Golgi stack membrane; Single-pass type II membrane protein. Secreted.
	VDAC1	Voltage-dependent anion-selective channel protein 1		+	-1.66708	1.89344	30.1136	30.0567	P21796;C9JI87	P21796;C9JI87	Mitochondrion outer membrane; Multi-pass membrane protein. Cell membrane; Multi-pass membrane protein. Membrane raft; Multi-pass membrane protein.
	SSR1	Translocon-associated protein subunit alpha		+	-1.543	1.82615	28.4243	27.9015	C9J3L8;C9J5W0;E9PAL7;C9IZQ1;P43307;P43307-2	C9J3L8;C9J5W0;E9PAL7;C9IZQ1;P43307;P43307-2
	CYC1	Cytochrome c1, heme protein, mitochondrial		+	-1.73745	1.81795	28.4644	30.1214	P08574	P08574	Mitochondrion inner membrane; Single-pass membrane protein; Intermembrane side.
	TMX3	Protein disulfide-isomerase TMX3		+	-1.6795	1.78098	28.5254	27.7572	Q96JJ7;Q96JJ7-2;B4DIE3;H3BPB3	Q96JJ7;Q96JJ7-2	Endoplasmic reticulum membrane; Single-pass membrane protein.
	LMNA	Prelamin-A/C;Lamin-A/C		+	-1.8271	1.61419	27.8146	28.4007	P02545-2;Q3BDU5;Q5TCI8	P02545-2;Q3BDU5;Q5TCI8	Nucleus. Nucleus envelope. Nucleus lamina. Nucleus, nucleoplasm.
	TMEM214	Transmembrane protein 214		+	-1.84239	1.59693	29.9698	28.8383	Q6NUQ4;Q6NUQ4-2;H7C0H8;H7C085;H7C008;H7BZI0	Q6NUQ4;Q6NUQ4-2	Endoplasmic reticulum membrane; Multi-pass membrane protein.
	CLPTM1L	Cleft lip and palate transmembrane protein 1-like protein		+	-1.14484	1.57231	29.5533	28.5531	Q96KA5-2;Q96KA5;G5E9Z2	Q96KA5-2;Q96KA5;G5E9Z2	Membrane; Multi-pass membrane protein.
	CPT1A	Carnitine O-palmitoyltransferase 1, liver isoform		+	-1.21934	1.447	31.3517	31.4914	P50416;P50416-2;H3BMD2;H3BP22;H3BUV7;H3BUJ0;Q92523-4;Q92523-3;Q92523	P50416;P50416-2	Mitochondrion outer membrane; Multi-pass membrane protein.
	ANXA6	Annexin A6;Annexin		+	-0.623221	1.39078	32.6962	32.4389	P08133;P08133-2;E7EMC6;E5RJF5;E5RK63;E5RFF0;E5RI05;E5RJR0;E5RIU8	P08133;P08133-2;E7EMC6	Cytoplasm. Melanosome.
	SRPRB	Signal recognition particle receptor subunit beta		+	-1.42036	1.3305	30.6441	31.869	Q9Y5M8;H7C4H2;C9J5Z8	Q9Y5M8;H7C4H2	Endoplasmic reticulum membrane; Single-pass membrane protein.
	SRPR	Signal recognition particle receptor subunit alpha		+	-1.32474	1.24793	32.2094	32.0405	P08240;P08240-2	P08240;P08240-2	Endoplasmic reticulum membrane; Peripheral membrane protein.
	MYOF	Myoferlin		+	-1.20966	1.22934	32.8501	32.6935	Q9NZM1-6;Q9NZM1;Q9NZM1-2;Q9NZM1-3;Q9NZM1-5;H0YD14;Q9NZM1-7;Q9NZM1-8;Q9NZM1-4;O75923-15;O75923-3;O75923-9;O75923;O75923-14;O75923-6;O75923-12;O75923-5;O75923-11;O75923-4;O75923-10;O75923-2;O75923-8;O75923-7;O75923-13	Q9NZM1-6;Q9NZM1;Q9NZM1-2;Q9NZM1-3;Q9NZM1-5;H0YD14	Cell membrane; Single-pass type II membrane protein. Nucleus membrane; Single-pass type II membrane protein. Cytoplasmic vesicle membrane; Single-pass type II membrane protein.
	ITGB6	Integrin beta;Integrin beta-6			-1.71952	1.71422	30.0268	29.6579	A0A087WXP3;E9PEE8;P18564-2;P18564	A0A087WXP3;E9PEE8;P18564-2;P18564	Membrane; Single-pass type I membrane protein.
	AGK	Acylglycerol kinase, mitochondrial			-0.639153	1.69296	26.5588	23.7403	E9PG39;Q53H12;E9PC15;Q53H12-2	E9PG39;Q53H12;E9PC15
	TMX4	Thioredoxin-related transmembrane protein 4			-1.29184	1.68446	23.4183	23.6613	Q9H1E5	Q9H1E5	Membrane; Single-pass type I membrane protein.
	STIM1	Stromal interaction molecule 1			-1.8249	1.66667	27.1589	27.3089	E9PNJ4;G0XQ39;Q13586;H0YDB2;Q13586-2;E9PIQ8	E9PNJ4;G0XQ39;Q13586;H0YDB2;Q13586-2
	ABCB6	ATP-binding cassette sub-family B member 6, mitochondrial			-1.45946	1.66653	26.419	25.1264	H7BXK9;Q9NP58-4;Q9NP58	H7BXK9;Q9NP58-4;Q9NP58
	RPL6	60S ribosomal protein L6			-0.189927	1.65769	24.2676	25.2492	Q02878;F8VZA3;F8VWR1;F8VU16;F8VZ45;U3KQR5	Q02878	Cytoplasm, cytosol. Cytoplasm. Rough endoplasmic reticulum.
	COX4I1	Cytochrome c oxidase subunit 4 isoform 1, mitochondrial			-1.56375	1.61607	29.0921	29.7634	P13073;H3BN72;H3BNV9;Q86WV2;H3BPG0;H3BNI5	P13073;H3BN72;H3BNV9;Q86WV2;H3BPG0	Mitochondrion inner membrane.
	CLPTM1	Cleft lip and palate transmembrane protein 1			-1.49549	1.59063	27.1128	25.7503	O96005;O96005-4;O96005-3;K7EQQ1;K7EJ16	O96005;O96005-4;O96005-3	Membrane; Multi-pass membrane protein.
	LCLAT1	Lysocardiolipin acyltransferase 1			-1.26527	1.57342	26.5102	26.4229	Q6UWP7-3;Q6UWP7;C9K0C3;Q6UWP7-2;C9J5S5;C9JA02;C9JMW2;C9JUV9;C9JXY8;C9J6F4	Q6UWP7-3;Q6UWP7;C9K0C3;Q6UWP7-2	Endoplasmic reticulum membrane; Multi-pass membrane protein.
	NCSTN	Nicastrin			-1.67498	1.56345	31.2614	30.9033	Q92542-2;Q92542;Q5T205;H0Y6T7;H0Y3Z4;Q5T209	Q92542-2;Q92542;Q5T205;H0Y6T7;H0Y3Z4	Membrane; Single-pass type I membrane protein. Cytoplasmic vesicle membrane; Single-pass type I membrane protein. Melanosome.
	SEC22B	Vesicle-trafficking protein SEC22b			-1.68985	1.54932	30.2546	30.6355	O75396;A0A087X1A9	O75396	Endoplasmic reticulum membrane; Single-pass type IV membrane protein. Endoplasmic reticulum-Golgi intermediate compartment membrane. Golgi apparatus, cis-Golgi network membrane. Golgi apparatus, trans-Golgi network membrane. Melanosome.
	RPL35	60S ribosomal protein L35			-1.48431	1.52982	29.3773	27.0882	P42766;F2Z388	P42766;F2Z388
	SCAMP1	Secretory carrier-associated membrane protein 1			-1.18151	1.50691	29.1947	28.7408	A0A087WXB0;O15126;A0A087WU14;O15126-2;A0A087WZA6;A0A087WTX8	A0A087WXB0;O15126;A0A087WU14;O15126-2	Membrane; Multi-pass membrane protein.
	ABCG2	ATP-binding cassette sub-family G member 2			-0.621733	1.50421	27.6132	27.8093	Q9UNQ0-2;Q9UNQ0;H0YAF3;H0YAF1	Q9UNQ0-2;Q9UNQ0	Cell membrane; Multi-pass membrane protein. Mitochondrion membrane; Multi-pass membrane protein.
	ANXA4	Annexin A4;Annexin			-0.820158	1.50218	29.976	29.9573	P09525;Q6P452;P09525-2;B4E1S2	P09525;Q6P452;P09525-2
	LEMD3	Inner nuclear membrane protein Man1			-1.78926	1.48579	26.9522	25.3448	Q9Y2U8	Q9Y2U8	Nucleus inner membrane; Multi-pass membrane protein.
	MTX1	Metaxin-1			-1.67268	1.44504	27.4778	28.3578	A0A0A0MRK6;Q13505-3;Q13505;A0A0C4DFQ1;Q13505-2;H0Y6Y5	A0A0A0MRK6;Q13505-3;Q13505;A0A0C4DFQ1;Q13505-2	Membrane; Single-pass type I membrane protein. Mitochondrion outer membrane.
	SLC38A1	Sodium-coupled neutral amino acid transporter 1			-1.27523	1.43387	29.4254	29.6967	F8VX04;Q9H2H9;F8VX12	F8VX04;Q9H2H9
	NDUFA8	NADH dehydrogenase [ubiquinone] 1 alpha subcomplex subunit 8			-1.57158	1.4253	24.0963	25.2324	P51970	P51970	Mitochondrion inner membrane; Peripheral membrane protein. Mitochondrion intermembrane space. Mitochondrion.
	WLS	Protein wntless homolog			-1.67158	1.42153	26.8976	26.0684	Q5T9L3-3;Q5T9L3;Q5T9L3-2;E9PKJ0;E9PJW4;H0YCG9;E9PM62;E9PM23;Q7Z430;E9PQK1	Q5T9L3-3;Q5T9L3;Q5T9L3-2;E9PKJ0;E9PJW4;H0YCG9;E9PM62	Golgi apparatus membrane; Multi-pass membrane protein. Cytoplasmic vesicle membrane; Multi-pass membrane protein. Cell membrane; Multi-pass membrane protein. Endoplasmic reticulum membrane; Multi-pass membrane protein. Golgi apparatus membrane; Multi-pass membrane protein. Early endosome membrane; Multi-pass membrane protein.
	ARFGEF1	Brefeldin A-inhibited guanine nucleotide-exchange protein 1			-1.75765	1.40545	30.2313	27.5158	Q9Y6D6;E5RIF2;E5RHL7;E5RHZ1;E5RJN9	Q9Y6D6;E5RIF2	Cytoplasm. Cytoplasm, perinuclear region. Golgi apparatus. Golgi apparatus, trans-Golgi network. Nucleus. Nucleus, nucleolus. Nucleus matrix. Membrane.
	RPL18	60S ribosomal protein L18			-0.594095	1.39819	29.8721	29.4916	J3QQ67;Q07020;F8VYV2;G3V203;H0YHA7;Q07020-2;F8VUA6;A0A075B7A0;F8VXR6	J3QQ67;Q07020;F8VYV2;G3V203;H0YHA7;Q07020-2;F8VUA6;A0A075B7A0
	RER1	Protein RER1			-1.68154	1.39177	26.8643	26.1287	Q5T092;A0A0A0MR06;Q5T091;O15258;Q5T093	Q5T092;A0A0A0MR06;Q5T091;O15258;Q5T093
	DNAJB12	DnaJ homolog subfamily B member 12			-1.74072	1.37178	27.5216	27.8745	Q9NXW2;J3KPS0;Q9NXW2-2;V9GYN7;V9GY70	Q9NXW2;J3KPS0;Q9NXW2-2;V9GYN7	Endoplasmic reticulum membrane; Single-pass membrane protein. Nucleus membrane; Single-pass membrane protein.
	RAB6A;RAB6B	Ras-related protein Rab-6A;Ras-related protein Rab-6B			-0.605222	1.37106	31.1116	30.7687	P20340-2;P20340;P20340-4;Q9NRW1;F5H3K7;C9JU14;J3KR73;P20340-3;Q9NRW1-2;F5GX61;C9JB90;C9J0I2;Q53S08	P20340-2;P20340;P20340-4;Q9NRW1	Golgi apparatus membrane; Lipid-anchor.
	HMOX2	Heme oxygenase 2			-1.42977	1.36132	28.9567	29.2773	P30519;A0A087WT44;P30519-2;I3L159;I3L1F5;I3L276;I3L4P8;A0A1B0GXH0;I3L463;I3L1Y2	P30519;A0A087WT44;P30519-2;I3L159;I3L1F5	Microsome. Endoplasmic reticulum.
	REEP5	Receptor expression-enhancing protein;Receptor expression-enhancing protein 5			-1.5968	1.35885	24.9074	25.78	E2QRG8;Q00765	E2QRG8;Q00765	Membrane; Multi-pass membrane protein.
	SAR1A;SAR1B	GTP-binding protein SAR1a;GTP-binding protein SAR1b			-1.39673	1.35479	28.9495	28.2608	Q9NR31;X1WI22;D6RAA2;Q5SQT8;D6RDB2;D6RD69;Q9NR31-2;Q9Y6B6;H0Y5E8	Q9NR31;X1WI22;D6RAA2;Q5SQT8;D6RDB2;D6RD69;Q9NR31-2;Q9Y6B6	Endoplasmic reticulum. Golgi apparatus.
	TM9SF3	Transmembrane 9 superfamily member 3			-1.60226	1.34557	28.7679	28.7204	Q9HD45;Q5TB53	Q9HD45;Q5TB53	Membrane; Multi-pass membrane protein.
	CYP20A1	Cytochrome P450 20A1			-1.65118	1.34136	24.0946	26.5016	F8WBE2;C9J8K7;E9PHG5;Q6UW02-2;Q6UW02	F8WBE2;C9J8K7;E9PHG5;Q6UW02-2;Q6UW02
	LMNB2	Lamin-B2			-1.70148	1.334	27.985	27.1286	Q03252	Q03252	Nucleus inner membrane; Lipid-anchor; Nucleoplasmic side.
	HACD3	Very-long-chain (3R)-3-hydroxyacyl-CoA dehydratase 3			-1.23294	1.32694	30.046	29.2059	Q9P035;H3BS72;H3BPZ1;Q9P035-2;H3BRL8;H3BMZ1	Q9P035;H3BS72;H3BPZ1;Q9P035-2	Endoplasmic reticulum membrane; Multi-pass membrane protein.
	HSD17B11	Estradiol 17-beta-dehydrogenase 11			-1.39707	1.31887	29.4226	28.1745	D6RCD0;Q8NBQ5	D6RCD0;Q8NBQ5
	YIF1B	Protein YIF1B			-1.55584	1.31725	23.769	25.6405	K7EPQ7;Q5BJH7-2;Q5BJH7-6;Q5BJH7-3;Q5BJH7	K7EPQ7;Q5BJH7-2;Q5BJH7-6;Q5BJH7-3;Q5BJH7
	MSMO1	Methylsterol monooxygenase 1			-1.37038	1.29455	23.4777	25.2167	Q15800-2;Q15800;D6RDP9;D6R952	Q15800-2;Q15800;D6RDP9;D6R952	Endoplasmic reticulum membrane; Multi-pass membrane protein.
	SRSF1	Serine/arginine-rich splicing factor 1			-0.366801	1.29384	24.8614	27.2337	J3KTL2;Q07955;Q07955-3;Q07955-2;J3QQV5;J3KSW7;J3KSR8	J3KTL2;Q07955;Q07955-3;Q07955-2;J3QQV5;J3KSW7
	CKAP4	Cytoskeleton-associated protein 4			-1.27254	1.27715	29.7163	30.3388	Q07065	Q07065	Endoplasmic reticulum membrane; Single-pass type II membrane protein. Cell membrane; Single-pass type II membrane protein. Cytoplasm, cytoskeleton. Cytoplasm, perinuclear region.
	TOMM70A	Mitochondrial import receptor subunit TOM70			-1.30102	1.27232	30.1248	29.6992	O94826	O94826	Mitochondrion outer membrane; Single-pass membrane protein.
	ARFIP2	Arfaptin-2			-1.64557	1.2593	27.8842	27.2198	A0A087X1E4;P53365-3;P53365;P53365-2;E9PRV8;E9PPY7	A0A087X1E4;P53365-3;P53365;P53365-2
	GOLGA2	Golgin subfamily A member 2			-1.46985	1.23824	29.199	28.8281	A0A0C4DGS5;Q08379;Q08379-2;B7ZC06;H0Y7B8;A0A087WYC0	A0A0C4DGS5;Q08379;Q08379-2	Golgi apparatus, cis-Golgi network membrane; Peripheral membrane protein. Cytoplasm, cytoskeleton, spindle pole.
	ICAM1	Intercellular adhesion molecule 1			-1.68952	1.23272	26.4742	27.4139	P05362;K7EKL8;E7ESS4	P05362;K7EKL8	Membrane; Single-pass type I membrane protein.
	TMEM41B	Transmembrane protein 41B			-1.21397	1.22076	27.0038	27.1877	E9PJ42;Q5BJD5-3;Q5BJD5-2;Q5BJD5	E9PJ42;Q5BJD5-3;Q5BJD5-2;Q5BJD5
	ATG9A	Autophagy-related protein 9A			-0.493601	1.2042	25.674	22.5798	Q7Z3C6-2;Q7Z3C6;H7C1G6;H7C152;Q7Z3C6-3	Q7Z3C6-2;Q7Z3C6	Cytoplasmic vesicle, autophagosome membrane; Multi-pass membrane protein. Golgi apparatus, trans-Golgi network membrane; Multi-pass membrane protein. Late endosome membrane; Multi-pass membrane protein. Endoplasmic reticulum membrane; Multi-pass membrane protein.
	AIFM1	Apoptosis-inducing factor 1, mitochondrial			-1.26711	1.1939	31.5443	31.4834	O95831-3;O95831;O95831-2;E9PMA0;O95831-5;O95831-6;O95831-4	O95831-3;O95831;O95831-2;E9PMA0;O95831-5	Mitochondrion intermembrane space. Mitochondrion inner membrane. Cytoplasm. Nucleus. Cytoplasm, perinuclear region.
	RHBDD2	Rhomboid domain-containing protein 2			-1.11182	1.19131	28.5993	28.2965	Q6NTF9;Q6NTF9-2;Q6NTF9-3;Q9UDT1	Q6NTF9;Q6NTF9-2	Golgi apparatus, cis-Golgi network membrane; Multi-pass membrane protein.
	GNB2	Guanine nucleotide-binding protein G(I)/G(S)/G(T) subunit beta-2			-1.13508	1.19049	27.2208	28.2282	P62879;C9JIS1;C9JXA5;E7EP32;C9JZN1;P62879-2;Q9BRK4	P62879;C9JIS1;C9JXA5;E7EP32;C9JZN1	Cytoplasm, perinuclear region.
	STT3B	Dolichyl-diphosphooligosaccharide--protein glycosyltransferase subunit STT3B			-1.49985	1.18751	26.6497	28.1293	Q8TCJ2	Q8TCJ2	Endoplasmic reticulum. Endoplasmic reticulum membrane; Multi-pass membrane protein.
	B2M	Beta-2-microglobulin;Beta-2-microglobulin form pI 5.3			-1.05508	1.17076	29.1007	29.6558	P61769;H0YLF3;F5H6I0	P61769;H0YLF3;F5H6I0	Secreted. Cell surface.
	HM13	Minor histocompatibility antigen H13			-1.12475	1.16858	25.0308	24.9576	Q8TCT9-5;Q8TCT9;Q8TCT9-2;A0A075B6F6;Q8TCT9-4	Q8TCT9-5;Q8TCT9;Q8TCT9-2;A0A075B6F6;Q8TCT9-4	Endoplasmic reticulum membrane; Multi-pass membrane protein. Membrane; Multi-pass membrane protein; Lumenal side.; SUBCELLULAR LOCATION: Isoform 4: Cell membrane; Multi-pass membrane protein.
	GNB4	Guanine nucleotide-binding protein subunit beta-4			-0.916753	1.15523	30.2042	30.3676	Q9HAV0;C9JD14;H7C5J5	Q9HAV0;C9JD14
	RAB2A;DKFZp313C1541;RAB2B	Ras-related protein Rab-2A;Ras-related protein Rab-2B			-1.18449	1.15335	28.6053	29.5763	P61019;P61019-2;H7C125;Q5HYI5;Q8WUD1;E9PKL7;Q8WUD1-2;E9PE37;Q6PIK3;H0YD31	P61019;P61019-2;H7C125;Q5HYI5;Q8WUD1	Endoplasmic reticulum-Golgi intermediate compartment membrane; Lipid-anchor. Melanosome. Endoplasmic reticulum membrane; Lipid-anchor. Golgi apparatus membrane; Lipid-anchor.
	MGST1	Microsomal glutathione S-transferase 1			-1.15293	1.15147	30.1948	30.8743	P10620;F5H7F6;F5H6X2;P10620-2;F5GX73;F5H613;F5H760	P10620;F5H7F6;F5H6X2;P10620-2	Microsome. Mitochondrion outer membrane; Peripheral membrane protein. Endoplasmic reticulum membrane; Multi-pass membrane protein.
	NSDHL	Sterol-4-alpha-carboxylate 3-dehydrogenase, decarboxylating			-1.00095	1.1375	31.8223	30.8787	Q15738;C9JDR0	Q15738;C9JDR0	Endoplasmic reticulum membrane; Single-pass membrane protein. Lipid droplet.
	LPCAT1	Lysophosphatidylcholine acyltransferase 1			-1.19674	1.12592	30.158	30.0738	Q8NF37;A0A0G2JQ62;A0A0G2JRI7	Q8NF37;A0A0G2JQ62	Endoplasmic reticulum membrane; Single-pass type II membrane protein. Golgi apparatus membrane; Single-pass type II membrane protein. Lipid droplet.
	MON2	Protein MON2 homolog			-1.35395	1.12194	29.619	29.0323	Q7Z3U7-5;Q7Z3U7;Q7Z3U7-2;Q7Z3U7-6;Q7Z3U7-3;F8VZV1;F8VZV6;F8VQS2	Q7Z3U7-5;Q7Z3U7;Q7Z3U7-2;Q7Z3U7-6;Q7Z3U7-3
	PTPN1	Tyrosine-protein phosphatase non-receptor type 1;Tyrosine-protein phosphatase non-receptor type			-1.13217	1.11277	29.9337	30.2406	P18031;B4DSN5	P18031;B4DSN5	Endoplasmic reticulum membrane; Peripheral membrane protein; Cytoplasmic side.
	CCDC47	Coiled-coil domain-containing protein 47			-1.3767	1.1117	30.1676	28.6501	Q96A33;Q96A33-2;A0A087WYW6;J3QR89	Q96A33;Q96A33-2;A0A087WYW6	Membrane; Single-pass membrane protein.
	MT-CO2	Cytochrome c oxidase subunit 2			-1.2132	1.10789	31.1888	31.6407	P00403	P00403	Mitochondrion inner membrane; Multi-pass membrane protein.
	SCD	Acyl-CoA desaturase			-1.03141	1.10662	29.6306	29.9411	O00767	O00767	Endoplasmic reticulum membrane; Multi-pass membrane protein.
	UBTF	Nucleolar transcription factor 1			-0.660954	1.1038	27.0269	25.2467	E9PKP7;P17480-2;P17480	E9PKP7;P17480-2;P17480
	VANGL1	Vang-like protein 1			-1.34953	1.10057	28.3985	27.6482	Q8TAA9-2;Q8TAA9	Q8TAA9-2;Q8TAA9	Cell membrane; Multi-pass membrane protein.
	ATP6V0D1	V-type proton ATPase subunit d 1			-1.11042	1.09444	29.6593	29.1222	F5GYQ1;P61421;R4GN72;J3QL14;H3BQJ1;H3BQB4;H3BSG7	F5GYQ1;P61421;R4GN72;J3QL14
	ATP1A1	Sodium/potassium-transporting ATPase subunit alpha-1			-1.01473	1.09031	34.5132	34.4463	P05023-4;P05023;P05023-3;P05023-2;M0R116;A0A0A0MT26;P13637;P13637-2;P13637-3;B1AKY9;P50993;H0Y7C1;Q13733;Q5TC01;Q5TC02;P20648;E9PRA5;Q5TC05;M0QXF2	P05023-4;P05023;P05023-3;P05023-2	Cell membrane, sarcolemma; Multi-pass membrane protein. Melanosome.
	MCAM	Cell surface glycoprotein MUC18			-1.29842	1.08773	31.0901	31.0503	P43121;P43121-2	P43121	Membrane; Single-pass type I membrane protein.
	NDUFB11	NADH dehydrogenase [ubiquinone] 1 beta subcomplex subunit 11, mitochondrial			-1.36725	1.08509	27.5534	27.6549	Q9NX14;Q9NX14-2	Q9NX14;Q9NX14-2	Mitochondrion inner membrane; Single-pass membrane protein.
	RETSAT	All-trans-retinol 13,14-reductase			-1.08055	1.08352	27.0486	26.5901	H7C3J0;Q6NUM9;H7BZ81;Q6NUM9-2;H0YGU3;H7BZ16	H7C3J0;Q6NUM9;H7BZ81;Q6NUM9-2
	DPM1	Dolichol-phosphate mannosyltransferase subunit 1			-0.832539	1.08182	30.6572	31.0987	Q5QPK2;H0Y368;O60762;Q5QPJ9	Q5QPK2;H0Y368;O60762;Q5QPJ9
	TM4SF1	Transmembrane 4 L6 family member 1			-1.01996	1.06991	28.8484	28.7808	F8WF27;F8WBG6;P30408	F8WF27;F8WBG6;P30408
	NUP155	Nuclear pore complex protein Nup155			-0.991743	1.06412	33.5143	33.0295	O75694;O75694-2;E9PF10;D6RA13	O75694;O75694-2;E9PF10	Nucleus, nuclear pore complex. Nucleus membrane; Peripheral membrane protein; Cytoplasmic side. Nucleus membrane; Peripheral membrane protein; Nucleoplasmic side.
	ATP1B1	Sodium/potassium-transporting ATPase subunit beta-1			-1.1016	1.05929	29.5004	29.9045	P05026-2;P05026;V9GYR2	P05026-2;P05026;V9GYR2	Cell membrane; Single-pass type II membrane protein. Cell membrane, sarcolemma.
	TBL2	Transducin beta-like protein 2			-1.28993	1.05901	29.1354	28.9277	E9PF19;Q9Y4P3;Q96E41;A0A087WXC6;F8WCR3;F8WDI9	E9PF19;Q9Y4P3;Q96E41
	ARFGEF2	Brefeldin A-inhibited guanine nucleotide-exchange protein 2			-0.488309	1.05554	27.716	26.3466	Q9Y6D5	Q9Y6D5	Cytoplasm. Membrane. Golgi apparatus. Cytoplasm, perinuclear region. Golgi apparatus, trans-Golgi network. Endosome. Cytoplasm, cytoskeleton, microtubule organizing center, centrosome. Cell projection, dendrite. Cytoplasmic vesicle. Cell junction, synapse. Cytoplasm, cytoskeleton.
	SLC30A7	Zinc transporter 7			-1.08501	1.05339	28.9617	29.1361	Q8NEW0;H0Y362	Q8NEW0;H0Y362	Golgi apparatus, trans-Golgi network membrane; Multi-pass membrane protein.
	SLC25A3	Phosphate carrier protein, mitochondrial			-1.03591	1.05304	33.0387	32.9477	Q00325-2;Q00325;F8VVM2;F8VWQ0;F8VZL5;F8VWR4	Q00325-2;Q00325;F8VVM2	Mitochondrion inner membrane; Multi-pass membrane protein.
	CERS2	Ceramide synthase 2			-1.0693	1.04614	26.7498	25.2515	Q5SZE1;H0YNU7;Q96G23;Q5SZE2;Q5SZE3;H0YKH6;H0YLQ6;Q5SZE4	Q5SZE1;H0YNU7;Q96G23;Q5SZE2;Q5SZE3;H0YKH6;H0YLQ6;Q5SZE4	Nucleus.
	SYNGR2	Synaptogyrin-2			-0.935862	1.04502	27.6077	27.5705	O43760;O43760-2;K7ELD9;K7ENG9;K7ELS8;K7EJ35	O43760;O43760-2;K7ELD9;K7ENG9;K7ELS8;K7EJ35	Cytoplasmic vesicle membrane; Multi-pass membrane protein. Cytoplasmic vesicle, secretory vesicle, synaptic vesicle membrane; Multi-pass membrane protein.
	SLC12A4;SLC12A6	Solute carrier family 12 member 4;Solute carrier family 12 member 6			-0.927688	1.03626	25.0826	24.446	I3L4N6;Q9UP95-3;Q9UP95-5;Q9UP95-2;Q9UP95-6;Q9UP95;Q9UP95-7;B3KXX3;Q9UP95-4;Q9UHW9-6;Q9UHW9-5;Q9UHW9-2;Q9UHW9-3;Q9UHW9-4;Q9UHW9;A0A0G2JQE3;H0YB78;H0YMQ9;H0YKQ8	I3L4N6;Q9UP95-3;Q9UP95-5;Q9UP95-2;Q9UP95-6;Q9UP95;Q9UP95-7;B3KXX3;Q9UP95-4;Q9UHW9-6;Q9UHW9-5;Q9UHW9-2;Q9UHW9-3;Q9UHW9-4;Q9UHW9
	TMEM97	Transmembrane protein 97			-0.936773	1.03513	28.712	29.8284	Q5BJF2;Q86XC5;J3KT68;J3KTD1	Q5BJF2;Q86XC5;J3KT68;J3KTD1	Nucleus membrane; Multi-pass membrane protein. Rough endoplasmic reticulum membrane; Multi-pass membrane protein.
	TRIM56	E3 ubiquitin-protein ligase TRIM56			-0.975936	1.03196	26.2391	26.4373	Q9BRZ2;C9JI91;Q9BRZ2-3;Q9BRZ2-2	Q9BRZ2;C9JI91;Q9BRZ2-3;Q9BRZ2-2	Cytoplasm.
	CSNK1A1	Casein kinase I isoform alpha			-1.17072	1.028	29.1172	29.0235	P48729;P48729-3;P48729-2;D6REM4;E7ETM0;H0Y9X2;U3KQK7;Q8N752;U3KPX3;U3KQ83;E5RG27;D6RGE5	P48729;P48729-3;P48729-2;D6REM4;E7ETM0;H0Y9X2;U3KQK7	Cytoplasm. Cytoplasm, cytoskeleton, microtubule organizing center, centrosome. Chromosome, centromere, kinetochore. Nucleus speckle. Cytoplasm, cytoskeleton, cilium basal body.
	KIDINS220	Kinase D-interacting substrate of 220 kDa			-0.934979	1.0246	24.1478	22.7446	H0Y8E4;E9PH70;Q9ULH0-2;Q9ULH0-4;Q9ULH0;Q9ULH0-3;Q9ULH0-5	H0Y8E4;E9PH70;Q9ULH0-2;Q9ULH0-4;Q9ULH0;Q9ULH0-3
	LBR	Lamin-B receptor			-1.10955	1.02404	29.7395	29.9736	Q14739;C9JXK0;C9JES9	Q14739;C9JXK0	Nucleus inner membrane; Multi-pass membrane protein.
	ATP6V1E1	V-type proton ATPase subunit E 1			-1.67719	1.0187	24.4425	24.8819	C9J8H1;P36543-2;P36543;P36543-3;Q96A05	C9J8H1;P36543-2;P36543;P36543-3
	ANXA2;ANXA2P2	Annexin A2;Annexin;Putative annexin A2-like protein			-0.854909	1.01642	35.6554	35.4054	P07355;P07355-2;H0YN42;H0YMD0;H0YMU9;A6NMY6;H0YM50;H0YKS4;H0YNP5;H0YN28;H0YL33;H0YMM1;H0YKZ7;H0YLV6;H0YMT9;H0YKX9;H0YNA0;H0YKL9;H0YMW4;H0YN52;H0YKV8;H0YMD9;H0YNB8;H0YKN4;H0YLE2	P07355;P07355-2;H0YN42;H0YMD0;H0YMU9;A6NMY6;H0YM50;H0YKS4;H0YNP5;H0YN28;H0YL33	Secreted, extracellular space, extracellular matrix, basement membrane. Melanosome.
	SEC61A1;SEC61A2	Protein transport protein Sec61 subunit alpha isoform 1;Protein transport protein Sec61 subunit alpha isoform 2			-0.854023	1.01557	31.4757	31.3541	B4DR61;P61619;P61619-3;F8W776;Q8TC24;Q9H9S3-2;Q9H9S3-3;Q9H9S3;H7C1Q9;C9JXC6;H7C069;A6NK38;F2Z2C7;A6NIF9;C9JJV4;H7C1S8	B4DR61;P61619;P61619-3;F8W776;Q8TC24;Q9H9S3-2;Q9H9S3-3;Q9H9S3	Membrane; Multi-pass membrane protein.
	ATP1B3	Sodium/potassium-transporting ATPase subunit beta-3			-1.3055	1.00497	29.6912	28.9878	P54709;C9JA36;P54709-2;C9JXZ1;H7C547;F8WBY4;C9J6S2;H7C4L9	P54709;C9JA36;P54709-2	Cell membrane; Single-pass type II membrane protein. Melanosome.
	HLA-A	HLA class I histocompatibility antigen, A-34 alpha chain;HLA class I histocompatibility antigen, A-66 alpha chain;HLA class I histocompatibility antigen, A-26 alpha chain;HLA class I histocompatibility antigen, A-25 alpha chain;HLA class I histocompatibility antigen, A-43 alpha chain			-1.05986	1.00461	26.3446	25.9849	P30453;P30457;A0A140T8W8;A0A140T8Y4;A0A0G2JPD3;P30450;P18462;P30456;P30481;A0A140TA14;A0A140TA11;A0A140T9Y5;A0A140T997	P30453;P30457;A0A140T8W8;A0A140T8Y4;A0A0G2JPD3;P30450;P18462;P30456	Membrane; Single-pass type I membrane protein.
	ATP2A2	Sarcoplasmic/endoplasmic reticulum calcium ATPase 2			-0.975226	1.00454	33.0455	32.7541	P16615;P16615-5;P16615-2;P16615-3;P16615-4;H7C5W9;O14983-2;O14983;O14983-3;Q93084-4;Q93084-2;Q93084-3;Q93084-7;Q93084;Q93084-6;Q93084-5;H3BVB2;A0A0C4DH86;J3QSY6;H3BTW4	P16615;P16615-5;P16615-2;P16615-3;P16615-4;H7C5W9	Endoplasmic reticulum membrane; Multi-pass membrane protein. Sarcoplasmic reticulum membrane; Multi-pass membrane protein.
	ALDH3A2	Fatty aldehyde dehydrogenase			-1.1821	1.00296	27.0927	27.4564	J3QRD1;P51648;P51648-2;J3KTD9;I3L2W1;I3L1M4;J3QKK9;K7EN73;J3QS00;J3KTG1;C9JGJ2;I3L0X1	J3QRD1;P51648;P51648-2
	SNX18	Sorting nexin-18			-0.532282	1.00202	26.0033	24.0022	Q96RF0-2;Q96RF0-3;Q96RF0	Q96RF0-2	Endomembrane system; Peripheral membrane protein; Cytoplasmic side. Endosome membrane; Peripheral membrane protein; Cytoplasmic side. Cell membrane; Peripheral membrane protein; Cytoplasmic side. Cytoplasmic vesicle membrane; Peripheral membrane protein; Cytoplasmic side.
	OCIAD1	OCIA domain-containing protein 1			-1.00402	1	28.2101	26.8876	Q9NX40;D6RDI5;D6RA54;D6RC55;D6RG39;D6RIT9;D6RDK6;D6RBN5;Q9NX40-3;Q9NX40-2;Q9NX40-4;D6R918;D6RBC5;D6RF07;D6RI08;D6RDK1;D6RIV2;D6R9T5	Q9NX40;D6RDI5;D6RA54;D6RC55;D6RG39;D6RIT9;D6RDK6;D6RBN5;Q9NX40-3;Q9NX40-2;Q9NX40-4	Endosome.
	NUP210	Nuclear pore membrane glycoprotein 210			-1.07966	0.995086	27.6563	26.5027	Q8TEM1;Q8TEM1-2	Q8TEM1	Nucleus, nuclear pore complex. Nucleus membrane; Single-pass type I membrane protein. Endoplasmic reticulum membrane; Single-pass type I membrane protein.
	CLCC1	Chloride channel CLIC-like protein 1			-1.82623	0.990374	29.2493	27.8813	Q96S66;Q96S66-2;Q96S66-3;Q96S66-4;Q5T1P5	Q96S66;Q96S66-2;Q96S66-3;Q96S66-4	Membrane; Multi-pass membrane protein. Endoplasmic reticulum. Golgi apparatus. Nucleus.
	RAB10	Ras-related protein Rab-10			-1.11157	0.988339	27.6895	28.7086	P61026	P61026	Cytoplasmic vesicle membrane; Lipid-anchor; Cytoplasmic side. Golgi apparatus membrane. Golgi apparatus, trans-Golgi network membrane. Endosome membrane. Recycling endosome membrane. Cytoplasmic vesicle, phagosome membrane. Cell projection, cilium. Endoplasmic reticulum membrane.
	SYAP1	Synapse-associated protein 1			-1.04073	0.987394	26.0653	26.0509	Q96A49	Q96A49	Cytoplasm, perinuclear region. Golgi apparatus. Perikaryon. Cell projection, axon. Cell projection, dendrite. Cell projection, growth cone. Cell junction, synapse, presynaptic cell membrane. Cell junction, synapse, postsynaptic cell membrane. Membrane.
	HLA-A	HLA class I histocompatibility antigen, A-69 alpha chain;HLA class I histocompatibility antigen, A-2 alpha chain;HLA class I histocompatibility antigen, A-23 alpha chain;HLA class I histocompatibility antigen, A-24 alpha chain			-0.930628	0.98703	30.7363	30.7136	P10316;A0A140T955;A0A140T933;A0A140T9I0;A0A140T9X5;A0A140T913;P01892;P30447;P05534	P10316;A0A140T955;A0A140T933;A0A140T9I0;A0A140T9X5;A0A140T913;P01892;P30447;P05534	Membrane; Single-pass type I membrane protein.
	RAB7A	Ras-related protein Rab-7a			-1.30329	0.984115	31.4219	31.6368	P51149;C9J592;C9J8S3;C9IZZ0;C9J4V0;C9J7D1;C9J4S4	P51149;C9J592;C9J8S3;C9IZZ0;C9J4V0	Cytoplasmic vesicle, phagosome membrane; Peripheral membrane protein; Cytoplasmic side. Late endosome membrane; Peripheral membrane protein; Cytoplasmic side. Lysosome membrane; Peripheral membrane protein; Cytoplasmic side. Melanosome membrane; Peripheral membrane protein; Cytoplasmic side. Cytoplasmic vesicle, autophagosome membrane; Peripheral membrane protein; Cytoplasmic side. Lipid droplet.…
	SEC63	Translocation protein SEC63 homolog			-0.994499	0.983605	28.5738	29.3262	Q9UGP8;A6PVC9	Q9UGP8	Endoplasmic reticulum membrane; Multi-pass membrane protein.
	UFSP2	Ufm1-specific protease 2			-1.78826	0.983532	27.2056	26.8094	D6RGX2;Q9NUQ7;H0YA18;H0Y9B0;D6R9J7;D6RB53;D6RA67	D6RGX2;Q9NUQ7;H0YA18;H0Y9B0
	RPN1	Dolichyl-diphosphooligosaccharide--protein glycosyltransferase subunit 1			-1.07588	0.981268	33.565	33.6018	P04843;B7Z4L4;F8WF32	P04843;B7Z4L4	Endoplasmic reticulum. Endoplasmic reticulum membrane; Single-pass type I membrane protein. Melanosome.
	CSNK2A2	Casein kinase II subunit alpha			-1.09736	0.980245	30.9202	29.2807	P19784;H3BSA1;H3BNI9;H3BV19	P19784;H3BSA1
	ABCC4	Multidrug resistance-associated protein 4			-0.939482	0.976217	28.4946	28.1219	O15439-2;O15439;O15439-3;O15439-4	O15439-2;O15439;O15439-3;O15439-4	Membrane; Multi-pass membrane protein.
	KDSR	3-ketodihydrosphingosine reductase			-1.04755	0.974896	25.5911	26.094	K7ERC8;Q06136;K7EQS7;Q06136-2	K7ERC8;Q06136
	ILVBL	Acetolactate synthase-like protein			-0.704418	0.972693	28.5294	28.3784	A1L0T0;M0R026;E9PJS0;E9PL44;E9PNL1;M0R1B5;M0QZX5	A1L0T0;M0R026	Membrane; Single-pass membrane protein.
	NUP153	Nuclear pore complex protein Nup153			-0.964911	0.966726	31.291	30.8622	P49790;P49790-3;P49790-2	P49790;P49790-3;P49790-2	Nucleus. Nucleus membrane. Nucleus, nuclear pore complex.
	TMPO	Lamina-associated polypeptide 2, isoform alpha;Thymopoietin;Thymopentin			-1.10095	0.962956	32.6436	32.4014	P42166;P42167-3	P42166	Nucleus. Chromosome.
	ATL3	Atlastin-3			-1.03777	0.959919	30.2466	29.9654	Q6DD88;F5H6I7;F5GWF8	Q6DD88;F5H6I7	Endoplasmic reticulum membrane; Multi-pass membrane protein.
	SOAT1	Sterol O-acyltransferase 1			-0.962098	0.958583	28.6747	28.8352	P35610;B1APM4;P35610-3;P35610-2	P35610;B1APM4;P35610-3;P35610-2	Endoplasmic reticulum membrane; Multi-pass membrane protein.
	COX15	Cytochrome c oxidase assembly protein COX15 homolog			-1.71691	0.956726	24.9792	25.0222	Q7KZN9-2;Q7KZN9	Q7KZN9-2;Q7KZN9	Mitochondrion membrane; Multi-pass membrane protein.
	BCL2L13	Bcl-2-like protein 13			-1.08293	0.952557	28.4406	27.3914	Q9BXK5;A0A087WX97;A0A087WTL4;Q9BXK5-2;E9PDD6;Q9BXK5-4;F2Z2C3;A0A087WW80;F6VJB4;A0A0A0MR90	Q9BXK5;A0A087WX97;A0A087WTL4;Q9BXK5-2	Isoform 2: Mitochondrion membrane; Single-pass membrane protein. Nucleus.; SUBCELLULAR LOCATION: Isoform 1: Nucleus.
	TMEM194A	Transmembrane protein 194A			-0.977582	0.949498	24.8185	24.3629	G3V5K2;O14524-2;O14524	G3V5K2;O14524-2;O14524
	TMCO1	Transmembrane and coiled-coil domain-containing protein 1			-1.71729	0.943284	27.4466	27.3281	J3KS45;J9JIE6;Q9UM00-2;Q9UM00;J3QQY2;J3KTQ7	J3KS45;J9JIE6;Q9UM00-2;Q9UM00;J3QQY2;J3KTQ7
	SACM1L	Phosphatidylinositide phosphatase SAC1			-1.08571	0.934705	28.7229	28.286	Q9NTJ5;E9PGZ4;Q9NTJ5-2;F8WDN7;C9JV50;F8WCQ2;C9J3E3	Q9NTJ5;E9PGZ4;Q9NTJ5-2;F8WDN7	Endoplasmic reticulum membrane; Multi-pass membrane protein.
	GPD2	Glycerol-3-phosphate dehydrogenase, mitochondrial			-0.818147	0.933573	33.1079	32.5703	P43304;P43304-2;F5GYK7;E7EM56	P43304;P43304-2	Mitochondrion.
	PHB	Prohibitin			-0.892741	0.930018	33.3904	33.088	P35232;C9JW96;C9JZ20;E7ESE2;E9PCW0;P35232-2;D6RBK0	P35232;C9JW96;C9JZ20;E7ESE2;E9PCW0	Mitochondrion inner membrane.
	PTRH2	Peptidyl-tRNA hydrolase 2, mitochondrial			-1.01406	0.928276	30.5483	30.5453	J3KQ48;Q9Y3E5	J3KQ48;Q9Y3E5
	PLA2G4A	Cytosolic phospholipase A2;Phospholipase A2;Lysophospholipase			-0.0890065	0.926151	28.2292	29.232	P47712	P47712	Cytoplasm. Cytoplasmic vesicle.
	ANXA1	Annexin A1			-1.1859	0.920903	32.9463	32.593	P04083;Q5T3N1;Q5T3N0	P04083	Nucleus. Cytoplasm. Cell projection, cilium. Cell membrane. Membrane; Peripheral membrane protein. Endosome membrane; Peripheral membrane protein. Basolateral cell membrane. Apical cell membrane. Lateral cell membrane. Secreted. Secreted, extracellular space. Cell membrane; Peripheral membrane protein; Extracellular side. Secreted, exosome. Cytoplasmic vesicle, secretory vesicle lumen. Cell proje…
	DFNA5	Non-syndromic hearing impairment protein 5			-0.355996	0.920141	24.238	26.0011	O60443;H7C3W1;O60443-3;H7BZJ0;H7C147;O60443-2	O60443;H7C3W1	Gasdermin-E, N-terminal: Cell membrane.; SUBCELLULAR LOCATION: Gasdermin-E: Cytoplasm, cytosol.
	TPR	Nucleoprotein TPR			-0.868779	0.918997	29.8533	30.1887	P12270;P12270-2	P12270	Nucleus. Nucleus membrane; Peripheral membrane protein; Nucleoplasmic side. Nucleus envelope. Nucleus, nuclear pore complex. Cytoplasm. Cytoplasm, cytoskeleton, spindle. Chromosome, centromere, kinetochore. Nucleus membrane; Peripheral membrane protein; Cytoplasmic side.
	RAE1	mRNA export factor			-0.888514	0.906352	29.6381	28.9151	P78406;E9PQ57;E9PPG9;B0QZ36;B0QZ37	P78406;E9PQ57;E9PPG9	Cytoplasm. Nucleus. Cytoplasm, cytoskeleton, spindle pole.
	RAB5C	Ras-related protein Rab-5C			-0.798416	0.905351	31.505	31.7903	P51148;P51148-2;K7ERI8;K7ERQ8;F8VVK3;K7ENY4;F8VWU4;F8VSF8;K7EIP6	P51148;P51148-2;K7ERI8;K7ERQ8;F8VVK3	Cell membrane; Lipid-anchor; Cytoplasmic side. Early endosome membrane; Lipid-anchor. Melanosome.
	RAB11A;RAB11B	Ras-related protein Rab-11A;Ras-related protein Rab-11B			-1.06205	0.901726	30.1404	30.4835	H3BMH2;H3BSC1;P62491-2;Q15907-2;P62491;Q15907;B4DQU5;P57735	H3BMH2;H3BSC1;P62491-2;Q15907-2;P62491;Q15907
	SPCS2	Signal peptidase complex subunit 2			-0.880312	0.896155	24.9294	28.4811	E9PL01;A0A087WUC6;E9PI68;Q15005;E9PRB9	E9PL01;A0A087WUC6;E9PI68;Q15005;E9PRB9
	SLC35E1	Solute carrier family 35 member E1			-1.56696	0.896001	26.7729	26.277	Q96K37;H7C1I0;C9JK45;Q96K37-2	Q96K37;H7C1I0	Membrane; Multi-pass membrane protein.
	SLC4A2	Anion exchange protein 2			-0.605552	0.89569	27.4802	26.0815	P04920-2;P04920-3;P04920	P04920-2;P04920-3;P04920	Membrane; Multi-pass membrane protein.
	ACSL3	Long-chain-fatty-acid--CoA ligase 3			-1.03027	0.889863	31.5068	30.8773	O95573;F5H062;F5GWH2;C9JC11	O95573	Mitochondrion outer membrane; Single-pass type III membrane protein. Peroxisome membrane; Single-pass type III membrane protein. Microsome membrane; Single-pass type III membrane protein. Endoplasmic reticulum membrane; Single-pass type III membrane protein.
	LIFR	Leukemia inhibitory factor receptor			-1.59118	0.881821	27.4105	26.6683	P42702;H0YAF2	P42702	Isoform 1: Cell membrane; Single-pass type I membrane protein.; SUBCELLULAR LOCATION: Isoform 2: Secreted.
	NAPA	Alpha-soluble NSF attachment protein			-0.91501	0.880333	25.6998	23.3623	M0R0Y2;P54920;M0R2M1;M0R213;M0R027;M0R058	M0R0Y2;P54920;M0R2M1
	ITGAV	Integrin alpha-V;Integrin alpha-V heavy chain;Integrin alpha-V light chain			-1.10361	0.865206	29.7229	31.2725	P06756-3;P06756-2;P06756	P06756-3;P06756-2;P06756	Membrane; Single-pass type I membrane protein. Cell junction, focal adhesion.
	SURF4	Surfeit locus protein 4			-0.878613	0.864097	28.3743	28.7566	Q5T8U5;O15260-2;O15260;O15260-3;B7Z1G8	Q5T8U5;O15260-2;O15260;O15260-3
	KCNAB2	Voltage-gated potassium channel subunit beta-2			-0.954725	0.859174	24.6978	26.4446	Q13303-2;Q5TG80;Q13303-4;Q13303;Q13303-3;Q5TG81;Q13303-5;K7EKU4;K7EIR5;Q5TG84	Q13303-2;Q5TG80;Q13303-4;Q13303;Q13303-3;Q5TG81;Q13303-5	Cytoplasm. Membrane; Peripheral membrane protein; Cytoplasmic side. Cell membrane; Peripheral membrane protein; Cytoplasmic side. Cell projection, axon. Cell junction, synapse, synaptosome. Cytoplasm, cytoskeleton.
	ITGA1	Integrin alpha-1			-0.637962	0.854395	27.6268	27.4352	P56199	P56199	Membrane; Single-pass type I membrane protein.
	VRK2	Serine/threonine-protein kinase VRK2			-1.30294	0.850559	27.0448	26.6425	Q86Y07-5;Q86Y07-2;Q86Y07-3;Q86Y07;Q86Y07-4;E7ERS5	Q86Y07-5;Q86Y07-2;Q86Y07-3;Q86Y07;Q86Y07-4	Isoform 1: Cytoplasm. Endoplasmic reticulum membrane; Single-pass type IV membrane protein. Mitochondrion membrane; Single-pass type IV membrane protein.; SUBCELLULAR LOCATION: Isoform 2: Cytoplasm. Nucleus.
	PTDSS1	Phosphatidylserine synthase 1			-0.916971	0.848958	26.8092	27.247	P48651;P48651-3;P48651-2	P48651;P48651-3;P48651-2	Endoplasmic reticulum membrane; Multi-pass membrane protein.
	NPR1	Atrial natriuretic peptide receptor 1			-0.299081	0.847596	25.4869	24.822	P16066	P16066	Membrane; Single-pass type I membrane protein.
	MTCH1	Mitochondrial carrier homolog 1			-0.657969	0.844064	24.0739	24.6725	H0Y8C3;Q9NZJ7-2;Q9NZJ7	H0Y8C3;Q9NZJ7-2;Q9NZJ7
	TOMM40	Mitochondrial import receptor subunit TOM40 homolog			-0.745624	0.833336	30.8272	29.9935	O96008;O96008-2;K7EKG4;K7EJ57	O96008;O96008-2;K7EKG4;K7EJ57	Mitochondrion outer membrane; Multi-pass membrane protein.
	SPTLC1	Serine palmitoyltransferase 1			-0.933546	0.831715	30.0767	31.8885	O15269;O15269-2	O15269	Endoplasmic reticulum membrane; Single-pass membrane protein.
	PODXL	Podocalyxin			-1.24551	0.823912	27.5853	27.5772	O00592-2;O00592	O00592-2;O00592	Apical cell membrane. Cell projection, lamellipodium. Cell projection, filopodium. Cell projection, ruffle. Cell projection, microvillus. Membrane raft. Membrane; Single-pass type I membrane protein.
	ESYT1	Extended synaptotagmin-1			-0.840836	0.823342	32.1025	32.0948	Q9BSJ8;Q9BSJ8-2;F8VZB1	Q9BSJ8;Q9BSJ8-2	Endoplasmic reticulum membrane; Multi-pass membrane protein. Cell membrane; Peripheral membrane protein.
	ANTXR1	Anthrax toxin receptor 1			-0.653287	0.819341	27.795	26.169	Q9H6X2-5;Q9H6X2;Q9H6X2-3;Q9H6X2-4;Q9H6X2-6;Q9H6X2-2	Q9H6X2-5;Q9H6X2;Q9H6X2-3;Q9H6X2-4;Q9H6X2-6;Q9H6X2-2	Cell membrane; Single-pass type I membrane protein. Cell projection, lamellipodium membrane; Single-pass type I membrane protein. Cell projection, filopodium membrane; Single-pass type I membrane protein.
	ERGIC1	Endoplasmic reticulum-Golgi intermediate compartment protein 1			-0.847466	0.814509	28.8856	28.64	Q969X5-2;Q969X5;F2Z3Q5;F2Z2U2;Q969X5-3	Q969X5-2;Q969X5	Endoplasmic reticulum membrane; Multi-pass membrane protein. Endoplasmic reticulum-Golgi intermediate compartment membrane; Multi-pass membrane protein. Golgi apparatus membrane; Multi-pass membrane protein.
	TFAP2A;TFAP2E;TFAP2B	Transcription factor AP-2-alpha;Transcription factor AP-2-epsilon;Transcription factor AP-2-beta			-0.0597957	0.813853	25.9677	23.9922	Q96SH1;P05549-5;P05549-6;P05549;Q6VUC0;Q92481;Q92481-2	Q96SH1;P05549-5;P05549-6;P05549;Q6VUC0;Q92481;Q92481-2
	MT-CO3	Cytochrome c oxidase subunit 3			-0.430256	0.809167	25.1261	25.5312	P00414	P00414	Mitochondrion inner membrane; Multi-pass membrane protein.
	RAB21	Ras-related protein Rab-21			-0.198394	0.809167	26.3618	25.9428	Q9UL25	Q9UL25	Endoplasmic reticulum membrane; Lipid-anchor. Golgi apparatus, trans-Golgi network. Golgi apparatus membrane. Early endosome membrane. Cytoplasmic vesicle membrane. Cleavage furrow.
	ITGA2	Integrin alpha-2			-1.12664	0.805292	26.3008	26.3649	P17301	P17301	Membrane; Single-pass type I membrane protein.
	CLMP	CXADR-like membrane protein			-1.20819	0.80488	25.6131	24.9821	Q9H6B4	Q9H6B4	Cell junction, tight junction. Cell membrane; Single-pass type I membrane protein.
	ATP2B1	Plasma membrane calcium-transporting ATPase 1;Calcium-transporting ATPase			-0.643541	0.803392	32.3887	31.4867	P20020-6;P20020-3;P20020-4;P20020;P20020-5;P20020-2;E7ERY9;H0Y7S3;Q01814-6;Q01814-8;Q01814-5;Q01814;Q01814-4;Q01814-7;Q01814-3;Q01814-2;A0A0U1RQU3;H0YHH6;H0YDG5;H7BZS8;H7BY13;F8W1V5	P20020-6;P20020-3;P20020-4;P20020;P20020-5;P20020-2;E7ERY9	Cell membrane; Multi-pass membrane protein.
	ITGB5	Integrin beta-5;Integrin beta			-1.04537	0.800745	28.1796	28.188	P18084;V9GZ57;V9GYZ1;H7C4W1;V9GYD8;H7C580;H7C5U2	P18084;V9GZ57;V9GYZ1;H7C4W1	Membrane; Single-pass type I membrane protein.
	DNAJC11	DnaJ homolog subfamily C member 11			-0.546878	0.799999	29.6743	29.4998	Q9NVH1-3;Q9NVH1;Q9NVH1-2;B1AK20;Q5TH61	Q9NVH1-3;Q9NVH1;Q9NVH1-2	Mitochondrion.
	RPL10A	60S ribosomal protein L10a			-0.482331	0.798175	29.6155	29.7463	P62906	P62906
	EVPL	Envoplakin			-0.458049	0.797179	27.059	27.1469	K7EKI0;Q92817	K7EKI0;Q92817
	ATP6V1B2;ATP6V1B1	V-type proton ATPase subunit B, brain isoform;V-type proton ATPase subunit B, kidney isoform			-0.993063	0.795933	29.4149	29.4526	P21281;C9JL73;P15313;H0YC04;C9J5E3;C9JNS9;H0YAT8;E5RGH6;C9JZ02	P21281;C9JL73;P15313	Endomembrane system; Peripheral membrane protein. Melanosome.
	YIF1A	Protein YIF1A			-1.19001	0.792939	28.3726	28.2845	A6NGW1;O95070;E9PS11;E9PIZ0;C9JST7	A6NGW1;O95070;E9PS11;E9PIZ0;C9JST7
	VDAC3	Voltage-dependent anion-selective channel protein 3			-0.756721	0.792356	32.0453	31.9517	Q9Y277;Q9Y277-2;E5RJN6;E5RHZ6;E5RFP6;E5RHE1;E5RK27;E5RFL1	Q9Y277;Q9Y277-2;E5RJN6;E5RHZ6;E5RFP6	Mitochondrion outer membrane.
	CSNK1D;CSNK1E	Casein kinase I isoform delta			-0.34964	0.787014	27.4815	27.5126	H7BYT1;P48730-2;P48730;H0Y645;B0QY35;B0QY34;J3QQI9;B0QY36;H0Y2N6;J3KRM8	H7BYT1;P48730-2;P48730;H0Y645;B0QY35;B0QY34;J3QQI9;B0QY36;H0Y2N6
	VPS4A;VPS4B	Vacuolar protein sorting-associated protein 4A;Vacuolar protein sorting-associated protein 4B			-0.373776	0.786513	24.404	25.5544	I3L4J1;Q9UN37;O75351;Q6PIW4-2;Q6PIW4	I3L4J1;Q9UN37;O75351
	TMED2	Transmembrane emp24 domain-containing protein 2			-0.820387	0.785006	26.99	27.9241	F5GX39;Q15363;E7EQ72	F5GX39;Q15363;E7EQ72	Membrane; Single-pass type I membrane protein.
	NDRG1	Protein NDRG1			-0.694205	0.785006	28.3371	28.331	Q92597;E5RIR1;E5RGM5;E5RIV1;E5RIM2;Q92597-3;Q92597-2;E5RJY1;E5RI76;E7ESM1;E5RH82;E5RK17;E5RJ98;E5RG99	Q92597;E5RIR1;E5RGM5;E5RIV1;E5RIM2;Q92597-3;Q92597-2	Cytoplasm, cytosol. Cytoplasm, cytoskeleton, microtubule organizing center, centrosome. Nucleus. Cell membrane.
	RAB5B	Ras-related protein Rab-5B			-0.507849	0.780142	28.0166	27.5755	P61020;P61020-2;F8VUA5;F8VVZ0;F8VPW9;F8VWZ7	P61020;P61020-2;F8VUA5;F8VVZ0	Cell membrane; Lipid-anchor; Cytoplasmic side. Early endosome membrane; Lipid-anchor. Melanosome.
	LRBA	Lipopolysaccharide-responsive and beige-like anchor protein			-0.899587	0.779302	29.5824	27.9166	P50851-2;P50851;E9PEM5;H0YAC6;H0Y9N9;Q5T321;A0A0D9SF28;F5GXV7;Q8NFP9;H0YA17;Q8NFP9-3	P50851-2;P50851;E9PEM5;H0YAC6	Cell membrane; Single-pass membrane protein. Endoplasmic reticulum. Golgi apparatus, trans-Golgi network. Lysosome.
	CUL3	Cullin-3			-1.04359	0.770871	24.9155	25.9516	Q13618-2;Q13618;Q13618-3;A0A087WTG3;H7C399;H7C1L6	Q13618-2;Q13618;Q13618-3;A0A087WTG3	Nucleus. Golgi apparatus.
	MTCH2	Mitochondrial carrier homolog 2			-0.760406	0.770364	31.0342	31.1276	Q9Y6C9	Q9Y6C9	Mitochondrion inner membrane; Multi-pass membrane protein.
	TNFSF9	Tumor necrosis factor ligand superfamily member 9			-0.39227	0.760774	25.9305	25.3952	P41273	P41273	Membrane; Single-pass type II membrane protein.
	SLC1A3	Amino acid transporter;Excitatory amino acid transporter 1			-0.850272	0.758389	29.8473	30.3131	A0A087X0U3;P43003-2;P43003;A0A087WT87;E7EUS7;E7EUV6;M0QY32;M0R106;M0R063;P48664-2;P48664	A0A087X0U3;P43003-2;P43003;A0A087WT87	Membrane; Multi-pass membrane protein.
	MINK1	Misshapen-like kinase 1			-1.35328	0.756511	24.5721	26.7745	Q8N4C8-2;Q8N4C8-3;Q8N4C8;Q8N4C8-5;Q8N4C8-4;I3L2I2	Q8N4C8-2;Q8N4C8-3;Q8N4C8;Q8N4C8-5;Q8N4C8-4;I3L2I2	Cytoplasm. Cell junction, synapse, postsynaptic cell membrane, postsynaptic density. Cell projection, axon. Cell projection, dendrite.; SUBCELLULAR LOCATION: Isoform 4: Golgi apparatus.
	DAGLB	Sn1-specific diacylglycerol lipase beta			-0.687544	0.752063	22.8686	24.6986	E7ET49;Q8NCG7-2;Q8NCG7-4;Q8NCG7	E7ET49;Q8NCG7-2;Q8NCG7-4;Q8NCG7
	NOLC1	Nucleolar and coiled-body phosphoprotein 1			-0.731206	0.751464	28.1687	27.5573	A0A0A0MRM9;Q14978;Q14978-3;Q14978-2;S4R402;S4R341;S4R349	A0A0A0MRM9;Q14978;Q14978-3;Q14978-2
	SCFD1	Sec1 family domain-containing protein 1			-0.725375	0.750864	29.0655	28.529	Q8WVM8;Q8WVM8-2;Q8WVM8-3;J3KNG4;G3V4I1;G3V5F3;G3V2M8;G3V3K9;G3V5E2;G3V363;H0YJS6;H0YJY1	Q8WVM8;Q8WVM8-2;Q8WVM8-3	Cytoplasm. Endoplasmic reticulum membrane; Peripheral membrane protein. Golgi apparatus, Golgi stack membrane; Peripheral membrane protein.
	ABHD12	Monoacylglycerol lipase ABHD12			-1.04062	0.750435	24.825	25.7787	Q8N2K0-3;Q8N2K0;Q8N2K0-2;I3L294;Q5T712;I3L440;I3L1V0	Q8N2K0-3;Q8N2K0;Q8N2K0-2;I3L294;Q5T712	Membrane; Single-pass membrane protein.
	KIF14	Kinesin-like protein KIF14			-0.451465	0.749491	24.1166	23.7683	Q15058	Q15058	Nucleus. Cytoplasm. Cytoplasm, cytoskeleton, spindle. Midbody.
	TMED10	Transmembrane emp24 domain-containing protein 10			-0.965531	0.743558	29.1554	29.7739	P49755;G3V2K7	P49755	Golgi apparatus, cis-Golgi network membrane; Single-pass type I membrane protein. Melanosome. Endoplasmic reticulum membrane; Single-pass type I membrane protein. Endoplasmic reticulum-Golgi intermediate compartment membrane; Single-pass type I membrane protein. Cytoplasmic vesicle, secretory vesicle membrane; Single-pass type I membrane protein. Cell membrane. Golgi apparatus, trans-Golgi networ…
	PIEZO1	Piezo-type mechanosensitive ion channel component 1			-1.22408	0.7433	28.9269	26.2934	Q92508;H7C2J5;H3BRR7;E7EUT2;H3BSF6;H0YB49	Q92508	Endoplasmic reticulum membrane; Multi-pass membrane protein. Endoplasmic reticulum-Golgi intermediate compartment membrane. Cell membrane; Multi-pass membrane protein. Cell projection, lamellipodium membrane.
	SCAMP3	Secretory carrier-associated membrane protein 3			-0.854805	0.741143	31.2148	30.941	O14828;O14828-2	O14828;O14828-2	Membrane; Multi-pass membrane protein.
	ARFGAP1	ADP-ribosylation factor GTPase-activating protein 1			-0.723134	0.740194	28.5237	28.0408	F8W1U7;Q8N6T3;E5RHT6;F8VWH9;Q8N6T3-4;Q8N6T3-5;Q8N6T3-3;Q8N6T3-2;E5RHC5;E5RHH7;F8VWB3	F8W1U7;Q8N6T3;E5RHT6;F8VWH9;Q8N6T3-4;Q8N6T3-5;Q8N6T3-3;Q8N6T3-2;E5RHC5
	SNX12	Sorting nexin-12			-0.360638	0.73907	27.737	27.1071	A0A087X0R6;Q9UMY4-3;Q9UMY4-2;Q9UMY4	A0A087X0R6;Q9UMY4-3;Q9UMY4-2;Q9UMY4
	BICD2	Protein bicaudal D homolog 2			-0.326896	0.738206	25.3173	24.6323	Q8TD16;Q8TD16-2	Q8TD16;Q8TD16-2	Golgi apparatus. Cytoplasm, cytoskeleton. Cytoplasm. Nucleus envelope. Nucleus, nuclear pore complex.
	ANXA3	Annexin;Annexin A3			-0.598217	0.737081	26.3118	27.8648	D6RA82;P12429;D6RFG5;D6RCA8	D6RA82;P12429
	MBOAT7	Lysophospholipid acyltransferase 7			-1.14353	0.726744	25.4329	25.5904	Q96N66;H7C2M4;C9J4E9;A0A0G2JNX6;A9C4B8;Q96N66-3;Q96N66-2	Q96N66;H7C2M4;C9J4E9;A0A0G2JNX6;A9C4B8;Q96N66-3;Q96N66-2	Membrane; Multi-pass membrane protein.
	AHCTF1	Protein ELYS			-1.00338	0.726483	30.1867	30.4763	Q8WYP5;Q8WYP5-3;Q8WYP5-2	Q8WYP5;Q8WYP5-3;Q8WYP5-2	Cytoplasm. Nucleus. Nucleus envelope. Nucleus matrix. Chromosome, centromere, kinetochore. Nucleus, nucleoplasm. Nucleus, nuclear pore complex.
	NUP35	Nucleoporin NUP53			-1.11064	0.719315	28.1882	27.4566	Q8NFH5-2;Q8NFH5;Q8NFH5-3;C9JIY9;C9IYQ7;F8WCF5;F8WEL4;C9JWU7	Q8NFH5-2;Q8NFH5;Q8NFH5-3	Nucleus, nuclear pore complex. Nucleus membrane; Peripheral membrane protein.
	NDUFA4	Cytochrome c oxidase subunit NDUFA4			-0.917761	0.717386	27.4755	28.4804	O00483	O00483	Mitochondrion inner membrane; Peripheral membrane protein; Matrix side.
	RTN3	Reticulon-3;Reticulon			-0.891027	0.717298	28.2381	28.9272	O95197-3;O95197-4;O95197-7;O95197-2;O95197;F5H617;O95197-6;O95197-5	O95197-3;O95197-4;O95197-7;O95197-2;O95197;F5H617;O95197-6;O95197-5	Endoplasmic reticulum membrane; Multi-pass membrane protein. Golgi apparatus membrane; Multi-pass membrane protein.
	ASPH	Aspartyl/asparaginyl beta-hydroxylase			-0.952769	0.716596	26.2247	25.1203	Q12797;E5RHJ2;E5RHK2;A0A087WUJ2;A0A087WW51;A0A0A0MSK8;E5RG56;Q12797-7;Q12797-6;Q12797-2;Q12797-10	Q12797;E5RHJ2;E5RHK2;A0A087WUJ2;A0A087WW51;A0A0A0MSK8;E5RG56;Q12797-7;Q12797-6;Q12797-2;Q12797-10	Isoform 1: Endoplasmic reticulum membrane; Single-pass type II membrane protein.; SUBCELLULAR LOCATION: Isoform 4: Sarcoplasmic reticulum membrane; Single-pass type II membrane protein.; SUBCELLULAR LOCATION: Isoform 8: Endoplasmic reticulum membrane; Single-pass type II membrane protein.
	TMED4	Transmembrane emp24 domain-containing protein 4			-0.955228	0.714224	25.8779	25.9413	F8W7F7;Q7Z7H5-2;Q7Z7H5;Q7Z7H5-3	F8W7F7;Q7Z7H5-2;Q7Z7H5;Q7Z7H5-3	Membrane; Single-pass type I membrane protein.
	RPS18	40S ribosomal protein S18			-0.463788	0.711759	29.7737	29.6773	P62269;A0A0G2JQH2;Q5GGW2;J3JS69	P62269	Cytoplasm.
	MVB12A	Multivesicular body subunit 12A			-0.0206917	0.708673	24.8745	24.5269	E9PLL0;E9PQA6;Q96EY5-2;Q96EY5-3;Q96EY5	E9PLL0;E9PQA6;Q96EY5-2;Q96EY5-3;Q96EY5
	ARMC1	Armadillo repeat-containing protein 1			-0.444203	0.705491	23.0426	24.5534	Q9NVT9-2;Q9NVT9	Q9NVT9-2;Q9NVT9
	RHOA;RHOC	Transforming protein RhoA			-0.966573	0.701061	30.8449	31.054	P61586;C9JNR4;C9JX21;Q5JR07;Q5JR05;U3KQA9;U3KQV3;E9PLA2;C9JRM1;Q5JR06;E9PN11;P62745	P61586;C9JNR4;C9JX21;Q5JR07;Q5JR05	Cell membrane; Lipid-anchor; Cytoplasmic side. Cytoplasm, cytoskeleton. Cleavage furrow. Cytoplasm, cell cortex. Midbody. Cell projection, lamellipodium.
	AP2A1	AP-2 complex subunit alpha-1			-0.950983	0.699996	30.8622	28.9575	O95782-2;O95782	O95782-2;O95782	Cell membrane. Membrane, coated pit; Peripheral membrane protein; Cytoplasmic side.
	OSBPL8	Oxysterol-binding protein-related protein 8;Oxysterol-binding protein			-0.852329	0.699729	27.2197	27.4103	Q9BZF1-3;Q9BZF1-2;Q9BZF1;F8VUA7;F8VQX7;F8VVD3;F8VVE7;F8VZ43;Q9H0X9-3;Q9H0X9	Q9BZF1-3;Q9BZF1-2;Q9BZF1;F8VUA7;F8VQX7	Isoform 1: Endoplasmic reticulum membrane; Single-pass membrane protein. Nucleus membrane.
	AUP1	Ancient ubiquitous protein 1			-0.610103	0.698307	29.6572	29.5274	Q9Y679-2;Q9Y679;Q9Y679-3	Q9Y679-2;Q9Y679;Q9Y679-3	Endoplasmic reticulum membrane; Single-pass type III membrane protein; Cytoplasmic side.
	EP300;CREBBP	Histone acetyltransferase p300;CREB-binding protein			-0.509943	0.694301	24.6025	23.5943	Q09472;Q92793-2;Q92793;I3L3I5;I3L466	Q09472;Q92793-2;Q92793	Cytoplasm. Nucleus. Chromosome.
	VPS29	Vacuolar protein sorting-associated protein 29			-0.213437	0.693944	29.1442	29.5931	F8VXU5;Q9UBQ0;Q9UBQ0-2	F8VXU5;Q9UBQ0;Q9UBQ0-2
	RPS25	40S ribosomal protein S25			-0.795909	0.689299	29.9094	30.0186	P62851	P62851
	PSMD8	26S proteasome non-ATPase regulatory subunit 8			-1.22567	0.688673	27.8755	28.407	R4GMR5;P48556;K7EJR3;K7EJC1;K7ERW6;K7ENY6	R4GMR5;P48556;K7EJR3;K7EJC1
	VDAC2	Voltage-dependent anion-selective channel protein 2			-0.669786	0.686254	34.0272	33.9562	A0A0A0MR02;P45880;P45880-2;P45880-1;Q5JSD2;Q5JSD1;A2A3S1	A0A0A0MR02;P45880;P45880-2;P45880-1;Q5JSD2;Q5JSD1
	MGST3	Microsomal glutathione S-transferase 3			-0.74282	0.682753	31.5832	31.878	Q5VV89;O14880;Q5VV87	Q5VV89;O14880
	OSBPL9	Oxysterol-binding protein-related protein 9			-0.677126	0.680054	28.0137	28.5409	Q96SU4-7;Q96SU4-2;Q96SU4;Q96SU4-3;Q96SU4-6;Q96SU4-5;Q96SU4-4;H0YE19;A0A096LPC8;E9PK98	Q96SU4-7;Q96SU4-2;Q96SU4;Q96SU4-3;Q96SU4-6;Q96SU4-5;Q96SU4-4	Late endosome membrane. Golgi apparatus, trans-Golgi network membrane.
	OPA1	Dynamin-like 120 kDa protein, mitochondrial;Dynamin-like 120 kDa protein, form S1			-0.537257	0.678523	27.4155	28.1186	E5KLK1;E5KLJ6;E5KLJ9;E5KLJ5;O60313;O60313-2;H7C141;H7C321	E5KLK1;E5KLJ6;E5KLJ9;E5KLJ5;O60313;O60313-2	Mitochondrion inner membrane; Single-pass membrane protein. Mitochondrion intermembrane space. Mitochondrion membrane.
	TMED9	Transmembrane emp24 domain-containing protein 9			-1.06619	0.677711	28.0627	28.3939	Q9BVK6	Q9BVK6	Endoplasmic reticulum membrane; Single-pass type I membrane protein. Golgi apparatus, cis-Golgi network membrane; Single-pass type I membrane protein. Endoplasmic reticulum-Golgi intermediate compartment membrane; Single-pass type I membrane protein. Golgi apparatus, trans-Golgi network membrane; Single-pass type I membrane protein.
	GLT8D1	Glycosyltransferase 8 domain-containing protein 1			-0.502321	0.675455	24.7769	25.7214	C9J880;Q68CQ7-2;Q68CQ7;C9JA13	C9J880;Q68CQ7-2;Q68CQ7;C9JA13
	CEPT1	Choline/ethanolaminephosphotransferase 1			-0.855927	0.67428	26.4758	26.2393	A0A0C4DGS9;Q9Y6K0	A0A0C4DGS9;Q9Y6K0
	ANKLE2	Ankyrin repeat and LEM domain-containing protein 2			-0.786373	0.674009	26.5052	27.5174	Q86XL3;Q86XL3-3;F5H1D4;Q86XL3-2;F5H6J0	Q86XL3;Q86XL3-3	Endoplasmic reticulum membrane; Single-pass type III membrane protein.
	ERLIN2	Erlin-2			-0.363549	0.673104	26.5583	25.6419	E5RHW4;O94905;E5RJ09;O94905-2;O94905-3	E5RHW4;O94905
	ERGIC2	Endoplasmic reticulum-Golgi intermediate compartment protein 2			-0.560026	0.67238	28.1766	26.4861	A0A087WU02;Q96RQ1;H0YI50;H0YI58;F8VPA6;H0YHJ8;F8W0R1;F8VR88;F8VUZ2	A0A087WU02;Q96RQ1;H0YI50
	ANXA7	Annexin A7			-0.5013	0.667029	33.711	33.6807	P20073-2;P20073	P20073-2;P20073
	L1CAM	Neural cell adhesion molecule L1			-0.973781	0.666484	32.7009	32.6061	P32004-3;P32004-2;P32004;H0Y5C3;E7EPI4;E7EVM4;E9PHJ4;E7EMY4;H3BLW5	P32004-3;P32004-2;P32004	Cell membrane; Single-pass type I membrane protein. Cell projection, growth cone. Cell projection, axon. Cell projection, dendrite.
	RPL23A	60S ribosomal protein L23a			-0.926043	0.663117	30.5239	30.6842	P62750;H7BY10;K7EJV9;K7ERT8;A8MUS3;K7EMA7	P62750;H7BY10;K7EJV9;K7ERT8;A8MUS3;K7EMA7
	ARHGAP1	Rho GTPase-activating protein 1			-0.986016	0.662479	29.9766	30.3239	Q07960;H0YE29;E9PNR6	Q07960;H0YE29	Cytoplasm.
	C1QTNF6	Complement C1q tumor necrosis factor-related protein 6			-0.476077	0.662297	25.2683	25.7711	Q9BXI9-3;Q9BXI9;Q9BXI9-2	Q9BXI9-3;Q9BXI9;Q9BXI9-2	Secreted.
	TFCP2	Alpha-globin transcription factor CP2			-0.482492	0.658646	29.0912	28.4623	Q12800-2;Q12800-3;Q12800-4;Q12800;F8VWL0;F8VX55	Q12800-2;Q12800-3;Q12800-4;Q12800;F8VWL0;F8VX55	Nucleus.
	AP2M1	AP-2 complex subunit mu			-0.572115	0.655352	31.194	30.9314	E9PFW3;Q96CW1;A0A087WY71;Q96CW1-2;C9JJ47;C9JTK4;C9JGT8;C9JJD3;C9JPV8;H7C4C3	E9PFW3;Q96CW1;A0A087WY71;Q96CW1-2;C9JJ47
	RPS5	40S ribosomal protein S5;40S ribosomal protein S5, N-terminally processed			-0.421535	0.65526	26.8525	28.5572	M0QZN2;M0R0F0;M0R0R2;P46782	M0QZN2;M0R0F0;M0R0R2;P46782
	HIST1H2BN;HIST1H2BL;HIST1H2BM;HIST1H2BH;HIST2H2BF;HIST1H2BC;HIST1H2BD;H2BFS;HIST1H2BK;HIST2H2BE;HIST1H2BB;HIST1H2BO;HIST1H2BJ;HIST3H2BB;HIST1H2BA	Histone H2B;Histone H2B type 1-L;Histone H2B type 1-M;Histone H2B type 1-N;Histone H2B type 1-H;Histone H2B type 2-F;Histone H2B type 1-C/E/F/G/I;Histone H2B type 1-D;Histone H2B type F-S;Histone H2B type 1-K;Histone H2B type 2-E;Histone H2B type 1-B;Histone H2B type 1-O;Histone H2B type 1-J;Histone H2B type 3-B;Histone H2B type 1-A			-1.25574	0.654802	30.9708	31.081	U3KQK0;Q99880;Q99879;Q99877;Q93079;Q5QNW6;P62807;P58876;P57053;O60814;Q5QNW6-2;Q16778;P33778;P23527;P06899;Q8N257;Q96A08	U3KQK0;Q99880;Q99879;Q99877;Q93079;Q5QNW6;P62807;P58876;P57053;O60814;Q5QNW6-2;Q16778;P33778;P23527;P06899;Q8N257;Q96A08	Chromosome. Nucleus.
	WDR11	WD repeat-containing protein 11			-0.920216	0.654344	28.0839	27.6672	Q9BZH6;S4R3Z0;S4R451;S4R3P9	Q9BZH6	Membrane; Single-pass membrane protein. Cytoplasm. Nucleus.
	RAB1A	Ras-related protein Rab-1A			-0.789935	0.65205	32.433	32.8382	P62820;E7END7;P62820-2;P62820-3;Q92928;H0YLJ8;H0YL94;P59190-2;P59190	P62820;E7END7;P62820-2;P62820-3	Golgi apparatus. Endoplasmic reticulum. Early endosome. Cytoplasm, cytosol. Membrane. Melanosome.
	EGFR	Epidermal growth factor receptor;Receptor protein-tyrosine kinase			-0.72989	0.651959	30.9921	30.9012	P00533;E9PFD7;Q504U8;P00533-4;P00533-3;P00533-2;C9JYS6;J3KTI5;H3BLT0;A0A0A0MSE1;P04626-3;P04626-2;Q15303-4;Q15303-3;Q15303-2;Q15303	P00533;E9PFD7;Q504U8;P00533-4;P00533-3	Cell membrane; Single-pass type I membrane protein. Endoplasmic reticulum membrane; Single-pass type I membrane protein. Golgi apparatus membrane; Single-pass type I membrane protein. Nucleus membrane; Single-pass type I membrane protein. Endosome. Endosome membrane. Nucleus.
	DEK	Protein DEK			-0.928732	0.651775	26.4744	26.4173	D6R9L5;P35659;D6RDA2;B4DFG0;P35659-2	D6R9L5;P35659;D6RDA2
	GBF1	Golgi-specific brefeldin A-resistance guanine nucleotide exchange factor 1			-0.767855	0.640251	30.3009	28.7941	Q92538-3;Q92538-2;Q92538	Q92538-3;Q92538-2;Q92538	Golgi apparatus, cis-Golgi network. Endoplasmic reticulum-Golgi intermediate compartment. Golgi apparatus, trans-Golgi network. Cytoplasm. Lipid droplet. Membrane; Peripheral membrane protein.
	MICU2	Calcium uptake protein 2, mitochondrial			-0.937326	0.638954	26.8049	24.5852	Q8IYU8	Q8IYU8	Mitochondrion intermembrane space.
	DAG1	Dystroglycan;Alpha-dystroglycan;Beta-dystroglycan			-0.983418	0.635429	28.0386	28.4795	Q14118	Q14118	Alpha-dystroglycan: Secreted, extracellular space.; SUBCELLULAR LOCATION: Beta-dystroglycan: Cell membrane; Single-pass type I membrane protein. Cytoplasm, cytoskeleton. Nucleus, nucleoplasm. Cell membrane, sarcolemma. Cell junction, synapse, postsynaptic cell membrane.
	TECR	Very-long-chain enoyl-CoA reductase			-1.00686	0.635429	29.0745	30.4156	Q9NZ01;M0R3C3;M0QXM3;Q9NZ01-2;M0R329;B4DR74	Q9NZ01	Endoplasmic reticulum membrane; Multi-pass membrane protein.
	HSD17B12	Very-long-chain 3-oxoacyl-CoA reductase			-0.904467	0.635058	24.7112	25.5529	A0A1B0GV93;Q53GQ0;A0A1B0GW85;A0A1B0GU83;E9PI21;Q53GQ0-2	A0A1B0GV93;Q53GQ0
	MPG	DNA-3-methyladenine glycosylase			-0.447033	0.634129	27.4334	26.6299	P29372-5;P29372-4;P29372-2;P29372;A2IDA3	P29372-5;P29372-4;P29372-2;P29372;A2IDA3	Cytoplasm. Mitochondrion matrix, mitochondrion nucleoid. Nucleus.
	UBB;RPS27A;UBC;UBA52	Ubiquitin-60S ribosomal protein L40;Ubiquitin;60S ribosomal protein L40;Ubiquitin-40S ribosomal protein S27a;Ubiquitin;40S ribosomal protein S27a;Polyubiquitin-B;Ubiquitin;Polyubiquitin-C;Ubiquitin			-0.623865	0.629287	34.6787	34.475	J3QS39;J3QTR3;F5H6Q2;F5GYU3;F5H2Z3;F5H265;B4DV12;F5H388;F5H747;F5GXK7;J3QKN0;Q5PY61;Q96C32;P62987;P62979;P0CG47;P0CG48;M0R1V7;M0R1M6;M0R2S1;J3QSA3;F5GZ39	J3QS39;J3QTR3;F5H6Q2;F5GYU3;F5H2Z3;F5H265;B4DV12;F5H388;F5H747;F5GXK7;J3QKN0;Q5PY61;Q96C32;P62987;P62979;P0CG47;P0CG48;M0R1V7;M0R1M6;M0R2S1;J3QSA3;F5GZ39
	SLC16A1	Monocarboxylate transporter 1			-0.466776	0.623961	31.2918	30.8602	P53985;Q5T8R5;P53985-2;Q5T8R3;Q5T8R4	P53985;Q5T8R5;P53985-2	Cell membrane; Multi-pass membrane protein.
	HK2	Hexokinase;Hexokinase-2			-0.450065	0.622274	29.7765	28.0653	E9PB90;P52789;P19367-4;P19367-2;P19367;P19367-3;P52790;B1AR62;B1AR61;B1AR63;Q2TB90-3;Q2TB90-2;Q2TB90	E9PB90;P52789
	RAB14	Ras-related protein Rab-14			-0.88281	0.622274	30.3592	30.3012	P61106;X6RFL8	P61106;X6RFL8	Recycling endosome. Early endosome membrane; Lipid-anchor; Cytoplasmic side. Golgi apparatus membrane; Lipid-anchor; Cytoplasmic side. Golgi apparatus, trans-Golgi network membrane; Lipid-anchor; Cytoplasmic side. Cytoplasmic vesicle, phagosome.
	LANCL2	LanC-like protein 2			-0.230194	0.621806	27.945	26.6705	Q9NS86	Q9NS86	Nucleus. Cytoplasm. Cell membrane.
	ITPR1	Inositol 1,4,5-trisphosphate receptor type 1			-0.628096	0.618709	30.4127	30.071	Q14643-4;Q14643-3;Q14643-8;Q14643-7;Q14643-5;Q14643-6;Q14643-2;Q14643;B7ZMI3	Q14643-4;Q14643-3;Q14643-8;Q14643-7;Q14643-5;Q14643-6;Q14643-2;Q14643	Endoplasmic reticulum membrane; Multi-pass membrane protein. Cytoplasmic vesicle, secretory vesicle membrane; Multi-pass membrane protein. Cytoplasm, perinuclear region.
	UFL1	E3 UFM1-protein ligase 1			-0.719638	0.617675	28.3313	28.8405	O94874-2;O94874;O94874-3	O94874-2;O94874;O94874-3	Endoplasmic reticulum. Cytoplasm, cytosol.
	TIMM50	Mitochondrial import inner membrane translocase subunit TIM50			-0.553828	0.615322	30.4037	30.1713	Q3ZCQ8;Q3ZCQ8-2;Q3ZCQ8-3;M0R2F8;M0R003;M0R0C3;M0R1Y4;M0QXC3;M0R2Z3;M0R303;M0R2D2;M0R2Q2;M0R047	Q3ZCQ8;Q3ZCQ8-2;Q3ZCQ8-3;M0R2F8;M0R003;M0R0C3;M0R1Y4	Mitochondrion inner membrane; Single-pass membrane protein.; SUBCELLULAR LOCATION: Isoform 2: Nucleus speckle.
	AP2A2	AP-2 complex subunit alpha-2			-0.681261	0.614568	29.6703	28.8863	O94973;O94973-2;A0A0G2JS82;O94973-3;A0A0G2JQM1;E9PR62;A0A0G2JRF9;A0A0G2JQA4;E9PPY8;A0A0G2JS17;A0A0G2JQT9;H0YDE9;H0YEG0;M0R2D9;E9PPZ3;E9PS94;E9PQP4;E9PNC4;A0A0G2JRS3	O94973;O94973-2;A0A0G2JS82;O94973-3;A0A0G2JQM1	Cell membrane; Peripheral membrane protein; Cytoplasmic side. Membrane, coated pit; Peripheral membrane protein; Cytoplasmic side.
	ATL2	Atlastin-2			-0.712646	0.613437	29.3125	27.5113	Q8NHH9-3;Q8NHH9-5;Q8NHH9;B5MCN0;Q8NHH9-4;Q8NHH9-2;C9JQQ5;H7C3A2;Q8WXF7-2;Q8WXF7	Q8NHH9-3;Q8NHH9-5;Q8NHH9;B5MCN0;Q8NHH9-4;Q8NHH9-2	Endoplasmic reticulum membrane; Multi-pass membrane protein.
	CSNK1E	Casein kinase I isoform epsilon			-0.934703	0.607674	24.9908	24.7832	P49674;H0Y5S9;H0Y682	P49674	Cytoplasm. Nucleus.
	TOLLIP	Toll-interacting protein			-0.816901	0.601697	26.4498	25.4306	Q9H0E2;E9PNS3;F2Z2Y8;E7EN89	Q9H0E2;E9PNS3;F2Z2Y8	Cytoplasm.
	SRP72	Signal recognition particle subunit SRP72			-0.0811406	0.601602	25.145	24.4886	R4GNC1;O76094-2;O76094	R4GNC1;O76094-2;O76094
	PRKAR2A	cAMP-dependent protein kinase type II-alpha regulatory subunit			-0.237098	0.601316	27.7165	26.752	P13861;P13861-2;H7C4A9;H7C1L0;H7C330;C9J830	P13861;P13861-2	Cytoplasm. Cell membrane.
	FKBP10	Peptidyl-prolyl cis-trans isomerase FKBP10;Peptidyl-prolyl cis-trans isomerase			-0.280422	0.601031	25.4602	25.7469	Q96AY3;K7ESG6	Q96AY3;K7ESG6	Endoplasmic reticulum lumen.
	RPA1	Replication protein A 70 kDa DNA-binding subunit;Replication protein A 70 kDa DNA-binding subunit, N-terminally processed			-0.617809	0.600175	30.5185	30.7872	P27694;I3L4R8;I3L524;I3L2M5	P27694	Nucleus. Nucleus, PML body.
	TIMMDC1	Complex I assembly factor TIMMDC1, mitochondrial			-0.429459	0.599032	24.0254	25.0812	C9JU35;Q9NPL8;C9JR82	C9JU35;Q9NPL8;C9JR82
	NUP133	Nuclear pore complex protein Nup133			-0.570143	0.59321	29.7544	29.28	Q8WUM0	Q8WUM0	Nucleus, nuclear pore complex. Chromosome, centromere, kinetochore.
	MICU1	Calcium uptake protein 1, mitochondrial			-0.688311	0.592828	26.6598	24.221	F6XEV2;A0A0U1RRK1;Q9BPX6;Q9BPX6-3;Q9BPX6-2;S4R3D7;S4R3V1;Q9BPX6-5;Q9BPX6-4;S4R3W3;E9PQV6	F6XEV2;A0A0U1RRK1;Q9BPX6;Q9BPX6-3;Q9BPX6-2;S4R3D7;S4R3V1;Q9BPX6-5;Q9BPX6-4
	SNAP29	Synaptosomal-associated protein 29;Synaptosomal-associated protein			-1.54305	0.592637	26.4066	26.9579	O95721;C9JAF7	O95721;C9JAF7	Cytoplasm. Golgi apparatus membrane; Peripheral membrane protein. Cytoplasmic vesicle, autophagosome membrane; Peripheral membrane protein. Cell projection, cilium membrane; Peripheral membrane protein.
	SLC25A12	Calcium-binding mitochondrial carrier protein Aralar1			-0.614602	0.5889	28.2192	29.0545	O75746;O75746-2;F8W9J0;H0YFB2;B4DGK6	O75746;O75746-2	Mitochondrion inner membrane; Multi-pass membrane protein.
	VPS26B	Vacuolar protein sorting-associated protein 26B			-0.188365	0.58323	28.8171	28.4857	Q4G0F5;H0YCI7	Q4G0F5	Cytoplasm. Membrane; Peripheral membrane protein. Early endosome. Late endosome.
	RAP1B;RAP1A	Ras-related protein Rap-1b;Ras-related protein Rap-1A			-0.738698	0.580338	28.5355	28.6544	F5GX62;E7ESV4;F5H7Y6;P61224-2;P61224-3;P62834;P61224;F5H4H0;F5GYH7;F5H077;F5GWU8;F5H491;F5H0B7;F5H500;F5H6R7;F5H004;A0A075B6Q0;F5GYB5;P61224-4;F8WBC0;F5H823;B7ZB78;F5GZG1;A0A0J9YXB3;A6NIZ1	F5GX62;E7ESV4;F5H7Y6;P61224-2;P61224-3;P62834;P61224;F5H4H0;F5GYH7;F5H077;F5GWU8;F5H491;F5H0B7;F5H500;F5H6R7;F5H004;A0A075B6Q0;F5GYB5;P61224-4
	OSBP	Oxysterol-binding protein 1			-0.674107	0.57947	31.3287	31.5005	P22059;H0YCV6;A0A0A0MSB4;Q6ZN50;Q969R2-6;Q969R2-3;Q969R2-2;Q969R2;H7C1R2;H7C368;H7C428;Q969R2-5;Q969R2-4	P22059	Cytoplasm, cytosol. Cytoplasm, perinuclear region. Golgi apparatus membrane; Peripheral membrane protein. Endoplasmic reticulum membrane; Peripheral membrane protein.
	TP53BP1	Tumor suppressor p53-binding protein 1			-0.324184	0.576667	25.5621	24.5556	A6NNK5;Q12888;Q12888-3;Q12888-2;C9JXV0;H7C3N7	A6NNK5;Q12888;Q12888-3;Q12888-2;C9JXV0
	PCYOX1	Prenylcysteine oxidase 1			-0.927716	0.57628	26.9217	25.4663	Q9UHG3;Q9UHG3-2;F8W8W4;C9K055	Q9UHG3;Q9UHG3-2;F8W8W4	Lysosome.
	DNAJC7	DnaJ homolog subfamily C member 7			-0.570764	0.575409	31.1998	30.1993	Q99615;Q99615-2;K7ESP1;K7EIH8;K7EPP7;K7ELJ8;K7ER44;K7EJL5;K7EN19;K7EJV7;K7EJE9;K7EK03;K7EQ73;K7EJ24	Q99615;Q99615-2;K7ESP1;K7EIH8	Cytoplasm. Nucleus. Cytoplasm, cytoskeleton.
	SLC25A19	Mitochondrial thiamine pyrophosphate carrier			-0.339619	0.575409	27.0308	25.8118	Q9HC21;Q9HC21-2;J3KTL0;J3QLV3;J3KRY6;J3KSB1;J3KSI7;J3QL84;J3KS44	Q9HC21;Q9HC21-2	Mitochondrion inner membrane; Multi-pass membrane protein.
	VMP1	Vacuole membrane protein 1			-0.936304	0.574828	25.2326	26.3217	Q96GC9;K7EL93;K7EL74;K7ENU2;K7EK01;K7EMI0;K7ELS2;K7EL46;K7EPE7;Q96GC9-2	Q96GC9;K7EL93;K7EL74;K7ENU2;K7EK01;K7EMI0;K7ELS2	Endoplasmic reticulum-Golgi intermediate compartment membrane; Multi-pass membrane protein. Cell membrane; Multi-pass membrane protein. Vacuole membrane; Multi-pass membrane protein. Endoplasmic reticulum.
	CMAS	N-acylneuraminate cytidylyltransferase			-0.318938	0.572793	26.7108	25.1979	Q8NFW8;Q8NFW8-2;F5H296;F5GYM0	Q8NFW8;Q8NFW8-2;F5H296	Nucleus.
	RPS13	40S ribosomal protein S13			-1.00828	0.572405	31.772	31.5833	P62277;J3KMX5;E9PS50	P62277;J3KMX5
	RAB1B	Ras-related protein Rab-1B			-0.636504	0.571628	29.066	28.8009	Q9H0U4;E9PLD0	Q9H0U4;E9PLD0	Cytoplasm. Membrane; Lipid-anchor; Cytoplasmic side. Preautophagosomal structure membrane; Lipid-anchor; Cytoplasmic side.
	HSD17B7	3-keto-steroid reductase			-0.21885	0.57056	29.6997	28.7119	P56937-3;P56937-2;P56937;V9GYN3	P56937-3;P56937-2;P56937	Cell membrane; Single-pass membrane protein.
	OGDH	2-oxoglutarate dehydrogenase, mitochondrial			-0.241117	0.568324	25.0382	24.9639	E9PFG7;A0A0D9SFS3;E9PDF2;E9PCR7;Q02218-2;Q02218	E9PFG7;A0A0D9SFS3;E9PDF2;E9PCR7;Q02218-2;Q02218
	SLC3A2	4F2 cell-surface antigen heavy chain			-0.544288	0.56774	34.6697	34.5542	P08195-2;F5H0E2;F5H867	P08195-2	Apical cell membrane; Single-pass type II membrane protein. Melanosome.
	STOM	Erythrocyte band 7 integral membrane protein			-0.582231	0.566377	29.0982	30.2525	P27105;F8VSL7;P27105-2	P27105	Cell membrane; Peripheral membrane protein; Cytoplasmic side. Cytoplasm, cytoskeleton. Cell membrane; Lipid-anchor; Cytoplasmic side. Membrane raft. Melanosome. Cytoplasmic vesicle.
	ROR2	Tyrosine-protein kinase transmembrane receptor ROR2			-0.885606	0.566279	28.1344	27.8174	Q01974;B1APY4;A0A0A0MTJ5;Q01973-3;Q01973	Q01974;B1APY4	Cell membrane; Single-pass type I membrane protein.
	USP32	Ubiquitin carboxyl-terminal hydrolase;Ubiquitin carboxyl-terminal hydrolase 32			-0.383247	0.562474	26.4669	28.1149	K7EQL6;Q8NFA0;P35125-2;K7EII4;K7EKZ1	K7EQL6;Q8NFA0
	GPRC5A	Retinoic acid-induced protein 3			-0.555545	0.562474	30.3534	29.7567	Q8NFJ5;H0YFN2;F5GWG3	Q8NFJ5	Cell membrane; Multi-pass membrane protein. Cytoplasmic vesicle membrane; Multi-pass membrane protein.
	AP2B1	AP-2 complex subunit beta			-0.689195	0.560422	31.6504	30.6828	P63010;P63010-2;P63010-3;A0A087X253;A0A087WU93;A0A087WZQ6;A0A087WYD1;K7ERB2;K7EN71;K7EJ01;K7EJX1;H7C034;A0A087WXS3;K7EKZ5	P63010;P63010-2;P63010-3;A0A087X253;A0A087WU93;A0A087WZQ6;A0A087WYD1	Cell membrane. Membrane, coated pit; Peripheral membrane protein; Cytoplasmic side.
	EMC3	ER membrane protein complex subunit 3			-0.243848	0.558366	25.3713	27.3692	Q9P0I2-2;Q9P0I2;S4R3U9;C9JLM9	Q9P0I2-2;Q9P0I2;S4R3U9;C9JLM9	Membrane; Multi-pass membrane protein.
	ARF5	ADP-ribosylation factor 5			-0.43014	0.556012	29.4924	29.7339	P84085;C9J1Z8	P84085;C9J1Z8	Golgi apparatus. Cytoplasm, perinuclear region. Membrane; Lipid-anchor.
	SMCHD1	Structural maintenance of chromosomes flexible hinge domain-containing protein 1			-1.16446	0.554933	27.0282	26.0009	A6NHR9-2;A6NHR9;J3KTL8;A6NHR9-3	A6NHR9-2;A6NHR9;J3KTL8	Chromosome.
	GAK	Cyclin-G-associated kinase			-0.525227	0.553459	26.0532	27.2811	O14976-2;O14976;D6RAW3;D6RF16;D6RAQ7;D6RE78;A0A087X1U9	O14976-2;O14976;D6RAW3	Cytoplasm, perinuclear region. Golgi apparatus, trans-Golgi network. Cell junction, focal adhesion.
	DDOST	Dolichyl-diphosphooligosaccharide--protein glycosyltransferase 48 kDa subunit			-0.602635	0.552574	29.0303	28.9657	A0A0C4DGS1;P39656;P39656-3;P39656-2;U3KQ84	A0A0C4DGS1;P39656;P39656-3;P39656-2;U3KQ84	Endoplasmic reticulum membrane; Single-pass type I membrane protein.
	OSBPL10	Oxysterol-binding protein-related protein 10;Oxysterol-binding protein			-0.31802	0.55218	28.1552	28.6045	Q9BXB5;Q9BXB5-2;H7C487	Q9BXB5;Q9BXB5-2;H7C487	Cytoplasm, cytoskeleton.
	NUP93	Nuclear pore complex protein Nup93			-0.664814	0.550014	32.0333	32.0246	Q8N1F7;H3BVG0;Q8N1F7-2;H3BM93;H3BRI8;H3BPA9;H3BNN5;H3BV11;H3BP95;H3BMX0;H3BV15;H3BRD9;H3BVE2;H3BNG7	Q8N1F7;H3BVG0;Q8N1F7-2	Nucleus membrane; Peripheral membrane protein. Nucleus, nuclear pore complex. Nucleus envelope.
	COPB2	Coatomer subunit beta			-0.628118	0.548042	31.4203	30.4803	P35606-2;P35606;D6RBT6;D6R997;D6RBZ7;D6RCL6;D6RBG7;H0Y938;H0YAC7	P35606-2;P35606	Cytoplasm, cytosol. Golgi apparatus membrane; Peripheral membrane protein; Cytoplasmic side. Cytoplasmic vesicle, COPI-coated vesicle membrane; Peripheral membrane protein; Cytoplasmic side.
	EED	Polycomb protein EED			-0.40463	0.547252	25.9677	25.5352	E9PJK2;O75530-3;O75530;O75530-2;H0YEL4	E9PJK2;O75530-3;O75530;O75530-2
	UBXN4	UBX domain-containing protein 4			-0.890867	0.546364	26.4343	27.1807	Q92575	Q92575	Endoplasmic reticulum membrane; Peripheral membrane protein. Nucleus envelope.
	DNAJB4	DnaJ homolog subfamily B member 4			-0.527013	0.542109	30.6474	29.6286	Q9UDY4;C9JUL4	Q9UDY4;C9JUL4	Cytoplasm. Cell membrane.
	FAF2	FAS-associated factor 2			-0.477924	0.538538	29.5188	29.9671	Q96CS3	Q96CS3	Cytoplasm. Lipid droplet. Endoplasmic reticulum.
	CKMT1A;CKMT1B	Creatine kinase U-type, mitochondrial			-0.5429	0.53824	33.2292	32.9435	P12532;P12532-2;F8WCN3;C9JSQ1;C9J8F6;C9JT96;C9J6W7;C9JJX8;C9J995;P17540;D6RHV3;D6R998	P12532;P12532-2;F8WCN3;C9JSQ1	Mitochondrion inner membrane; Peripheral membrane protein; Intermembrane side.
	RAB35	Ras-related protein Rab-35			-0.45694	0.53655	28.408	28.4572	Q15286;F5H157;Q15286-2	Q15286;F5H157;Q15286-2	Cell membrane; Lipid-anchor; Cytoplasmic side. Membrane, clathrin-coated pit. Cytoplasmic vesicle, clathrin-coated vesicle. Endosome. Melanosome.
	ERBB2IP	Protein LAP2			-0.342781	0.536351	26.3077	25.7661	Q96RT1-7;Q96RT1-6;Q96RT1-5;Q96RT1-3;Q96RT1-9;Q96RT1-2;Q96RT1;Q96RT1-8;Q96RT1-4;B4DIP2	Q96RT1-7;Q96RT1-6;Q96RT1-5;Q96RT1-3;Q96RT1-9;Q96RT1-2;Q96RT1;Q96RT1-8;Q96RT1-4;B4DIP2	Cell junction, hemidesmosome. Nucleus membrane. Basolateral cell membrane.
	PRDX4	Peroxiredoxin-4			-0.589225	0.532865	32.4138	32.9038	Q13162;H7C3T4;A6NJJ0;A6NG45	Q13162;H7C3T4	Cytoplasm. Endoplasmic reticulum.
	PELP1	Proline-, glutamic acid- and leucine-rich protein 1			-0.237371	0.531668	27.0951	28.214	Q8IZL8;C9JFV4;E7EV54;I3L445;I3L4P1;I3L1P4;I3L4M7	Q8IZL8;C9JFV4;E7EV54;I3L445	Nucleus, nucleolus. Nucleus, nucleoplasm. Nucleus. Cytoplasm.
	SLC38A2	Sodium-coupled neutral amino acid transporter 2			-0.675282	0.531469	29.9893	29.5897	Q96QD8;Q96QD8-2;F8VUY8;F8VQW8	Q96QD8;Q96QD8-2	Cell membrane; Multi-pass membrane protein.
	XRCC6	X-ray repair cross-complementing protein 6			-0.659176	0.529071	33.6502	33.5921	P12956;B1AHC9;P12956-2	P12956;B1AHC9;P12956-2	Nucleus. Chromosome.
	FARP1	FERM, RhoGEF and pleckstrin domain-containing protein 1			-0.493947	0.528271	27.3457	28.5346	C9JME2;Q9Y4F1;Q9Y4F1-2;A0A1B0GV68;M0QYB0;H0Y783;M0QXT1;Q9Y4F1-3	C9JME2;Q9Y4F1;Q9Y4F1-2
	PGAM5	Serine/threonine-protein phosphatase PGAM5, mitochondrial			-0.511896	0.524565	31.3139	30.9699	Q96HS1;Q96HS1-2;F5GXG4	Q96HS1;Q96HS1-2	Mitochondrion outer membrane; Single-pass membrane protein.
	STT3A	Dolichyl-diphosphooligosaccharide--protein glycosyltransferase subunit STT3A			-0.5713	0.524064	29.4952	29.6058	P46977;P46977-2;A0A0C4DH80;E9PN73;E9PI32;H0YET6	P46977;P46977-2	Endoplasmic reticulum. Endoplasmic reticulum membrane; Multi-pass membrane protein.
	ATP6V1A	V-type proton ATPase catalytic subunit A			-0.667653	0.517326	30.5884	30.4585	P38606-2;P38606;C9JVW8;C9JA17	P38606-2;P38606
	CAV1	Caveolin-1;Caveolin			-0.420492	0.513996	30.0128	30.7716	Q03135;C9JKI3;E9PCT5;Q03135-2;P56539	Q03135;C9JKI3;E9PCT5;Q03135-2	Golgi apparatus membrane; Peripheral membrane protein. Cell membrane; Peripheral membrane protein. Membrane, caveola; Peripheral membrane protein. Membrane raft. Golgi apparatus, trans-Golgi network.
	DHRS7B	Dehydrogenase/reductase SDR family member 7B			-0.894992	0.513895	27.9844	27.0954	A0A0C4DGQ8;Q6IAN0;J3KRS1;J3QKT1;J3QLK1	A0A0C4DGQ8;Q6IAN0
	USO1	General vesicular transport factor p115			-0.649706	0.513188	30.8104	30.8005	O60763;O60763-2;REV__R4GMN2;REV__Q5VZ89-5;REV__Q5VZ89-6;REV__Q5VZ89;REV__R4GNB2;REV__R4GN35	O60763;O60763-2	Cytoplasm, cytosol. Golgi apparatus membrane; Peripheral membrane protein.
	FKBP8	Peptidyl-prolyl cis-trans isomerase FKBP8			-0.243694	0.513188	26.6433	28.286	Q14318;Q14318-2;U3KQ64;A0A0A0MTJ1;Q14318-3;U3KQI1;M0R2K9	Q14318;Q14318-2;U3KQ64;A0A0A0MTJ1;Q14318-3	Mitochondrion. Mitochondrion membrane; Single-pass membrane protein; Cytoplasmic side.; SUBCELLULAR LOCATION: Isoform 1: Mitochondrion membrane; Single-pass membrane protein; Cytoplasmic side.; SUBCELLULAR LOCATION: Isoform 3: Mitochondrion membrane; Single-pass membrane protein; Cytoplasmic side.
	IMMT	MICOS complex subunit MIC60			-0.480257	0.512985	32.745	32.9853	Q16891-2;Q16891;B9A067;Q16891-4;Q16891-3;C9J406;H7C463;A0A087WYS0;D6RAW4	Q16891-2;Q16891;B9A067;Q16891-4;Q16891-3;C9J406;H7C463	Mitochondrion inner membrane; Single-pass membrane protein. Mitochondrion.
	PDCD6	Programmed cell death protein 6			-0.684225	0.512682	30.3636	29.8529	O75340;A0A024QZ42;O75340-2;H0Y9X3;E7EPW6;A0A087WZ38;O75340-3	O75340;A0A024QZ42;O75340-2	Endoplasmic reticulum membrane; Peripheral membrane protein. Cytoplasmic vesicle, COPII-coated vesicle membrane. Cytoplasm. Nucleus. Endosome.
	EPS15L1	Epidermal growth factor receptor substrate 15-like 1			-0.470709	0.510658	29.4192	26.5886	M0R165;Q9UBC2-3;Q9UBC2;Q9UBC2-2;Q9UBC2-4;M0R2S2;K7EJR2;M0R330;M0QX30;M0R1V5;M0R3I1	M0R165;Q9UBC2-3;Q9UBC2;Q9UBC2-2;Q9UBC2-4;M0R2S2
	RAB18	Ras-related protein Rab-18			-0.193057	0.508429	28.4101	27.7008	A0A087X163;H0Y6T8;Q9NP72;Q9NP72-2;Q5W0J0;Q9NP72-3	A0A087X163;H0Y6T8;Q9NP72;Q9NP72-2;Q5W0J0;Q9NP72-3
	PRSS21	Testisin			-0.41729	0.508226	27.9893	27.5356	I3L0U2;Q9Y6M0-3;Q9Y6M0-2;Q9Y6M0;I3L3C7	I3L0U2;Q9Y6M0-3;Q9Y6M0-2;Q9Y6M0;I3L3C7
	SLC16A3	Monocarboxylate transporter 4			-0.628408	0.504366	31.0027	31.1715	O15427;J3QQV2;J3QSC3;J3QQS9;J3KTI8;J3KT83;J3QRA0;J3QLE3;J3KTM6;J3QRU2;J3QRP8	O15427;J3QQV2;J3QSC3	Cell membrane; Multi-pass membrane protein.
	PSMD4	26S proteasome non-ATPase regulatory subunit 4			-0.359953	0.503654	29.5686	29.2822	Q5VWC4;P55036;A6PVX3;P55036-2;H0Y3Y9;A2A3N6;H0Y561	Q5VWC4;P55036;A6PVX3;P55036-2
	WDR18	WD repeat-containing protein 18			-0.691546	0.50284	27.8935	28.2684	U3KQC1;A0A0A0MQU0;Q9BV38;K7EIR0;K7EML4;A0A087X237;K7EKX5	U3KQC1;A0A0A0MQU0;Q9BV38;K7EIR0;K7EML4
	RDH11	Retinol dehydrogenase 11			-0.769822	0.501516	27.2194	27.5346	Q8TC12;G3V2G6;Q8TC12-2;H0YIZ8;G3V234;H0YJ10;H0YJ46;Q8TC12-3	Q8TC12;G3V2G6;Q8TC12-2;H0YIZ8;G3V234	Endoplasmic reticulum membrane; Single-pass type II membrane protein.
	NUP107	Nuclear pore complex protein Nup107			-0.269982	0.498659	28.9101	27.8764	P57740;P57740-3;P57740-2;G3V1T4	P57740;P57740-3;P57740-2	Nucleus membrane. Nucleus, nuclear pore complex. Chromosome, centromere, kinetochore.
	COX5B	Cytochrome c oxidase subunit 5B, mitochondrial			-1.24639	0.497536	27.3781	27.8987	P10606	P10606	Mitochondrion inner membrane.
	EPS15	Epidermal growth factor receptor substrate 15			-0.602942	0.495798	25.0487	26.9121	P42566;B1AUU8;P42566-2;S4R3U1	P42566;B1AUU8;P42566-2	Cytoplasm. Cell membrane; Peripheral membrane protein; Cytoplasmic side. Membrane, clathrin-coated pit.
	SLTM	SAFB-like transcription modulator			-0.172831	0.494672	26.5463	24.2666	Q9NWH9;H0YKH2;H7BXE3;H7C3F4;Q9NWH9-3	Q9NWH9;H0YKH2;H7BXE3;H7C3F4;Q9NWH9-3	Nucleus.
	CLINT1	Clathrin interactor 1			-0.871258	0.493852	28.3608	27.6261	Q14677;Q14677-3;Q14677-2;H0YD52	Q14677;Q14677-3;Q14677-2	Cytoplasm. Cytoplasm, perinuclear region. Membrane; Peripheral membrane protein. Cytoplasmic vesicle, clathrin-coated vesicle.
	CLPB	Caseinolytic peptidase B protein homolog			-0.462873	0.49293	28.8908	25.3137	Q9H078-2;Q9H078;Q9H078-3;F5GX99;H0YGM0;Q9H078-5;Q9H078-4;F5H7A5;F5H392	Q9H078-2;Q9H078;Q9H078-3;F5GX99;H0YGM0;Q9H078-5;Q9H078-4	Mitochondrion.
	RPA2	Replication protein A 32 kDa subunit			-0.48457	0.492622	29.6612	28.0656	P15927;P15927-2;P15927-3;Q5TEJ0;Q5TEJ7	P15927;P15927-2;P15927-3;Q5TEJ0;Q5TEJ7	Nucleus. Nucleus, PML body.
	SAMM50	Sorting and assembly machinery component 50 homolog			-0.355867	0.492417	28.4758	29.769	Q9Y512	Q9Y512	Mitochondrion outer membrane; Multi-pass membrane protein. Cytoplasm. Mitochondrion.
	SEC23A	Protein transport protein Sec23A			-0.519962	0.492007	31.6924	31.4454	F5H365;Q15436;Q15436-2;G3V4V1;G3V1W4;G3V3G5;G3V2R6;G3V5X8;G3V4Q2;G3V5K1	F5H365;Q15436;Q15436-2
	ANXA11	Annexin A11			-0.331173	0.490775	32.6138	32.4421	P50995-2;P50995;H0Y6E1;E5RIN3;P27216;P27216-2	P50995-2;P50995	Cytoplasm. Melanosome. Nucleus envelope. Nucleus, nucleoplasm. Cytoplasm, cytoskeleton, spindle.
	DENND4C	DENN domain-containing protein 4C			-0.27296	0.487898	27.0132	26.4728	R4GNB2;R4GN35;Q5VZ89-6;Q5VZ89;Q5VZ89-5;R4GMN2;X6R5W5;X6RAE7;Q5VZ89-4;Q5VZ89-3;Q5VZ89-2	R4GNB2;R4GN35;Q5VZ89-6;Q5VZ89;Q5VZ89-5	Cytoplasmic vesicle membrane. Cell membrane. Cytoplasm, cytosol.
	VPS45	Vacuolar protein sorting-associated protein 45			-0.825338	0.487178	27.1564	27.7767	A0A087WU65;Q9NRW7;B7Z7G7;Q9NRW7-2	A0A087WU65;Q9NRW7
	MYH14	Myosin-14			-0.665386	0.484911	28.1145	28.0237	Q7Z406;Q7Z406-6;Q7Z406-2;Q7Z406-5;Q7Z406-4;M0QY43	Q7Z406;Q7Z406-6;Q7Z406-2;Q7Z406-5;Q7Z406-4;M0QY43
	TFB1M	Dimethyladenosine transferase 1, mitochondrial			-0.215211	0.482022	26.0877	25.3956	Q8WVM0	Q8WVM0	Mitochondrion.
	SEC24B	Protein transport protein Sec24B			-0.59268	0.481816	30.4026	28.5599	O95487-2;O95487;O95487-3	O95487-2;O95487;O95487-3	Cytoplasmic vesicle, COPII-coated vesicle membrane; Peripheral membrane protein; Cytoplasmic side. Endoplasmic reticulum membrane; Peripheral membrane protein; Cytoplasmic side. Cytoplasm, cytosol.
	ANXA5	Annexin A5;Annexin			-0.661114	0.480368	29.3545	29.6261	P08758;D6RBL5;E9PHT9;D6RBE9;D6RCN3	P08758;D6RBL5;E9PHT9;D6RBE9
	SEC24C	Protein transport protein Sec24C			-0.604937	0.479748	32.4759	32.2982	P53992;G5EA31;P53992-2;A0A0U1RR49	P53992;G5EA31	Cytoplasmic vesicle, COPII-coated vesicle membrane; Peripheral membrane protein; Cytoplasmic side. Endoplasmic reticulum membrane; Peripheral membrane protein; Cytoplasmic side. Cytoplasm, cytosol.
	TOP2B	DNA topoisomerase 2;DNA topoisomerase 2-beta			-0.277429	0.478609	27.8804	26.9581	E9PCY5;Q02880-2;Q02880	E9PCY5;Q02880-2;Q02880
	SLC25A13	Calcium-binding mitochondrial carrier protein Aralar2			-0.552537	0.477367	32.5298	32.244	Q9UJS0-2;Q9UJS0;R4GN64	Q9UJS0-2;Q9UJS0	Mitochondrion inner membrane; Multi-pass membrane protein.
	CHCHD3	MICOS complex subunit MIC19			-0.278829	0.477263	29.5406	30.1006	C9JRZ6;Q9NX63;F8WAR4;F8WD73	C9JRZ6;Q9NX63;F8WAR4	Mitochondrion inner membrane; Lipid-anchor.
	DHCR7	7-dehydrocholesterol reductase			-0.463688	0.471448	30.1533	29.4834	Q9UBM7;E9PM00;E9PJ54;E9PRL8;E9PQ71;E9PIP9;H0YE57;E9PLZ2	Q9UBM7;E9PM00;E9PJ54	Endoplasmic reticulum membrane; Multi-pass membrane protein.
	RRP15	RRP15-like protein			-0.659973	0.471031	23.3728	23.7502	Q9Y3B9	Q9Y3B9
	RPL15	60S ribosomal protein L15;Ribosomal protein L15			-0.163963	0.467905	30.5697	30.5346	P61313;E7EQV9;E7EX53;E7ENU7;P61313-2;E7ERA2	P61313;E7EQV9;E7EX53;E7ENU7;P61313-2	Membrane; Lipid-anchor.
	KTN1	Kinectin			-0.646857	0.467801	30.2186	30.207	Q86UP2-2;Q86UP2-3;Q86UP2-4;Q86UP2;G3V4Y7;H0YJZ8;G3V5P0;G3V5G2;B7Z6P3;H0YJV5;G8JLP4;Q9Y4F3-3;Q9Y4F3-4;Q9Y4F3-5;Q9Y4F3	Q86UP2-2;Q86UP2-3;Q86UP2-4;Q86UP2	Endoplasmic reticulum membrane; Single-pass type II membrane protein.
	SLC1A5	Neutral amino acid transporter B(0);Amino acid transporter			-0.663877	0.463832	30.3351	30.0734	Q15758;M0QXM4;Q15758-3;Q15758-2;M0QX44;M0R144	Q15758;M0QXM4;Q15758-3;Q15758-2	Cell membrane; Multi-pass membrane protein. Melanosome.
	IFIT2	Interferon-induced protein with tetratricopeptide repeats 2			-1.03242	0.463727	24.6669	26.3847	A0A087X279;P09913	A0A087X279;P09913
	AIP	AH receptor-interacting protein			-0.454763	0.459956	29.5245	29.1393	O00170;E9PMH2;V9GYQ3	O00170;E9PMH2	Cytoplasm.
	ACSL4	Long-chain-fatty-acid--CoA ligase 4			-0.731853	0.459012	26.1403	25.3495	O60488-2;O60488;D6RFW9;D6RDA8;D6RD96;D6RF95;H0Y9A0	O60488-2;O60488	Mitochondrion outer membrane; Single-pass type III membrane protein. Peroxisome membrane; Single-pass type III membrane protein. Microsome membrane; Single-pass type III membrane protein. Endoplasmic reticulum membrane; Single-pass type III membrane protein.
	CPNE1	Copine-1			-0.319046	0.458802	23.2805	24.8086	Q5JX45;E7ENH5;A6PVH9;F2Z2V0;B0QZ18;Q99829;Q5JX56;Q5JX58;H0Y524;Q5JX59;Q5JX61;Q5JX60;Q5JX44;Q5JX52	Q5JX45;E7ENH5;A6PVH9;F2Z2V0;B0QZ18;Q99829;Q5JX56;Q5JX58;H0Y524;Q5JX59;Q5JX61;Q5JX60;Q5JX44;Q5JX52
	RPS16;ZNF90	40S ribosomal protein S16			-0.385903	0.457226	31.9289	32.3429	P62249;M0R210;M0R3H0;A0A087WZ27;Q6IPX4;M0R1M5;M0QX76	P62249;M0R210;M0R3H0;A0A087WZ27;Q6IPX4;M0R1M5
	HSDL1	Inactive hydroxysteroid dehydrogenase-like protein 1			-0.342287	0.457226	26.0949	26.8092	Q3SXM5;Q3SXM5-2;H3BQI7;H3BT52	Q3SXM5;Q3SXM5-2	Mitochondrion.
	SLC7A5	Large neutral amino acids transporter small subunit 1			-0.660042	0.45628	32.6192	32.4559	Q01650;A0A0C4DGL4;H0YJ95;G3V4Z6;Q9UM01	Q01650	Cytoplasm, cytosol. Apical cell membrane; Multi-pass membrane protein.
	ALG5	Dolichyl-phosphate beta-glucosyltransferase			-0.741083	0.45628	26.6568	26.4279	Q9Y673-2;Q9Y673	Q9Y673-2;Q9Y673	Endoplasmic reticulum membrane; Single-pass type II membrane protein.
	HNRNPC	Heterogeneous nuclear ribonucleoproteins C1/C2			-0.411042	0.455755	31.1147	31.0497	G3V4W0;B4DY08;B2R5W2;G3V4C1;P07910-2;G3V2Q1;P07910;P07910-4;G3V576;P07910-3;G3V2D6;G3V555;G3V5V7;G3V575;G3V5X6;G3V3K6;G3V251;B4DSU6;A0A0G2JPF8;A0A0G2JNQ3;P0DMR1;O60812;B7ZW38;B2RXH8;G3V4M8;G3V2H6;B3KT61;Q86SE5;Q86SE5-3;E5RG71;E5RJ39;Q86SE5-2	G3V4W0;B4DY08;B2R5W2;G3V4C1;P07910-2;G3V2Q1;P07910;P07910-4;G3V576;P07910-3;G3V2D6;G3V555;G3V5V7;G3V575
	NUP214	Nuclear pore complex protein Nup214			-0.33805	0.454492	28.3151	28.3241	P35658-2;P35658-4;P35658;P35658-3;P35658-5;A0A0A0MSW3;H0Y837;E9PKD2;B7ZAV2;H0YF36	P35658-2;P35658-4;P35658;P35658-3;P35658-5;A0A0A0MSW3	Nucleus, nuclear pore complex.
	ARF1;ARF3	ADP-ribosylation factor 1;ADP-ribosylation factor 3			-0.562197	0.454071	32.1467	31.8893	P84077;P61204;F5H423;P61204-2;F5H0C7;H0YGG7;F5H1V1;F5H6T5;F8WDB3	P84077;P61204;F5H423;P61204-2	Golgi apparatus. Cytoplasm, perinuclear region. Cell junction, synapse, synaptosome. Cell junction, synapse, postsynaptic cell membrane, postsynaptic density. Membrane; Lipid-anchor.
	KPNB1	Importin subunit beta-1			-0.480357	0.448373	33.645	33.3367	Q14974;J3KTM9;Q14974-2;J3QR48;J3QKQ5;J3QRG4;J3KS06	Q14974;J3KTM9;Q14974-2	Cytoplasm. Nucleus envelope.
	PIGK	GPI-anchor transamidase			-0.548164	0.447844	27.5748	27.5775	A6NEM5;Q92643;B1AK81;Q92643-2	A6NEM5;Q92643
	TOP2A	DNA topoisomerase 2-alpha			-0.144951	0.446786	30.4185	30.2907	P11388;P11388-2;P11388-3;P11388-4;J3KTB7	P11388;P11388-2;P11388-3;P11388-4	Cytoplasm. Nucleus, nucleoplasm.
	ABCD3	ATP-binding cassette sub-family D member 3			-0.419237	0.446468	30.4558	30.6822	P28288;P28288-2;P28288-3	P28288;P28288-2	Peroxisome membrane; Multi-pass membrane protein.
	PTK2	Focal adhesion kinase 1			-0.129403	0.445621	27.9212	28.4949	H0YBP1;E7ESA6;Q05397-7;Q05397;Q05397-5;Q05397-2;E5RG86;E5RGA6;H0YB99;Q05397-4	H0YBP1;E7ESA6;Q05397-7;Q05397;Q05397-5;Q05397-2
	RAB13	Ras-related protein Rab-13			-0.230499	0.444879	29.4928	29.9229	P51153;A0A087WWB9;M0R257;P20337;O95716;P20336;Q96E17	P51153;A0A087WWB9	Cell membrane; Lipid-anchor; Cytoplasmic side. Cytoplasmic vesicle membrane; Lipid-anchor; Cytoplasmic side. Cell junction, tight junction. Golgi apparatus, trans-Golgi network membrane. Recycling endosome membrane. Cell projection, lamellipodium.
	ESYT2	Extended synaptotagmin-2			-0.5199	0.444349	30.3126	30.2806	H7BXI1;A0FGR8-2;A0FGR8-6;A0A087WXU3;A0FGR8;A0FGR8-4;A0FGR8-5	H7BXI1;A0FGR8-2;A0FGR8-6;A0A087WXU3;A0FGR8;A0FGR8-4
	COLGALT1	Procollagen galactosyltransferase 1			-0.172571	0.442333	27.1471	26.0437	Q8NBJ5;M0QX72	Q8NBJ5;M0QX72	Endoplasmic reticulum lumen.
	RPL3	60S ribosomal protein L3			-0.275437	0.440952	34.1769	33.555	P39023;G5E9G0;H7C422;B5MCW2;H7C3M2;F8WCR1;Q92901	P39023;G5E9G0;H7C422;B5MCW2	Nucleus, nucleolus. Cytoplasm.
	SFXN3	Sideroflexin;Sideroflexin-3			-0.460231	0.439357	30.1505	30.1377	A0A0A0MS41;Q9BWM7;S4R3N9	A0A0A0MS41;Q9BWM7;S4R3N9	Mitochondrion membrane; Multi-pass membrane protein.
	SFXN1	Sideroflexin-1			-0.392535	0.439251	31.8929	31.7248	Q9H9B4;D6RFI0;D6RDG7;S4R2X2;D6RAE9;H0Y9J5	Q9H9B4	Mitochondrion membrane; Multi-pass membrane protein.
	FAR1	Fatty acyl-CoA reductase 1			-0.260221	0.434241	26.808	27.971	Q8WVX9;E9PNW8;E9PPB8	Q8WVX9;E9PNW8	Peroxisome membrane; Single-pass membrane protein.
	RAB34	Ras-related protein Rab-34			-0.196509	0.434028	26.3452	28.7103	Q9BZG1;Q9BZG1-4;Q9BZG1-2;C9JBG0;C9JY26;Q96PJ7;E7ES60;K7EIF2;H7C0Y7;J3QLC6;V9GY61;K7EJW7	Q9BZG1;Q9BZG1-4;Q9BZG1-2;C9JBG0;C9JY26;Q96PJ7;E7ES60;K7EIF2;H7C0Y7	Cytoplasm. Golgi apparatus. Cytoplasmic vesicle, phagosome. Cytoplasmic vesicle, phagosome membrane; Lipid-anchor; Cytoplasmic side.
	PPAN;PPAN-P2RY11	Suppressor of SWI4 1 homolog			-0.159863	0.433707	24.916	24.5892	H7C446;A8MV53;A0A0A6YYI3;A0A0B4J1V8;Q9NQ55-2;Q9NQ55;Q9NQ55-3	H7C446;A8MV53;A0A0A6YYI3;A0A0B4J1V8;Q9NQ55-2;Q9NQ55;Q9NQ55-3
	TMEM33	Transmembrane protein 33			-1.54962	0.430928	28.0603	28.4496	D6RAA6;P57088;H0Y8N0	D6RAA6;P57088;H0Y8N0
	SAAL1	Protein SAAL1			-0.049651	0.430071	25.5105	25.7497	J3KND1;E9PRZ1;Q96ER3	J3KND1;E9PRZ1;Q96ER3
	CHTOP	Chromatin target of PRMT1 protein			-0.903091	0.42975	25.9181	24.9823	A0A087X1B7;X6R700;Q9Y3Y2-4;Q9Y3Y2;Q9Y3Y2-3;Q5T7Y7	A0A087X1B7;X6R700;Q9Y3Y2-4;Q9Y3Y2;Q9Y3Y2-3;Q5T7Y7
	NF1	Neurofibromin;Neurofibromin truncated			-0.173645	0.428142	26.3964	27.3394	P21359-2;P21359-6;P21359;H0Y465;J3KSB5;P21359-4;J3KRT8;J3QQN8;J3QSG6;P21359-3;P21359-5	P21359-2;P21359-6;P21359;H0Y465;J3KSB5;P21359-4	Nucleus. Nucleus, nucleolus.
	ZCCHC6	Terminal uridylyltransferase 7			-0.563881	0.422986	25.8094	24.0602	Q5VYS8-6;Q5VYS8;Q5VYS8-4;X6R3Q3;Q5VYS8-3;Q5VYT0;Q5VYS9;A0A0C4DFW3;Q5VYS8-5	Q5VYS8-6;Q5VYS8;Q5VYS8-4;X6R3Q3;Q5VYS8-3	Cytoplasm.
	RICTOR	Rapamycin-insensitive companion of mTOR			-0.481727	0.422771	26.3631	25.3502	Q6R327;Q6R327-3	Q6R327;Q6R327-3
	HIST1H4A	Histone H4			-0.782744	0.419539	30.9143	31.1991	P62805	P62805	Nucleus. Chromosome.
	MLEC	Malectin			-0.766799	0.414677	31.8821	27.1505	Q14165;F5H1S8;H0YG07;F5GX14	Q14165;F5H1S8	Endoplasmic reticulum membrane; Single-pass type I membrane protein.
	ARF4	ADP-ribosylation factor 4			-0.576325	0.413811	31.1105	31.2977	P18085;C9JPM4;C9JAK5;U3KQF2	P18085;C9JPM4;C9JAK5	Golgi apparatus. Membrane; Lipid-anchor.
	GTF2F1	General transcription factor IIF subunit 1			-0.375029	0.412836	24.9159	25.2414	P35269;M0R0Z3;M0QXD6	P35269;M0R0Z3;M0QXD6	Nucleus.
	TNPO2	Transportin-2			-0.0907261	0.411643	25.9333	26.1785	O14787-2;O14787;A0A075B780;K7ENW1;K7ESC1;K7EMA3	O14787-2;O14787;A0A075B780	Cytoplasm. Nucleus.
	SLC2A1	Solute carrier family 2, facilitated glucose transporter member 1			-0.349548	0.408277	28.2938	28.0334	P11166	P11166	Cell membrane; Multi-pass membrane protein. Melanosome.
	CPSF3L	Integrator complex subunit 11			-0.0359489	0.406537	24.7314	25.2751	C9IYS7;A0A087WYI0;Q5TA45-2;Q5TA45-4;Q5TA45-3;Q5TA45;Q5TA45-5;J3QRY6;C9J979	C9IYS7;A0A087WYI0;Q5TA45-2;Q5TA45-4;Q5TA45-3;Q5TA45;Q5TA45-5;J3QRY6;C9J979
	SEC23B	Protein transport protein Sec23B			-0.448036	0.402613	32.3782	32.4697	Q15437;Q5QPE2;Q5QPE1	Q15437;Q5QPE2	Cytoplasmic vesicle, COPII-coated vesicle membrane; Peripheral membrane protein; Cytoplasmic side. Endoplasmic reticulum membrane; Peripheral membrane protein; Cytoplasmic side. Cytoplasm, cytosol.
	SLC25A24	Calcium-binding mitochondrial carrier protein SCaMC-1			-1.23362	0.40174	27.3057	26.4646	Q6NUK1-2;Q6NUK1;J3KN42	Q6NUK1-2;Q6NUK1	Mitochondrion inner membrane; Multi-pass membrane protein.
	CDK6	Cyclin-dependent kinase 6			-0.328888	0.400319	26.9526	24.3194	Q00534	Q00534	Cytoplasm. Nucleus. Cell projection, ruffle. Cytoplasm, cytoskeleton, microtubule organizing center, centrosome.
	AP1G1	AP-1 complex subunit gamma-1			-0.468232	0.399773	30.297	29.8229	O43747;O43747-2;H3BNR4;H3BR36;H3BUN9;B4DGE1;H3BRM7;H3BN71;H3BN75;H3BS13;H3BV30;B3KNW1	O43747;O43747-2	Golgi apparatus. Cytoplasmic vesicle, clathrin-coated vesicle membrane; Peripheral membrane protein; Cytoplasmic side.
	SENP1	Sentrin-specific protease 1			-0.521473	0.39846	24.9273	24.1763	Q9P0U3-2;Q9P0U3;F8VRZ8	Q9P0U3-2;Q9P0U3;F8VRZ8	Nucleus. Cytoplasm.
	SUMO1	Small ubiquitin-related modifier 1			-0.269738	0.397146	26.8503	28.3361	B8ZZN6;P63165;B8ZZJ0;B9A032;B8ZZ67;P63165-2	B8ZZN6;P63165;B8ZZJ0;B9A032
	GTPBP4	Nucleolar GTP-binding protein 1			-0.218481	0.395721	30.106	28.1631	Q9BZE4;Q9BZE4-2;Q9BZE4-3;Q5T3R7	Q9BZE4;Q9BZE4-2;Q9BZE4-3	Nucleus, nucleolus.
	STAM	Signal transducing adapter molecule 1			-0.454763	0.395502	28.8542	29.4421	Q92783-2;Q92783;A6NMU3;C9J1E5	Q92783-2;Q92783;A6NMU3	Cytoplasm. Early endosome membrane; Peripheral membrane protein; Cytoplasmic side.
	CRKL	Crk-like protein			-0.618473	0.395172	29.4443	28.8761	P46109	P46109
	ECI2	Enoyl-CoA delta isomerase 2, mitochondrial			-0.18641	0.393087	28.2007	25.4402	A0A0C4DGA2;O75521-2;O75521;F1LLU7;F8WAW4;F8W6J1;C9JB63	A0A0C4DGA2;O75521-2;O75521;F1LLU7;F8WAW4;F8W6J1;C9JB63
	LGALS3	Galectin-3;Galectin			-0.526826	0.392867	32.0829	32.0636	P17931;G3V3R6	P17931;G3V3R6	Cytoplasm. Nucleus. Secreted.
	RHEB	GTP-binding protein Rheb			-1.05098	0.390448	28.1553	28.1349	Q15382;C9J931;F8WBL3	Q15382;C9J931	Endomembrane system; Lipid-anchor; Cytoplasmic side. Golgi apparatus membrane; Lipid-anchor; Cytoplasmic side. Cytoplasm, cytosol. Endoplasmic reticulum membrane; Lipid-anchor; Cytoplasmic side.
	HCCS	Cytochrome c-type heme lyase			-0.484086	0.389347	29.2216	27.4406	P53701	P53701	Mitochondrion inner membrane. Membrane; Lipid-anchor.
	KRT18	Keratin, type I cytoskeletal 18			-0.369036	0.386921	35.5262	35.4373	P05783;F8VZY9;CON__H-INV:HIT000015463	P05783;F8VZY9	Cytoplasm, perinuclear region. Nucleus, nucleolus.
	URB2	Unhealthy ribosome biogenesis protein 2 homolog			-0.459576	0.386921	25.7309	27.0842	Q14146;Q5VYD0	Q14146	Nucleus, nucleolus.
	ZNF598	Zinc finger protein 598			-0.325594	0.385486	27.4234	27.0331	Q86UK7-2;Q86UK7-3;Q86UK7;H3BQQ2;Q86UK7-4;H3BR87	Q86UK7-2;Q86UK7-3;Q86UK7;H3BQQ2
	Nbla03646;DHCR24	Delta(24)-sterol reductase			-0.153061	0.385265	30.5055	28.7564	Q3LIE7;Q15392-2;Q15392;H7C4B7	Q3LIE7;Q15392-2;Q15392
	TCP11L1	T-complex protein 11-like protein 1			-1.52421	0.384823	28.3818	27.9973	E9PJ55;R4GNF5;E9PP52;Q9NUJ3	E9PJ55;R4GNF5;E9PP52;Q9NUJ3
	RPL13	60S ribosomal protein L13			-0.742193	0.384381	31.8644	31.5483	P26373;P26373-2;J3QSB4;J3KS98;H3BTH3;H3BUK8	P26373;P26373-2;J3QSB4
	CCDC51	Coiled-coil domain-containing protein 51			-0.547868	0.383829	27.6595	27.4432	Q96ER9;Q96ER9-2;C9JPZ8;C9JSW8	Q96ER9;Q96ER9-2	Membrane; Multi-pass membrane protein.
	KNTC1	Kinetochore-associated protein 1			-0.211665	0.383718	25.8814	25.8132	E7ES84;P50748;H0YFL5	E7ES84;P50748;H0YFL5
	SQSTM1	Sequestosome-1			-0.717193	0.383165	30.0904	30.0443	Q13501;Q13501-2;E7EMC7;E9PFW8;C9JRJ8;E3W990;D6RBF1;C9J6J8	Q13501;Q13501-2;E7EMC7;E9PFW8	Cytoplasm, cytosol. Late endosome. Lysosome. Cytoplasmic vesicle, autophagosome. Nucleus. Endoplasmic reticulum. Nucleus, PML body. Cytoplasm, myofibril, sarcomere.
	ATP6V1H	V-type proton ATPase subunit H			-0.410447	0.382833	28.9072	28.9487	Q9UI12-2;Q9UI12;G3V126;E5RK31;E5RJG1;A0A0D9SG68;H0YB41;E5RG49;E5RHH0	Q9UI12-2;Q9UI12;G3V126
	SH3GLB1	Endophilin-B1			-0.47915	0.381948	28.342	28.2621	Q9Y371;A0A087WW40;Q9Y371-2;Q9Y371-3;F8WFB9	Q9Y371;A0A087WW40;Q9Y371-2;Q9Y371-3	Cytoplasm. Golgi apparatus membrane; Peripheral membrane protein. Mitochondrion outer membrane; Peripheral membrane protein. Cytoplasmic vesicle, autophagosome membrane. Midbody.
	RIF1	Telomere-associated protein RIF1			-0.406866	0.381616	25.8154	24.9082	Q5UIP0-2;Q5UIP0;H7BZN3	Q5UIP0-2;Q5UIP0;H7BZN3	Nucleus. Chromosome. Chromosome, telomere. Cytoplasm, cytoskeleton, spindle.
	KPNA6	Importin subunit alpha-7			-0.164432	0.381505	31.1676	29.5344	O60684;Q5TFJ7;S4R3E5	O60684
	RRAGA;RRAGB	Ras-related GTP-binding protein A;Ras-related GTP-binding protein B			-0.205547	0.38084	27.6452	25.5077	Q7L523;Q5VZM2-2;Q5VZM0;Q5VZM2	Q7L523;Q5VZM2-2;Q5VZM0;Q5VZM2	Cytoplasm. Nucleus. Lysosome.
	UPF3B	Regulator of nonsense transcripts 3B			-0.391304	0.37629	28.1338	26.9125	Q9BZI7-2;Q9BZI7;A0A087WYC8;A0A1B0GVA2	Q9BZI7-2;Q9BZI7;A0A087WYC8	Nucleus. Cytoplasm.
	CCNT1	Cyclin-T1			-0.398037	0.375401	25.181	26.4762	O60563;O60563-2	O60563	Nucleus.
	MOCOS	Molybdenum cofactor sulfurase			-0.0635448	0.374956	28.8961	27.754	Q96EN8	Q96EN8
	HLA-C	HLA class I histocompatibility antigen, Cw-12 alpha chain;HLA class I histocompatibility antigen, Cw-14 alpha chain;HLA class I histocompatibility antigen, Cw-6 alpha chain;HLA class I histocompatibility antigen, Cw-4 alpha chain;HLA class I histocompatibility antigen, Cw-15 alpha chain;HLA class I histocompatibility antigen, Cw-7 alpha chain;HLA class I histocompatibility antigen, Cw-16 alpha ch…			-0.459516	0.373509	26.619	27.791	P30508;A0A140T937;A0A140T962;A0A140T9J9;A0A140T912;A0A140T9B3;A0A140T930;P30510;Q29963;A0A140T9M5;O19617;A0A140T921;A2AEA2;A0A140T9H5;A0A140T9U8;P30504;Q07000;P10321;A0A140TA05;A0A140T9L3;A0A140T9E1;A0A140T942;Q29960-2;Q29865;Q29960;P30501;P30499;P30505;Q95604;A0A0G2JIF0;A0A0G2JH50;A2BF26;Q9TNN7;A0A140T9Z4;F8W9Z8;A0A140TA12;A0A140TA03;A0A140T9Z7	P30508;A0A140T937;A0A140T962;A0A140T9J9;A0A140T912;A0A140T9B3;A0A140T930;P30510;Q29963;A0A140T9M5;O19617;A0A140T921;A2AEA2;A0A140T9H5;A0A140T9U8;P30504;Q07000;P10321;A0A140TA05;A0A140T9L3;A0A140T9E1;A0A140T942;Q29960-2;Q29865;Q29960;P30501;P30499;P30505;Q95604	Membrane; Single-pass type I membrane protein.
	SPCS3	Signal peptidase complex subunit 3			-0.347619	0.373398	27.3608	27.6438	P61009	P61009	Microsome membrane; Single-pass type II membrane protein. Endoplasmic reticulum membrane; Single-pass type II membrane protein.
	SLC25A15	Mitochondrial ornithine transporter 1			-0.686452	0.372395	25.116	27.6946	Q9Y619;Q5VZD9	Q9Y619	Mitochondrion inner membrane; Multi-pass membrane protein.
	PTGES2	Prostaglandin E synthase 2;Prostaglandin E synthase 2 truncated form			-1.01217	0.371615	27.3057	25.6078	Q9H7Z7;A6NHH0;X6RJ95	Q9H7Z7;A6NHH0	Golgi apparatus membrane; Single-pass membrane protein.; SUBCELLULAR LOCATION: Prostaglandin E synthase 2 truncated form: Cytoplasm, perinuclear region.
	LANCL1	LanC-like protein 1			-0.290551	0.370722	31.4158	30.7	O43813;E9PHS0;F8WDS9;H7C2E3	O43813;E9PHS0	Cytoplasm. Cell membrane; Peripheral membrane protein.
	NOC2L	Nucleolar complex protein 2 homolog			-0.101583	0.370722	28.4652	29.0352	Q9Y3T9	Q9Y3T9	Nucleus, nucleoplasm. Nucleus, nucleolus.
	IFIT3	Interferon-induced protein with tetratricopeptide repeats 3			-0.434773	0.370499	27.9589	28.0667	O14879	O14879	Cytoplasm. Mitochondrion.
	IFIT1	Interferon-induced protein with tetratricopeptide repeats 1			-0.869754	0.370164	28.4147	28.5931	P09914-2;P09914;Q5T764	P09914-2;P09914	Cytoplasm.
	NCLN	Nicalin			-0.135174	0.369494	29.0412	29.1172	Q969V3-2;Q969V3;K7EMW4;K7ELZ9;A0A0C4DGP7;K7ENM2;K7EQ66;K7EN96	Q969V3-2;Q969V3;K7EMW4;K7ELZ9;A0A0C4DGP7;K7ENM2	Endoplasmic reticulum membrane; Single-pass membrane protein.
	TTC1	Tetratricopeptide repeat protein 1			-0.228824	0.368489	26.3223	26.3985	Q99614;H0YB37	Q99614;H0YB37
	NUP205	Nuclear pore complex protein Nup205			-0.36012	0.368154	30.9265	30.1084	Q92621;U3KPX2;U3KQ97;U3KQ47	Q92621	Nucleus membrane; Peripheral membrane protein. Nucleus, nuclear pore complex.
	HIST1H1C	Histone H1.2			-0.381122	0.366588	28.335	26.9912	P16403	P16403	Nucleus. Chromosome.
	STXBP3	Syntaxin-binding protein 3			-0.443183	0.366028	26.4843	27.1773	O00186	O00186	Cytoplasm, cytosol. Cell membrane.
	RPN2	Dolichyl-diphosphooligosaccharide--protein glycosyltransferase subunit 2			-0.165661	0.365133	31.7083	30.1403	P04844-2;P04844;Q5JYR4;Q5JYR7;Q5JYR3;F2Z3K5;H0Y5M1	P04844-2;P04844	Endoplasmic reticulum. Endoplasmic reticulum membrane; Multi-pass membrane protein.
	PTPN2	Tyrosine-protein phosphatase non-receptor type 2;Tyrosine-protein phosphatase non-receptor type			-0.351166	0.364348	26.6733	25.7048	P17706;K7EQG9;P17706-2;P17706-4;K7ENP9;K7ER87;P17706-3;K7ELS9;K7EIY0;K7EIE9	P17706;K7EQG9;P17706-2;P17706-4;K7ENP9;K7ER87;P17706-3	Isoform 1: Endoplasmic reticulum. Endoplasmic reticulum-Golgi intermediate compartment.
	TUBGCP2	Gamma-tubulin complex component 2			-0.272297	0.362666	27.4719	27.5323	F2Z2B9;Q9BSJ2;Q9BSJ2-4;Q9BSJ2-3;B3KTU7;R4GMM4	F2Z2B9;Q9BSJ2;Q9BSJ2-4;Q9BSJ2-3	Cytoplasm, cytoskeleton, microtubule organizing center.
	SRI	Sorcin			-0.503998	0.361544	27.4188	27.6536	C9J0K6;P30626-3;P30626-2;P30626;B4DHQ6	C9J0K6;P30626-3;P30626-2;P30626
	HSP90B1	Endoplasmin			-0.415518	0.36087	33.8691	33.8685	P14625;Q96GW1;Q58FF3;F8W026;H0YIV0;F8VPC7	P14625	Endoplasmic reticulum lumen. Melanosome.
	FBXO22	F-box only protein 22			-0.337612	0.36042	30.4571	29.0187	Q8NEZ5;H3BTH6;Q8NEZ5-3;H3BRE0;H3BVA4;H3BUC1;H3BTR7;Q8NEZ5-2	Q8NEZ5;H3BTH6;Q8NEZ5-3	Cytoplasm, myofibril, sarcomere, Z line.
	EHD1	EH domain-containing protein 1			-0.400701	0.360083	29.2076	27.72	A0A024R571;Q9H4M9;C9JC03;C9J2Z4;C9JDQ8;C9JIJ3;C9IZH1;Q9NZN3-2	A0A024R571;Q9H4M9;C9JC03;C9J2Z4;C9JDQ8
	VIM	Vimentin			-0.342342	0.358396	34.8391	34.7863	P08670;B0YJC4;B0YJC5;A0A1B0GUA0;A0A1B0GTT5;Q5JVS8;A0A1B0GVG8;P17661;H7C5W5;P41219;P41219-2;K7EKH6;F8W835;Q16352;P07197-2;P07196	P08670;B0YJC4	Cytoplasm.
	RPL29	60S ribosomal protein L29			-0.79016	0.358396	27.635	27.2385	P47914	P47914
	PON2	Serum paraoxonase/arylesterase 2			-0.121832	0.357608	27.9187	26.1313	J3QT77;A0A0J9YYG4;A0A0J9YXF2;Q15165-3;Q15165-1;Q15165;A0A0J9YYJ1;G3XAK4	J3QT77;A0A0J9YYG4;A0A0J9YXF2;Q15165-3;Q15165-1;Q15165;A0A0J9YYJ1;G3XAK4
	RP2	Protein XRP2			-0.906927	0.355693	27.2013	26.423	O75695	O75695	Cell membrane; Lipid-anchor; Cytoplasmic side. Cell projection, cilium.
	SEC23IP	SEC23-interacting protein			-0.651994	0.355693	30.9975	30.7922	Q9Y6Y8;Q9Y6Y8-2;A0A0C4DH82;H7C0V8;H7C4C4	Q9Y6Y8;Q9Y6Y8-2	Cytoplasmic vesicle, COPII-coated vesicle membrane; Peripheral membrane protein; Cytoplasmic side. Endoplasmic reticulum.
	SPTLC2	Serine palmitoyltransferase 2			-1.32279	0.353775	26.2684	24.7089	O15270;H0YJV2	O15270;H0YJV2	Endoplasmic reticulum membrane; Single-pass membrane protein.
	TRIM29	Tripartite motif-containing protein 29			-0.482472	0.35321	31.5862	31.1418	Q14134-2;Q14134;E9PRL4;E9PI31;E9PLI4;E9PJ94;H0YD78;E9PIQ2;H0YF27;E9PPX1;E9PM74;E9PJD4	Q14134-2;Q14134	Cytoplasm. Lysosome.
	STARD7	StAR-related lipid transfer protein 7, mitochondrial			-0.308305	0.352871	22.4255	24.309	Q9NQZ5;C9JTD3	Q9NQZ5;C9JTD3	Mitochondrion.
	AP3B1	AP-3 complex subunit beta-1			-0.327783	0.352758	30.7807	31.3634	O00203-3;O00203;Q13367;Q13367-4;Q13367-3;H0YBD0;F5GWU4;F5GYB0	O00203-3;O00203	Cytoplasmic vesicle, clathrin-coated vesicle membrane; Peripheral membrane protein; Cytoplasmic side. Golgi apparatus.
	VPS33B	Vacuolar protein sorting-associated protein 33B			-0.6964	0.351741	24.3699	26.8664	Q9H267;F5H008;Q9H267-2;G3V3F9	Q9H267;F5H008;Q9H267-2	Late endosome membrane; Peripheral membrane protein; Cytoplasmic side. Lysosome membrane; Peripheral membrane protein; Cytoplasmic side. Early endosome. Cytoplasmic vesicle, clathrin-coated vesicle. Recycling endosome.
	FKBP15	Peptidyl-prolyl cis-trans isomerase;FK506-binding protein 15			-0.39424	0.350724	28.7183	28.1817	A0A0A0MT60;Q5T1M5-2;Q5T1M5;X6RKW4;Q5T1M5-3	A0A0A0MT60;Q5T1M5-2;Q5T1M5
	KIF2A	Kinesin-like protein KIF2A			-0.171986	0.349139	26.8405	27.2715	O00139-2;O00139-1;O00139-5;O00139;O00139-4;H0Y5Z9	O00139-2;O00139-1;O00139-5;O00139;O00139-4	Cytoplasm. Cytoplasm, cytoskeleton, microtubule organizing center, centrosome. Cytoplasm, cytoskeleton, spindle pole. Cytoplasm, cytoskeleton, spindle.
	WDR82	WD repeat-containing protein 82			-0.0333776	0.348572	28.0623	27.139	Q6UXN9	Q6UXN9	Nucleus.
	PRKDC	DNA-dependent protein kinase catalytic subunit			-0.271183	0.348346	34.9379	34.7606	P78527;P78527-2;F5GX40;H0YG84	P78527;P78527-2	Nucleus. Nucleus, nucleolus.
	FAM91A1	Protein FAM91A1			-0.404038	0.348346	28.6079	27.0208	Q658Y4;E7ER68;H0YBR6;G3V120	Q658Y4;E7ER68	Golgi apparatus, trans-Golgi network.
	MAEA	Macrophage erythroblast attacher			-0.520873	0.347099	25.0011	23.9496	D6RE80;B4DQT1;B4DVN3;E7ESC7;Q7L5Y9-3;Q7L5Y9-2;Q7L5Y9	D6RE80;B4DQT1;B4DVN3;E7ESC7;Q7L5Y9-3;Q7L5Y9-2;Q7L5Y9
	TXNDC5	Thioredoxin domain-containing protein 5			-0.456009	0.346531	28.9654	28.7656	Q8NBS9-2;Q8NBS9	Q8NBS9-2;Q8NBS9	Endoplasmic reticulum lumen.
	URB1	Nucleolar pre-ribosomal-associated protein 1			-0.397581	0.345623	27.0749	26.5925	O60287	O60287	Nucleus, nucleolus.
	POP1	Ribonucleases P/MRP protein subunit POP1			-0.63904	0.34551	29.3134	29.1242	Q99575;E5RK39	Q99575	Nucleus, nucleolus.
	RPS15	40S ribosomal protein S15			-0.580871	0.344601	28.0934	28.432	K7EM56;A0A0B4J2B4;S4R417;K7EQJ5;K7ELC2;P62841;S4R456;K7EJ78	K7EM56;A0A0B4J2B4;S4R417;K7EQJ5;K7ELC2;P62841
	IST1	IST1 homolog			-0.618562	0.344374	26.0958	26.0372	P53990-2;P53990;P53990-4;P53990-5;H3BQF7;H3BMU1;H3BUI0;J3KR23;P53990-3;F5GXM3;P53990-6	P53990-2;P53990;P53990-4;P53990-5;H3BQF7;H3BMU1;H3BUI0;J3KR23;P53990-3	Cytoplasmic vesicle. Cytoplasm, cytoskeleton, microtubule organizing center, centrosome. Midbody. Nucleus envelope.
	CASP8	Caspase-8;Caspase-8 subunit p18;Caspase-8 subunit p10			-0.124928	0.343351	27.0331	28.1672	A0A0A0MS31;Q14790-8;Q14790-7;Q14790-2;Q14790;Q14790-4;Q14790-9;C9JB29;E7ETB7;E7EQ06;Q14790-6;Q14790-5;Q14790-3;H7BZM4;E7EQ01;E7EVN1;H7C0E2	A0A0A0MS31;Q14790-8;Q14790-7;Q14790-2;Q14790;Q14790-4;Q14790-9;C9JB29;E7ETB7;E7EQ06;Q14790-6;Q14790-5;Q14790-3
	CYB5R1	NADH-cytochrome b5 reductase 1			-0.352455	0.342668	27.4193	26.7442	Q9UHQ9;H7C0R7	Q9UHQ9;H7C0R7	Membrane; Single-pass membrane protein.
	NOMO3;NOMO1;NOMO2	Nodal modulator 2;Nodal modulator 1;Nodal modulator 3			-0.810561	0.341872	25.4919	25.5697	J3KN36;A0A0G2JN29;A0A087X117;Q5JPE7-2;Q15155;P69849;Q5JPE7;A0A0G2JP90;A0A087WW46;Q5JPE7-3;H3BPS9	J3KN36;A0A0G2JN29;A0A087X117;Q5JPE7-2;Q15155;P69849;Q5JPE7;A0A0G2JP90;A0A087WW46;Q5JPE7-3
	UBQLN1	Ubiquilin-1			-0.715178	0.341303	26.5825	27.2466	Q9UMX0-2;Q9UMX0	Q9UMX0-2;Q9UMX0	Cytoplasm. Nucleus. Endoplasmic reticulum. Cytoplasmic vesicle, autophagosome. Cell membrane.
	UPF2	Regulator of nonsense transcripts 2			-0.102341	0.340961	27.1726	28.7631	Q9HAU5;Q9HAU5-2	Q9HAU5;Q9HAU5-2	Cytoplasm, perinuclear region.
	TANC2	Protein TANC2			-0.29504	0.340505	26.6162	26.5236	Q9HCD6;Q9HCD6-2;J3KRP9;Q9HCD6-3;Q9HCD6-4;A0A087WUE1;J3QQY7;J3KTM5	Q9HCD6;Q9HCD6-2;J3KRP9;Q9HCD6-3;Q9HCD6-4
	KLHL13;KLHL9	Kelch-like protein 13;Kelch-like protein 9			-0.596405	0.337768	25.5608	25.9419	A0A0C4DG99;Q9P2N7-2;Q9P2N7-3;Q9P2N7-4;Q9P2N7;Q9P2N7-5;Q9P2J3;C9JTS9	A0A0C4DG99;Q9P2N7-2;Q9P2N7-3;Q9P2N7-4;Q9P2N7;Q9P2N7-5;Q9P2J3
	VPS35	Vacuolar protein sorting-associated protein 35			-0.344612	0.337654	32.4962	32.6774	Q96QK1;I3L4S0;I3L4P4	Q96QK1	Cytoplasm. Membrane; Peripheral membrane protein. Endosome. Early endosome. Late endosome.
	DNAJA1	DnaJ homolog subfamily A member 1			-0.450321	0.337083	32.5829	31.9975	P31689;P31689-2	P31689;P31689-2	Membrane; Lipid-anchor. Cytoplasm. Microsome. Nucleus. Cytoplasm, perinuclear region. Mitochondrion.
	EMC1	ER membrane protein complex subunit 1			-0.347711	0.337083	29.4984	29.5038	Q8N766-4;Q8N766-3;Q8N766-2;Q8N766;Q5TG59;H7C4E3;H7C5A2	Q8N766-4;Q8N766-3;Q8N766-2;Q8N766	Membrane; Single-pass type I membrane protein.
	SUGP2	SURP and G-patch domain-containing protein 2			-0.0609089	0.336969	28.9199	27.7401	M0R3F6;M0R2Z9;Q8IX01-4;Q8IX01-3;Q8IX01	M0R3F6;M0R2Z9;Q8IX01-4;Q8IX01-3;Q8IX01
	MYH10	Myosin-10			-0.283527	0.336626	29.0086	29.576	P35580;P35580-5;P35580-2;P35580-3;P35580-4;E7ERA5	P35580;P35580-5;P35580-2;P35580-3;P35580-4	Cell projection, lamellipodium.
	HIST1H2AJ;HIST1H2AH;H2AFJ;HIST2H2AC;HIST1H2AC;HIST3H2A;HIST2H2AA3;HIST1H2AD;HIST1H2AG;HIST1H2AB;H2AFV;H2AFZ;HIST1H2AA;H2AFX	Histone H2A type 1-J;Histone H2A type 1-H;Histone H2A.J;Histone H2A type 2-C;Histone H2A type 1-C;Histone H2A type 3;Histone H2A type 2-A;Histone H2A type 1-D;Histone H2A type 1;Histone H2A type 1-B/E;Histone H2A;Histone H2A.V;Histone H2A.Z;Histone H2A type 1-A;Histone H2AX			-0.738577	0.335483	30.7959	31.3305	A0A0U1RR32;A0A0U1RRH7;Q99878;Q96KK5;Q9BTM1;Q16777;Q93077;Q7L7L0;Q6FI13;P20671;P0C0S8;P04908;H0YFX9;C9J0D1;Q71UI9-2;Q71UI9;P0C0S5;Q96QV6;P16104;Q9BTM1-2;C9J386;Q71UI9-5;Q71UI9-3;Q71UI9-4;Q8IUE6	A0A0U1RR32;A0A0U1RRH7;Q99878;Q96KK5;Q9BTM1;Q16777;Q93077;Q7L7L0;Q6FI13;P20671;P0C0S8;P04908;H0YFX9;C9J0D1;Q71UI9-2;Q71UI9;P0C0S5;Q96QV6;P16104;Q9BTM1-2	Chromosome. Nucleus.
	CD44	CD44 antigen			-0.409259	0.333996	26.8022	26.5003	H0YD13;H0Y2P0;P16070-18;P16070-12;P16070-14;P16070-13;P16070-11;P16070-10;P16070-16;P16070-8;P16070-17;P16070-6;P16070-4;P16070-3;P16070-7;P16070-5;P16070;H0YE40;H0YDX6;H0YD17;H0YDW7;H0YCV9;H0Y5E4;P16070-15;P16070-9	H0YD13;H0Y2P0;P16070-18;P16070-12;P16070-14;P16070-13;P16070-11;P16070-10;P16070-16;P16070-8;P16070-17;P16070-6;P16070-4;P16070-3;P16070-7;P16070-5;P16070;H0YE40;H0YDX6;H0YD17;H0YDW7;H0YCV9;H0Y5E4;P16070-15;P16070-9
	H3F3B;H3F3A;HIST2H3A;HIST3H3;HIST1H3A;HIST2H3PS2;H3F3C	Histone H3;Histone H3.2;Histone H3.1t;Histone H3.3;Histone H3.1;Histone H3.3C			-0.405165	0.332966	29.9341	29.9252	K7EMV3;B4DEB1;K7EK07;K7ES00;Q71DI3;Q16695;P84243;P68431;K7EP01;Q5TEC6;Q6NXT2	K7EMV3;B4DEB1;K7EK07;K7ES00;Q71DI3;Q16695;P84243;P68431;K7EP01;Q5TEC6;Q6NXT2	Chromosome. Nucleus.
	NFIA	Nuclear factor 1;Nuclear factor 1 A-type			-0.187001	0.332851	27.2342	26.8126	B1AKN7;B1AKN5;B1AKN8;Q12857-2;Q12857-3;Q12857;Q12857-4;B1AKN6;S4R3K4;S4R308;K7ESG9;K7EKH0;U3KPY9;K7EJB0;S4R3W2;A0A087WXP2;Q5W0Y9;C9JWJ8;A0A1B0GW37;U3KQE8;A0A1B0GWJ4;A0A0A0MRX8;K7EN08;A0A1B0GU97;A0A1B0GWI9;Q5VW27;Q5VW30;Q5VW26;O00712-2;O00712;Q14938-6;Q14938-5;Q14938-3;Q14938-2;O00712-4;Q14938-4;O00712-5;Q14938	B1AKN7;B1AKN5;B1AKN8;Q12857-2;Q12857-3;Q12857;Q12857-4;B1AKN6;S4R3K4	Nucleus.
	SPECC1	Cytospin-B			-0.688683	0.332622	28.6758	26.997	Q5M775-5;Q5M775-3;Q5M775-2;Q5M775-4;Q5M775;J3KRN9;J3QQM0;J3KSG2	Q5M775-5;Q5M775-3;Q5M775-2;Q5M775-4;Q5M775	Nucleus.; SUBCELLULAR LOCATION: Isoform 3: Membrane; Lipid-anchor.; SUBCELLULAR LOCATION: Isoform 4: Membrane; Lipid-anchor.; SUBCELLULAR LOCATION: Isoform 5: Membrane; Lipid-anchor.
	DNAJA2	DnaJ homolog subfamily A member 2			-0.355202	0.331935	31.7193	31.2651	O60884;A0A087WT48;I3L320	O60884	Membrane; Lipid-anchor.
	PPP1R12A	Protein phosphatase 1 regulatory subunit 12A			-0.224081	0.328262	32.2468	31.8346	O14974;O14974-5;O14974-4;O14974-3;O14974-2;F8VZN8;H0YHI8;H0YIS4;H0YIS3;H0YIM2;H0YHL8;F8VW28;A0A0U1RQZ1;H0YIL7;E1CKY7;A0A0A0MS24;O60237-4;O60237	O14974;O14974-5;O14974-4;O14974-3;O14974-2;F8VZN8	Cytoplasm.
	HYOU1	Hypoxia up-regulated protein 1			-0.294119	0.327342	31.669	30.2312	A0A087X054;Q9Y4L1;E9PJ21;A0A087WWI4;K7EQK2;Q9Y4L1-2;J3KTF1;J3QL06;Q9BST8;J3QQH7;J3QLE9;A0A087X214;A0A087WW13;Q9BXT5	A0A087X054;Q9Y4L1;E9PJ21;A0A087WWI4;K7EQK2;Q9Y4L1-2
	SLC30A1	Zinc transporter 1			-0.579943	0.326077	29.2925	28.2144	Q9Y6M5	Q9Y6M5	Cell membrane; Multi-pass membrane protein.
	ORC5	Origin recognition complex subunit 5			-0.223104	0.325962	25.5411	24.396	O43913-2;O43913;G3V0H0	O43913-2;O43913	Nucleus.
	HIP1R	Huntingtin-interacting protein 1-related protein			-0.213404	0.325386	27.6527	27.9633	O75146;O75146-2;H0YH66	O75146	Cytoplasm, perinuclear region. Endomembrane system. Cytoplasmic vesicle, clathrin-coated vesicle membrane.
	NFIC	Nuclear factor 1 C-type			-0.113208	0.324696	28.5764	28.9387	P08651-4;P08651-5;P08651-3;P08651-6;P08651-2;P08651	P08651-4;P08651-5;P08651-3;P08651-6;P08651-2;P08651	Nucleus.
	ERH	Enhancer of rudimentary homolog			-0.997694	0.323658	27.8183	28.0097	G3V279;P84090	G3V279;P84090
	BAG5	BAG family molecular chaperone regulator 5			-0.490091	0.322966	25.5467	24.7019	G3V274;Q9UL15;Q9UL15-2	G3V274;Q9UL15;Q9UL15-2
	ARCN1	Coatomer subunit delta			-0.365202	0.322043	31.858	31.3058	P48444;B0YIW6;P48444-2;Q6P1Q5;E9PK34	P48444;B0YIW6;P48444-2	Cytoplasm. Golgi apparatus membrane; Peripheral membrane protein; Cytoplasmic side. Cytoplasmic vesicle, COPI-coated vesicle membrane; Peripheral membrane protein; Cytoplasmic side.
	XRCC5	X-ray repair cross-complementing protein 5			-0.287836	0.321813	32.8442	32.7677	P13010;C9JZ81;H7C0H9	P13010	Nucleus. Nucleus, nucleolus. Chromosome.
	SNX9	Sorting nexin-9			-0.565588	0.320196	28.8004	27.5546	Q9Y5X1	Q9Y5X1	Cytoplasmic vesicle membrane; Peripheral membrane protein; Cytoplasmic side. Cell membrane; Peripheral membrane protein; Cytoplasmic side. Cytoplasmic vesicle, clathrin-coated vesicle. Golgi apparatus, trans-Golgi network. Cell projection, ruffle. Cytoplasm.
	ZBED1	Zinc finger BED domain-containing protein 1			-0.568174	0.31904	27.1304	26.8933	O96006	O96006	Nucleus.
	DUSP12	Dual specificity protein phosphatase 12			-0.153559	0.31742	27.2701	27.1746	Q9UNI6;V9GYV5;V9GY92	Q9UNI6;V9GYV5;V9GY92	Nucleus. Cytoplasm, cytosol.
	DHX15	Pre-mRNA-splicing factor ATP-dependent RNA helicase DHX15			-0.16125	0.315566	33.0248	32.7906	O43143	O43143	Nucleus. Nucleus, nucleolus.
	MTOR	Serine/threonine-protein kinase mTOR			-0.305842	0.315218	22.5332	25.4257	P42345	P42345	Endoplasmic reticulum membrane; Peripheral membrane protein; Cytoplasmic side. Golgi apparatus membrane; Peripheral membrane protein; Cytoplasmic side. Mitochondrion outer membrane; Peripheral membrane protein; Cytoplasmic side. Lysosome. Cytoplasm. Nucleus, PML body. Microsome membrane.
	IGBP1	Immunoglobulin-binding protein 1			-0.320594	0.314755	28.6005	27.6749	P78318	P78318	Cytoplasm.
	ERP44	Endoplasmic reticulum resident protein 44			-0.245249	0.313594	28.2086	27.8854	Q9BS26	Q9BS26	Endoplasmic reticulum lumen.
	AQR	Intron-binding protein aquarius			-0.284774	0.313478	27.543	28.3537	O60306;H0YH15	O60306	Nucleus. Nucleus, nucleoplasm.
	CRTAP	Cartilage-associated protein			-0.189993	0.310805	27.1199	27.4728	C9JP16;O75718	C9JP16;O75718
	SEC24A	Protein transport protein Sec24A			-0.140651	0.310224	28.8832	28.6006	O95486;O95486-2	O95486	Cytoplasmic vesicle, COPII-coated vesicle membrane; Peripheral membrane protein; Cytoplasmic side. Endoplasmic reticulum membrane; Peripheral membrane protein; Cytoplasmic side. Cytoplasm, cytosol.
	STAG2;DKFZp781D1416	Cohesin subunit SA-2			-0.343385	0.306496	27.3699	25.1987	Q8N3U4;Q8N3U4-2;B1AMT4;Q68DW7;D6W5U7;Q9UJ98-2;Q9UJ98-3;Q9UJ98	Q8N3U4;Q8N3U4-2;B1AMT4;Q68DW7	Nucleus. Chromosome. Chromosome, centromere.
	TPX2	Targeting protein for Xklp2			-0.160234	0.306496	23.8243	25.2672	Q9ULW0;Q9ULW0-2	Q9ULW0;Q9ULW0-2	Nucleus. Cytoplasm, cytoskeleton, spindle. Cytoplasm, cytoskeleton, spindle pole.
	RPLP0;RPLP0P6	60S acidic ribosomal protein P0;60S acidic ribosomal protein P0-like			-0.329685	0.303109	30.7123	30.5411	P05388;F8VU65;F8VWS0;P05388-2;F8VPE8;G3V210;F8VQY6;F8VRK7;F8VW21;Q8NHW5;F8VS58;F8VZS0;F8VWV4;F8W1K8	P05388;F8VU65;F8VWS0;P05388-2;F8VPE8;G3V210;F8VQY6;F8VRK7;F8VW21;Q8NHW5;F8VS58;F8VZS0;F8VWV4	Nucleus. Cytoplasm.
	PICALM				-0.525787	0.301354	26.6119	26.9354	H0YEF7;H0YEH1;H0YE97;H0YEY8;H0YD48	H0YEF7;H0YEH1;H0YE97;H0YEY8;H0YD48
	MRPS22	28S ribosomal protein S22, mitochondrial			-0.0861397	0.300299	28.4524	28.8525	G5E9V5;P82650;G5E9W7;H7C5H3;P82650-2;H7C5F2;H7C5L9;C9J5D8	G5E9V5;P82650;G5E9W7;H7C5H3;P82650-2;H7C5F2
	ZW10	Centromere/kinetochore protein zw10 homolog			-0.248776	0.29901	26.4455	27.4583	O43264-2;O43264;F5H3C1	O43264-2;O43264	Cytoplasm. Endoplasmic reticulum membrane; Peripheral membrane protein. Chromosome, centromere, kinetochore. Cytoplasm, cytoskeleton, spindle.
	SMC3	Structural maintenance of chromosomes protein 3			-0.145286	0.298541	31.523	30.8513	Q9UQE7	Q9UQE7	Nucleus. Chromosome. Chromosome, centromere.
	PICALM	Phosphatidylinositol-binding clathrin assembly protein			-0.432007	0.298306	31.4857	30.7947	Q13492-3;Q13492-2;Q13492-5;Q13492;Q13492-4;E9PI56;E9PKP6;E9PLJ8;E9PK13;E9PJT1;E5RFU0;E5RHK9;E5RFC6;E5RK51;E5RIJ5;E5RGY9;E9PDG8;O60641-3;O60641-4;O60641;H0YCY1	Q13492-3;Q13492-2;Q13492-5;Q13492;Q13492-4;E9PI56;E9PKP6;E9PLJ8	Membrane, clathrin-coated pit. Golgi apparatus. Cytoplasmic vesicle, clathrin-coated vesicle. Nucleus.
	XPO1	Exportin-1			-0.272071	0.298189	33.0754	33.1319	O14980;C9JKM9;C9J673;C9IZS4;C9JQ02;C9JV99;F8WF71;C9IYM2;C9JF49;H7BZC5	O14980	Cytoplasm. Nucleus, nucleoplasm. Nucleus, Cajal body. Nucleus, nucleolus.
	MYH9	Myosin-9			-0.267983	0.291604	33.9609	33.9627	P35579;P35579-2;Q5BKV1;B1AH99;A0A0C4DFM8;A1L2Z2;REV__S4R3H4;REV__E7EQT4;REV__Q9UKV3-5;REV__Q9UKV3	P35579;P35579-2	Cytoplasm, cytoskeleton. Cytoplasm, cell cortex.
	ASCC3	Activating signal cointegrator 1 complex subunit 3			-0.0683472	0.291486	29.3534	28.6464	Q8N3C0;Q8N3C0-4	Q8N3C0	Nucleus.
	CHEK1	Serine/threonine-protein kinase Chk1			-0.264079	0.290542	25.098	26.4743	J3KN87;E7EPP6;O14757-2;O14757-3;O14757;E9PPA5;E9PJI4;E9PKQ3	J3KN87;E7EPP6;O14757-2;O14757-3;O14757;E9PPA5
	AP1M1	AP-1 complex subunit mu-1			-0.387751	0.290189	30.8089	30.0484	Q9BXS5;Q9BXS5-2;E7ENJ6;K7EJL1;K7EPJ8;A0A087WZX7;K7ENA7;K7EQX3;Q9Y6Q5;Q9Y6Q5-2;K7ER75;K7EPR4;K7EJJ1;K7EK69;K7EQ90;K7ERH5;K7EL08;K7EMG5	Q9BXS5;Q9BXS5-2;E7ENJ6;K7EJL1	Golgi apparatus. Cytoplasmic vesicle, clathrin-coated vesicle membrane; Peripheral membrane protein; Cytoplasmic side.
	GTPBP1	GTP-binding protein 1			-0.104077	0.288181	26.6176	26.2346	O00178;F5H716;B0QY59;F5H257	O00178	Cytoplasm.
	NT5DC1	5-nucleotidase domain-containing protein 1			-0.240179	0.288181	27.751	27.8619	Q5TFE4;Q5TFE4-2;Q5QPD0	Q5TFE4;Q5TFE4-2
	MRPL38	39S ribosomal protein L38, mitochondrial			-0.0505771	0.284751	24.9439	24.0687	Q96DV4;Q96DV4-2	Q96DV4	Mitochondrion.
	SEC31A	Protein transport protein Sec31A			-0.317319	0.282143	33.4016	32.9939	D6REX3;O94979-3;O94979-9;O94979-2;O94979;O94979-8;O94979-6;O94979-10;O94979-4;D6RHZ5;H7BXG7;O94979-7;O94979-5;H0YAB3;H0Y8V7;H0Y9T9;H0Y9K1;H0Y8W8;D6RE64;D6RCQ9;H0YAF5;D6RBT0;D6RHE8;H0Y9V3	D6REX3;O94979-3;O94979-9;O94979-2;O94979;O94979-8;O94979-6;O94979-10;O94979-4;D6RHZ5;H7BXG7;O94979-7;O94979-5
	PLAA	Phospholipase A-2-activating protein			-0.330012	0.281312	30.8398	30.3708	Q9Y263;E5RIM3;H0YBW4;H0YAU9;H0YC16	Q9Y263;E5RIM3	Nucleus. Cytoplasm. Cell junction, synapse.
	ACTL8	Actin-like protein 8			-0.077924	0.280362	31.4255	30.9571	Q9H568	Q9H568	Cytoplasm, cytoskeleton.
	NUP98	Nuclear pore complex protein Nup98-Nup96;Nuclear pore complex protein Nup98;Nuclear pore complex protein Nup96			-0.801154	0.279531	29.8708	28.5708	P52948-6;P52948-2;P52948-5;P52948;P52948-4;P52948-3;H7C3P6;H0YEN4;H0YCR0;H0YCT1;H0YDF4	P52948-6;P52948-2;P52948-5;P52948;P52948-4;P52948-3	Nucleus membrane; Peripheral membrane protein; Nucleoplasmic side. Nucleus, nuclear pore complex. Nucleus, nucleoplasm.
	NUP188	Nucleoporin NUP188 homolog			-0.131914	0.278936	27.6408	28.0623	Q5SRE5;Q5SRE5-2;H7C4K7	Q5SRE5;Q5SRE5-2	Nucleus, nuclear pore complex.
	WDR43	WD repeat-containing protein 43			-0.322054	0.277509	27.6262	26.0024	Q15061	Q15061	Nucleus, nucleolus.
	PSMD1	26S proteasome non-ATPase regulatory subunit 1			-0.359083	0.276318	30.2652	29.2957	Q99460;A0A087WW66;Q99460-2;H7C378;C9J9M4;H7BZR6;F8WCE3	Q99460;A0A087WW66;Q99460-2
	ZNF326	DBIRD complex subunit ZNF326			-0.11274	0.275722	31.3517	30.9025	Q5BKZ1;A0A0A0MRN4;Q5BKZ1-3;Q5BKZ1-2;E2QRN4	Q5BKZ1;A0A0A0MRN4	Nucleus matrix.
	ZMAT2	Zinc finger matrin-type protein 2			-0.488067	0.275365	25.658	26.0351	Q96NC0;R4GNG8	Q96NC0;R4GNG8	Nucleus.
	AP1B1	AP-1 complex subunit beta-1			-0.684086	0.274769	29.5795	26.8757	Q10567-3;Q10567-2;Q10567;Q10567-4;C9J1E7	Q10567-3;Q10567-2;Q10567;Q10567-4;C9J1E7	Golgi apparatus. Cytoplasmic vesicle, clathrin-coated vesicle membrane; Peripheral membrane protein; Cytoplasmic side.
	ATP6V1C1	V-type proton ATPase subunit C 1			-0.314715	0.274172	28.7807	28.4412	P21283;E7EV59;A0A0U1RR16;Q8NEY4-2;Q8NEY4	P21283;E7EV59
	SNX1	Sorting nexin-1			-0.859562	0.273218	27.0624	27.424	Q13596-2;Q13596;Q13596-3;H0YK42;H0YK43	Q13596-2;Q13596;Q13596-3;H0YK42	Endosome membrane; Peripheral membrane protein; Cytoplasmic side. Golgi apparatus, trans-Golgi network membrane; Peripheral membrane protein; Cytoplasmic side. Early endosome membrane; Peripheral membrane protein; Cytoplasmic side. Cell projection, lamellipodium.
	AP2S1	AP-2 complex subunit sigma			-0.0923709	0.27274	27.6156	27.8624	M0QZ21;M0R0N4;M0QYZ2;P53680	M0QZ21;M0R0N4;M0QYZ2;P53680
	RRBP1	Ribosome-binding protein 1			-0.212818	0.267835	24.5602	24.231	A2A2S5;A0A087WVV2;A0A0A0MRV0;Q9P2E9-2;Q9P2E9	A2A2S5;A0A087WVV2;A0A0A0MRV0;Q9P2E9-2;Q9P2E9
	COPB1	Coatomer subunit beta			-0.304309	0.267835	33.3922	32.8116	P53618;E9PP73;E9PP63;E9PKQ1	P53618;E9PP73	Cytoplasm. Golgi apparatus membrane; Peripheral membrane protein; Cytoplasmic side. Cytoplasmic vesicle, COPI-coated vesicle membrane; Peripheral membrane protein; Cytoplasmic side. Cell membrane. Endoplasmic reticulum-Golgi intermediate compartment.
	CD4	T-cell surface glycoprotein CD4			-1.06353	0.266877	23.3715	25.1947	F5H480;P01730	F5H480;P01730
	PAWR	PRKC apoptosis WT1 regulator protein			-0.0766302	0.266517	27.3045	27.3966	Q96IZ0;H0YHP5;A0A0B4J260;F8W1M8	Q96IZ0;H0YHP5	Cytoplasm. Nucleus.
	SMARCD2;SMARCD3	SWI/SNF-related matrix-associated actin-dependent regulator of chromatin subfamily D member 2;SWI/SNF-related matrix-associated actin-dependent regulator of chromatin subfamily D member 3			-0.226679	0.265197	27.2951	26.3703	J3KMX2;B9EGA3;Q92925-3;Q92925-2;Q92925;Q6STE5-2;Q6STE5;C9JYI7;J3QWB6	J3KMX2;B9EGA3;Q92925-3;Q92925-2;Q92925;Q6STE5-2;Q6STE5
	XRN1	5-3 exoribonuclease 1			-0.088899	0.265197	27.9047	27.3666	H7C5E4;Q8IZH2-2;Q8IZH2	H7C5E4;Q8IZH2-2;Q8IZH2
	SSRP1	FACT complex subunit SSRP1			-0.313513	0.263876	28.6151	28.0529	Q08945;E9PMD4;A0A0U1RRK2	Q08945	Nucleus. Nucleus, nucleolus. Chromosome.
	VRK1	Serine/threonine-protein kinase VRK1			-0.300342	0.263275	25.365	25.6278	Q99986;H0YJJ9;H0YJ50	Q99986	Cytoplasm. Nucleus. Cytoplasm, cytoskeleton, spindle.
	CLASP2	CLIP-associating protein 2			-0.197881	0.262914	27.5769	28.462	E3W994;J3KR49;O75122;E7ERI8;E7EW49;O75122-3;A0A0U1RQI6;B3KR06;E7ENG2;O75122-2;C9J668;D6RBU8;H7C4I5	E3W994;J3KR49;O75122;E7ERI8;E7EW49;O75122-3;A0A0U1RQI6
	TUBG1;TUBG2	Tubulin gamma-1 chain;Tubulin gamma-2 chain			-0.169988	0.262794	29.9604	28.77	P23258;Q9NRH3;K7EIS0;K7EKE5	P23258;Q9NRH3	Cytoplasm, cytoskeleton, microtubule organizing center, centrosome.
	SLC25A1	Tricarboxylate transport protein, mitochondrial			-0.237166	0.261832	27.586	28.277	P53007;B4DP62	P53007;B4DP62	Mitochondrion inner membrane; Multi-pass membrane protein.
	DDX21	Nucleolar RNA helicase 2			-0.222279	0.260146	32.4446	31.8759	Q9NR30;Q9NR30-2	Q9NR30;Q9NR30-2	Nucleus, nucleolus. Nucleus, nucleoplasm.
	PRIM1	DNA primase small subunit;DNA primase			-0.224486	0.258338	28.1947	28.5631	P49642;F8VNY2;F8VSB2;H0YIP2	P49642;F8VNY2
	SLC2A14;SLC2A3	Solute carrier family 2, facilitated glucose transporter member 14;Solute carrier family 2, facilitated glucose transporter member 3			-0.361824	0.257856	27.7476	27.2519	Q8TDB8-4;P11169;Q8TDB8-2;Q8TDB8;Q8TDB8-5;Q8TDB8-3	Q8TDB8-4;P11169;Q8TDB8-2;Q8TDB8;Q8TDB8-5;Q8TDB8-3	Membrane; Multi-pass membrane protein.
	PSMD3	26S proteasome non-ATPase regulatory subunit 3			-0.185048	0.257614	32.8495	32.4615	O43242;O43242-2;H0YGV8	O43242;O43242-2
	RHOG	Rho-related GTP-binding protein RhoG			-0.425172	0.257493	28.1849	28.6787	P84095;F8WET9;B1AH79;G3V4H1;G3V476;Q9H4E5-2;P17081;Q9H4E5	P84095	Cell membrane; Lipid-anchor; Cytoplasmic side.
	RANBP2	E3 SUMO-protein ligase RanBP2			-0.275647	0.255561	32.2989	31.8637	P49792;O14715;J3KQ37;Q99666;F8VYC4;P0DJD0;P0DJD1;F8W705;Q99666-2;H0YBN8;H7BZ48;C9J1W9;C9JF75;C9J6W1;Q7Z3J3-2;F8WBP7	P49792	Nucleus. Nucleus membrane. Nucleus, nuclear pore complex. Nucleus envelope.
	TRIP6	Thyroid receptor-interacting protein 6			-0.426703	0.255561	29.9283	29.9048	Q15654;A0A0D9SFS2;H7BZE2	Q15654;A0A0D9SFS2;H7BZE2	Cytoplasm, cytoskeleton. Cell junction, focal adhesion. Nucleus. Cytoplasm.
	HNRNPUL1	Heterogeneous nuclear ribonucleoprotein U-like protein 1			-0.0578271	0.254715	30.6935	29.9414	A0A0A0MRA5;B7Z4B8;Q9BUJ2-4;Q9BUJ2-2;Q9BUJ2;Q9BUJ2-3;M0R3F1;M0QYZ0;M0R203;M0QZV6;M0R0K8;M0QYI8;M0QYM5;Q9BUJ2-5	A0A0A0MRA5;B7Z4B8;Q9BUJ2-4;Q9BUJ2-2;Q9BUJ2;Q9BUJ2-3;M0R3F1;M0QYZ0
	DDX18	ATP-dependent RNA helicase DDX18			-0.226848	0.252779	28.3631	27.8753	Q9NVP1;H7C452	Q9NVP1	Nucleus, nucleolus. Chromosome.
	EXOC4	Exocyst complex component 4			-0.0545421	0.252537	25.822	28.1829	Q96A65;Q96A65-2	Q96A65;Q96A65-2	Midbody, Midbody ring. Cell projection.
	PTPN23	Tyrosine-protein phosphatase non-receptor type 23			-0.369911	0.252294	30.9982	29.9525	Q9H3S7;C9JD91;R4GMM7	Q9H3S7	Nucleus. Cytoplasm. Cytoplasmic vesicle. Endosome. Cytoplasm, cytoskeleton, cilium basal body. Early endosome.
	GPAA1	Glycosylphosphatidylinositol anchor attachment 1 protein			-0.608452	0.251931	25.7609	26.1507	O43292;E9PLG8;E9PLV6;E9PPZ9;O43292-2;E9PM11	O43292;E9PLG8;E9PLV6;E9PPZ9;O43292-2	Endoplasmic reticulum membrane; Multi-pass membrane protein.
	SMAD4	Mothers against decapentaplegic homolog;Mothers against decapentaplegic homolog 4			-0.49543	0.251568	26.2239	26.005	K7EL15;K7EL18;K7EIJ2;K7ENG8;K7ES96;K7EIU8;Q13485	K7EL15;K7EL18;K7EIJ2;K7ENG8;K7ES96;K7EIU8;Q13485	Nucleus.
	RPL36A;RPL36A-HNRNPH2;RPL36AL	60S ribosomal protein L36a;60S ribosomal protein L36a-like			-0.0766759	0.251446	29.4466	29.1714	J3KQN4;P83881;H0Y5B4;H7BZ11;H7BY91;H0Y3V9;Q969Q0;R4GN19	J3KQN4;P83881;H0Y5B4;H7BZ11;H7BY91;H0Y3V9;Q969Q0
	RAPGEF2	Rap guanine nucleotide exchange factor 2			-0.204233	0.250598	24.8641	26.4344	Q9Y4G8;H0Y8N8;H0YAJ8;D6RE77	Q9Y4G8	Cytoplasm. Cytoplasm, perinuclear region. Cell membrane. Late endosome. Cell junction.
	NUMA1	Nuclear mitotic apparatus protein 1			-0.484671	0.250355	29.3481	29.2971	Q14980-2;Q14980;A0A087WY61;Q14980-4;Q14980-3;H0YFY6;F5H4J1;Q14980-5;F5H6Y5;F5H2F3;F5H3L6;F5H0Z7;F5H763;K4DIE0;F5H1L0;F5GZW1;F5GWK2;F5H073;F5H068;F8W6T3;F5H7R5;F5H4Y4;F5GWA2	Q14980-2;Q14980;A0A087WY61;Q14980-4;Q14980-3	Nucleus. Nucleus, nucleoplasm. Nucleus matrix. Chromosome. Cytoplasm, cytoskeleton. Cytoplasm, cytoskeleton, microtubule organizing center, centrosome. Cytoplasm, cytoskeleton, spindle pole. Cytoplasm, cell cortex. Cell membrane; Lipid-anchor; Cytoplasmic side. Lateral cell membrane.
	ASNA1	ATPase ASNA1			-0.456682	0.248292	27.6752	26.0528	A0A087WXS7;O43681;K7ERW9	A0A087WXS7;O43681	Endoplasmic reticulum.
	SEC16A	Protein transport protein Sec16A			-0.0980731	0.247442	27.3327	28.7328	F1T0I1;J3KNL6;O15027-2;O15027-4;O15027-3;O15027;O15027-5;X6RGP5;A0A0C4DH09;Q8N9G1	F1T0I1;J3KNL6;O15027-2;O15027-4;O15027-3;O15027;O15027-5;X6RGP5	Golgi apparatus membrane.
	RPL4	60S ribosomal protein L4			-0.109872	0.245496	31.6493	30.6659	P36578;H3BM89;H3BTP7;H3BU31	P36578;H3BM89
	PES1	Pescadillo homolog			-0.112662	0.245252	28.5591	28.2851	B5MCF9;O00541-2;O00541;B3KXD6;H7BYY8;H7C267	B5MCF9;O00541-2;O00541;B3KXD6	Nucleus, nucleolus. Nucleus, nucleoplasm. Chromosome.
	MFF	Mitochondrial fission factor			-0.304576	0.245131	25.0395	25.4867	Q9GZY8-5;Q9GZY8-2;Q9GZY8	Q9GZY8-5;Q9GZY8-2;Q9GZY8	Mitochondrion outer membrane; Single-pass type IV membrane protein. Peroxisome. Cytoplasmic vesicle, secretory vesicle, synaptic vesicle.
	CPNE3	Copine-3			-0.338798	0.244887	30.7174	30.8221	O75131;A0A087WYQ3;E5RHZ0;A0A087WXR6;H0YB26;A0A087WUS8;E5RFT7;A0A0G2JMP5;E7ENV7;Q86YQ8-2;Q9HCH3-2;Q96FN4-2;Q96FN4;Q8IYJ1;Q96A23;O95741;Q9UBL6-2;Q86YQ8;Q96A23-2;Q9HCH3;O95741-2;Q9UBL6	O75131;A0A087WYQ3	Nucleus. Cytoplasm. Cell membrane. Cell junction. Cell junction, focal adhesion.
	HEATR1	HEAT repeat-containing protein 1;HEAT repeat-containing protein 1, N-terminally processed			-0.354096	0.244644	27.7988	27.6925	Q5T3Q7;Q9H583;Q6P664	Q5T3Q7;Q9H583
	MKI67	Antigen KI-67			-0.209962	0.244278	30.4321	31.4135	P46013-2;P46013	P46013-2;P46013	Chromosome. Nucleus. Nucleus, nucleolus.
	PTRF	Polymerase I and transcript release factor			-0.148337	0.243913	30.9304	31.1271	Q6NZI2;Q6NZI2-2;Q6NZI2-3	Q6NZI2;Q6NZI2-2	Membrane, caveola. Cell membrane. Microsome. Endoplasmic reticulum. Cytoplasm, cytosol. Mitochondrion. Nucleus.
	PHAX	Phosphorylated adapter RNA export protein			-0.107337	0.243791	26.1463	26.8193	Q9H814	Q9H814	Nucleus, nucleoplasm. Nucleus, Cajal body. Cytoplasm.
	SMARCB1	SWI/SNF-related matrix-associated actin-dependent regulator of chromatin subfamily B member 1			-0.597474	0.243425	26.0944	24.2269	C9JTA6;A0A0G2JSE9;B5MCL5;G5E975;Q12824-2;Q12824;A0A0U1RQQ2;A0A0U1RRB8	C9JTA6;A0A0G2JSE9;B5MCL5;G5E975;Q12824-2;Q12824;A0A0U1RQQ2;A0A0U1RRB8
	MYO1C	Unconventional myosin-Ic			-0.232667	0.242938	31.2479	31.648	F5H6E2;O00159-2;O00159-3;O00159;I3L204;I3L4D4;I3L501;I3L3Y6;I3L168;I3L3F5	F5H6E2;O00159-2;O00159-3;O00159
	TANC1	Protein TANC1			-0.401806	0.242572	28.1536	26.1039	Q9C0D5-2;Q9C0D5;A0A0A0MSM4	Q9C0D5-2;Q9C0D5	Cell junction, synapse, postsynaptic cell membrane, postsynaptic density.
	PRKACA;KIN27	cAMP-dependent protein kinase catalytic subunit alpha			-0.138648	0.24123	27.2293	26.0542	P17612-2;P17612;Q15136;K7ERP6	P17612-2;P17612;Q15136;K7ERP6	Cytoplasm. Cell membrane. Nucleus. Mitochondrion. Membrane; Lipid-anchor.
	GNAI3	Guanine nucleotide-binding protein G(k) subunit alpha			-0.248296	0.240497	31.3482	31.0668	P08754	P08754	Cytoplasm. Cell membrane. Cytoplasm, cytoskeleton, microtubule organizing center, centrosome. Membrane; Lipid-anchor.
	VASP	Vasodilator-stimulated phosphoprotein			-0.123528	0.240497	27.7334	26.4783	P50552;K7EM16;K7EQD0;K7ENR7;K7ENL7	P50552;K7EM16	Cytoplasm. Cytoplasm, cytoskeleton. Cell junction, focal adhesion. Cell junction, tight junction. Cell projection, lamellipodium membrane. Cell projection, filopodium membrane.
	GTF2F2	General transcription factor IIF subunit 2			-0.631846	0.239154	25.4182	26.2269	P13984	P13984	Nucleus.
	SLC25A32	Mitochondrial folate transporter/carrier			-0.263819	0.238787	26.8389	25.4618	Q9H2D1;E5RGK5;E5RFL3;E5RGT9	Q9H2D1	Mitochondrion inner membrane; Multi-pass membrane protein.
	DNAJB1	DnaJ homolog subfamily B member 1			-0.287624	0.237074	29.2525	27.2385	P25685;P25685-2;M0R080;M0R1D6;M0QZD0;M0QYT3;M0QXK0;M0R128;A0A1B0GX60	P25685;P25685-2;M0R080	Cytoplasm. Nucleus. Nucleus, nucleolus.
	HNRNPF	Heterogeneous nuclear ribonucleoprotein F;Heterogeneous nuclear ribonucleoprotein F, N-terminally processed			-0.0847621	0.23585	33.2731	32.8933	P52597;A0A1B0GW42	P52597	Nucleus, nucleoplasm.
	PUS1	tRNA pseudouridine synthase;tRNA pseudouridine synthase A, mitochondrial			-0.0429323	0.234992	28.6666	28.9861	G8JLB3;Q9Y606-2;Q9Y606;F5H1S9;F5GY32;F5GXL3;F5H168;F8W9U5;F5H1B2	G8JLB3;Q9Y606-2;Q9Y606;F5H1S9
	COPA	Coatomer subunit alpha;Xenin;Proxenin			-0.318524	0.234992	34.2084	33.8628	P53621;P53621-2	P53621;P53621-2	Cytoplasm. Golgi apparatus membrane; Peripheral membrane protein; Cytoplasmic side. Cytoplasmic vesicle, COPI-coated vesicle membrane; Peripheral membrane protein; Cytoplasmic side.
	UPF1	Regulator of nonsense transcripts 1			-0.233837	0.234379	33.167	32.741	Q92900-2;Q92900	Q92900-2;Q92900	Cytoplasm. Cytoplasm, P-body. Nucleus.
	PHB2	Prohibitin-2			-0.196409	0.234133	35.1773	35.385	Q99623;J3KPX7;F5GY37;Q99623-2;F5GWA7;F5H3X6;F5H0C5;F5H2D2;U3KPZ5	Q99623;J3KPX7;F5GY37;Q99623-2;F5GWA7;F5H3X6	Mitochondrion inner membrane. Cytoplasm. Nucleus.
	DDX24	ATP-dependent RNA helicase DDX24			-0.609398	0.234011	25.8463	26.4307	G3V529;Q9GZR7-2;Q9GZR7;A0A087WXU8;F5GYL3	G3V529;Q9GZR7-2;Q9GZR7;A0A087WXU8;F5GYL3
	GANAB	Neutral alpha-glucosidase AB			-0.255563	0.231678	29.0866	29.7027	Q14697;F5H6X6;Q14697-2;E9PKU7;E9PNH1	Q14697;F5H6X6;Q14697-2;E9PKU7	Endoplasmic reticulum. Golgi apparatus. Melanosome.
	TOR1AIP2	Torsin-1A-interacting protein 2			-0.422346	0.23131	26.9078	26.0181	Q8NFQ8	Q8NFQ8	Endoplasmic reticulum membrane; Single-pass membrane protein. Nucleus membrane.
	GNAS	Guanine nucleotide-binding protein G(s) subunit alpha isoforms short;Guanine nucleotide-binding protein G(s) subunit alpha isoforms XLas			-0.135649	0.231187	31.3439	31.2548	P63092;P63092-4;Q5JWF2;P63092-3;P63092-2;Q5JWF2-2;A0A0A0MR13;S4R3E3;Q5JWE9;H0Y7F4;Q5JWD1;H0Y7E8;S4R3V9;P38405;P38405-2	P63092;P63092-4;Q5JWF2;P63092-3;P63092-2;Q5JWF2-2;A0A0A0MR13	Cell membrane; Lipid-anchor.
	SUPT5H	Transcription elongation factor SPT5			-0.0072606	0.231064	30.8042	29.8427	O00267-2;O00267	O00267-2;O00267	Nucleus.
	RFC2	Replication factor C subunit 2			-0.0362596	0.231064	29.3391	27.9987	P35250;P35250-2;A0A087WVY3;H7C5P4;H7C5P1;H7C5Q7;F8WC37;H7C5A0;H7C5G4;H7C5S7;H7C596	P35250;P35250-2;A0A087WVY3	Nucleus.
	KPNA2	Importin subunit alpha-1			-0.335462	0.228603	32.3408	32.0186	P52292;J3QLL0;J3KS65;J3QL07	P52292	Cytoplasm. Nucleus.
	TCOF1	Treacle protein			-0.368644	0.227864	26.7547	27.4729	J3KQ96;E7ETY2;Q13428-5;Q13428-2;Q13428-8;Q13428-6;Q13428-7;Q13428;Q13428-3;Q13428-4;H0YAB7	J3KQ96;E7ETY2;Q13428-5;Q13428-2;Q13428-8;Q13428-6;Q13428-7;Q13428;Q13428-3;Q13428-4
	PCID2	PCI domain-containing protein 2			-0.233787	0.227741	30.1598	29.4606	Q5JVF3-3;Q5JVF3-2;Q5JVF3;Q5JVF3-4	Q5JVF3-3;Q5JVF3-2;Q5JVF3;Q5JVF3-4
	MTA2	Metastasis-associated protein MTA2			-0.189499	0.226509	30.108	30.7628	O94776;O94776-2	O94776;O94776-2	Nucleus.
	MCM7	DNA replication licensing factor MCM7			-0.0499945	0.226509	32.6853	32.7687	P33993;P33993-3;P33993-2;C9J8M6	P33993;P33993-3	Nucleus.
	CPOX	Oxygen-dependent coproporphyrinogen-III oxidase, mitochondrial			-0.256442	0.226509	25.7955	24.2703	P36551;H0YA22	P36551	Mitochondrion intermembrane space.
	SMC1A	Structural maintenance of chromosomes protein 1A;Structural maintenance of chromosomes protein			-0.091187	0.226262	30.6772	31.5084	Q14683;G8JLG1;H0Y7K8;V9GY57;V9GYN9	Q14683;G8JLG1	Nucleus. Chromosome. Chromosome, centromere, kinetochore.
	KIF2C	Kinesin-like protein KIF2C			-0.176511	0.226015	26.4662	27.1103	Q99661;Q99661-2;Q5JR91;Q8N4N8	Q99661;Q99661-2	Cytoplasm, cytoskeleton. Nucleus. Chromosome, centromere. Chromosome, centromere, kinetochore.
	ERLIN1	Erlin-1			-0.324383	0.225769	28.0172	28.8892	O75477;B0QZ43	O75477;B0QZ43	Endoplasmic reticulum membrane; Single-pass type II membrane protein.
	VPS26A	Vacuolar protein sorting-associated protein 26A			-0.228351	0.224164	31.4818	30.8101	O75436;S4R3Q6;O75436-2;S4R2Y3	O75436;S4R3Q6;O75436-2	Cytoplasm. Endosome membrane; Peripheral membrane protein. Early endosome.
	COPE	Coatomer subunit epsilon			-0.238766	0.222434	31.4843	31.0182	O14579;M0QXB4;O14579-3;O14579-2;M0R061	O14579;M0QXB4;O14579-3;O14579-2	Cytoplasm. Golgi apparatus membrane; Peripheral membrane protein; Cytoplasmic side. Cytoplasmic vesicle, COPI-coated vesicle membrane; Peripheral membrane protein; Cytoplasmic side.
	CTNND1	Catenin delta-1			-0.282614	0.22231	31.1591	30.4076	O60716-5;O60716-3;C9JZR2;O60716-13;O60716-11;O60716-8;O60716-7;O60716-2;O60716;O60716-21;O60716-19;O60716-16;O60716-15;O60716-10;O60716-9;O60716-6;O60716-4;O60716-24;O60716-23;O60716-18;O60716-17;O60716-14;O60716-12;O60716-22;O60716-20;O60716-29;O60716-27;O60716-32;O60716-31;O60716-26;O60716-25;O60716-30;O60716-28;H0YC95;E9PRE2;E9PKY0;E9PKL1	O60716-5;O60716-3;C9JZR2;O60716-13;O60716-11;O60716-8;O60716-7;O60716-2;O60716;O60716-21;O60716-19;O60716-16;O60716-15;O60716-10;O60716-9;O60716-6;O60716-4;O60716-24;O60716-23;O60716-18;O60716-17;O60716-14;O60716-12;O60716-22;O60716-20;O60716-29;O60716-27;O60716-32;O60716-31;O60716-26;O60716-25;O60716-30;O60716-28	Cytoplasm. Nucleus. Cell membrane.
	FUS	RNA-binding protein FUS			-0.390396	0.222186	33.6645	33.4692	P35637-2;P35637;H3BPE7	P35637-2;P35637;H3BPE7	Nucleus.
	RRAGC;RRAGD	Ras-related GTP-binding protein C;Ras-related GTP-binding protein D			-0.492221	0.222186	28.1658	27.6635	Q9HB90;Q9NQL2;Q9NQL2-2	Q9HB90;Q9NQL2	Cytoplasm. Nucleus. Lysosome.
	RCC2	Protein RCC2			-0.0506369	0.222186	27.0224	28.8702	Q9P258	Q9P258	Nucleus, nucleolus. Chromosome, centromere. Cytoplasm, cytoskeleton, spindle.
	SEH1L	Nucleoporin SEH1			-0.414326	0.220949	25.1532	26.1111	Q96EE3;Q96EE3-1;K7ELV2;K7ENI5;K7EP88;K7EPZ5	Q96EE3;Q96EE3-1;K7ELV2	Chromosome, centromere, kinetochore. Nucleus, nuclear pore complex. Lysosome membrane.
	COPG1	Coatomer subunit gamma-1			-0.25789	0.220701	32.5167	32.2652	Q9Y678;H0Y8X7;H0Y8G2	Q9Y678	Cytoplasm. Golgi apparatus membrane; Peripheral membrane protein; Cytoplasmic side. Cytoplasmic vesicle, COPI-coated vesicle membrane; Peripheral membrane protein; Cytoplasmic side.
	DHX37	Probable ATP-dependent RNA helicase DHX37			-0.192447	0.22033	25.3575	25.9067	F5H3Y4;Q8IY37	F5H3Y4;Q8IY37
	RPS6	40S ribosomal protein S6			-0.249822	0.22033	32.9767	32.7582	P62753;A2A3R5;A2A3R7	P62753;A2A3R5
	MAP4K4;TNIK	Mitogen-activated protein kinase kinase kinase kinase 4;TRAF2 and NCK-interacting protein kinase			-0.675858	0.218099	27.1318	26.0447	E7ENQ1;G3XAA2;H7C360;G5E948;A0A0D9SEY1;O95819-4;O95819-2;O95819;O95819-5;O95819-3;E7EN19;E7ESS2;C9J840;E7EX83;A0A0D9SG62;H7C0P6;Q9UKE5-8;Q9UKE5-5;Q9UKE5-7;Q9UKE5-3;Q9UKE5-6;Q9UKE5-2;Q9UKE5-4;Q9UKE5;C9J338;H7C3Z6	E7ENQ1;G3XAA2;H7C360;G5E948;A0A0D9SEY1;O95819-4;O95819-2;O95819;O95819-5;O95819-3;E7EN19;E7ESS2;C9J840;E7EX83;A0A0D9SG62;H7C0P6;Q9UKE5-8;Q9UKE5-5;Q9UKE5-7;Q9UKE5-3;Q9UKE5-6;Q9UKE5-2;Q9UKE5-4;Q9UKE5
	GRWD1	Glutamate-rich WD repeat-containing protein 1			-0.269634	0.217355	27.8888	29.6242	Q9BQ67;M0QX71	Q9BQ67	Nucleus, nucleolus. Nucleus. Chromosome.
	SHC1	SHC-transforming protein 1			-0.307091	0.216858	27.0278	28.289	P29353-2;P29353-7;P29353;P29353-6;P29353-3;X6R6D0;P29353-5;H0Y539;Q5T181;Q5T182;Q5T188;P98077	P29353-2;P29353-7;P29353;P29353-6;P29353-3;X6R6D0;P29353-5;H0Y539	Cytoplasm.; SUBCELLULAR LOCATION: Isoform p46Shc: Mitochondrion matrix.
	PARK7	Protein deglycase DJ-1			-0.0194189	0.215989	28.3654	28.0158	K7ELW0;Q99497;K7EN27	K7ELW0;Q99497;K7EN27
	HADHA	Trifunctional enzyme subunit alpha, mitochondrial;Long-chain enoyl-CoA hydratase;Long chain 3-hydroxyacyl-CoA dehydrogenase			-0.0658534	0.214747	29.9063	30.6044	P40939;H0YFD6;P40939-2	P40939	Mitochondrion.
	CBX8	Chromobox protein homolog 8			-0.267236	0.214373	27.7318	27.5271	Q9HC52;C9J6K3;C9JM54	Q9HC52	Nucleus.
	PRPF3	U4/U6 small nuclear ribonucleoprotein Prp3			-0.0955274	0.214125	27.8882	27.8852	O43395;O43395-3	O43395;O43395-3	Nucleus speckle.
	MYO1B	Unconventional myosin-Ib			-0.135079	0.213503	26.6699	27.7834	E9PDF6;O43795-2;O43795;H7C2Y7;E7EQD9;Q9UBC5;G3V342	E9PDF6;O43795-2;O43795
	XPOT	Exportin-T			-0.0922786	0.21176	30.826	29.6682	O43592;F8WDU6;F5GYW6	O43592	Nucleus. Cytoplasm.
	RPS24	40S ribosomal protein S24			-0.23382	0.211386	28.6954	28.862	E7ETK0;A0A087WUS0;P62847-2;P62847-3;P62847;P62847-4	E7ETK0;A0A087WUS0;P62847-2;P62847-3;P62847;P62847-4
	ALDH18A1	Delta-1-pyrroline-5-carboxylate synthase;Glutamate 5-kinase;Gamma-glutamyl phosphate reductase			-0.171011	0.210763	31.2967	31.8993	P54886-2;P54886	P54886-2;P54886	Mitochondrion inner membrane.
	GNA11	Guanine nucleotide-binding protein subunit alpha-11			-0.203136	0.208517	29.414	27.8775	P29992;K7EL62;P50148;A0A087WVZ3	P29992;K7EL62	Cell membrane; Lipid-anchor. Cytoplasm.
	CDC42	Cell division control protein 42 homolog			-0.584739	0.208268	30.1416	30.3433	P60953;P60953-1;Q5JYX0	P60953;P60953-1;Q5JYX0	Cell membrane; Lipid-anchor; Cytoplasmic side. Cytoplasm, cytoskeleton, microtubule organizing center, centrosome. Cytoplasm, cytoskeleton, spindle. Midbody.
	RFC1	Replication factor C subunit 1			-0.0565062	0.207643	27.1195	27.1001	P35251-2;P35251;H0Y8U4	P35251-2;P35251	Nucleus.
	RPL17;RPL17-C18orf32	60S ribosomal protein L17			-0.099448	0.206268	32.001	32.1473	A0A087WXM6;J3QQT2;J3KRX5;A0A0A6YYL6;P18621;P18621-3;J3QLC8;A0A0A0MRF8;P18621-2;J3KRB3;A0A087WWH0;J3QS96;A0A087WY81;J3KSJ0	A0A087WXM6;J3QQT2;J3KRX5;A0A0A6YYL6;P18621;P18621-3;J3QLC8;A0A0A0MRF8;P18621-2;J3KRB3;A0A087WWH0;J3QS96;A0A087WY81
	USP7	Ubiquitin carboxyl-terminal hydrolase 7;Ubiquitin carboxyl-terminal hydrolase			-0.327149	0.205643	31.8824	31.1761	Q93009-3;Q93009;H3BND8;F5H2X1;I3L2D8;H3BUV0;H3BTM1;H3BRA2;H3BQD1	Q93009-3;Q93009;H3BND8	Nucleus. Cytoplasm. Nucleus, PML body. Chromosome.
	SCYL1	N-terminal kinase-like protein			-0.476217	0.205267	29.7282	25.598	E9PS17;E9PK59;Q96KG9-5;Q96KG9-3;Q96KG9-4;Q96KG9-6;Q96KG9-2;Q96KG9;E9PPN3;H0YCI6;A0A0A0MQX4	E9PS17;E9PK59;Q96KG9-5;Q96KG9-3;Q96KG9-4;Q96KG9-6;Q96KG9-2;Q96KG9;E9PPN3
	CDIPT	CDP-diacylglycerol--inositol 3-phosphatidyltransferase			-0.294632	0.204767	27.4852	27.5012	B3KY94;O14735-3;O14735	B3KY94;O14735-3;O14735
	AAAS	Aladin			-0.681515	0.204266	29.2322	29.1337	Q9NRG9;F8VZ44;Q9NRG9-2;H3BU82;F8VUB6	Q9NRG9;F8VZ44;Q9NRG9-2;H3BU82	Nucleus, nuclear pore complex.
	MCCC1	Methylcrotonoyl-CoA carboxylase subunit alpha, mitochondrial			-0.657878	0.202512	32.8358	32.4574	Q96RQ3;E9PHF7;F5GYT8;E9PG35;G5E9X5;F8WDI3	Q96RQ3;E9PHF7;F5GYT8;E9PG35;G5E9X5	Mitochondrion matrix.
	POLRMT	DNA-directed RNA polymerase, mitochondrial			-0.0186734	0.20201	29.18	28.1856	O00411;K7EMH3	O00411	Mitochondrion.
	IRS2	Insulin receptor substrate 2			-0.415461	0.201634	26.5595	28.1835	Q9Y4H2	Q9Y4H2	Cytoplasm, cytosol.
	FAF1	FAS-associated factor 1			-0.241151	0.201258	28.1444	26.9568	Q9UNN5;B1ANM7;Q9UNN5-2;B3KT28	Q9UNN5;B1ANM7;Q9UNN5-2;B3KT28	Nucleus.
	FBL	rRNA 2-O-methyltransferase fibrillarin			-0.0998654	0.200128	28.8441	28.29	P22087;M0R299;M0QXL5;M0R0P1;M0R2Q4;M0R2U2;M0R1H0;M0R2B0	P22087;M0R299;M0QXL5;M0R0P1;M0R2Q4;M0R2U2;M0R1H0;M0R2B0	Nucleus, nucleolus.
	SUPT16H	FACT complex subunit SPT16			-0.187674	0.200128	29.6972	28.8781	Q9Y5B9;G3V5A4;G3V401;G3V2X0	Q9Y5B9	Nucleus. Chromosome.
	KPNA4	Importin subunit alpha-3			-0.308502	0.199876	28.8304	27.1038	O00629;H7C4F6	O00629	Cytoplasm. Nucleus.
	FIBP	Acidic fibroblast growth factor intracellular-binding protein			-0.186377	0.1995	27.8495	26.062	O43427-2;O43427;E9PSD3;H0YCE7;E9PJW6	O43427-2;O43427;E9PSD3	Nucleus. Endomembrane system; Peripheral membrane protein.
	KHDRBS1	KH domain-containing, RNA-binding, signal transduction-associated protein 1			-0.0796762	0.199123	31.9348	31.1001	Q07666;Q07666-2;Q07666-3;Q5VWX1;O75525-2;O75525;E5RG12;H0YAQ1;H0YAQ3;E5RJZ9	Q07666;Q07666-2;Q07666-3	Nucleus. Membrane.
	WBP2	WW domain-binding protein 2			-0.198957	0.198997	29.589	29.2666	K7EIJ0;K7ENL2;A6NG10;K7EMC9;Q969T9;B4DFG2;K7EIN1;K7ESN4;K7EIK1	K7EIJ0;K7ENL2;A6NG10;K7EMC9;Q969T9;B4DFG2
	RPL13A;RPL13a;RPL13AP3	60S ribosomal protein L13a;Putative 60S ribosomal protein L13a protein RPL13AP3			-0.0091613	0.198494	29.6387	28.8274	P40429;Q8J015;M0QYS1;Q6NVV1;M0QZU1;A0A096LPE0	P40429;Q8J015;M0QYS1;Q6NVV1	Cytoplasm.
	VPS16	Vacuolar protein sorting-associated protein 16 homolog			-0.0434228	0.198117	28.0514	28.1736	Q9H269;Q9H269-2;Q5JUA9;Q5JUB0	Q9H269;Q9H269-2	Late endosome membrane; Peripheral membrane protein; Cytoplasmic side. Lysosome membrane; Peripheral membrane protein; Cytoplasmic side. Early endosome. Cytoplasmic vesicle, clathrin-coated vesicle. Cytoplasmic vesicle, autophagosome.
	WDR44	WD repeat-containing protein 44			-0.218363	0.195726	31.1363	27.8809	Q5JSH3-4;Q5JSH3-2;Q5JSH3;H7BY83;Q5JSH3-3	Q5JSH3-4;Q5JSH3-2;Q5JSH3;H7BY83	Cytoplasm, cytosol. Cytoplasm, perinuclear region. Endosome membrane. Golgi apparatus, trans-Golgi network.
	BRIX1	Ribosome biogenesis protein BRX1 homolog			-0.319748	0.195726	27.9936	26.9647	Q8TDN6	Q8TDN6	Nucleus, nucleolus.
	SLC25A10	Mitochondrial dicarboxylate carrier			-0.291221	0.195474	28.2381	30.7456	Q9UBX3;Q9UBX3-2;B4DLN1;F6RGN5;I3L1E8	Q9UBX3;Q9UBX3-2;B4DLN1;F6RGN5	Mitochondrion inner membrane; Multi-pass membrane protein.
	UBQLN2	Ubiquilin-2			-0.529198	0.195474	28.1238	27.9639	Q9UHD9;Q9UMX0-4	Q9UHD9	Cytoplasm. Nucleus. Membrane. Cytoplasmic vesicle, autophagosome.
	RUVBL1	RuvB-like 1			-0.164044	0.195096	33.3092	33.2541	Q9Y265;Q9Y265-2;E7ETR0;H7C4G5;H7C4I3;J3QLR1	Q9Y265;Q9Y265-2;E7ETR0	Nucleus matrix. Nucleus, nucleoplasm. Cytoplasm. Membrane. Cytoplasm, cytoskeleton, microtubule organizing center, centrosome.
	HSPA8	Heat shock cognate 71 kDa protein			-0.190141	0.194717	36.9351	36.884	P11142;E9PKE3;E9PNE6;P11142-2;A8K7Q2;E9PN89;E9PS65;E9PLF4;E9PM13;E9PQQ4;E9PQK7;E9PK54;E9PPY6;E9PN25;E9PI65	P11142;E9PKE3;E9PNE6;P11142-2;A8K7Q2	Cytoplasm. Melanosome. Nucleus, nucleolus. Cell membrane.
	AAR2	Protein AAR2 homolog			-0.20297	0.194087	26.8385	28.4042	A2A2Q9;Q9Y312	A2A2Q9;Q9Y312
	RPS8	40S ribosomal protein S8			-0.321441	0.193456	31.985	32.2627	P62241;Q5JR95	P62241;Q5JR95	Cytoplasm. Membrane; Lipid-anchor.
	USP9X	Probable ubiquitin carboxyl-terminal hydrolase FAF-X			-0.203435	0.19333	32.1255	32.4282	Q93008-1;Q93008	Q93008-1;Q93008	Cytoplasm. Cell projection, growth cone.
	HNRNPD	Heterogeneous nuclear ribonucleoprotein D0			-0.0459675	0.187641	24.675	24.8227	Q14103-4;Q14103-2;D6RBQ9	Q14103-4;Q14103-2;D6RBQ9	Nucleus. Cytoplasm.
	CSK	Tyrosine-protein kinase CSK			-0.0973939	0.187388	28.6785	27.9333	P41240;H3BUM9;H3BU69	P41240	Cytoplasm. Cell membrane.
	DNMBP	Dynamin-binding protein			-0.168074	0.186754	29.7423	28.3362	Q6XZF7;A0A1C7CYY6;A0A1B0GTX1;Q6XZF7-2	Q6XZF7;A0A1C7CYY6;A0A1B0GTX1;Q6XZF7-2	Cytoplasm. Golgi apparatus, Golgi stack. Cytoplasm, cytoskeleton. Cell junction, synapse.
	EIF4A3	Eukaryotic initiation factor 4A-III;Eukaryotic initiation factor 4A-III, N-terminally processed			-0.0782134	0.186247	34.5067	34.422	P38919;I3L3H2	P38919	Nucleus. Nucleus speckle. Cytoplasm.
	ARHGEF5	Rho guanine nucleotide exchange factor 5			-0.1741	0.18574	26.9861	23.5193	Q12774;H0Y895;Q12774-2;A5YM69	Q12774;H0Y895;Q12774-2	Cytoplasm. Nucleus. Cell projection, podosome.
	MMS19	MMS19 nucleotide excision repair protein homolog			-0.165839	0.18574	29.5186	28.9455	Q96T76;Q96T76-8;Q96T76-9;Q96T76-5;H0Y746;H7C1W5;Q5T454;Q96T76-7;H0Y7V3;B0QZ77	Q96T76;Q96T76-8;Q96T76-9;Q96T76-5	Nucleus. Cytoplasm, cytoskeleton, spindle.
	TSEN34	tRNA-splicing endonuclease subunit Sen34			-0.200548	0.185486	25.3161	26.0855	E7EQB3;Q9BSV6;B0V3J0;A9C4B9;A0A0G2JNK5	E7EQB3;Q9BSV6;B0V3J0;A9C4B9;A0A0G2JNK5	Nucleus.
	NEK7;NEK6	Serine/threonine-protein kinase Nek7;Serine/threonine-protein kinase Nek6			-0.313441	0.185232	26.173	25.6514	Q8TDX7;Q5TBH0;Q5TBG1;Q5TBG7;Q5TBH2;Q5TBH1;Q9HC98;Q9HC98-3;Q9HC98-4;Q9HC98-2;F5H3U7;F8WAG2;Q8TDX7-2	Q8TDX7;Q5TBH0;Q5TBG1;Q5TBG7;Q5TBH2;Q5TBH1;Q9HC98;Q9HC98-3;Q9HC98-4;Q9HC98-2	Nucleus. Cytoplasm. Cytoplasm, cytoskeleton, spindle pole. Cytoplasm, cytoskeleton, microtubule organizing center, centrosome.
	ATAD3A	ATPase family AAA domain-containing protein 3A			-0.0704362	0.184344	30.9471	31.2545	Q9NVI7-2;Q9NVI7;H0Y2W2;Q9NVI7-3;Q5SV16;Q5T9A4-2	Q9NVI7-2;Q9NVI7;H0Y2W2;Q9NVI7-3	Mitochondrion inner membrane; Single-pass membrane protein. Mitochondrion matrix, mitochondrion nucleoid.
	RTFDC1	Protein RTF2 homolog			-0.389281	0.18409	27.606	26.554	A0A0A0MQR2;Q9BY42;A2A2L5;A2A2L6	A0A0A0MQR2;Q9BY42;A2A2L5
	ERP29	Endoplasmic reticulum resident protein 29			-0.15888	0.183074	27.2204	31.1323	P30040;F8VY02;P30040-2	P30040;F8VY02	Endoplasmic reticulum lumen. Melanosome.
	SLC39A10	Zinc transporter ZIP10			-0.675927	0.183074	24.7432	23.6366	Q9ULF5;Q9ULF5-2;E7ENT5;E7EV45	Q9ULF5;Q9ULF5-2	Membrane; Multi-pass membrane protein.
	DSG2	Desmoglein-2			-0.261154	0.182311	29.887	28.7537	Q14126;J3KSI6	Q14126	Cell membrane; Single-pass type I membrane protein. Cell junction, desmosome.
	SCRIB	Protein scribble homolog			-0.227996	0.181802	30.0351	27.8628	A0A0G2JNZ2;A0A0G2JPP5;Q14160;Q14160-3;A0A0G2JMS7;Q14160-2;H0YCG0;H0YDF9;Q5T0G3;Q9BTT6-2;Q9BTT6	A0A0G2JNZ2;A0A0G2JPP5;Q14160;Q14160-3;A0A0G2JMS7;Q14160-2
	ZC3HAV1L	Zinc finger CCCH-type antiviral protein 1-like			-0.0972241	0.181548	25.8762	27.9319	Q96H79;Q96H79-2	Q96H79
	DHX36	ATP-dependent RNA helicase DHX36			-0.330284	0.181421	29.2504	30.191	Q9H2U1;Q9H2U1-3;E7EWK3;Q9H2U1-2;A0A0G2JQU7;A0A0G2JRP3;H7C514;H7C5F5	Q9H2U1;Q9H2U1-3;E7EWK3;Q9H2U1-2	Nucleus. Cytoplasm. Chromosome, telomere.
	RPS27L	40S ribosomal protein S27;40S ribosomal protein S27-like			-0.0134798	0.179384	27.4214	27.0482	H0YMV8;Q71UM5;C9JLI6	H0YMV8;Q71UM5;C9JLI6
	PIK3R4	Phosphoinositide 3-kinase regulatory subunit 4			-0.227574	0.179384	27.3444	27.3979	Q99570;D6RJ98	Q99570	Late endosome. Cytoplasmic vesicle, autophagosome. Membrane; Lipid-anchor.
	SEC13	Protein SEC13 homolog			-0.369296	0.179001	31.0038	30.8492	P55735;A0A0C4DFR6;P55735-2;P55735-3;A8MXL6;E7ERC8	P55735;A0A0C4DFR6;P55735-2;P55735-3;A8MXL6	Cytoplasmic vesicle, COPII-coated vesicle membrane; Peripheral membrane protein; Cytoplasmic side. Endoplasmic reticulum membrane; Peripheral membrane protein; Cytoplasmic side. Nucleus, nuclear pore complex. Lysosome membrane.
	LSG1	Large subunit GTPase 1 homolog			-0.181722	0.178619	27.8948	27.2557	Q9H089;H7C2X7;F8WFC6	Q9H089;H7C2X7	Cytoplasm. Endoplasmic reticulum. Nucleus, Cajal body.
	NUP160	Nuclear pore complex protein Nup160			-0.303561	0.178109	30.734	29.6848	Q12769;G3V198;E9PR16;Q12769-3;E9PSI3;Q12769-2	Q12769;G3V198;E9PR16	Nucleus, nuclear pore complex.
	MAP7D1	MAP7 domain-containing protein 1			-0.926207	0.177727	25.7449	24.773	Q3KQU3-2;Q3KQU3-4;Q3KQU3;H0YF21;Q3KQU3-3	Q3KQU3-2;Q3KQU3-4;Q3KQU3	Cytoplasm, cytoskeleton, spindle.
	HGS	Hepatocyte growth factor-regulated tyrosine kinase substrate			-0.238085	0.177471	31.362	30.5287	O14964;O14964-2;I3L1P5;I3L1E3;I3L165;I3L2H4	O14964;O14964-2;I3L1P5	Cytoplasm. Early endosome membrane; Peripheral membrane protein; Cytoplasmic side. Endosome, multivesicular body membrane; Peripheral membrane protein.
	TRIM32	E3 ubiquitin-protein ligase TRIM32			-1.6759	0.176833	26.0978	25.6951	Q13049;Q5JVY0	Q13049;Q5JVY0	Cytoplasm.
	FYN	Tyrosine-protein kinase Fyn			-0.545234	0.176323	28.8651	28.4184	P06241-2	P06241-2	Cytoplasm. Nucleus. Cell membrane.
	GNL3	Guanine nucleotide-binding protein-like 3			-0.245113	0.175557	27.8942	29.8151	Q9BVP2-2;Q9BVP2;C9JYH9;C9JZT7;B4DMU5	Q9BVP2-2;Q9BVP2	Nucleus. Nucleus, nucleolus.
	ATAD1	ATPase family AAA domain-containing protein 1			-0.407019	0.175301	27.5081	26.0684	Q8NBU5;Q8NBU5-2	Q8NBU5;Q8NBU5-2	Peroxisome. Cell junction, synapse, postsynaptic cell membrane.
	DLAT	Acetyltransferase component of pyruvate dehydrogenase complex;Dihydrolipoyllysine-residue acetyltransferase component of pyruvate dehydrogenase complex, mitochondrial			-0.13833	0.175173	27.9282	27.8516	H0YDD4;P10515;E9PEJ4	H0YDD4;P10515;E9PEJ4	Mitochondrion matrix.
	PRSS56	Serine protease 56			-0.352326	0.174534	29.3448	28.8579	R4GMZ0;P0CW18	R4GMZ0;P0CW18
	GMDS	GDP-mannose 4,6 dehydratase			-0.211749	0.174406	31.3009	30.691	O60547-2;O60547	O60547-2;O60547
	RPS6KA3	Ribosomal protein S6 kinase alpha-3			-0.0746993	0.174279	30.9933	29.8294	P51812	P51812	Nucleus. Cytoplasm.
	BAIAP2L1	Brain-specific angiogenesis inhibitor 1-associated protein 2-like protein 1			-0.141032	0.173767	30.2902	29.6426	Q9UHR4	Q9UHR4	Cytoplasm, cytoskeleton.
	MEPCE	7SK snRNA methylphosphate capping enzyme			-1.67355	0.173255	28.2313	27.8037	Q7L2J0;Q7L2J0-2	Q7L2J0
	SMARCA5	SWI/SNF-related matrix-associated actin-dependent regulator of chromatin subfamily A member 5			-0.148945	0.172743	31.7935	31.2516	O60264;A0A0A0MRP6;B7ZLQ5;P28370-2;P28370	O60264	Nucleus.
	PUF60	Poly(U)-binding-splicing factor PUF60			-0.122664	0.171079	29.6031	28.9723	A0A0J9YYL3;A0A0J9YXJ8;A0A0J9YVP6;A0A0J9YXX5;Q9UHX1-4;Q9UHX1-6;Q9UHX1-3;Q9UHX1-5;Q9UHX1-2;Q9UHX1;A0A0J9YVR6;E9PQ56;A0A0J9YWM1;H0YEM1;E9PN18;E9PMU7;H0YCP8;E9PL19	A0A0J9YYL3;A0A0J9YXJ8;A0A0J9YVP6;A0A0J9YXX5;Q9UHX1-4;Q9UHX1-6;Q9UHX1-3;Q9UHX1-5;Q9UHX1-2;Q9UHX1;A0A0J9YVR6;E9PQ56;A0A0J9YWM1;H0YEM1
	DLG1	Disks large homolog 1			-0.321982	0.170951	26.9529	27.373	E7EQD7;A0A0C4DFT3;Q12959-8;Q12959-9;Q12959-5;Q12959-3;Q12959-6;Q12959-4;Q12959;Q12959-7;Q12959-2;H7C166;B4E2H8;C9IYP1;C9JWP9;C9JYG3;O14909;P78352-3;P78352;P78352-2	E7EQD7;A0A0C4DFT3;Q12959-8;Q12959-9;Q12959-5;Q12959-3;Q12959-6;Q12959-4;Q12959;Q12959-7;Q12959-2;H7C166;B4E2H8
	NUP85	Nuclear pore complex protein Nup85			-0.13076	0.170822	27.8851	28.2807	Q9BW27-3;Q9BW27;J3QL54;J3KT10;Q9BW27-2;J3QLD4;J3QLV0;F5H0W7;J3QLH0;J3KS87;J3KTC7;J3KSH3;J3KRC0	Q9BW27-3;Q9BW27;J3QL54;J3KT10;Q9BW27-2;J3QLD4	Nucleus, nuclear pore complex. Chromosome, centromere, kinetochore. Cytoplasm, cytoskeleton, spindle. Cytoplasm. Nucleus membrane.
	TRMT10C	Mitochondrial ribonuclease P protein 1			-0.149409	0.170566	30.2572	30.0952	Q7L0Y3;C9JVB6	Q7L0Y3;C9JVB6	Mitochondrion matrix, mitochondrion nucleoid.
	ERO1L	ERO1-like protein alpha			-0.420376	0.169284	26.555	26.4976	Q96HE7	Q96HE7	Endoplasmic reticulum membrane; Peripheral membrane protein; Lumenal side.
	ANAPC7	Anaphase-promoting complex subunit 7			-0.0876567	0.168257	25.8662	26.8332	Q9UJX3-2;Q9UJX3	Q9UJX3-2;Q9UJX3
	MAP2K3	Dual specificity mitogen-activated protein kinase kinase 3			-0.2932	0.166587	29.2172	27.8132	P46734;P46734-3;P46734-2;J3QR49;J3KRV4;A0A1B0GVD9;E9PRZ0;K7ELM6;K7EIW3	P46734;P46734-3;P46734-2
	JAK1	Tyrosine-protein kinase JAK1			-0.376826	0.166201	26.8215	26.6147	P23458	P23458	Endomembrane system; Peripheral membrane protein.
	INF2	Inverted formin-2			-0.180381	0.16543	29.3632	30.0447	Q27J81-2;Q27J81;A0A0A0MQU1;Q27J81-3	Q27J81-2;Q27J81;A0A0A0MQU1	Cytoplasm, perinuclear region.
	XPO5	Exportin-5			-0.116348	0.164658	30.4637	30.2051	Q9HAV4;H0Y9I3;E2QRM3;H0Y3W3	Q9HAV4	Nucleus. Cytoplasm.
	GIPC1	PDZ domain-containing protein GIPC1			-0.395132	0.16337	26.25	25.168	O14908;K7EM11;O14908-2;K7ELJ2	O14908;K7EM11;O14908-2	Cytoplasm. Membrane; Peripheral membrane protein.
	PPP1CB	Serine/threonine-protein phosphatase PP1-beta catalytic subunit;Serine/threonine-protein phosphatase			-0.196376	0.163112	30.1347	29.882	P62140;E7ETD8;C9JP48;C9J9S3	P62140;E7ETD8	Cytoplasm. Nucleus. Nucleus, nucleoplasm. Nucleus, nucleolus.
	USP24	Ubiquitin carboxyl-terminal hydrolase 24			-0.19957	0.162339	30.3013	30.6388	Q9UPU5;A0A0U1RQI9	Q9UPU5
	CALU	Calumenin			-0.289598	0.161436	24.976	27.2096	O43852-13;O43852-14;O43852-11;O43852-10;O43852-5;O43852-6;O43852;O43852-3;O43852-12;O43852-9;O43852-7;O43852-8;O43852-2;O43852-4	O43852-13;O43852-14;O43852-11;O43852-10;O43852-5;O43852-6;O43852;O43852-3;O43852-12;O43852-9;O43852-7;O43852-8;O43852-2;O43852-4	Endoplasmic reticulum membrane. Golgi apparatus. Secreted. Melanosome. Sarcoplasmic reticulum lumen.
	TFB2M	Dimethyladenosine transferase 2, mitochondrial			-0.252312	0.161436	26.8923	25.6404	Q9H5Q4	Q9H5Q4	Mitochondrion.
	SLC25A4	ADP/ATP translocase 1			-0.11702	0.16092	29.5127	29.3624	P12235;V9GYG0	P12235;V9GYG0	Mitochondrion inner membrane; Multi-pass membrane protein.
	PACS1	Phosphofurin acidic cluster sorting protein 1			-0.182262	0.16092	26.807	27.4819	Q6VY07;Q6VY07-2;B4DF77;E9PNZ9	Q6VY07;Q6VY07-2;B4DF77;E9PNZ9	Golgi apparatus, trans-Golgi network.
	AP3M1	AP-3 complex subunit mu-1			-0.12213	0.159112	30.1409	30.0766	Q9Y2T2;E5RJ52;P53677;H0YBM0;H0YBA0;E7ER80;P53677-2	Q9Y2T2	Golgi apparatus. Cytoplasmic vesicle membrane; Peripheral membrane protein; Cytoplasmic side.
	MYO1E	Unconventional myosin-Ie			-0.132056	0.15782	33.0368	32.9948	Q12965;H0YNQ8;H0YN00;H0YLJ4;O00160;H0YLE5;H0YNB0;M0QXU2	Q12965	Cytoplasm. Cytoplasm, cytoskeleton. Cytoplasmic vesicle. Cytoplasmic vesicle, clathrin-coated vesicle. Cell junction.
	FOCAD	Focadhesin			-0.203053	0.157173	27.4599	28.1455	Q5VW36;S4R400;S4R3N8	Q5VW36;S4R400	Membrane; Multi-pass membrane protein. Cell junction, focal adhesion.
	CUL4A	Cullin-4A			-0.0899428	0.155749	32.0447	32.2278	Q13619;A0A0A0MR50;Q13619-2;A0A087WWN2	Q13619;A0A0A0MR50;Q13619-2
	SMAD2	Mothers against decapentaplegic homolog 2;Mothers against decapentaplegic homolog			-0.351847	0.15562	28.5717	28.507	Q15796-2;Q15796;B7Z5N5;K7EJX0;K7ESI8;K7EL92;K7ERC7;H3BVD1;P84022-3;P84022-2;P84022;O15198-2;O15198;H0YMP2;H0YNV1;H0YL71;H0YKE2;H3BP09;H0YAK7;P84022-4;Q99717;Q15797	Q15796-2;Q15796;B7Z5N5;K7EJX0	Cytoplasm. Nucleus.
	PSMD6	26S proteasome non-ATPase regulatory subunit 6			-0.105101	0.155102	29.8803	30.0552	Q15008;Q15008-4;Q15008-3;Q15008-2;C9J0E9;C9J7B7;H7C531	Q15008;Q15008-4;Q15008-3;Q15008-2
	P4HB	Protein disulfide-isomerase			-0.346243	0.153805	31.3467	31.6134	P07237;H7BZ94;H0Y3Z3;I3L398;I3L312;I3L4M2;I3NI03;I3L0S0;I3L3U6;I3L514;I3L3P5;I3L1Y5	P07237;H7BZ94;H0Y3Z3;I3L398	Endoplasmic reticulum. Endoplasmic reticulum lumen. Melanosome. Cell membrane; Peripheral membrane protein.
	FAM192A	Protein FAM192A			-0.229991	0.153157	25.3983	24.859	H3BTP8;H3BSY6;H3BP64;H3BUL4;H3BMX9;H3BU93;Q9GZU8;H3BQQ6;H3BTI2;H3BNK9	H3BTP8;H3BSY6;H3BP64;H3BUL4;H3BMX9;H3BU93;Q9GZU8;H3BQQ6;H3BTI2;H3BNK9
	RPL9	60S ribosomal protein L9			-0.0339239	0.152897	33.0664	33.1494	P32969;H0Y9V9;D6RAN4;E7ESE0;H0Y9R4	P32969;H0Y9V9;D6RAN4;E7ESE0
	NSF	Vesicle-fusing ATPase			-0.101056	0.151729	28.1426	28.2096	I3L0N3;P46459-2;P46459;I3L2G1;K7EQD6;I3L0L3	I3L0N3;P46459-2;P46459
	TUBB3	Tubulin beta-3 chain			-0.026881	0.151599	28.6319	28.7357	A0A0B4J269;Q13509;Q13509-2;G3V2A3;G3V5W4;G3V2R8;G3V3R4;G3V2N6	A0A0B4J269;Q13509;Q13509-2
	APOBEC3C	DNA dC->dU-editing enzyme APOBEC-3C			-0.0839514	0.151209	28.6158	28.8381	Q9NRW3	Q9NRW3	Nucleus. Cytoplasm.
	SUZ12	Polycomb protein SUZ12			-0.437467	0.15082	26.2211	26.9631	J3QQW9;Q15022	J3QQW9;Q15022
	ZNF281	Zinc finger protein 281			-0.260705	0.15056	26.5361	26.0369	Q9Y2X9-2;Q9Y2X9	Q9Y2X9-2;Q9Y2X9	Nucleus.
	STXBP1	Syntaxin-binding protein 1			-0.284704	0.149519	27.7887	29.0833	A0A1B0GWF2;A0A1B0GVQ5;A0A0D9SG72;A0A1B0GTP9;P61764;P61764-2;A0A1B0GW76;A0A0D9SFQ7;A0A0D9SFW6;A0A0D9SEP9;A0A0D9SEH5;A0A1B0GTD8;A0A1B0GVV9	A0A1B0GWF2;A0A1B0GVQ5;A0A0D9SG72;A0A1B0GTP9;P61764;P61764-2;A0A1B0GW76
	PMPCB	Mitochondrial-processing peptidase subunit beta			-0.100592	0.148999	27.8718	25.9485	O75439;G3V0E4;F8WAZ6	O75439;G3V0E4	Mitochondrion matrix.
	VTA1	Vacuolar protein sorting-associated protein VTA1 homolog			-0.467873	0.148869	26.4373	25.2069	A0A087WY55;Q9NP79;Q5TGM0;Q9NP79-2	A0A087WY55;Q9NP79;Q5TGM0;Q9NP79-2
	TXLNA	Alpha-taxilin			-0.251367	0.148348	31.407	30.7951	P40222	P40222
	LPP	Lipoma-preferred partner			-0.163575	0.148218	31.2537	30.1517	Q93052;A0A087WZF1;C9JUT4;C9JXK9;C9J2R5;C9JIY7;C9JT42;C9J3U9;C9J1K7;C9J5C8;C9J4E3;C9JE51	Q93052;A0A087WZF1;C9JUT4	Nucleus. Cytoplasm. Cell junction. Cell membrane.
	PACSIN2	Protein kinase C and casein kinase substrate in neurons protein 2			-0.093525	0.148088	29.8616	30.2341	A0A0U1RR22;Q9UNF0-2;Q9UNF0;B0QYG7;B0QYG8;H0Y923	A0A0U1RR22;Q9UNF0-2;Q9UNF0
	TP53RK	TP53-regulating kinase			-0.0613152	0.147307	23.3988	25.1016	Q96S44;Q5JZ02	Q96S44	Nucleus.
	RUVBL2	RuvB-like 2			-0.103178	0.147176	33.1584	33.2445	Q9Y230;Q9Y230-2;M0R0Y3;X6R2L4;M0QXI6;M0R0Z0;M0QXZ7	Q9Y230;Q9Y230-2;M0R0Y3	Nucleus matrix. Nucleus, nucleoplasm. Cytoplasm. Membrane.
	RPL7A	60S ribosomal protein L7a			-0.128393	0.146264	32.2605	31.7624	P62424;Q5T8U2;Q5T8U3	P62424;Q5T8U2;Q5T8U3
	NXF1	Nuclear RNA export factor 1			-0.00959692	0.146134	28.6483	28.2855	Q9UBU9;E9PIN3;Q9UBU9-2;B4E227;E9PLA7;E9PMV7;E9PQA4;H0YDU0	Q9UBU9;E9PIN3;Q9UBU9-2;B4E227	Nucleus, nucleoplasm. Nucleus speckle. Cytoplasm. Nucleus.
	HDAC2	Histone deacetylase 2			-0.0918019	0.145743	31.064	30.4869	Q92769-3;Q92769;H3BM24;E5RFI6;E5RJ04;E5RGV4;E5RHE7;E5RH52;E5RG37;E5RFP9;E5RK19	Q92769-3;Q92769	Nucleus. Cytoplasm.
	RPL11	60S ribosomal protein L11			-0.193899	0.145612	27.6796	27.7204	P62913-2	P62913-2
	SUGT1	Suppressor of G2 allele of SKP1 homolog			-0.180724	0.145351	30.9275	29.8491	Q9Y2Z0-2;Q9Y2Z0	Q9Y2Z0-2;Q9Y2Z0	Cytoplasm. Nucleus.
	DBNL	Drebrin-like protein			-0.318632	0.144568	28.0195	27.799	Q9UJU6;B4DDD6;Q9UJU6-2;H0Y5J4;Q9UJU6-5;Q9UJU6-6;Q9UJU6-4;Q9UJU6-3;F8WBG8;F8WC20;F8WBB2;F8WFE1	Q9UJU6;B4DDD6;Q9UJU6-2;H0Y5J4;Q9UJU6-5;Q9UJU6-6;Q9UJU6-4;Q9UJU6-3	Cytoplasm, cytoskeleton. Cell projection, lamellipodium. Cell projection, ruffle. Cytoplasm, cell cortex. Cytoplasm, cytosol. Cell junction, synapse. Cell projection. Cell membrane; Peripheral membrane protein; Cytoplasmic side. Cytoplasmic vesicle, clathrin-coated vesicle membrane; Peripheral membrane protein; Cytoplasmic side. Golgi apparatus membrane; Peripheral membrane protein; Cytoplasmic s…
	SNX6	Sorting nexin-6;Sorting nexin-6, N-terminally processed			-0.373869	0.144046	27.7022	26.3649	A0A0A0MRI2;Q9UNH7-2;Q9UNH7;G3V5X9	A0A0A0MRI2;Q9UNH7-2;Q9UNH7;G3V5X9
	AGPS	Alkyldihydroxyacetonephosphate synthase, peroxisomal			-0.203186	0.143785	26.7492	27.0108	A0A1B0GWA2;O00116;B8ZZ81	A0A1B0GWA2;O00116	Peroxisome.
	UBASH3B	Ubiquitin-associated and SH3 domain-containing protein B			-0.325955	0.143655	28.4802	27.518	Q8TF42	Q8TF42	Cytoplasm. Nucleus.
	RPS20	40S ribosomal protein S20			-0.0544223	0.143524	32.0994	32.3073	P60866;P60866-2;E5RJX2;E5RIP1;G3XAN0	P60866;P60866-2;E5RJX2	Cytoplasm.
	SLC25A6	ADP/ATP translocase 3;ADP/ATP translocase 3, N-terminally processed			-0.0401705	0.143263	35.2008	35.1956	P12236	P12236	Mitochondrion inner membrane; Multi-pass membrane protein.
	ACOT9	Acyl-coenzyme A thioesterase 9, mitochondrial			-0.190125	0.141433	29.5672	29.1288	Q9Y305;Q9Y305-2;Q9Y305-4;Q9Y305-3;H7C5Q2;C9J7L8	Q9Y305;Q9Y305-2;Q9Y305-4;Q9Y305-3;H7C5Q2	Mitochondrion.
	KDM2A	Lysine-specific demethylase 2A			-0.173873	0.141171	24.9023	24.6404	I3VM54;Q9Y2K7-4;Q9Y2K7-5;Q9Y2K7-2;Q9Y2K7;Q9Y2K7-3	I3VM54;Q9Y2K7-4;Q9Y2K7-5;Q9Y2K7-2;Q9Y2K7;Q9Y2K7-3	Nucleus.
	RANBP9	Ran-binding protein 9			-0.0723765	0.141171	27.5646	26.9101	Q96S59;Q96S59-2;Q96S59-3;R4GNA3;R4GN91;A0A0D9SEU5;R4GMX8;Q6VN20-3;Q6VN20	Q96S59;Q96S59-2;Q96S59-3	Cytoplasm. Nucleus. Cell membrane; Peripheral membrane protein.
	ERCC3	TFIIH basal transcription factor complex helicase XPB subunit			-0.148321	0.140779	24.2213	24.6243	H7C309;P19447	H7C309;P19447
	NOSIP	Nitric oxide synthase-interacting protein			-0.0425014	0.139993	27.5876	28.0066	A0A075B6F9;Q9Y314;M0R3B2;M0R1K2;A0A075B797;M0QX85;M0R1T7	A0A075B6F9;Q9Y314;M0R3B2;M0R1K2	Cytoplasm. Nucleus.
	SMARCC2	SWI/SNF complex subunit SMARCC2			-0.107757	0.139731	28.8929	29.1547	F8VXC8;Q8TAQ2-2;Q8TAQ2-3;Q8TAQ2;F8VZW6	F8VXC8;Q8TAQ2-2;Q8TAQ2-3;Q8TAQ2	Nucleus.
	CDK1;CDC2	Cyclin-dependent kinase 1			-0.0985519	0.139339	32.5656	32.2808	P06493;A0A024QZP7;P06493-2;A0A087WZZ9;E5RIU6	P06493;A0A024QZP7;P06493-2;A0A087WZZ9;E5RIU6	Nucleus. Cytoplasm. Mitochondrion. Cytoplasm, cytoskeleton, microtubule organizing center, centrosome. Cytoplasm, cytoskeleton, spindle.
	ABCD1	ATP-binding cassette sub-family D member 1			-0.341958	0.138552	26.6447	26.1365	P33897	P33897	Peroxisome membrane; Multi-pass membrane protein.
	BCCIP	BRCA2 and CDKN1A-interacting protein			-0.0645402	0.138159	29.779	28.5194	Q9P287-4;Q9P287-3;Q9P287;Q9P287-2	Q9P287-4;Q9P287-3;Q9P287;Q9P287-2	Nucleus. Cytoplasm, cytoskeleton, microtubule organizing center, centrosome, centriole. Cytoplasm, cytoskeleton, spindle pole.
	LRRC16A	Leucine-rich repeat-containing protein 16A			-0.240128	0.135272	26.1611	28.2692	Q5VZK9-2;Q5VZK9;A0A0U1RQQ1;Q5VZK9-3;A0A0U1RR91;Q5VZK9-4	Q5VZK9-2;Q5VZK9;A0A0U1RQQ1;Q5VZK9-3	Cytoplasm. Cytoplasm, cytoskeleton. Cell membrane. Cell projection, lamellipodium.
	MALT1	Mucosa-associated lymphoid tissue lymphoma translocation protein 1			-0.0315185	0.134747	26.9151	26.7912	Q9UDY8-2;Q9UDY8	Q9UDY8-2;Q9UDY8	Cytoplasm, perinuclear region. Nucleus.
	RPL12	60S ribosomal protein L12			-0.214541	0.134089	29.7461	30.1408	P30050;P30050-2	P30050;P30050-2
	KIF4A;KIF4B	Chromosome-associated kinesin KIF4A;Chromosome-associated kinesin KIF4B			-0.128614	0.133958	28.7758	29.036	O95239;O95239-2;Q2VIQ3;Q5JRK0;H0Y718;Q6ZMV9-3;Q6ZMV9	O95239;O95239-2;Q2VIQ3	Nucleus matrix. Cytoplasm, cytoskeleton, spindle. Midbody. Chromosome.
	RPL27	60S ribosomal protein L27			-0.194295	0.133958	30.1184	29.3806	P61353;K7ELC7;K7EQQ9;K7ERY7	P61353;K7ELC7;K7EQQ9	Cytoplasm, cytosol. Cytoplasm. Rough endoplasmic reticulum.
	RPS2	40S ribosomal protein S2			-0.143771	0.1333	32.1159	31.544	P15880;H0YEN5;I3L404;E9PM36;E9PMM9;E9PQD7;E9PPT0;H3BNG3;H0YE27	P15880;H0YEN5;I3L404;E9PM36;E9PMM9;E9PQD7;E9PPT0
	SH2D4A	SH2 domain-containing protein 4A			-0.633502	0.133037	28.4242	29.2302	Q9H788-2;Q9H788;H0YAT1	Q9H788-2;Q9H788;H0YAT1	Cytoplasm.
	IPO11	Importin-11			-0.244805	0.132774	29.7519	29.2011	Q9UI26;Q9UI26-2;F8WDV0;H0Y8M5;F8WBN4;E7EMB7;D6RJB1	Q9UI26;Q9UI26-2;F8WDV0	Cytoplasm. Nucleus.
	MCM2	DNA replication licensing factor MCM2			-0.113302	0.131589	31.2867	31.5775	P49736;H0Y8E6	P49736;H0Y8E6	Nucleus.
	AK4	Adenylate kinase 4, mitochondrial			-0.0449105	0.131063	25.9268	25.8619	P27144	P27144	Mitochondrion matrix.
	DDX19A	ATP-dependent RNA helicase DDX19A			-0.094341	0.130799	31.0297	30.8367	Q9NUU7;I3L0H8;H3BTB3;J3QRH0;H3BSL8;H3BP36;H3BP50	Q9NUU7;I3L0H8	Cytoplasm. Nucleus, nuclear pore complex. Nucleus membrane; Peripheral membrane protein; Cytoplasmic side.
	CBR1	Carbonyl reductase [NADPH] 1			-0.197302	0.130667	28.9463	29.2113	P16152;E9PQ63;A8MTM1;P16152-2	P16152;E9PQ63;A8MTM1;P16152-2	Cytoplasm.
	TRRAP	Transformation/transcription domain-associated protein			-0.192975	0.129745	23.6568	21.5945	H0Y4W2;F2Z2U4;Q9Y4A5-2;Q9Y4A5	H0Y4W2;F2Z2U4;Q9Y4A5-2;Q9Y4A5
	PAF1	RNA polymerase II-associated factor 1 homolog			-0.121691	0.128557	26.1557	23.1158	Q8N7H5-3;Q8N7H5;B4DGJ5;Q8N7H5-2	Q8N7H5-3;Q8N7H5;B4DGJ5;Q8N7H5-2	Nucleus.
	LDLR	Low-density lipoprotein receptor			-1.22759	0.128161	26.9997	26.6116	H0YMD1;J3KMZ9;P01130-2;P01130-3;P01130-6;P01130-4;P01130-5;P01130;H0YM92	H0YMD1;J3KMZ9;P01130-2;P01130-3;P01130-6;P01130-4;P01130-5;P01130;H0YM92
	GSK3B	Glycogen synthase kinase-3 beta			-0.333189	0.128161	28.8192	28.3468	P49841;P49841-2;A8MT37;P49840	P49841;P49841-2	Cytoplasm. Nucleus. Cell membrane.
	RPS23	40S ribosomal protein S23			-0.164302	0.127897	33.0557	33.2104	P62266;D6RD47;D6RDJ2;D6RIX0;D6R9I7	P62266;D6RD47	Cytoplasm, cytosol. Cytoplasm. Rough endoplasmic reticulum.
	AFAP1	Actin filament-associated protein 1			-0.148401	0.127897	27.0068	26.2913	Q8N556;Q8N556-2	Q8N556;Q8N556-2	Cytoplasm, cytoskeleton.
	DHX9	ATP-dependent RNA helicase A			-0.00621696	0.126841	34.9752	34.6916	Q08211;Q08211-2	Q08211	Nucleus. Nucleus, nucleoplasm. Nucleus, nucleolus. Cytoplasm. Cytoplasm, cytoskeleton, microtubule organizing center, centrosome.
	DYNC1I2	Cytoplasmic dynein 1 intermediate chain 2			-0.194113	0.126048	30.0292	29.2559	Q13409-3;Q13409-7;Q13409-2;Q13409;Q13409-6;Q13409-5;E7EQL5;E7EV09;E7EQU2;E7ESD3;E7EMU4;E7ET01;E7ETL8;E9PGG1;E7EUM4;E7ERR6;E7ERH4;E7EU01	Q13409-3;Q13409-7;Q13409-2;Q13409;Q13409-6;Q13409-5;E7EQL5;E7EV09	Cytoplasm, cytoskeleton.
	YTHDC2	Probable ATP-dependent RNA helicase YTHDC2			-0.0749273	0.125122	27.734	27.8661	Q9H6S0;D6RA70	Q9H6S0;D6RA70
	HSPA1B;HSPA1A	Heat shock 70 kDa protein 1B;Heat shock 70 kDa protein 1A			-0.208761	0.124328	35.5907	35.5228	A0A0G2JIW1;P0DMV9;P0DMV8;P0DMV8-2;V9GZ37	A0A0G2JIW1;P0DMV9;P0DMV8;P0DMV8-2;V9GZ37
	BAG2	BAG family molecular chaperone regulator 2			-0.247919	0.123534	28.419	27.9971	O95816-2;O95816	O95816-2;O95816
	KPNA3	Importin subunit alpha-4			-0.268956	0.122871	30.2955	28.5875	O00505;H0Y4S9	O00505	Cytoplasm. Nucleus.
	CBS	Cystathionine beta-synthase			-0.231651	0.122606	31.7959	31.4654	P0DN79;P35520;P35520-2;C9JMA6;H7C2H4;H7C1W6;H7C2W0	P0DN79;P35520;P35520-2	Cytoplasm. Nucleus.
	RPL5	60S ribosomal protein L5			-0.211014	0.122606	33.1371	32.7095	P46777;Q5T7N0;R4GNJ2	P46777	Cytoplasm. Nucleus, nucleolus.
	EXOSC9	Exosome complex component RRP45			-0.738337	0.122341	28.2927	28.7378	D6RIY6;Q06265;Q06265-2;D6R905;Q06265-3;Q06265-4;D6RAP4;D6RA17;H0Y9L5	D6RIY6;Q06265;Q06265-2;D6R905;Q06265-3;Q06265-4
	MYO10	Unconventional myosin-X			-1.4019	0.121944	29.1745	27.2368	A0A0A0MQX1;Q9HD67;D6RGD1;E9PEW5;Q9HD67-3;E9PCN3	A0A0A0MQX1;Q9HD67;D6RGD1;E9PEW5;Q9HD67-3
	PSIP1	PC4 and SFRS1-interacting protein			-0.45417	0.121811	27.2211	26.8184	O75475;O75475-3;O75475-2	O75475;O75475-3;O75475-2	Nucleus.
	TUBB2A;TUBB2B	Tubulin beta-2A chain;Tubulin beta-2B chain			-0.106716	0.121546	32.2184	31.9967	Q13885;Q9BVA1	Q13885;Q9BVA1	Cytoplasm, cytoskeleton.
	ACACB	Acetyl-CoA carboxylase 2;Biotin carboxylase			-0.0439731	0.121413	32.5375	32.3064	O00763;O00763-3;O00763-2;F8W8T8;H0YGH5;A0A087WUA1;S4R3S7;A0A087WVR6	O00763;O00763-3;O00763-2	Mitochondrion. Nucleus. Endomembrane system.
	LGALS3BP	Galectin-3-binding protein			-0.122193	0.121148	27.7292	27.8714	Q08380;K7EP36;K7ESM3;K7EKQ5;K7EQT9;K7ES75;K7EN99;K7ERZ6;K7EJY8;K7EJD3	Q08380;K7EP36	Secreted. Secreted, extracellular space, extracellular matrix.
	SLC25A22	Mitochondrial glutamate carrier 1			-0.158655	0.120883	28.269	28.5685	Q9H936;E9PJH7;A0A0D9SEI9;A0A0D9SFE1;K4DIA8;K4DIB8;E9PS95;K4DIB6;K4DIB3;A0A0D9SFA8;K4DIB0;K4DIA2;A0A0D9SG84;E9PI74;E9PQ36;Q9H1K4;E9PJY0;A0A0A6YYN8;K4DIB4	Q9H936;E9PJH7;A0A0D9SEI9;A0A0D9SFE1;K4DIA8;K4DIB8;E9PS95;K4DIB6;K4DIB3	Mitochondrion inner membrane; Multi-pass membrane protein.
	CTPS1	CTP synthase 1			-0.189894	0.120617	31.6491	31.6552	P17812;P17812-2	P17812;P17812-2
	SNRNP200	U5 small nuclear ribonucleoprotein 200 kDa helicase			-0.0103233	0.119821	32.6903	32.7207	O75643;O75643-2;B4E0P5	O75643	Nucleus.
	TNPO1	Transportin-1			-0.1126	0.119423	32.1112	31.7825	Q92973-2;Q92973;Q92973-3;E7EW37;S4R398	Q92973-2;Q92973;Q92973-3	Cytoplasm. Nucleus.
	UHRF1	E3 ubiquitin-protein ligase UHRF1			-0.249599	0.118759	28.1913	27.7739	A0A087WVR3;A0A087WTW0;Q96T88;Q96T88-2;A0A087WWG9	A0A087WVR3;A0A087WTW0;Q96T88;Q96T88-2;A0A087WWG9	Nucleus.
	MCM4	DNA replication licensing factor MCM4			-0.0672131	0.118626	32.8598	32.1358	P33991;E5RG31;E5RFJ8;E5RFR3;E5RG53;Q9UJA3-2;Q9UJA3-3;Q9UJA3;Q9UJA3-4	P33991	Nucleus.
	FBLL1	rRNA/tRNA 2-O-methyltransferase fibrillarin-like protein 1			-0.235654	0.117562	26.5502	25.81	A6NHQ2	A6NHQ2	Nucleus, nucleolus.
	PEF1	Peflin			-0.403924	0.117296	25.262	25.7183	Q9UBV8	Q9UBV8	Cytoplasm. Endoplasmic reticulum. Membrane; Peripheral membrane protein. Cytoplasmic vesicle, COPII-coated vesicle membrane; Peripheral membrane protein.
	DHX30	Putative ATP-dependent RNA helicase DHX30			-0.203219	0.117163	31.3732	31.3252	H7BXY3;Q7L2E3-3;Q7L2E3;Q7L2E3-2	H7BXY3;Q7L2E3-3;Q7L2E3;Q7L2E3-2
	APPL1	DCC-interacting protein 13-alpha			-0.968548	0.116631	26.5935	27.862	Q9UKG1	Q9UKG1	Early endosome membrane; Peripheral membrane protein. Nucleus.
	BPTF	Nucleosome-remodeling factor subunit BPTF			-0.201062	0.116498	25.6273	23.9474	F5GXF5;E7ETD6;Q12830-4;Q12830-2;Q12830;A0A0A0MR81	F5GXF5;E7ETD6;Q12830-4;Q12830-2;Q12830
	GCLM	Glutamate--cysteine ligase regulatory subunit			-0.108441	0.115699	29.7062	29.9629	P48507;P48507-2	P48507;P48507-2
	MYPN	Myopalladin			-0.176446	0.115433	26.9772	27.9392	A0A087WX60;Q86TC9-2;Q86TC9;Q86TC9-3	A0A087WX60;Q86TC9-2;Q86TC9
	NCAPG	Condensin complex subunit 3			-0.0755352	0.115433	30.1059	30.8584	Q9BPX3;H0Y9Z8;D6RA93	Q9BPX3	Nucleus. Cytoplasm. Chromosome.
	SEPT10	Septin-10			-0.156836	0.1137	27.5472	28.8705	E7EW69;B5ME97;Q9P0V9;Q9P0V9-2;E7EX04;Q9P0V9-3;F5GYV2;F5H1W3;F8WC85;C9JEW2;C9JNR7;C9JEQ7;F5H1F2	E7EW69;B5ME97;Q9P0V9;Q9P0V9-2;E7EX04;Q9P0V9-3
	HAX1	HCLS1-associated protein X-1			-0.187543	0.1137	27.4245	26.3026	O00165-5;O00165;O00165-2;O00165-3;E9PIQ7;Q5VYD6;O00165-4;O00165-6	O00165-5;O00165;O00165-2;O00165-3;E9PIQ7;Q5VYD6	Mitochondrion. Endoplasmic reticulum. Nucleus membrane. Cytoplasmic vesicle. Cytoplasm, cell cortex. Cell membrane; Peripheral membrane protein; Cytoplasmic side. Sarcoplasmic reticulum. Cytoplasm, P-body.; SUBCELLULAR LOCATION: Isoform 1: Cytoplasm. Nucleus.
	RFC5	Replication factor C subunit 5			-0.0087548	0.113567	30.1326	29.4054	P40937;P40937-2;C9JH72;F5H0U6;F5H304;F5H5S0;E9PEP3	P40937;P40937-2	Nucleus.
	RPS4X	40S ribosomal protein S4, X isoform			-0.0780458	0.113434	33.3679	33.4045	P62701;Q8TD47;C9JEH7;P22090	P62701	Cytoplasm.
	GNB1L	Guanine nucleotide-binding protein subunit beta-like protein 1			-0.011617	0.113167	23.6348	24.0009	Q9BYB4;C9JPQ6;Q9BYB4-2	Q9BYB4;C9JPQ6;Q9BYB4-2
	DIAPH1	Protein diaphanous homolog 1			-0.0732871	0.112767	31.5489	31.8941	A0A0G2JH68;O60610;A0A140T8Z0;O60610-2;O60610-3;H9KV28;B4E2I7;E5RJ79	A0A0G2JH68;O60610;A0A140T8Z0;O60610-2;O60610-3;H9KV28
	MSH6	DNA mismatch repair protein Msh6			-0.0342194	0.112633	28.1184	29.8836	P52701;P52701-3;P52701-4;A0A087WWJ1;P52701-2;A0A087WYT6;C9JH55;C9J8Y8;C9J7Y7;F8WAX8;U3KQ72;F8W7G9	P52701;P52701-3;P52701-4;A0A087WWJ1;P52701-2	Nucleus. Chromosome.
	THOC2	THO complex subunit 2			-0.131787	0.112233	29.7875	28.6211	Q8NI27;A0A0C4DG98;H0Y815;Q8NI27-2;H7C477;H0Y7U4;F2Z2V2;H0Y594	Q8NI27;A0A0C4DG98	Nucleus. Nucleus speckle.
	INPPL1	Phosphatidylinositol 3,4,5-trisphosphate 5-phosphatase 2			-0.298939	0.111432	30.4543	30.3376	O15357;A0A0A0MTP6;O15357-2;F5GY16;H0YFZ4;H7BXR2;F5H588;H0Y5Q9;Q92835-3;Q92835-2;Q92835	O15357;A0A0A0MTP6;O15357-2	Cytoplasm, cytosol. Cytoplasm, cytoskeleton. Membrane; Peripheral membrane protein. Cell projection, filopodium. Cell projection, lamellipodium.
	NSFL1C	NSFL1 cofactor p47			-0.246053	0.111031	28.0661	28.7474	Q9UNZ2;Q9UNZ2-5;Q9UNZ2-4;F2Z2K0;Q9UNZ2-6;R4GNE6;G3V4V8;R4GMY2	Q9UNZ2;Q9UNZ2-5;Q9UNZ2-4;F2Z2K0;Q9UNZ2-6	Nucleus. Golgi apparatus, Golgi stack. Chromosome.
	DIMT1	Probable dimethyladenosine transferase			-0.232481	0.110898	29.3814	27.714	Q9UNQ2;A0A0C4DGB1;D6RCL3	Q9UNQ2;A0A0C4DGB1	Nucleus, nucleoplasm. Nucleus, nucleolus.
	SND1	Staphylococcal nuclease domain-containing protein 1			-0.243694	0.109561	33.2779	33.115	Q7KZF4;H7C597	Q7KZF4	Cytoplasm. Nucleus. Melanosome.
	TIPRL	TIP41-like protein			-0.0971932	0.10916	29.445	28.373	O75663;O75663-2	O75663;O75663-2	Cytoplasm.
	PLEC	Plectin			-0.102218	0.109026	32.503	32.7192	Q15149;Q15149-7;Q15149-8;Q15149-9;Q15149-5;Q15149-4;Q15149-6;Q15149-3;Q15149-2;E9PMV1;H0YDN1;E9PQ28;E9PIA2;E9PKG0	Q15149;Q15149-7;Q15149-8;Q15149-9;Q15149-5;Q15149-4;Q15149-6;Q15149-3;Q15149-2	Cytoplasm, cytoskeleton. Cell junction, hemidesmosome.
	TRNT1	CCA tRNA nucleotidyltransferase 1, mitochondrial			-0.0307372	0.108892	29.3362	29.2418	Q96Q11-2;Q96Q11;C9JRS7;F8W8C3;Q96Q11-3	Q96Q11-2;Q96Q11	Mitochondrion.
	VCP	Transitional endoplasmic reticulum ATPase			-0.177213	0.107688	36.7643	36.4624	P55072;C9IZA5;C9JUP7	P55072	Cytoplasm, cytosol. Endoplasmic reticulum. Nucleus.
	GNAI2	Guanine nucleotide-binding protein G(i) subunit alpha-2			-0.277132	0.106348	27.3727	26.5723	P04899;P04899-4;P04899-6;P04899-3;P04899-5;P04899-2;P11488;P19087;A8MTJ3;A0A087WTB6;A2A2R6;H3BTM2;A0A087WZE5	P04899;P04899-4;P04899-6;P04899-3;P04899-5;P04899-2	Cytoplasm. Cytoplasm, cytoskeleton, microtubule organizing center, centrosome. Cell membrane. Membrane; Lipid-anchor.
	PRKACB	cAMP-dependent protein kinase catalytic subunit beta			-0.139903	0.105946	29.3063	27.4586	A0A087WVC4;A0A0A0MS54;P22694-4;P22694-3;P22694;P22694-5;P22694-7;P22694-6;P22694-9;P22694-2;P22694-10;B1APG2;B1APF8;B1APF9;B1APG3;P22694-8;B1APF7;B1APG1;B1APG0	A0A087WVC4;A0A0A0MS54;P22694-4;P22694-3;P22694;P22694-5;P22694-7;P22694-6;P22694-9;P22694-2;P22694-10;B1APG2;B1APF8;B1APF9;B1APG3;P22694-8
	DKC1	H/ACA ribonucleoprotein complex subunit 4			-0.384019	0.104873	27.8904	27.1087	H7C0M1;C9IYT0;O60832-2;O60832;H7BZF2;H7C2Q9	H7C0M1;C9IYT0;O60832-2;O60832;H7BZF2;H7C2Q9
	TTC27	Tetratricopeptide repeat protein 27			-0.276905	0.102591	26.9365	27.8142	Q6P3X3;F8WCH1;H7C329	Q6P3X3
	DUT	Deoxyuridine 5-triphosphate nucleotidohydrolase, mitochondrial			-0.134509	0.102322	28.9041	29.2343	H0YNW5;H0YKC5;P33316-2;P33316;A0A0C4DGL3;H0YMM5;H0YNJ9;H0YKI0;H0YMP1	H0YNW5;H0YKC5;P33316-2;P33316;A0A0C4DGL3;H0YMM5;H0YNJ9;H0YKI0
	GSPT1	Eukaryotic peptide chain release factor GTP-binding subunit ERF3A			-0.0463549	0.101919	31.9861	31.3482	P15170-2;P15170-3;H3BR35;P15170;Q8IYD1;H3BSV8	P15170-2;P15170-3;H3BR35;P15170
	RAPH1	Ras-associated and pleckstrin homology domains-containing protein 1			-0.0563411	0.10165	25.2401	25.1733	C9K0J5;Q70E73;C9J164;Q70E73-5;Q70E73-2;Q70E73-8;Q70E73-7;Q70E73-4;Q70E73-3;Q70E73-9;Q70E73-6	C9K0J5;Q70E73;C9J164;Q70E73-5;Q70E73-2;Q70E73-8;Q70E73-7;Q70E73-4;Q70E73-3;Q70E73-9;Q70E73-6
	DNMT1	DNA (cytosine-5)-methyltransferase 1			-0.0560711	0.100843	30.3359	29.533	P26358;P26358-2;P26358-3;K7ENW7;K7EJL0;K7EMU8;K7EIZ6;K7ENQ6;K7ERQ1	P26358;P26358-2;P26358-3	Nucleus.
	PNO1	RNA-binding protein PNO1			-0.0984129	0.10044	26.9116	28.2674	Q9NRX1;F8WBJ6	Q9NRX1	Nucleus, nucleolus.
	RPL38	60S ribosomal protein L38			-0.110667	0.0999011	29.2788	29.0237	J3KT73;J3QL01;P63173;J3KSP2	J3KT73;J3QL01;P63173;J3KSP2
	RPL27A	60S ribosomal protein L27a			-0.140301	0.0989585	31.8018	31.9489	E9PLL6;P46776;E9PJD9;E9PLX7	E9PLL6;P46776;E9PJD9
	PGP	Phosphoglycolate phosphatase			-0.122743	0.098689	28.3102	28.9816	A6NDG6;H3BV17	A6NDG6
	CLN6	Ceroid-lipofuscinosis neuronal protein 6			-0.213772	0.0985544	26.6591	26.6183	A0A1B0GU90;A0A1B0GW73;H3BNF1;A0A1B0GTV3;A0A0S2Z5D0;H3BUV4;A0A1B0GUD2;H3BUT1;A0A1B0GTU6;Q9NWW5;Q9NWW5-2	A0A1B0GU90;A0A1B0GW73;H3BNF1;A0A1B0GTV3;A0A0S2Z5D0;H3BUV4;A0A1B0GUD2;H3BUT1;A0A1B0GTU6;Q9NWW5;Q9NWW5-2
	DNAJC13	DnaJ homolog subfamily C member 13			-0.223441	0.0984196	28.8739	29.3206	O75165;H0Y8Q2;H0YA63	O75165	Early endosome. Early endosome membrane; Peripheral membrane protein. Endosome membrane.
	COASY	Bifunctional coenzyme A synthase;Phosphopantetheine adenylyltransferase;Dephospho-CoA kinase			-0.140651	0.0978804	30.721	29.9783	Q13057;Q13057-2;K7EN91;K7ES73;K7ESK6;K7EP09;K7EPT0;K7EQ60;K7EPC2	Q13057;Q13057-2	Cytoplasm. Mitochondrion matrix.
	RPS11	40S ribosomal protein S11			-0.120075	0.0972062	34.303	34.4154	P62280;M0QZC5;M0R1H5;M0R1H6	P62280;M0QZC5
	DNAAF5	Dynein assembly factor 5, axonemal			-0.117756	0.0972062	27.4841	28.1735	Q86Y56;Q86Y56-2;H0Y650;E9PGY2;Q86Y56-3;H7C3B1	Q86Y56;Q86Y56-2;H0Y650	Cytoplasm. Cytoplasmic granule.
	KPNA1	Importin subunit alpha-5;Importin subunit alpha-5, N-terminally processed			-0.269425	0.0966667	29.364	29.081	P52294;C9JYI4;C9J352;C9JWD9;F2Z3G4;C9J4U1	P52294;C9JYI4	Cytoplasm. Nucleus.
	TOPBP1	DNA topoisomerase 2-binding protein 1			-0.0735451	0.0959919	23.9781	23.51	Q92547	Q92547	Nucleus. Cytoplasm, cytoskeleton, microtubule organizing center, centrosome. Cytoplasm, cytoskeleton, spindle pole. Chromosome.
	DPH1	Diphthamide biosynthesis protein 1			-0.154731	0.095587	25.1366	25.2834	I3L1H5;Q9BZG8;Q9BZG8-3;Q9BZG8-2;I3L3X9;A0A0A0MTR4	I3L1H5;Q9BZG8;Q9BZG8-3;Q9BZG8-2
	MLF2	Myeloid leukemia factor 2			-0.13144	0.095587	24.874	25.7391	Q15773;F5H0Y3	Q15773;F5H0Y3	Cytoplasm. Nucleus.
	SERPINB6	Serpin B6			-0.0574367	0.0938305	32.0565	31.5824	A0A024QZX5;A0A087X1N8;P35237;C9JTJ8;C9JVA8	A0A024QZX5;A0A087X1N8;P35237
	CDK7	Cyclin-dependent kinase 7			-0.131787	0.0935602	26.3943	27.15	D6RAD4;P50613;D6R9G1;D6REC6;D6RFL0;D6RGG9;D6RI01;D6R9Z2;D6RF14;D6RIG9;A0A0D9SFW9	D6RAD4;P50613;D6R9G1
	SERPINH1	Serpin H1			-0.0668806	0.0927488	33.793	33.7971	P50454;E9PPV6;E9PR70;E9PKH2;E9PK86;E9PMI5;E9PNX1;E9PJH8;E9PIG2;E9PRS3;E9PQ34;H0YEP8;E9PLA6	P50454;E9PPV6;E9PR70;E9PKH2;E9PK86;E9PMI5	Endoplasmic reticulum lumen.
	TRIP13	Pachytene checkpoint protein 2 homolog			-0.040675	0.0926134	33.1218	32.7393	Q15645;H0YAL2;Q15645-2	Q15645
	PLOD1	Procollagen-lysine,2-oxoglutarate 5-dioxygenase 1			-0.448705	0.0920721	26.6309	28.0128	Q02809;Q02809-2;Q5JXB8;Q5JXB7	Q02809;Q02809-2	Rough endoplasmic reticulum membrane; Peripheral membrane protein; Lumenal side.
	NOL11	Nucleolar protein 11			-0.12647	0.0919367	26.2287	26.7216	J3QLQ6;Q9H8H0-2;Q9H8H0	J3QLQ6;Q9H8H0-2;Q9H8H0
	CDK4	Cyclin-dependent kinase 4			-0.177833	0.0919367	28.124	26.6395	P11802;F8VYH9;F8VTV8;F8VWX7;F8VXD2;F8VZZ0;F8VZ51;P11802-2;F8W1L8;F8VZ13;F8VYY1;Q96BE9	P11802;F8VYH9;F8VTV8;F8VWX7;F8VXD2;F8VZZ0;F8VZ51;P11802-2	Cytoplasm. Nucleus. Membrane.
	DTX3L	E3 ubiquitin-protein ligase DTX3L			-0.0168622	0.0915306	28.1737	27.7562	Q8TDB6;Q8TDB6-2	Q8TDB6	Cytoplasm. Nucleus. Early endosome membrane; Peripheral membrane protein; Cytoplasmic side. Lysosome membrane; Peripheral membrane protein; Cytoplasmic side.
	NKRF	NF-kappa-B-repressing factor			-0.0675759	0.0911243	31.0957	31.0032	O15226;O15226-2	O15226;O15226-2	Nucleus, nucleolus.
	CDKN2AIP	CDKN2A-interacting protein			-0.267965	0.0911243	26.7432	26.8459	Q9NXV6	Q9NXV6	Nucleus, nucleoplasm.
	HSDL2	Hydroxysteroid dehydrogenase-like protein 2			-0.0189803	0.090718	29.5739	29.0954	Q6YN16;Q6YN16-2	Q6YN16;Q6YN16-2	Peroxisome.
	DDX47	Probable ATP-dependent RNA helicase DDX47			-0.129813	0.0899048	31.0343	30.8635	Q9H0S4;Q9H0S4-2;F5H1N9	Q9H0S4;Q9H0S4-2	Nucleus, nucleolus.
	KIAA1598	Shootin-1			-0.0483078	0.0894982	29.3671	29.7559	A0MZ66-5;A0MZ66-6;A0MZ66;A0MZ66-3;A0MZ66-8;A0MZ66-4;A0MZ66-2;A0MZ66-7	A0MZ66-5;A0MZ66-6;A0MZ66;A0MZ66-3;A0MZ66-8;A0MZ66-4;A0MZ66-2	Perikaryon. Cell projection, axon. Cell projection, growth cone. Cytoplasm, cytoskeleton. Cell projection, filopodium. Cell projection, lamellipodium.
	TRIM33	E3 ubiquitin-protein ligase TRIM33			-0.197203	0.0894982	29.1577	28.4554	Q9UPN9-2;Q9UPN9;H0Y612	Q9UPN9-2;Q9UPN9;H0Y612	Nucleus.
	RPL11	60S ribosomal protein L11			-0.134936	0.0889556	33.377	33.4925	P62913;Q5VVC8;Q5VVC9	P62913;Q5VVC8;Q5VVC9	Nucleus, nucleolus. Cytoplasm.
	ERC1	ELKS/Rab6-interacting/CAST family member 1			-0.13193	0.0888201	27.5224	25.5861	G8JLD3;X6RLX0;Q8IUD2-2;Q8IUD2-3;Q8IUD2;Q8IUD2-5;K7EPD6;A0A0U1RQN0	G8JLD3;X6RLX0;Q8IUD2-2;Q8IUD2-3;Q8IUD2;Q8IUD2-5;K7EPD6;A0A0U1RQN0
	LCMT1	Leucine carboxyl methyltransferase 1			-0.722206	0.0882773	25.5245	25.0683	I3L4A2;Q9UIC8-3;Q9UIC8;Q9UIC8-2;I3L2E3;I3L2Q8;I3L537	I3L4A2;Q9UIC8-3;Q9UIC8;Q9UIC8-2;I3L2E3;I3L2Q8;I3L537
	TXNL1	Thioredoxin-like protein 1			-0.211866	0.0877344	29.6435	28.5839	O43396;K7ER96;K7EML9;K7EPB7;K7EME7;K7EKG2	O43396;K7ER96	Cytoplasm. Nucleus.
	ACACA	Acetyl-CoA carboxylase 1;Biotin carboxylase			-0.051773	0.0877344	33.9041	33.8509	Q13085;Q13085-4;Q13085-2;Q13085-3;Q59FY4;A0A087X0W4;A0A0C4DGT1;A0A087WWN5;A0A087X2F8;A0A087X126;A0A087WYK6;A0A087WYS8	Q13085;Q13085-4;Q13085-2;Q13085-3;Q59FY4	Cytoplasm.
	RPS15A	40S ribosomal protein S15a			-0.0572416	0.0875986	32.9835	33.2988	P62244;I3L3P7;I3L246;H3BN98;H3BV27;H3BT37;I3L303;H3BVC7	P62244;I3L3P7;I3L246;H3BN98
	RPS17	40S ribosomal protein S17			-0.265241	0.0867838	30.2674	30.4743	P08708;H0YN88;A0A075B716;H0YN73;H3BNC9	P08708;H0YN88;A0A075B716
	MCCC2	Methylcrotonoyl-CoA carboxylase beta chain, mitochondrial			-0.553151	0.0867838	32.9981	32.5021	Q9HCC0;Q9HCC0-2;D6RD67;D6RDF7;D6R9R1;A0A0G2JM88	Q9HCC0;Q9HCC0-2;D6RD67	Mitochondrion matrix.
	RNF213	E3 ubiquitin-protein ligase RNF213			-0.311614	0.0866479	28.4124	28.6509	A0A0A0MTR7;A0A0A0MTC1;Q63HN8;Q63HN8-4;Q63HN8-5;Q63HN8-6	A0A0A0MTR7;A0A0A0MTC1;Q63HN8;Q63HN8-4
	NTHL1	Endonuclease III-like protein 1			-0.107539	0.086512	23.0729	23.5886	H3BRL9;P78549-3;P78549-2;P78549	H3BRL9;P78549-3;P78549-2;P78549
	STAT6	Signal transducer and activator of transcription 6			-0.253532	0.0862402	28.3596	26.9576	P42226;P42226-2;P42226-3;G3V2X7;H0YJH6;Q5FBW6;G3V2L2;G3V2M3;G3V3E9;G3V2H4;G3V5I8;G3V568;G3V370;G3V5K5	P42226;P42226-2;P42226-3;G3V2X7;H0YJH6	Cytoplasm. Nucleus.
	TUFM	Elongation factor Tu, mitochondrial			-0.00640533	0.0859685	32.9403	32.7971	P49411;H3BNU3	P49411	Mitochondrion.
	DMD	Dystrophin			-0.133654	0.0850168	29.1663	29.6055	E7EQR9;E7EQS5;F8VX32;E7ESB2;H0Y304;A0A087WV90;E9PDN5;A0A087WTU7;A0A075B6G3;P11532-8;P11532-7;P11532-5;P11532-6;P11532-3;P11532-2;P11532-4;P11532;F5GZY3;P11532-10;P11532-9;H0Y3E8;Q5T097;P46939-3;Q13474-2;Q13474;P46939-4;P46939;P46939-2	E7EQR9;E7EQS5;F8VX32;E7ESB2;H0Y304;A0A087WV90;E9PDN5;A0A087WTU7;A0A075B6G3;P11532-8;P11532-7;P11532-5;P11532-6;P11532-3;P11532-2;P11532-4;P11532;F5GZY3;P11532-10;P11532-9
	TXLNG	Gamma-taxilin			-0.288611	0.0850168	30.2042	29.9577	Q9NUQ3;Q9NUQ3-2;Q9BZA5;Q8N3L3	Q9NUQ3;Q9NUQ3-2	Nucleus membrane. Cytoplasm, cytosol.
	KIF5B	Kinesin-1 heavy chain			-0.0591191	0.0848807	31.3401	32.0397	P33176	P33176	Cytoplasm, cytoskeleton.
	TBC1D5	TBC1 domain family member 5			-0.581778	0.0835197	25.2356	25.6968	C9J3F6;Q92609;Q92609-2	C9J3F6;Q92609;Q92609-2
	TAF15	TATA-binding protein-associated factor 2N			-0.335226	0.0833836	29.6223	29.7571	Q92804-2;Q92804;A0A075B7D9;A0A075B7E4;A0A075B7F2;A0A075B7F4	Q92804-2;Q92804;A0A075B7D9	Nucleus. Cytoplasm.
	TUBB6	Tubulin beta-6 chain			-0.005623	0.0829751	32.3289	32.6683	Q9BUF5;K7ESM5;K7EL29;K7EN98;K7ESQ3;K7EQT3;K7EJ64;K7ERA8;K7EJZ4;K7EPE5;K7ES63	Q9BUF5;K7ESM5	Cytoplasm, cytoskeleton.
	HCFC1	Host cell factor 1;HCF N-terminal chain 1;HCF N-terminal chain 2;HCF N-terminal chain 3;HCF N-terminal chain 4;HCF N-terminal chain 5;HCF N-terminal chain 6;HCF C-terminal chain 1;HCF C-terminal chain 2;HCF C-terminal chain 3;HCF C-terminal chain 4;HCF C-terminal chain 5;HCF C-terminal chain 6			-0.153126	0.0828389	28.4006	28.5321	A6NEM2;P51610-2;P51610;P51610-4;H7C1C4;P51610-3	A6NEM2;P51610-2;P51610;P51610-4
	RPL30	60S ribosomal protein L30			-0.397809	0.0807941	30.1199	30.0142	P62888;A0A0C4DH44;E5RI99;A0A0B4J213;E5RJH3	P62888;A0A0C4DH44;E5RI99;A0A0B4J213;E5RJH3
	RIOK2	Serine/threonine-protein kinase RIO2			-0.158864	0.0807941	27.9396	27.8737	Q9BVS4-2;Q9BVS4	Q9BVS4-2;Q9BVS4	Cytoplasm.
	POLD3	DNA polymerase delta subunit 3			-0.0394883	0.0802483	26.0125	27.1536	Q15054-3;Q15054-2;Q15054;E9PM91;E9PNC0;E9PRK3	Q15054-3;Q15054-2;Q15054;E9PM91;E9PNC0;E9PRK3	Cytoplasm. Nucleus.
	RFC4	Replication factor C subunit 4			-0.275193	0.0797024	27.623	26.5459	P35249;C9JZI1;P35249-2;C9JXZ7;C9JTT7;C9J8M3;C9JGY5;F8WE44;C9JW34;H7C1P0	P35249;C9JZI1;P35249-2;C9JXZ7;C9JTT7;C9J8M3;C9JGY5;F8WE44	Nucleus.
	PURA	Transcriptional activator protein Pur-alpha			-0.17718	0.0794293	28.4417	28.3992	Q00577	Q00577	Nucleus.
	EFTUD2	116 kDa U5 small nuclear ribonucleoprotein component			-0.0370883	0.0792927	31.8936	31.9377	Q15029-2;Q15029;Q15029-3;K7EP67;K7EJ74	Q15029-2;Q15029;Q15029-3	Nucleus.
	DOCK7	Dedicator of cytokinesis protein 7			-0.111461	0.0791561	31.7071	31.4262	Q96N67-4;Q96N67-3;Q96N67-5;Q96N67-2;Q96N67-6;Q96N67;A0A1B0GWE0;A0A1B0GUE9;Q96N67-7;A0A1B0GVW2;A0A0C4DGY6;A0A0U1RRC1;A0A0U1RQJ5;A0A0U1RQT6;Q96HP0;A0A0U1RR97;A0A0U1RQG7;K7EP51;K7ESB7;A2A369;Q8NF50-4;Q8NF50-3;Q8NF50-2;Q8NF50	Q96N67-4;Q96N67-3;Q96N67-5;Q96N67-2;Q96N67-6;Q96N67;A0A1B0GWE0	Cell projection, axon.
	MRPL45	39S ribosomal protein L45, mitochondrial			-0.270173	0.0784732	26.933	23.6512	A0A087X2D5;Q9BRJ2;A0A0G2JMS5;A0A087WU62	A0A087X2D5;Q9BRJ2;A0A0G2JMS5;A0A087WU62
	NOL9	Polynucleotide 5-hydroxyl-kinase NOL9			-0.113895	0.0781998	27.5633	28.3784	Q5SY16	Q5SY16	Nucleus. Nucleus, nucleolus.
	TAMM41	Phosphatidate cytidylyltransferase, mitochondrial			-0.0986755	0.0780633	25.0544	28.1584	Q96BW9-3;Q96BW9;Q96BW9-2;A0A0G2JQ92;H7C1A2	Q96BW9-3;Q96BW9;Q96BW9-2	Mitochondrion inner membrane; Peripheral membrane protein; Matrix side.
	DCAF7	DDB1- and CUL4-associated factor 7			-0.217642	0.0775164	26.961	26.7291	P61962;A0A087WWI6;P61962-2	P61962;A0A087WWI6	Cytoplasm. Nucleus.
	WDR5	WD repeat-containing protein 5			-0.0667748	0.0769695	29.5821	28.7482	P61964;V9GYQ5;V9GZ59	P61964;V9GYQ5;V9GZ59	Nucleus.
	RPL7	60S ribosomal protein L7			-0.08804	0.0765591	33.1238	33.1087	P18124;A8MUD9;C9JIJ5;C9JZ88	P18124;A8MUD9
	NUBP1	Cytosolic Fe-S cluster assembly factor NUBP1			-0.180708	0.0764222	26.6055	27.2958	P53384-2;P53384;I3L531;I3L3A0	P53384-2;P53384;I3L531	Cytoplasm. Nucleus. Cell projection. Cytoplasm, cytoskeleton, cilium axoneme. Cytoplasm, cytoskeleton, cilium basal body. Cytoplasm, cytoskeleton, microtubule organizing center. Cytoplasm, cytoskeleton, microtubule organizing center, centrosome, centriole. Cytoplasm, cytoskeleton, microtubule organizing center, centrosome.
	RPL8	60S ribosomal protein L8			-0.0947261	0.0764222	32.3831	32.5653	P62917;E9PKZ0;G3V1A1;E9PKU4;E9PP36	P62917;E9PKZ0;G3V1A1;E9PKU4;E9PP36	Cytoplasm.
	GIGYF2	PERQ amino acid-rich with GYF domain-containing protein 2			-0.10785	0.0753272	28.5609	29.2852	Q6Y7W6-4;Q6Y7W6-5;Q6Y7W6;I1E4Y6;Q6Y7W6-3;E7ESB6;C9JHW1;C9JH18;C9JW88;F8WCD5;C9JPV7;C9JXQ0;C9J0V6;C9JHT0;C9JRZ2	Q6Y7W6-4;Q6Y7W6-5;Q6Y7W6;I1E4Y6;Q6Y7W6-3;E7ESB6
	PRMT3	Protein arginine N-methyltransferase 3			-0.168285	0.0747794	28.2478	28.7573	O60678;A0A0A0MSN7;O60678-2	O60678;A0A0A0MSN7;O60678-2	Cytoplasm.
	JUP	Junction plakoglobin			-0.549895	0.0742315	30.9933	30.9301	P14923;C9J826;C9JK18;C9JKY1;C9JTX4;B4DGU4;P35222;C9JPI2;K7ERP3	P14923	Cell junction, adherens junction. Cell junction, desmosome. Cytoplasm, cytoskeleton. Membrane; Peripheral membrane protein.
	RAN	GTP-binding nuclear protein Ran			-0.0311351	0.0740944	34.8189	34.6435	B5MDF5;P62826;J3KQE5;F5H018;B4DV51;H0YFC6;A0A087X0W0	B5MDF5;P62826;J3KQE5;F5H018;B4DV51	Nucleus.
	BCS1L	Mitochondrial chaperone BCS1			-0.0949573	0.073546	26.7466	26.6421	Q9Y276;C9J8G3;C9J1S9;C9JAS4;H7C492	Q9Y276;C9J8G3;C9J1S9	Mitochondrion inner membrane; Single-pass membrane protein.
	SF3B4	Splicing factor 3B subunit 4			-0.0474875	0.0723116	28.2228	28.5688	Q15427;Q5SZ64	Q15427;Q5SZ64	Nucleus.
	SF3A3	Splicing factor 3A subunit 3			-0.141494	0.0708015	31.0627	30.1658	Q12874	Q12874	Nucleus speckle.
	PCBP1	Poly(rC)-binding protein 1			-0.0847315	0.0701145	34.9085	34.5154	Q15365;F8VTZ0;H3BSP4;C9K0A2;F8WC71;C9IZV9;C9J7A9;C9JSA6;C9J5V4;C9JTY5;C9JZY3;C9J0A4;F6TJN8;P57723-2;P57723	Q15365	Nucleus. Cytoplasm.
	EIF2B1	Translation initiation factor eIF-2B subunit alpha			-0.00103915	0.0698396	30.2929	30.0506	Q14232;Q14232-2;F5H0D0;H0YGG4	Q14232;Q14232-2;F5H0D0
	MYL6	Myosin light polypeptide 6			-0.162234	0.0692898	29.6801	29.9858	F8VPF3;F8W1R7;J3KND3;G8JLA2;G3V1V0;B7Z6Z4;P60660-2;P60660;F8VZU9;G3V1Y7;F8W180;F8VXL3;H0YI43;F8W1I5;P14649	F8VPF3;F8W1R7;J3KND3;G8JLA2;G3V1V0;B7Z6Z4;P60660-2;P60660;F8VZU9;G3V1Y7;F8W180
	TBRG4	Protein TBRG4			-0.11048	0.0692898	29.8153	28.7505	Q969Z0;Q969Z0-2;C9J7P5;C9IZN7;H7C4R5;C9J5A2;C9J347	Q969Z0;Q969Z0-2	Mitochondrion matrix.
	DERA	Deoxyribose-phosphate aldolase			-0.0541826	0.0690147	26.5626	26.954	Q9Y315;E9PPM8;G3V158;E9PML7;E9PJ44;E9PJB9;E9PMH9	Q9Y315;E9PPM8;G3V158	Cytoplasm. Cytoplasmic granule. Nucleus.
	MAGEB2	Melanoma-associated antigen B2			-0.0785636	0.0688771	29.83	29.268	O15479;O15481;Q96LZ2;P43366;Q9UBF1	O15479
	BABAM1	BRISC and BRCA1-A complex member 1			-0.749038	0.068602	24.9732	26.081	J3KQS6;Q9NWV8-3;M0QXG9;M0R3F4;M0R2A4;M0R2K3;M0R193;M0R0I0;M0R2I2;Q9NWV8;M0R3H9	J3KQS6;Q9NWV8-3;M0QXG9;M0R3F4;M0R2A4;M0R2K3;M0R193;M0R0I0;M0R2I2;Q9NWV8
	MDN1	Midasin			-0.12111	0.068602	25.4158	26.1749	Q9NU22;Q5T795	Q9NU22	Nucleus, nucleolus. Nucleus, nucleoplasm. Cytoplasm.
	RANGAP1	Ran GTPase-activating protein 1			-0.164561	0.0683268	31.0745	31.0923	P46060;H0Y4Q3;B0QYT5;B0QYT4;B0QYT6	P46060	Cytoplasm. Nucleus, nucleoplasm. Nucleus envelope. Chromosome, centromere, kinetochore. Cytoplasm, cytoskeleton, spindle.
	CLTC	Clathrin heavy chain;Clathrin heavy chain 1			-0.125903	0.0672257	35.9051	35.7197	A0A087WVQ6;Q00610-2;Q00610;J3KS13;P53675-2;P53675;A0A087WX41;K7EJJ5;J3KSQ2;J3QL20;J3KRF5;A0A087WV74;A0A087WXH4;F5H5N6	A0A087WVQ6;Q00610-2;Q00610	Cytoplasmic vesicle membrane; Peripheral membrane protein; Cytoplasmic side. Membrane, coated pit; Peripheral membrane protein; Cytoplasmic side.
	DHX57	Putative ATP-dependent RNA helicase DHX57			-0.636975	0.0668125	25.8245	26.2557	Q6P158;Q6P158-2;A0A087WZ11;H7C109;Q6P158-3	Q6P158;Q6P158-2
	RPL35A	60S ribosomal protein L35a			-0.0317839	0.066537	31.6332	31.6925	P18077;C9K025;F8WBS5;F8WB72	P18077;C9K025;F8WBS5;F8WB72
	KIAA1279	KIF1-binding protein			-0.154747	0.0655723	29.7091	28.4825	A0A1B0GUA3;Q96EK5;A0A1B0GTE6;A0A0D9SFK7;A0A1B0GUH6;A0A1B0GV79;A0A1B0GW21;A0A1B0GU96;A0A1B0GVY9	A0A1B0GUA3;Q96EK5
	RPL31	60S ribosomal protein L31			-0.226814	0.0651587	31.3288	31.6229	P62899;H7C2W9;C9JU56;B7Z4E3;B7Z4C8;P62899-3;P62899-2;B8ZZK4	P62899;H7C2W9;C9JU56;B7Z4E3;B7Z4C8;P62899-3;P62899-2;B8ZZK4
	RPL34	60S ribosomal protein L34			-0.124928	0.0650208	31.0146	30.5646	P49207	P49207	Cytoplasm, cytosol. Cytoplasm. Endoplasmic reticulum.
	DNM2	Dynamin-2			-0.170605	0.0647449	31.3683	29.5606	P50570-5;P50570;P50570-4;E5RHK8;A0A0D9SFB1;A0A0U1RQP1;A0A0D9SFE4;Q9UQ16-5;Q05193-5;Q05193-3;Q9UQ16-2;Q9UQ16-3;Q05193-2;Q05193;Q9UQ16;Q9UQ16-4;A0A1B0GUX5;A0A1B0GU67;E5RIK2;K7EPK9;H7C5U0	P50570-5;P50570;P50570-4	Cytoplasm. Cytoplasm, cytoskeleton. Cell junction. Membrane, clathrin-coated pit. Cell junction, synapse, postsynaptic cell membrane, postsynaptic density. Cell junction, synapse. Midbody. Cell projection, phagocytic cup. Cytoplasmic vesicle, phagosome membrane; Peripheral membrane protein.
	PRKAB1;PRKAB2	5-AMP-activated protein kinase subunit beta-1;5-AMP-activated protein kinase subunit beta-2			-0.301835	0.0646069	24.3182	25.1242	F5H2X8;Q9Y478;F5H610;O43741-2;O43741	F5H2X8;Q9Y478;F5H610;O43741-2;O43741
	PDCD6IP	Programmed cell death 6-interacting protein			-0.167523	0.0635029	34.5022	34.379	Q8WUM4;Q8WUM4-2;Q8WUM4-3;C9IZF9;F8WEQ7;F8WBR8;F8WDK9	Q8WUM4;Q8WUM4-2	Cytoplasm, cytosol. Melanosome. Cytoplasm, cytoskeleton, microtubule organizing center, centrosome. Secreted, exosome. Cell junction, tight junction. Midbody, Midbody ring.
	CDC23	Cell division cycle protein 23 homolog			-0.0229179	0.0635029	26.7984	27.5535	Q9UJX2;Q9UJX2-3;D6RBY8;D6RCF8;H0Y936;Q9UJX2-2	Q9UJX2;Q9UJX2-3
	DTWD2	DTW domain-containing protein 2			-0.240691	0.0632269	24.1615	23.9253	D6REE2;D6RBD8;Q8NBA8	D6REE2;D6RBD8;Q8NBA8
	BUB3	Mitotic checkpoint protein BUB3			-0.0420557	0.0621218	32.2672	31.7276	O43684-2;O43684;J3QT28;J3QSX4	O43684-2;O43684;J3QT28	Nucleus. Chromosome, centromere, kinetochore.
	TRIP10	Cdc42-interacting protein 4			-0.188134	0.0621218	27.22	27.3428	W4VSQ9;Q15642-4;Q15642-2;Q15642-3;Q15642;M0R0F9;M0R2H7;Q15642-5;M0R070	W4VSQ9;Q15642-4;Q15642-2;Q15642-3;Q15642;M0R0F9;M0R2H7;Q15642-5
	NDUFA10	NADH dehydrogenase [ubiquinone] 1 alpha subcomplex subunit 10, mitochondrial			-0.150657	0.0618453	29.5401	27.9172	A0A087WXC5;E7ESZ7;O95299;O95299-2;Q8N1B9;C9J6X0	A0A087WXC5;E7ESZ7;O95299;O95299-2;Q8N1B9;C9J6X0	Mitochondrion matrix.
	PDS5A	Sister chromatid cohesion protein PDS5 homolog A			-0.157866	0.0617071	29.4531	28.064	Q29RF7;H0Y9L6;Q29RF7-3	Q29RF7	Nucleus.
	XRN2	5-3 exoribonuclease 2			-0.181951	0.0614305	30.852	30.6615	Q9H0D6;Q9H0D6-2	Q9H0D6;Q9H0D6-2	Nucleus, nucleolus.
	SKIV2L2	Superkiller viralicidic activity 2-like 2			-0.0887149	0.0610158	28.083	29.4477	P42285;H0YAC4;H0Y8U3	P42285	Nucleus, nucleoplasm. Nucleus, nucleolus. Nucleus.
	ARAP1	Arf-GAP with Rho-GAP domain, ANK repeat and PH domain-containing protein 1			-0.395815	0.0606008	24.1713	25.8555	A0A0A0MSJ2;E7EU13;Q96P48-5;Q96P48-7;Q96P48-2;Q96P48-4;Q96P48-1;Q96P48-3;Q96P48;H0YGD1;F5GWQ2;F5GWN4;F8WBT0	A0A0A0MSJ2;E7EU13;Q96P48-5;Q96P48-7;Q96P48-2;Q96P48-4;Q96P48-1;Q96P48-3;Q96P48
	PPM1G	Protein phosphatase 1G			-0.101366	0.0579701	29.7622	29.3426	O15355	O15355	Cytoplasm. Membrane; Lipid-anchor.
	UTP15	U3 small nucleolar RNA-associated protein 15 homolog			-0.396973	0.0576928	27.4844	27.0961	H0Y8P4;Q8TED0-3;Q8TED0;Q8TED0-2	H0Y8P4;Q8TED0-3;Q8TED0;Q8TED0-2
	CDK5	Cyclin-dependent-like kinase 5			-0.0582326	0.0575542	28.6472	28.1936	Q00535;Q00535-2	Q00535;Q00535-2	Isoform 1: Cytoplasm. Cell membrane; Peripheral membrane protein. Perikaryon. Cell projection, lamellipodium. Cell projection, growth cone. Cell junction, synapse, postsynaptic cell membrane, postsynaptic density.
	PC	Pyruvate carboxylase, mitochondrial			-0.0430363	0.0569996	39.6437	39.3547	P11498;P11498-2;E9PRE7;E9PS68	P11498	Mitochondrion matrix.
	CDK2	Cyclin-dependent kinase 2			-0.0250742	0.0563061	30.2738	29.3199	G3V5T9;P24941;P24941-2;E7ESI2;Q00526;K7EJ83;G3V317;K7ELV5	G3V5T9;P24941;P24941-2;E7ESI2
	PCCA	Propionyl-CoA carboxylase alpha chain, mitochondrial			-0.283808	0.0563061	34.4788	34.0958	P05165;P05165-2;P05165-3;A0A1B0GU58;A0A1B0GWI4;A0A1B0GUX9;A0A1B0GWA1;A0A1B0GTR1;H0Y5U0;Q5JTW6;Q5JVH2;H0Y4B9;H0Y798	P05165;P05165-2;P05165-3;A0A1B0GU58;A0A1B0GWI4;A0A1B0GUX9;A0A1B0GWA1	Mitochondrion matrix.
	DNAJA3	DnaJ homolog subfamily A member 3, mitochondrial			-0.0786398	0.0557509	28.5713	28.401	Q96EY1-2;Q96EY1;I3L1T6;Q96EY1-3;I3L3D3;I3L1T9;I3L1I6	Q96EY1-2;Q96EY1	Mitochondrion matrix. Cytoplasm, cytosol. Cell junction, synapse, postsynaptic cell membrane; Peripheral membrane protein.
	AP3D1	AP-3 complex subunit delta-1			-0.361713	0.0550568	25.1674	24.97	O14617-4;O14617;O14617-5;A0A087WYN6;O14617-3;O14617-2	O14617-4;O14617;O14617-5;A0A087WYN6;O14617-3;O14617-2	Cytoplasm. Golgi apparatus membrane; Peripheral membrane protein; Cytoplasmic side.
	PSMD7	26S proteasome non-ATPase regulatory subunit 7			-0.0353574	0.054779	28.8567	27.447	P51665;H3BNT7;H3BTM8;H3BQV2	P51665;H3BNT7;H3BTM8
	PRPF8	Pre-mRNA-processing-splicing factor 8			-0.0699212	0.0546401	31.9508	32.1442	Q6P2Q9;I3L0J9;I3L3Z8;I3L1T8	Q6P2Q9	Nucleus speckle.
	CAPZA2	F-actin-capping protein subunit alpha-2			-0.0210429	0.0532504	29.2786	29.4792	P47755;F8W9N7;A0A0D9SET8;C9JUG7;P47755-2;F8WED3	P47755;F8W9N7;A0A0D9SET8;C9JUG7;P47755-2
	RPL21	60S ribosomal protein L21			-0.0727407	0.0531114	33.1192	33.2125	P46778;G3V1B3;M0R181;M0R3I5	P46778;G3V1B3;M0R181	Cytoplasm, cytosol. Cytoplasm. Endoplasmic reticulum.
	RPS3	40S ribosomal protein S3			-0.053913	0.0519985	35.0183	35.0031	P23396;P23396-2;E9PL09;E9PPU1;F2Z2S8;H0YCJ7;H0YEU2;H0YF32;E9PQ96;E9PJH4;E9PK82;E9PSF4;E9PQX2;H0YES8	P23396;P23396-2;E9PL09;E9PPU1;F2Z2S8;H0YCJ7;H0YEU2	Cytoplasm. Nucleus. Nucleus, nucleolus. Mitochondrion inner membrane; Peripheral membrane protein. Cytoplasm, cytoskeleton, spindle.
	SNX2	Sorting nexin-2			-0.225042	0.0511633	29.1716	28.4406	O60749-2;O60749;D6RC15	O60749-2;O60749	Early endosome membrane; Peripheral membrane protein; Cytoplasmic side. Cell projection, lamellipodium.
	RCN1	Reticulocalbin-1			-0.560111	0.0507454	28.9526	29.751	Q15293;Q15293-2;E9PP27	Q15293;Q15293-2	Endoplasmic reticulum lumen.
	UMPS	Uridine 5-monophosphate synthase;Orotate phosphoribosyltransferase;Orotidine 5-phosphate decarboxylase			-0.0273955	0.0497701	28.0299	29.1147	P11172;P11172-3;E9PFD2;P11172-2;P11172-4;F2Z3P2;F2Z303;F8WDG4	P11172;P11172-3;E9PFD2;P11172-2
	DYNC1H1	Cytoplasmic dynein 1 heavy chain 1			-0.246686	0.0496307	33.9198	33.5323	Q14204;H0YJ21	Q14204	Cytoplasm, cytoskeleton.
	KLC1	Kinesin light chain 1			-0.269008	0.0468402	28.3501	29.2841	G5E9S8;G3V2E7;G3V3H3;G3V5R9;E7EVH7;Q07866-8;Q07866-2;Q07866-3;Q07866;Q07866-7;Q07866-5;Q07866-10;Q07866-6;Q07866-4;Q07866-9;F8W6L3;H0YJU9;H0YJT3;A8MZ87;H0YJL0;H0YG16;H0YGB8;G3V2P7	G5E9S8;G3V2E7;G3V3H3;G3V5R9;E7EVH7;Q07866-8;Q07866-2;Q07866-3;Q07866;Q07866-7;Q07866-5;Q07866-10;Q07866-6;Q07866-4;Q07866-9;F8W6L3
	TTN	Titin			-0.920188	0.0464211	29.0773	29.5558	A0A0A0MTS7;Q8WZ42-5;Q8WZ42-11;Q8WZ42-4;Q8WZ42-7;Q8WZ42-2;Q8WZ42;Q8WZ42-8;Q8WZ42-13;Q8WZ42-12;A0A0A0MRA3;Q8WZ42-3;Q8WZ42-10;Q8WZ42-9;H7C1P9	A0A0A0MTS7;Q8WZ42-5;Q8WZ42-11;Q8WZ42-4;Q8WZ42-7;Q8WZ42-2;Q8WZ42;Q8WZ42-8;Q8WZ42-13;Q8WZ42-12;A0A0A0MRA3;Q8WZ42-3;Q8WZ42-10;Q8WZ42-9
	KATNA1	Katanin p60 ATPase-containing subunit A1			-0.370751	0.0460021	24.6844	23.6731	B7ZBC9;B7ZBC8;O75449-2;O75449	B7ZBC9;B7ZBC8;O75449-2;O75449
	SAFB	Scaffold attachment factor B1			-0.0176653	0.0457225	29.0384	28.4847	Q15424-2;Q15424;Q15424-4;Q15424-3	Q15424-2;Q15424;Q15424-4;Q15424-3	Nucleus.
	RTCA	RNA 3-terminal phosphate cyclase			-0.00278709	0.0454429	30.0329	28.881	O00442;O00442-2;A6NIC1	O00442;O00442-2	Nucleus, nucleoplasm.
	NSUN2	tRNA (cytosine(34)-C(5))-methyltransferase			-0.0261757	0.0451634	32.6351	32.4209	Q08J23;Q08J23-2;Q08J23-3;A0A140T9Y7;A0A140T9Z1	Q08J23;Q08J23-2;Q08J23-3	Nucleus, nucleolus. Cytoplasm, cytoskeleton, spindle.
	SSR4	Translocon-associated protein subunit delta			-0.565545	0.044464	29.3531	29.2073	A6NLM8;P51571	A6NLM8;P51571
	TUBB	Tubulin beta chain			-0.0209405	0.0443242	34.8926	34.8343	Q5JP53;P07437;Q5ST81;A0A075B736;Q5SQY0;A6NNZ2	Q5JP53;P07437;Q5ST81
	BAG3	BAG family molecular chaperone regulator 3			-0.289369	0.0436244	31.0535	30.9159	O95817;C9JFK9	O95817;C9JFK9	Nucleus. Cytoplasm.
	PRKCI	Protein kinase C iota type			-0.0523413	0.0429245	27.804	26.9118	P41743	P41743	Cytoplasm. Membrane. Endosome. Nucleus.
	RPS9	40S ribosomal protein S9			-0.0920787	0.0423642	33.2273	32.6405	A0A024R4M0;P46781;B5MCT8;C9JM19;F2Z3C0;A8MXK4	A0A024R4M0;P46781;B5MCT8;C9JM19
	PRMT1	Protein arginine N-methyltransferase 1			-0.0343819	0.0418037	32.7042	32.2567	E9PKG1;H7C2I1;Q99873-3;Q99873-2;Q99873-4;Q99873;E9PIX6;E9PQ98;A0A087X1W2;H0YDE4;E9PNR9;E9PMW9;Q9NR22-2;Q9NR22	E9PKG1;H7C2I1;Q99873-3;Q99873-2;Q99873-4;Q99873;E9PIX6;E9PQ98;A0A087X1W2;H0YDE4;E9PNR9
	FMNL1	Formin-like protein 1			-0.119918	0.0418037	26.7365	23.8818	O95466;O95466-2;O95466-3;K7EJE6;A0A0A0MR62;K7EK60	O95466;O95466-2;O95466-3;K7EJE6;A0A0A0MR62;K7EK60	Cytoplasm. Cell membrane; Lipid-anchor. Cytoplasmic vesicle, phagosome.
	CCDC6	Coiled-coil domain-containing protein 6			-0.00371246	0.0413831	31.0245	31.6015	Q16204	Q16204	Cytoplasm. Cytoplasm, cytoskeleton.
	ROBO1	Roundabout homolog 1			-0.392024	0.0402613	27.0973	25.1639	A0A087WTM1;Q9Y6N7-6;Q9Y6N7-5;Q9Y6N7-4;Q9Y6N7-3;Q9Y6N7;Q9Y6N7-2;A0A087WZ85;A0A0A0MSX4;F8WBR3;R4GMM8;F8W703;Q9HCK4-2;Q9HCK4;Q9HCK4-3;H7C4Y7	A0A087WTM1;Q9Y6N7-6;Q9Y6N7-5;Q9Y6N7-4;Q9Y6N7-3;Q9Y6N7;Q9Y6N7-2;A0A087WZ85;A0A0A0MSX4
	T	Brachyury protein			-0.173466	0.0402613	31.1974	30.7978	H0YM91;J3KP65;O15178-2;O15178	H0YM91;J3KP65;O15178-2;O15178	Nucleus.
	KIF23	Kinesin-like protein;Kinesin-like protein KIF23			-0.126565	0.0399806	26.2899	24.6433	H7BYN4;Q02241-2;Q02241;H0YMJ4;H0YME6;Q02241-3	H7BYN4;Q02241-2;Q02241;H0YMJ4;H0YME6;Q02241-3
	GAPDH	Glyceraldehyde-3-phosphate dehydrogenase			-0.00275814	0.0399806	36.5226	36.0561	P04406;P04406-2;E7EUT5;O14556	P04406;P04406-2;E7EUT5	Cytoplasm, cytosol. Nucleus. Cytoplasm, perinuclear region. Membrane. Cytoplasm, cytoskeleton.
	PPID	Peptidyl-prolyl cis-trans isomerase D			-0.160556	0.0391384	23.6977	24.8768	Q08752	Q08752	Cytoplasm. Nucleus, nucleolus. Nucleus, nucleoplasm.
	DDX3X;DDX3Y	ATP-dependent RNA helicase DDX3X;ATP-dependent RNA helicase DDX3Y			-0.0472043	0.0381553	34.8465	34.6668	A0A0D9SFB3;A0A0D9SG12;A0A0D9SF53;O00571;O00571-2;O15523-2;O15523;O15523-3;A0A0J9YVQ7;A0A087WVZ1;B4DLA0;A0A0J9YYH6;C9J081;A0A087WX09;C9J8G5;D6RCM4;Q9NQI0-3;Q9NQI0-2;Q9NQI0-4;Q9NQI0;H0Y960	A0A0D9SFB3;A0A0D9SG12;A0A0D9SF53;O00571;O00571-2;O15523-2;O15523
	WRNIP1	ATPase WRNIP1			-0.747706	0.0371714	27.1027	25.482	Q96S55-2;Q96S55;Q96S55-3;Q96S55-4	Q96S55-2;Q96S55;Q96S55-3	Nucleus. Cytoplasm.
	CKAP5	Cytoskeleton-associated protein 5			-0.126439	0.0368901	28.5307	27.2681	Q14008-2;Q14008;Q14008-3;H0YDX5;E9PQH5;H0YCF6;H0YEK7	Q14008-2;Q14008;Q14008-3	Cytoplasm, cytoskeleton, microtubule organizing center, centrosome. Cytoplasm, cytoskeleton, spindle pole. Cytoplasm, cytoskeleton, spindle. Chromosome, centromere, kinetochore.
	TRAFD1	TRAF-type zinc finger domain-containing protein 1			-0.0846397	0.0367495	26.8545	25.8103	O14545;F8VNX8	O14545;F8VNX8
	C9orf64	UPF0553 protein C9orf64			-0.0866606	0.0353423	27.3281	27.7717	Q5T6V5;Q5T6V7;Q5T6V6	Q5T6V5;Q5T6V7
	MRI1	Methylthioribose-1-phosphate isomerase			-0.00177561	0.03492	30.4005	29.2255	Q9BV20;Q9BV20-2	Q9BV20;Q9BV20-2	Nucleus. Cytoplasm. Cell projection.
	EBP	3-beta-hydroxysteroid-Delta(8),Delta(7)-isomerase			-0.25379	0.0343565	25.9201	26.1313	Q15125	Q15125	Endoplasmic reticulum membrane; Multi-pass membrane protein. Nucleus envelope. Cytoplasmic vesicle.
	SF3B3	Splicing factor 3B subunit 3			-0.0324477	0.0333701	31.8583	32.045	Q15393;Q15393-3;Q15393-2;I3L4G7;H3BMB0;J3QKV4	Q15393	Nucleus.
	DDX19A;DDX19B	ATP-dependent RNA helicase DDX19B;ATP-dependent RNA helicase DDX19A			-0.215999	0.0330882	26.5918	27.1818	F6QDS0;Q9UMR2;H3BQK0;Q9UMR2-2;Q9UMR2-4;I3L352;Q9NUU7-2;H3BN59;Q9UMR2-3;H3BMQ5;H3BTX1;H0YD26;A0A1B0GV69;E9PR46;J3QL17;Q9UHL0-2;Q9UHL0	F6QDS0;Q9UMR2;H3BQK0;Q9UMR2-2;Q9UMR2-4;I3L352;Q9NUU7-2
	CNOT7	CCR4-NOT transcription complex subunit 7			-0.0656118	0.032524	27.4681	27.7265	Q9UIV1-2;Q9UIV1;E5RJE0;E5RHV9;E5RGA8;H0YBT3;E5RGH2;H0YAV9	Q9UIV1-2;Q9UIV1	Nucleus. Cytoplasm, P-body.
	RECQL	ATP-dependent DNA helicase Q1			-0.0287048	0.0318186	31.9004	31.6537	P46063;F8WA66;F8WD97;F5H2L2;F5H4P4;F5H3W0;F5GYB7	P46063	Nucleus.
	TSFM	Elongation factor Ts, mitochondrial;Elongation factor Ts			-0.036881	0.0312541	30.1758	29.4849	P43897;P43897-2;C9JT21;C9JG32;F8VPA7;F8VS27;P43897-4;P43897-3;F8WCK2	P43897;P43897-2;C9JT21	Mitochondrion.
	RCC1	Regulator of chromosome condensation			-0.177555	0.0309717	26.0542	26.8293	C9JW69;P18754;P18754-2;C9JRH2;C9JMJ4;C9J3R0;C9JQZ4	C9JW69;P18754;P18754-2;C9JRH2;C9JMJ4;C9J3R0;C9JQZ4
	IDH3B	Isocitrate dehydrogenase [NAD] subunit, mitochondrial;Isocitrate dehydrogenase [NAD] subunit beta, mitochondrial			-0.0657175	0.0302654	30.3051	29.1454	A0A087WZN1;O43837;A0A087X2E5;O43837-2;O43837-3;A0A0D9SG66	A0A087WZN1;O43837;A0A087X2E5;O43837-2;O43837-3	Mitochondrion.
	RPL14	60S ribosomal protein L14			-0.122805	0.0301242	31.2276	31.7073	P50914;E7EPB3	P50914;E7EPB3
	LRRC40	Leucine-rich repeat-containing protein 40			-0.0603672	0.0297002	32.2586	32.532	Q9H9A6	Q9H9A6
	TRIM4	E3 ubiquitin-protein ligase TRIM4			-0.019492	0.0295589	30.7992	30.6794	H7C0Q6;Q9C037-3;Q9C037-2;Q9C037	H7C0Q6;Q9C037-3;Q9C037-2;Q9C037
	POLD1	DNA polymerase;DNA polymerase delta catalytic subunit			-0.125903	0.0274371	29.7586	28.9681	M0R2B7;P28340;M0QZR8;M0QXE6;M0QXQ2;M0R3H8;M0QZB4	M0R2B7;P28340;M0QZR8;M0QXE6;M0QXQ2	Nucleus.
	PAK2;PAK3;PAK1	Serine/threonine-protein kinase PAK 2;PAK-2p27;PAK-2p34;Non-specific serine/threonine protein kinase;Serine/threonine-protein kinase PAK 3;Serine/threonine-protein kinase PAK 1			-0.186262	0.0274371	24.4169	24.7853	Q13177;B1AKS5;E9PM17;B3KNX7;A0A087X294;O75914-2;Q13153;Q13153-2;O75914;O75914-4;O75914-3	Q13177;B1AKS5;E9PM17;B3KNX7;A0A087X294;O75914-2;Q13153;Q13153-2;O75914;O75914-4;O75914-3	Serine/threonine-protein kinase PAK 2: Cytoplasm.
	POLR1C	DNA-directed RNA polymerases I and III subunit RPAC1			-0.171368	0.0272955	28.9227	28.1738	O15160-2;O15160;E7EQB9;D6RDJ3;H0Y723	O15160-2;O15160;E7EQB9;D6RDJ3;H0Y723	Nucleus.
	PPP1CC	Serine/threonine-protein phosphatase;Serine/threonine-protein phosphatase PP1-gamma catalytic subunit			-0.0867372	0.0270125	26.6344	25.8245	F8VYE8;P36873;P36873-2;F8VR82;F8W0W8;A0A087WYY5;H0Y3Y6;F8W1A0;F8WE71	F8VYE8;P36873;P36873-2;F8VR82;F8W0W8;A0A087WYY5
	GSR	Glutathione reductase, mitochondrial			-0.168982	0.0268709	30.8942	30.7924	P00390-2;P00390-3;P00390;P00390-5;P00390-4;H0YC68;E5RI06	P00390-2;P00390-3;P00390;P00390-5;P00390-4	Isoform Mitochondrial: Mitochondrion.; SUBCELLULAR LOCATION: Isoform Cytoplasmic: Cytoplasm.
	ASNS	Asparagine synthetase [glutamine-hydrolyzing]			-0.0330085	0.0267293	31.2625	30.8516	P08243-2;P08243;P08243-3;F8WEJ5;C9J057;C9JT45;C9JM09;C9JLN6	P08243-2;P08243;P08243-3;F8WEJ5
	POLE	DNA polymerase;DNA polymerase epsilon catalytic subunit A			-0.107663	0.0264459	26.8253	25.1075	F5H1D6;Q07864;F5H7E4	F5H1D6;Q07864
	RPS7	40S ribosomal protein S7			-0.0660497	0.0263043	33.2915	33.3239	P62081;B5MCP9	P62081;B5MCP9	Cytoplasm, cytoskeleton, microtubule organizing center, centrosome.
	NCAPD2	Condensin complex subunit 1			-0.0954504	0.026021	30.1292	30.1407	Q15021;E7EN77;F5H431;F5GZK7;REV__Q02790	Q15021;E7EN77	Nucleus. Cytoplasm. Chromosome.
	MRPS5	28S ribosomal protein S5, mitochondrial			-0.0935404	0.0250288	27.6582	25.0421	P82675;P82675-2	P82675	Mitochondrion.
	RPL24	60S ribosomal protein L24			-0.146611	0.0247452	32.7303	32.9585	C9JXB8;C9JNW5;P83731	C9JXB8;C9JNW5;P83731
	CYFIP1	Cytoplasmic FMR1-interacting protein 1			-0.088899	0.0247452	31.1865	30.5193	Q7L576;Q7L576-2;Q7L576-3;H7C229;E7EW33;H0YL50;A0A0G2JQH3;A0A087WVZ5;A0A0G2JRX2;A0A087WU52;A0A0G2JRV9;A0A087WWL1	Q7L576;Q7L576-2	Cytoplasm. Cytoplasm, perinuclear region. Cell projection, lamellipodium. Cell projection, ruffle. Cell junction, synapse, synaptosome.
	RPS27	40S ribosomal protein S27			-0.124597	0.0237521	32.1171	32.3143	P42677;Q5T4L4;C9J1C5	P42677;Q5T4L4
	MRPS26	28S ribosomal protein S26, mitochondrial			-0.246926	0.0234682	23.8961	25.0455	Q9BYN8	Q9BYN8	Mitochondrion.
	FAM175B	BRISC complex subunit Abro1			-0.0571965	0.0227584	27.8664	28.7824	Q15018	Q15018	Cytoplasm. Nucleus. Cytoplasm, cytoskeleton, spindle pole. Cytoplasm, cytoskeleton.
	RPS26;RPS26P11	40S ribosomal protein S26;Putative 40S ribosomal protein S26-like 1			-0.218968	0.0219061	30.0553	30.2324	P62854;Q5JNZ5	P62854;Q5JNZ5	Cytoplasm, cytosol. Cytoplasm. Rough endoplasmic reticulum.
	SKIV2L	Helicase SKI2W			-0.145701	0.0214797	27.8986	27.7997	Q15477;H7C5N0;F8WDE8;H7C4L3;B4E0B4	Q15477	Nucleus. Cytoplasm.
	CDC20	Cell division cycle protein 20 homolog			-0.0380508	0.0201999	26.8703	26.0432	Q12834	Q12834	Cytoplasm, cytoskeleton, microtubule organizing center, centrosome. Cytoplasm, cytoskeleton, spindle pole.
	CIAO1	Probable cytosolic iron-sulfur protein assembly protein CIAO1			-0.203352	0.0192037	26.7093	27.6402	O76071	O76071
	TCP1	T-complex protein 1 subunit alpha			-0.0975945	0.0192037	33.84	33.3092	P17987;E7ERF2;E7EQR6;F5H282;F5GZ03;F5H136;F5GZI8;F5H676;F5H726;F5GYL4;F5H7Y1	P17987;E7ERF2;E7EQR6;F5H282	Cytoplasm. Cytoplasm, cytoskeleton, microtubule organizing center, centrosome.
	ASS1	Argininosuccinate synthase			-0.0400667	0.0187766	34.3924	34.0298	P00966;Q5T6L6;Q5T6L5	P00966;Q5T6L6;Q5T6L5	Cytoplasm, cytosol.
	PCNA	Proliferating cell nuclear antigen			-0.0323149	0.0186342	31.3317	30.9133	P12004	P12004	Nucleus.
	GMPS	GMP synthase [glutamine-hydrolyzing]			-0.0865993	0.017922	32.4834	31.9563	P49915;P49915-2	P49915;P49915-2	Cytoplasm.
	CNOT1	CCR4-NOT transcription complex subunit 1			-0.0333185	0.0176369	30.7253	30.9129	A5YKK6;A5YKK6-2;A5YKK6-3;A5YKK6-4;H3BMZ2;H3BVC9;H3BNB1;H3BR89;H3BMH0;H3BT18;H3BTH2;H3BU44	A5YKK6;A5YKK6-2;A5YKK6-3;A5YKK6-4	Cytoplasm, P-body. Nucleus.
	FAM50A	Protein FAM50A			-0.177588	0.0173518	27.1209	27.2432	Q14320;B0S8I6	Q14320;B0S8I6	Nucleus.
	CCT4	T-complex protein 1 subunit delta			-0.029323	0.0172092	34.4364	34.0297	P50991;P50991-2	P50991;P50991-2	Cytoplasm. Melanosome. Cytoplasm, cytoskeleton, microtubule organizing center, centrosome. Cytoplasm, cytoskeleton, cilium basal body.
	DNAJB6;DNAJB8	DnaJ homolog subfamily B member 6;DnaJ homolog subfamily B member 8			-0.13584	0.0169242	25.3592	25.1301	C9J2C4;A0A0J9YX62;O75190-2;O75190-3;O75190;C9JN01;C9JB42;C9JDR7;C9JDX6;F8WCZ4;C9J2P2;E9PH18;Q8NHS0;O75190-4;C9JRD2;C9JXB9;Q8WWF6;P25686-2;Q7Z6W7;P25686	C9J2C4;A0A0J9YX62;O75190-2;O75190-3;O75190;C9JN01;C9JB42;C9JDR7;C9JDX6;F8WCZ4;C9J2P2;E9PH18;Q8NHS0;O75190-4
	PDIA3	Protein disulfide-isomerase A3			-0.142911	0.0164963	31.7693	31.5805	P30101	P30101	Endoplasmic reticulum. Endoplasmic reticulum lumen. Melanosome.
	ROCK2	Rho-associated protein kinase 2			-0.0897739	0.0163537	30.3744	30.9625	O75116;E9PF63;Q14DU5;D6REE7;C9JFJ0	O75116;E9PF63	Cytoplasm. Cell membrane; Peripheral membrane protein. Nucleus. Cytoplasm, cytoskeleton, microtubule organizing center, centrosome.
	WDR4	tRNA (guanine-N(7)-)-methyltransferase non-catalytic subunit WDR4			-0.0110209	0.0163537	26.4422	26.7617	P57081-3;P57081-2;P57081	P57081-3;P57081-2;P57081	Nucleus.
	PSMD11	26S proteasome non-ATPase regulatory subunit 11			-0.0571515	0.0154976	30.6001	30.8021	O00231;O00231-2;J3QRY4;J3QS13;J3KSW3	O00231;O00231-2	Nucleus. Cytoplasm, cytosol.
	ABCF2	ATP-binding cassette sub-family F member 2			-0.087626	0.0154976	31.7019	31.5612	Q9UG63;Q9UG63-2;C9JHK9;C9JZV3	Q9UG63;Q9UG63-2;C9JHK9;C9JZV3
	CTBP2	C-terminal-binding protein 2			-0.0393252	0.0139266	30.4494	29.3064	Q5SQP8;P56545;P56545-2;E7ESU7;E7EPF8;A0A087WYL1;E9PGB1;E7EUB3;H0Y8U5	Q5SQP8;P56545;P56545-2
	NDUFA9	NADH dehydrogenase [ubiquinone] 1 alpha subcomplex subunit 9, mitochondrial			-0.227912	0.0137839	26.2039	24.7409	Q16795;F5H0J3	Q16795	Mitochondrion matrix.
	DCTN1;DKFZp686E0752	Dynactin subunit 1			-0.0842879	0.013641	30.7096	30.6164	E7EX90;Q14203-3;Q14203-4;Q14203-6;Q14203;Q14203-5;Q14203-2;Q6AWB1;E7EWF7;C9JZA4;C9JTE5;C9JJN7;C9JJD0;C9JKG6;E9PCY0;C9J1B7	E7EX90;Q14203-3;Q14203-4;Q14203-6;Q14203;Q14203-5;Q14203-2;Q6AWB1
	PCCB	Propionyl-CoA carboxylase beta chain, mitochondrial			-0.240299	0.0132121	34.0991	33.6554	E9PDR0;P05166;C9JQS9;E7EX59;P05166-2;E7ETT4;E7ETT1;E7EUY3;E9PEC3;F8WBI9;E7ENC1;H7C5C9;C9JVY9;C9JAW3;C9JVW9	E9PDR0;P05166;C9JQS9;E7EX59;P05166-2;E7ETT4;E7ETT1;E7EUY3;E9PEC3;F8WBI9
	RTCB	tRNA-splicing ligase RtcB homolog			-0.0314595	0.0127832	32.5528	32.1495	Q9Y3I0	Q9Y3I0	Nucleus. Cytoplasm.
	STUB1	E3 ubiquitin-protein ligase CHIP			-0.268938	0.0116388	25.9568	27.98	Q9UNE7;Q9UNE7-2;H3BS86;H3BTA3;H3BUD0	Q9UNE7;Q9UNE7-2;H3BS86;H3BTA3	Cytoplasm. Nucleus.
	RBBP7	Histone-binding protein RBBP7			-0.0368219	0.0112093	31.794	32.0553	Q16576;E9PC52;Q16576-2;Q5JP01;Q5JP02;Q5JNZ6;C9J7L0	Q16576;E9PC52;Q16576-2;Q5JP01	Nucleus.
	SEPT9	Septin-9			-0.0505473	0.0106367	31.4708	31.2897	Q9UHD8-7;Q9UHD8-2;Q9UHD8-5;Q9UHD8;Q9UHD8-3;Q9UHD8-4;Q9UHD8-9;Q9UHD8-8;K7EL40;K7EK18;K7ER52;K7ENL0;K7EIE4;K7EQD7;K7ELJ9;K7EIR4;K7EKN4;K7EN52;K7EJV0;K7ENQ5;K7EJZ2;K7EPY1;K7ER14;K7EJ51;K7EJL9;K7EQ08;K7ER34;K7ERG1	Q9UHD8-7;Q9UHD8-2;Q9UHD8-5;Q9UHD8;Q9UHD8-3;Q9UHD8-4;Q9UHD8-9;Q9UHD8-8	Cytoplasm, cytoskeleton.
	CIAPIN1	Anamorsin			-0.108892	0.00963388	32.1523	31.3254	Q6FI81;Q6FI81-3;H3BV90;H3BT65;H3BUG4;H3BPG7;H3BQ23;Q6FI81-2;H3BTT4;H3BTZ8	Q6FI81;Q6FI81-3;H3BV90;H3BT65;H3BUG4;H3BPG7	Cytoplasm. Nucleus. Mitochondrion intermembrane space.
	TOE1	Target of EGR1 protein 1			-0.105163	0.00949053	29.2209	28.5159	Q96GM8;Q96GM8-2	Q96GM8;Q96GM8-2	Nucleus, nucleolus. Nucleus speckle.
	FERMT2	Fermitin family homolog 2			-0.095435	0.00920381	28.1335	28.2713	H0YJ34;Q96AC1;Q96AC1-3;A0A0U1RRM8;Q96AC1-2;H0YJB6;G3V5R2;G3V281;G3V3J0	H0YJ34;Q96AC1;Q96AC1-3;A0A0U1RRM8;Q96AC1-2
	NAT10	N-acetyltransferase 10			-0.0437797	0.00920381	26.8612	28.3735	Q9H0A0;Q9H0A0-2;A0A087WV29;E9PJN6;E9PMU0	Q9H0A0;Q9H0A0-2;A0A087WV29	Nucleus, nucleolus.
	RFC3	Replication factor C subunit 3			-0.136632	0.0082	28.5446	26.9812	P40938;P40938-2;A0A087X270	P40938;P40938-2	Nucleus.
	OTULIN	Ubiquitin thioesterase otulin			-0.230228	0.00633395	27.5863	27.4081	Q96BN8;H0Y8S4;H0Y9T0	Q96BN8	Cytoplasm.
	CNN2	Calponin;Calponin-2			-0.18408	0.00590291	29.3407	29.7956	B4DDF4;B4DUT8;Q99439;A0A087X271;Q99439-2;K7ES69;A0A087X1X5;H3BVI6;H3BQH0;A0A087WV51;U3KPS3;Q15417-3;Q15417	B4DDF4;B4DUT8;Q99439;A0A087X271;Q99439-2;K7ES69;A0A087X1X5;H3BVI6
	FASN	Fatty acid synthase;[Acyl-carrier-protein] S-acetyltransferase;[Acyl-carrier-protein] S-malonyltransferase;3-oxoacyl-[acyl-carrier-protein] synthase;3-oxoacyl-[acyl-carrier-protein] reductase;3-hydroxyacyl-[acyl-carrier-protein] dehydratase;Enoyl-[acyl-carrier-protein] reductase;Oleoyl-[acyl-carrier-protein] hydrolase			-0.0281309	0.0050406	37.0953	37.0716	P49327;A0A0U1RQF0;A0A0U1RRG3;A0A1B0GTR5;J3KTF0	P49327;A0A0U1RQF0	Cytoplasm. Melanosome.
	NT5C2	Cytosolic purine 5-nucleotidase			-0.0171104	0.00475299	31.1094	30.1455	P49902;P49902-2;Q5JUV4;Q5JUV3;Q5JUV6;H0YHR8;REV__M0QX83;S4R3E7;S4R3A6;REV__H0YES7;REV__F5GWJ3;REV__Q17RW3;REV__A0A1B0GW38	P49902;P49902-2;Q5JUV4	Cytoplasm.
	RAC1;RAC2;RAC3	Ras-related C3 botulinum toxin substrate 1;Ras-related C3 botulinum toxin substrate 2;Ras-related C3 botulinum toxin substrate 3			-0.269895	0.00417777	30.7445	30.8103	P63000;P63000-2;P15153;B1AH77;B1AH78;B1AH80;P60763;J3KSC4;J3QLK0	P63000;P63000-2;P15153;B1AH77;B1AH78;B1AH80;P60763	Cell membrane; Lipid-anchor; Cytoplasmic side. Melanosome. Cytoplasm.
	SLC25A5	ADP/ATP translocase 2;ADP/ATP translocase 2, N-terminally processed			-0.148001	0.00388999	33.3766	33.3348	P05141;Q9H0C2	P05141	Mitochondrion inner membrane; Multi-pass membrane protein.
	MAP2K1	Dual specificity mitogen-activated protein kinase kinase 1			-0.0402002	0.00360232	29.7391	29.9473	Q02750;Q02750-2;H3BRW9	Q02750;Q02750-2	Cytoplasm, cytoskeleton, microtubule organizing center, centrosome. Cytoplasm, cytoskeleton, microtubule organizing center, spindle pole body. Cytoplasm. Nucleus. Membrane; Peripheral membrane protein.
	NCBP1	Nuclear cap-binding protein subunit 1			-0.0134798	0.00360232	27.8194	29.1149	Q09161;X6R941	Q09161	Nucleus. Cytoplasm.
	C14orf166	UPF0568 protein C14orf166			-0.0911717	0.00331442	30.5448	30.6088	Q9Y224;G3V4C6;H0YJB9;G3V4E7	Q9Y224;G3V4C6	Nucleus. Cytoplasm, cytosol. Cytoplasm, perinuclear region. Cytoplasm, cytoskeleton, microtubule organizing center, centrosome.
	CAND1	Cullin-associated NEDD8-dissociated protein 1			-0.0281457	0.00201835	33.7033	33.6484	Q86VP6;Q86VP6-2;A0A0C4DGH5;H0YH27;Q86VP6-3;O75155-2;O75155;F8WBB8;F5H6I6	Q86VP6;Q86VP6-2;A0A0C4DGH5	Cytoplasm. Nucleus.
	MRPS11	28S ribosomal protein S11, mitochondrial			-1.04984	0.00187425	23.2845	25.8064	H0YL99;P82912-3;P82912-2;P82912	H0YL99;P82912-3;P82912-2;P82912
	PPP1CA	Serine/threonine-protein phosphatase PP1-alpha catalytic subunit;Serine/threonine-protein phosphatase			-0.0921402	0.00129788	32.1201	31.8245	P62136;P62136-2;P62136-3;E9PMD7;F5H1L6;F5H037	P62136;P62136-2;P62136-3;E9PMD7	Cytoplasm. Nucleus. Nucleus, nucleoplasm. Nucleus, nucleolus.
	ACAD9	Acyl-CoA dehydrogenase family member 9, mitochondrial			-0.109919	0.00100953	29.3943	28.5788	Q9H845;H0Y8Z9	Q9H845;H0Y8Z9	Mitochondrion.
	GATAD2B	Transcriptional repressor p66-beta			-0.351295	0.000865329	28.4267	28.0128	A0A0U1RRM1;Q8WXI9;A0A0U1RRK3;A0A0U1RR34;A0A0U1RR30	A0A0U1RRM1;Q8WXI9

## Sheet: quadrant I-III
	Standard APEX approach: Proteins identified in quadrants I, II and III
	Gene names	Protein names	Significance B		Normalized ratio H/L (log2)		Intensity		Protein IDs	Majority protein IDs	Subcellular location
			forward	reverse	forward	reverse	forward	reverse
	DNAH3	Dynein heavy chain 3, axonemal	+	+	3.85808	4.1568	29.0708	29.7251	Q8TD57-3;Q8TD57	Q8TD57-3;Q8TD57	Cytoplasm, cytoskeleton, cilium axoneme.
	ATPIF1	ATPase inhibitor, mitochondrial	+	+	1.09214	-0.995046	21.9759	23.871	Q9UII2	Q9UII2	Mitochondrion.
	GLUD1;GLUD2	Glutamate dehydrogenase 1, mitochondrial;Glutamate dehydrogenase 2, mitochondrial	+	+	1.24373	-1.06317	29.7705	30.5563	P00367;P00367-3;P49448;P00367-2	P00367;P00367-3;P49448;P00367-2	Mitochondrion matrix.
	SHMT2	Serine hydroxymethyltransferase, mitochondrial;Serine hydroxymethyltransferase	+	+	1.21456	-1.23586	28.637	30.1993	P34897-3;P34897;P34897-2;H0YIZ0;G3V2Y4;G3V5L0;G3V4W5;G3V540;G3V241;G3V3Y8;G3V4T0;G3V4X0;G3V2W0;G3V2E4;G3V2D2	P34897-3;P34897;P34897-2;H0YIZ0;G3V2Y4	Mitochondrion. Mitochondrion matrix, mitochondrion nucleoid. Mitochondrion inner membrane. Cytoplasm. Nucleus.
	HSPE1;HSPE1-MOB4	10 kDa heat shock protein, mitochondrial	+	+	1.04201	-1.26098	31.8677	32.381	P61604;B8ZZL8;S4R3N1;B8ZZ54	P61604;B8ZZL8;S4R3N1	Mitochondrion matrix.
	HSPD1	60 kDa heat shock protein, mitochondrial	+	+	0.92037	-1.26455	35.2434	35.416	P10809;E7EXB4;E7ESH4;P10809-2;C9JL25;C9JCQ4;C9JL19;C9J0S9	P10809	Mitochondrion matrix.
	ECI1;DCI	Enoyl-CoA delta isomerase 1, mitochondrial	+	+	1.40719	-1.52056	26.0773	28.1953	P42126-2;P42126;H3BS70;Q96DC0	P42126-2;P42126;H3BS70;Q96DC0	Mitochondrion matrix.
	CS	Citrate synthase;Citrate synthase, mitochondrial	+	+	1.72203	-1.58511	29.565	29.5822	B4DJV2;O75390;A0A0C4DGI3;F8VPA1;H0YIC4;F8VRI6;F8VPF9;F8VR34;F8W1S4;H0YH82;F8VRP1;F8VX68;F8VTT8;F8W4S1;F8W642;F8VZK9;F8VX07;F8VWQ5;F8W0J2;F8VP03;F8VU34;F8W031	B4DJV2;O75390;A0A0C4DGI3
	GOT2	Aspartate aminotransferase, mitochondrial	+	+	1.34045	-1.91452	25.5249	27.154	P00505;P00505-2	P00505;P00505-2	Mitochondrion matrix. Cell membrane.
	MDH2	Malate dehydrogenase, mitochondrial;Malate dehydrogenase	+	+	1.0125	-1.92884	27.0448	29.0792	P40926;G3XAL0;P40926-2	P40926;G3XAL0;P40926-2	Mitochondrion matrix.
	SERPINB4	Serpin B4	+	+	-3.73345	-2.37977	26.4239	25.1069	H0Y5H9;P48594;C9JZ65	H0Y5H9;P48594
	SRSF2	Serine/arginine-rich splicing factor 2	+	+	-6.74429	-3.11729	34.3211	32.6557	J3QL05;J3KP15;Q01130-2;Q01130	J3QL05;J3KP15;Q01130-2;Q01130
	DCD	Dermcidin;Survival-promoting peptide;DCD-1	+	+	-2.59911	-3.40513	28.7057	27.5059	P81605;P81605-2	P81605;P81605-2	Secreted.
	MBNL1	Muscleblind-like protein 1	+		-3.77877	-0.450912	26.9755	25.835	C9JP00;A0A0A0MQX8;Q9NR56-3;Q9NR56-4;Q9NR56-7;Q9NR56-6;Q9NR56-2;Q9NR56-5;Q9NR56;H7C4T5	C9JP00;A0A0A0MQX8;Q9NR56-3;Q9NR56-4;Q9NR56-7;Q9NR56-6;Q9NR56-2;Q9NR56-5;Q9NR56;H7C4T5
	KRT1	Keratin, type II cytoskeletal 1	+		-2.25801	-0.800802	38.7055	37.9926	P04264	P04264	Cell membrane.
	ATP5L	ATP synthase subunit g, mitochondrial	+		0.779974	-0.884727	29.6936	30.1358	E9PN17;O75964	E9PN17;O75964
	KIAA1217	Sickle tail protein homolog	+		0.876802	0.437121	26.85	28.3169	Q5T5P2-3;Q5T5P2;A0A0U1RRK8;Q5T5P0;Q5T5P1;Q5T5P2-4;Q5T5P2-8;Q5T5P2-6;Q5T5P2-9;Q5T5P2-2;Q5T5P2-7;Q5T5P2-10	Q5T5P2-3;Q5T5P2;A0A0U1RRK8;Q5T5P0;Q5T5P1;Q5T5P2-4;Q5T5P2-8;Q5T5P2-6;Q5T5P2-9;Q5T5P2-2;Q5T5P2-7;Q5T5P2-10	Cytoplasm.
	TNS3	Tensin-3	+		1.07752	-0.114722	25.0871	27.5258	Q68CZ2;E9PCX8;Q68CZ2-2;C9JHU5;Q68CZ2-3;Q68CZ2-4	Q68CZ2;E9PCX8;Q68CZ2-2	Cell junction, focal adhesion.
	ELP4	Elongator complex protein 4	+		1.14861	0.430392	27.0154	27.0395	G5E9D4;Q96EB1;Q96EB1-3;Q96EB1-2;E9PPJ9	G5E9D4;Q96EB1;Q96EB1-3;Q96EB1-2;E9PPJ9
	ATP5F1	ATP synthase F(0) complex subunit B1, mitochondrial	+		1.24184	-0.915827	27.6553	29.5586	Q5QNZ2;P24539	Q5QNZ2;P24539
	MFN1	Mitofusin-1	+		1.25302	0.271187	25.0717	25.9844	A0A0C4DFN1;Q8IWA4;Q8IWA4-3;C9JXQ1;H7C5H5;Q8IWA4-2	A0A0C4DFN1;Q8IWA4;Q8IWA4-3	Mitochondrion outer membrane; Multi-pass membrane protein.; Isoform 2: Cytoplasm.
	PDS5B	Sister chromatid cohesion protein PDS5 homolog B	+		1.50381	0.0858326	28.7871	27.1975	Q9NTI5-2;Q9NTI5;Q9NTI5-3;H0Y9L9;A9IYQ1;Q9NTI5-4	Q9NTI5-2;Q9NTI5	Nucleus.
	DDX50	ATP-dependent RNA helicase DDX50	+		1.71414	0.871607	25.4488	24.5233	A0A087WVC1;Q9BQ39	A0A087WVC1;Q9BQ39
	SENP3-EIF4A1;SENP3	Sentrin-specific protease 3	+		1.80892	-0.0357714	26.9249	25.6635	A0A087X0R7;Q9H4L4;J3QL36;A0A087WZ63;J3KSF5;J3QRE4;A0A087WV50	A0A087X0R7;Q9H4L4;J3QL36
	PCM1	Pericentriolar material 1 protein	+		1.95587	0.0515809	27.0117	24.8918	A6NNN6;E7ETA6;Q15154-2;Q15154;H0YBA1	A6NNN6;E7ETA6;Q15154-2;Q15154;H0YBA1	Cytoplasm, cytoskeleton. Cytoplasm, cytoskeleton, microtubule organizing center, centrosome. Cytoplasmic granule. Cytoplasm, cytoskeleton, microtubule organizing center, centrosome, centriolar satellite. Cytoplasm, cytoskeleton, cilium basal body.
	DENND2A	DENN domain-containing protein 2A	+		2.47153	0.444879	30.6394	27.1039	F8WAT8;H7C5K8;Q9ULE3-2;Q9ULE3	F8WAT8;H7C5K8;Q9ULE3-2;Q9ULE3
	ATM	Serine-protein kinase ATM	+		6.34584	-0.128346	30.1875	27.8235	Q13315;E9PIN0;E9PRG7;Q6P7P1;M0QXY8;E9PIQ5;A0A087X0E9	Q13315;E9PIN0	Nucleus. Cytoplasmic vesicle.
	COTL1	Coactosin-like protein		+	0.3744	3.73996	30.8308	31.2291	Q14019;H3BT58	Q14019	Cytoplasm. Cytoplasm, cytoskeleton. Nucleus.
	EHD4	EH domain-containing protein 4		+	-0.476358	-1.00367	26.9828	27.1229	Q9H223	Q9H223	Early endosome membrane; Peripheral membrane protein; Cytoplasmic side. Recycling endosome membrane; Peripheral membrane protein; Cytoplasmic side. Cell membrane; Peripheral membrane protein; Cytoplasmic side.
	ALDH9A1	4-trimethylaminobutyraldehyde dehydrogenase		+	0.520347	-1.02409	24.2583	25.8341	P49189	P49189	Cytoplasm.
	ATP5B	ATP synthase subunit beta, mitochondrial;ATP synthase subunit beta		+	0.706906	-1.04157	33.7486	34.1417	P06576;H0YH81;F8W079;F8W0P7;H0YI37	P06576;H0YH81;F8W079	Mitochondrion. Mitochondrion inner membrane.
	LSM8	U6 snRNA-associated Sm-like protein LSm8		+	0.0877344	-1.04871	27.3885	27.5201	F2Z2Y6;O95777;C9JIZ0;C9JNV3	F2Z2Y6;O95777;C9JIZ0;C9JNV3
	TAP1	Antigen peptide transporter 1		+	0.0233263	-1.09209	25.0365	26.7908	A0A140T9T7;Q03518	A0A140T9T7;Q03518
	PRKCSH	Glucosidase 2 subunit beta		+	-0.324003	-1.24948	27.8555	28.025	K7ELL7;P14314-2;P14314;A0A0C4DGP4	K7ELL7;P14314-2;P14314;A0A0C4DGP4
	SNRPE	Small nuclear ribonucleoprotein E		+	-0.838744	-1.40457	28.105	33.9251	P62304;A6NHK2	P62304;A6NHK2	Cytoplasm, cytosol. Nucleus.
	DIAPH3	Protein diaphanous homolog 3		+	-0.31982	-1.58632	25.8213	25.0036	Q9NSV4-7;Q9NSV4-6;Q9NSV4-5;Q9NSV4-4;Q9NSV4;Q9NSV4-1;Q9NSV4-2	Q9NSV4-7;Q9NSV4-6;Q9NSV4-5;Q9NSV4-4;Q9NSV4;Q9NSV4-1;Q9NSV4-2	Cytoplasm, cytosol.
	KIF1B;KIF1Bbeta	Kinesin-like protein;Kinesin-like protein KIF1B		+	-0.366559	-3.18154	31.892	32.3879	A0A087WWA3;Q4R9M9;O60333-2;O60333;O60333-4;O60333-3;H7C0K6;F8W8V9;O43896;Q12756;Q12756-3;Q12756-2	A0A087WWA3;Q4R9M9;O60333-2;O60333;O60333-4;O60333-3
	IFITM2;IFITM3;IFITM1	Interferon-induced transmembrane protein 1;Interferon-induced transmembrane protein 2;Interferon-induced transmembrane protein 3			0.65828	1.57875	29.4119	29.3666	H7BYV1;E9PS44;E9PQN9;P13164;Q01629;Q01628	H7BYV1;E9PS44;E9PQN9;P13164;Q01629;Q01628
	SMG7	Protein SMG7			0.173639	1.23143	28.1344	28.549	B1ALB4;E9PD50;Q92540-2;Q92540;Q92540-5;Q92540-4;D6RAD0;E9PEK3;E9PBK2	B1ALB4;E9PD50;Q92540-2;Q92540;Q92540-5;Q92540-4;D6RAD0;E9PEK3
	PI4KA	Phosphatidylinositol 4-kinase alpha			0.73786	1.03577	25.8417	27.4649	P42356	P42356	Cytoplasm. Cell membrane.
	QSER1	Glutamine and serine-rich protein 1			0.363788	0.95017	25.4163	26.4056	Q2KHR3-2;Q2KHR3;H0YCQ7	Q2KHR3-2;Q2KHR3;H0YCQ7
	RPL37A	60S ribosomal protein L37a			0.301939	0.729966	28.4894	29.088	G5E9R3;M0R0A1;C9J4Z3;Q6P4E4;E9PEL3;M0R2L6;P61513	G5E9R3;M0R0A1;C9J4Z3;Q6P4E4;E9PEL3;M0R2L6;P61513
	OBSL1	Obscurin-like protein 1			0.128161	0.706287	26.5736	26.7585	A6NN50;O75147;S4R463;H0Y684;O75147-4	A6NN50;O75147;S4R463;H0Y684;O75147-4
	RBM22	Pre-mRNA-splicing factor RBM22			0.0565835	0.69893	24.9225	25.8318	E5RJW4;Q9NW64;E5RHA8;Q9NW64-2	E5RJW4;Q9NW64;E5RHA8;Q9NW64-2
	GTF3C5	General transcription factor 3C polypeptide 5			0.0843364	0.691087	26.1147	25.6397	Q9Y5Q8-2;Q9Y5Q8;Q9Y5Q8-3;Q5T7U1;Q5T7U4;H7BY84;Q5T7U0;H0Y5D2	Q9Y5Q8-2;Q9Y5Q8;Q9Y5Q8-3;Q5T7U1;Q5T7U4;H7BY84	Nucleus.
	PIEZO2	Piezo-type mechanosensitive ion channel component;Piezo-type mechanosensitive ion channel component 2			0.420617	0.624148	27.6576	26.9982	E7EVM7;Q9H5I5-2;Q9H5I5;Q9H5I5-4;Q9H5I5-3	E7EVM7;Q9H5I5-2;Q9H5I5;Q9H5I5-4;Q9H5I5-3	Membrane; Multi-pass membrane protein.
	RNMT	mRNA cap guanine-N7 methyltransferase			0.0251707	0.612777	29.1308	27.7457	O43148;O43148-2;K7EP06;K7ERH6	O43148;O43148-2;K7EP06	Nucleus.
	SPDL1	Protein Spindly			0.367259	0.611078	26.2593	25.2814	Q96EA4-2;Q96EA4-3;Q96EA4	Q96EA4-2;Q96EA4-3;Q96EA4	Cytoplasm, cytoskeleton, microtubule organizing center, centrosome. Chromosome, centromere, kinetochore. Nucleus. Cytoplasm, cytoskeleton, spindle pole.
	SUMO2;SUMO3;SUMO4	Small ubiquitin-related modifier 2;Small ubiquitin-related modifier 4;Small ubiquitin-related modifier 3			0.118227	0.531469	26.4437	26.3327	P61956-2;P61956;A8MUA9;A8MU27;Q6EEV6;P55854;P55854-2	P61956-2;P61956;A8MUA9;A8MU27;Q6EEV6;P55854;P55854-2	Nucleus. Nucleus, PML body.
	SLC25A20	Mitochondrial carnitine/acylcarnitine carrier protein			0.372172	0.47747	25.9726	25.8781	O43772;C9JPE1	O43772;C9JPE1	Mitochondrion inner membrane; Multi-pass membrane protein.
	RPL18A	60S ribosomal protein L18a			0.000432815	0.445409	33.1631	33.0602	M0R3D6;M0R1A7;M0R117;Q02543;M0R0P7	M0R3D6;M0R1A7;M0R117;Q02543;M0R0P7
	C4orf27	UPF0609 protein C4orf27			0.49334	0.436588	25.7512	24.3292	Q9NWY4	Q9NWY4
	PAK1IP1	p21-activated protein kinase-interacting protein 1			0.0103502	0.429107	25.0183	24.319	Q9NWT1	Q9NWT1	Nucleus, nucleolus.
	RPL26L1	60S ribosomal protein L26-like 1			0.43808	0.390668	26.8856	26.8896	E5RIT6;Q9UNX3;E5RHH1;J3KS10	E5RIT6;Q9UNX3;E5RHH1
	HLTF	Helicase-like transcription factor			0.0110662	0.388465	27.9859	28.002	A0A0C4DGA6;Q14527-2;Q14527;H7C5K0	A0A0C4DGA6;Q14527-2;Q14527
	FUBP1	Far upstream element-binding protein 1			0.344942	0.375957	26.7464	26.7396	Q96AE4-2;C9JSZ1	Q96AE4-2
	TRAF3IP2	Adapter protein CIKS			0.217975	0.364012	23.3133	23.3922	O43734-5;O43734-2;O43734	O43734-5;O43734-2;O43734
	SMNDC1	Survival of motor neuron-related-splicing factor 30			0.0219061	0.358959	25.6278	24.6825	O75940	O75940	Nucleus speckle. Nucleus, Cajal body.
	MRPS35	28S ribosomal protein S35, mitochondrial			0.273218	0.354903	28.0203	24.8541	P82673;H0YG82;P82673-2	P82673;H0YG82;P82673-2	Mitochondrion.
	UBAP2L	Ubiquitin-associated protein 2-like			0.643764	0.324696	26.8477	26.6544	Q14157;Q14157-5;F8W726;Q14157-3;Q5VU77;Q5VU79;Q5VU78;Q5VU81;Q5VU80;H0Y5H6;H7C2T8	Q14157;Q14157-5;F8W726;Q14157-3;Q5VU77
	NIPBL	Nipped-B-like protein			0.067501	0.312897	27.1639	27.2954	Q6KC79-2;Q6KC79;Q6KC79-3	Q6KC79-2;Q6KC79	Nucleus. Chromosome.
	AGO2	Protein argonaute-2			0.352758	0.311154	27.6283	27.7502	Q9UKV8-2;Q9UKV8;Q9H9G7-2;Q9H9G7;Q5TA58;Q9UL18;Q9HCK5	Q9UKV8-2;Q9UKV8	Cytoplasm, P-body. Nucleus.
	CRYAB	Alpha-crystallin B chain			0.0716254	0.307778	26.4625	28.3637	A0A024R3B9;E9PR44;P02511;E9PNH7;H0YCW8;E9PJL7;E9PRA8	A0A024R3B9;E9PR44;P02511;E9PNH7;H0YCW8;E9PJL7;E9PRA8
	DHFRL1;DHFR	Dihydrofolate reductase, mitochondrial;Dihydrofolate reductase			0.0913952	0.303225	26.6623	27.0876	C9JJ68;B4DM58;Q86XF0;P00374	C9JJ68;B4DM58;Q86XF0;P00374
	U2AF1	Splicing factor U2AF 35 kDa subunit			0.273456	0.299596	27.6022	27.1668	P0DN76;Q01081;Q01081-4;Q01081-2;Q8WU68-3;Q8WU68	P0DN76;Q01081;Q01081-4;Q01081-2	Nucleus. Nucleus speckle.
	YY1	Transcriptional repressor protein YY1			0.323889	0.289008	22.0033	24.4354	P25490;H0YJV7	P25490;H0YJV7	Nucleus matrix.
	HNRNPLL;HNRPLL	Heterogeneous nuclear ribonucleoprotein L-like			0.0173518	0.265677	26.7657	26.6109	B7WPG3;C9IYN3;D6W592;Q8WVV9-5;Q8WVV9-4;Q8WVV9;Q8WVV9-3;H7C464;C9JJZ7	B7WPG3;C9IYN3;D6W592;Q8WVV9-5;Q8WVV9-4;Q8WVV9;Q8WVV9-3
	BAZ1B	Tyrosine-protein kinase BAZ1B			0.0197731	0.262914	29.6393	28.2962	Q9UIG0-2;Q9UIG0	Q9UIG0-2;Q9UIG0	Nucleus.
	RGPD3;RGPD4	RanBP2-like and GRIP domain-containing protein 3;RanBP2-like and GRIP domain-containing protein 4			0.0219061	0.262674	27.5368	25.3141	J3KNE0;A6NKT7;Q7Z3J3	J3KNE0;A6NKT7;Q7Z3J3
	TNPO3	Transportin-3			0.0585242	0.259785	29.6292	28.9815	C9J7E5;Q9Y5L0;Q9Y5L0-1;Q9Y5L0-3;E9PFH4;Q9Y5L0-5	C9J7E5;Q9Y5L0;Q9Y5L0-1;Q9Y5L0-3;E9PFH4;Q9Y5L0-5	Nucleus.
	MYCBP2	E3 ubiquitin-protein ligase MYCBP2			0.479748	0.258579	29.0232	25.804	O75592-2;O75592;H7C3U4	O75592-2;O75592	Nucleus.
	RBM39	RNA-binding protein 39			0.319271	0.246712	22.1615	24.2605	A0A0U1RQH7;H0Y4X3;G3XAC6;Q14498-3;Q14498-2;Q14498;Q5QP22;Q5QP23	A0A0U1RQH7;H0Y4X3;G3XAC6;Q14498-3;Q14498-2;Q14498;Q5QP22;Q5QP23
	FAM98A	Protein FAM98A			0.113167	0.245131	29.5309	28.7568	E9PH82;Q8NCA5-2;Q8NCA5;C9J3G8	E9PH82;Q8NCA5-2;Q8NCA5
	YARS2	Tyrosine--tRNA ligase, mitochondrial;Tyrosine--tRNA ligase			0.000865329	0.238175	28.3565	27.2049	Q9Y2Z4;H0YHS6	Q9Y2Z4;H0YHS6	Mitochondrion matrix.
	HDAC1	Histone deacetylase 1			0.0253123	0.233397	29.6006	29.0488	Q13547;Q5TEE2;E7ESJ6;O15379;O15379-2	Q13547;Q5TEE2	Nucleus.
	PRPF4	U4/U6 small nuclear ribonucleoprotein Prp4			0.0453032	0.231064	29.9441	28.205	O43172-2;O43172	O43172-2;O43172	Nucleus speckle.
	MCC	Colorectal mutant cancer protein			0.0973411	0.230449	26.0896	24.0033	A0A096LNU0;D6REY2;P23508;P23508-2;A0A096LPB3	A0A096LNU0;D6REY2;P23508;P23508-2;A0A096LPB3
	SCYL2	SCY1-like protein 2			0.238053	0.219958	26.684	24.9673	F8VSC5;A0A0U1RQQ9;Q6P3W7;H0YIK6	F8VSC5;A0A0U1RQQ9;Q6P3W7;H0YIK6
	GTF2H2C;GTF2H2	General transcription factor IIH subunit 2-like protein;General transcription factor IIH subunit 2			0.0353423	0.217231	24.9099	23.442	D6RIT7;D6RGC9;R4GMS9;D6RJD3;D6RID8;Q6P1K8;Q13888;D6RAW1	D6RIT7;D6RGC9;R4GMS9;D6RJD3;D6RID8;Q6P1K8;Q13888;D6RAW1
	DDX52	Probable ATP-dependent RNA helicase DDX52			0.0190613	0.214249	26.5852	27.7	Q9Y2R4;A0A087X1P7;A0A087WTD6;A0A087X069	Q9Y2R4;A0A087X1P7;A0A087WTD6;A0A087X069	Nucleus, nucleolus.
	EPPK1	Epiplakin			0.0966667	0.193078	28.6664	28.6052	P58107;A0A075B730;A0A087X1U6	P58107;A0A075B730;A0A087X1U6	Cytoplasm, cytoskeleton. Cell junction, hemidesmosome. Cell junction, tight junction. Cell projection. Apicolateral cell membrane. Basolateral cell membrane. Cell junction.
	SH3GL1	Endophilin-A2			0.00805652	0.190299	27.6454	28.5531	Q99961;Q99961-3;Q99961-2;M0R0I3;M0QYE0	Q99961;Q99961-3;Q99961-2	Cytoplasm. Early endosome membrane; Peripheral membrane protein. Cell projection, podosome.
	DARS2	Aspartate--tRNA ligase, mitochondrial			0.147958	0.184852	27.6909	27.8425	Q6PI48	Q6PI48	Mitochondrion matrix.
	COPG2	Coatomer subunit gamma-2			0.0278618	0.184725	24.8372	25.2856	Q9UBF2;Q9UBF2-2	Q9UBF2;Q9UBF2-2	Cytoplasm, cytosol. Golgi apparatus membrane; Peripheral membrane protein; Cytoplasmic side. Cytoplasmic vesicle, COPI-coated vesicle membrane; Peripheral membrane protein; Cytoplasmic side.
	PALLD	Palladin			0.0238941	0.18409	30.1334	30.0995	Q8WX93-3;Q8WX93;Q8WX93-8;Q8WX93-5;Q8WX93-2;Q8WX93-9;Q8WX93-4;Q8WX93-7;H0YA05;H0Y952;Q8WX93-6;D6R9F5;D6RBB1;F8WA26	Q8WX93-3;Q8WX93;Q8WX93-8;Q8WX93-5;Q8WX93-2;Q8WX93-9;Q8WX93-4	Cytoplasm, cytoskeleton. Cell junction, focal adhesion. Cytoplasm, myofibril, sarcomere, Z line. Cell projection, ruffle. Cell projection, podosome. Cell projection, lamellipodium. Cell projection, axon. Cell projection, growth cone.
	SRP68	Signal recognition particle subunit SRP68			0.00863036	0.180912	30.817	30.9757	Q9UHB9;Q9UHB9-4;Q9UHB9-2;Q9UHB9-3;K7EN53;K7EQC2	Q9UHB9;Q9UHB9-4;Q9UHB9-2	Cytoplasm. Nucleus, nucleolus.
	PRPF40A	Pre-mRNA-processing factor 40 homolog A			0.414352	0.179638	27.1155	26.8049	O75400-2;O75400-3;O75400	O75400-2;O75400-3;O75400	Nucleus speckle. Nucleus matrix.
	C9orf114	Putative methyltransferase C9orf114			0.0625362	0.179001	26.7953	26.6202	Q5T280	Q5T280	Cytoplasm, cytoskeleton, spindle. Chromosome, centromere, kinetochore. Cytoplasm, cytoskeleton, microtubule organizing center, centrosome.
	WDR61	WD repeat-containing protein 61;WD repeat-containing protein 61, N-terminally processed			0.155102	0.173511	27.9153	26.7928	H0YN81;Q9GZS3;H0YMF9;H3BQA8;H0YL19;H0YM76;H0YLA1	H0YN81;Q9GZS3;H0YMF9;H3BQA8;H0YL19
	DHX38	Pre-mRNA-splicing factor ATP-dependent RNA helicase PRP16			0.140779	0.171591	27.7326	26.2964	Q92620;J3KTG2;Q92620-2	Q92620	Nucleus.
	PELO	Protein pelota homolog			0.269153	0.170566	24.892	27.5042	Q9BRX2	Q9BRX2	Nucleus. Cytoplasm.
	ACTL6A	Actin-like protein 6A			0.0781998	0.160275	29.1223	29.3472	O96019;O96019-2;H7C5S0;O94805;C9JQT2	O96019;O96019-2;H7C5S0	Nucleus.
	HNRNPAB	Heterogeneous nuclear ribonucleoprotein A/B			0.180275	0.159758	31.0969	30.5675	Q99729-3;D6R9P3;D6RD18;D6RBZ0;Q99729-2;Q99729-4;Q99729	Q99729-3;D6R9P3;D6RD18;D6RBZ0;Q99729-2;Q99729-4;Q99729	Nucleus. Cytoplasm.
	DHX16	Putative pre-mRNA-splicing factor ATP-dependent RNA helicase DHX16			0.0672257	0.158983	24.8926	26.4886	A0A140T947;O60231;A0A140T9T4;Q5SQH5;A0A140T8Y5;A2AB15	A0A140T947;O60231;A0A140T9T4;Q5SQH5;A0A140T8Y5
	ANAPC1	Anaphase-promoting complex subunit 1			0.173255	0.158337	26.1516	25.8486	Q9H1A4;H0Y564;F8WAS1	Q9H1A4;H0Y564
	CIRH1A	Cirhin			0.0863761	0.154842	26.0229	26.655	A0A0J9YWM9;H3BSH7;Q969X6;A0A0J9YXV4;Q969X6-2;A0A0J9YWK2;Q969X6-3;H3BRM8	A0A0J9YWM9;H3BSH7;Q969X6;A0A0J9YXV4;Q969X6-2;A0A0J9YWK2;Q969X6-3
	PITPNB	Phosphatidylinositol transfer protein beta isoform			0.00920381	0.153676	27.6105	27.5029	P48739;P48739-3;B3KYB7;A0A0A0MSW4;P48739-2;B3KYB6	P48739;P48739-3;B3KYB7;A0A0A0MSW4;P48739-2;B3KYB6	Cytoplasm. Golgi apparatus.
	HNRNPL	Heterogeneous nuclear ribonucleoprotein L			0.177216	0.148869	32.2398	32.3298	P14866;M0QXS5;P14866-2;M0QYT0;M0R1W6;M0R076;B4DVF8;M0QYL7	P14866;M0QXS5;P14866-2	Nucleus, nucleoplasm. Cytoplasm.
	HNRNPH2	Heterogeneous nuclear ribonucleoprotein H2			0.106884	0.145612	29.9993	30.4359	P55795	P55795	Nucleus, nucleoplasm.
	CAMSAP2	Calmodulin-regulated spectrin-associated protein 2			0.00532815	0.143916	25.2383	26.5103	Q08AD1-2;Q08AD1-3;Q08AD1	Q08AD1-2;Q08AD1-3;Q08AD1	Cytoplasm, cytoskeleton. Golgi apparatus.
	MRPL19	39S ribosomal protein L19, mitochondrial			0.232784	0.130535	25.3929	24.9968	P49406;A0A0A0MRF4;S4R3W9	P49406;A0A0A0MRF4;S4R3W9	Mitochondrion.
	RNMTL1	rRNA methyltransferase 3, mitochondrial			0.063779	0.130535	25.3249	26.8238	Q9HC36;I3L0T6;I3L443	Q9HC36;I3L0T6;I3L443	Mitochondrion.
	DAP3	28S ribosomal protein S29, mitochondrial			0.0647449	0.129877	27.8841	25.6938	P51398-2;P51398-3;P51398;V9GYL9;V9GYW1;V9GYA7;V9GZ03;V9GYJ9;V9GZ61;V9GYC9;V9GYF7;V9GY11	P51398-2;P51398-3;P51398;V9GYL9;V9GYW1;V9GYA7;V9GZ03;V9GYJ9	Mitochondrion.
	PTCD3	Pentatricopeptide repeat domain-containing protein 3, mitochondrial			0.288299	0.129349	25.827	24.9011	Q96EY7;B8ZZQ4	Q96EY7	Mitochondrion.
	MSH2	DNA mismatch repair protein Msh2			0.0231843	0.129085	31.2396	30.8779	P43246;E9PHA6;P43246-2;C9J809	P43246;E9PHA6;P43246-2	Nucleus.
	HNRNPR	Heterogeneous nuclear ribonucleoprotein R			0.190678	0.128953	31.8945	31.7161	O43390;O43390-2;O43390-3;O43390-4;B4DT28	O43390;O43390-2;O43390-3;O43390-4;B4DT28	Nucleus. Microsome. Nucleus, nucleoplasm. Cytoplasm.
	PABPN1	Polyadenylate-binding protein 2			0.31371	0.124063	27.1061	26.1255	Q86U42-2;Q86U42;Q92843-2	Q86U42-2;Q86U42;Q92843-2	Nucleus. Cytoplasm. Nucleus speckle.
	DIS3	Exosome complex exonuclease RRP44			0.156267	0.123401	27.5252	28.9053	Q9Y2L1;G3V1J5;Q9Y2L1-2;F2Z2C0	Q9Y2L1;G3V1J5;Q9Y2L1-2;F2Z2C0	Cytoplasm. Nucleus, nucleolus. Nucleus, nucleoplasm. Nucleus.
	FEN1	Flap endonuclease 1			0.111031	0.122474	27.8782	28.0137	P39748;P39748-2;I3L3E9;F5H1Y3	P39748;P39748-2	Isoform 1: Nucleus, nucleolus. Nucleus, nucleoplasm.
	MAP2K2	Dual specificity mitogen-activated protein kinase kinase 2			0.0961269	0.122076	30.2954	30.6334	P36507;G5E9C7;M0R1B6	P36507;G5E9C7	Cytoplasm. Membrane; Peripheral membrane protein.
	MCM3	DNA replication licensing factor MCM3			0.0267293	0.121944	32.0097	31.125	P25205;P25205-2;J3KQ69;Q7Z6P5	P25205;P25205-2;J3KQ69	Nucleus.
	PLRG1	Pleiotropic regulator 1			0.232906	0.120086	26.8953	26.6919	O43660-2;O43660;D6RA26;B7Z982;H0YAA2;H0YA24	O43660-2;O43660;D6RA26	Nucleus. Nucleus speckle.
	PUS7	Pseudouridylate synthase 7 homolog			0.283092	0.118891	26.5949	26.4277	Q96PZ0;E7EUH7	Q96PZ0;E7EUH7
	AK2	Adenylate kinase 2, mitochondrial;Adenylate kinase 2, mitochondrial;Adenylate kinase 2, mitochondrial, N-terminally processed			0.282499	0.116897	27.2595	29.9351	F8W1A4;P54819-5;P54819-2;P54819;P54819-3;F8VZG5;P54819-6;G3V213;P54819-4;F8VY04;F8VPP1	F8W1A4;P54819-5;P54819-2;P54819;P54819-3;F8VZG5;P54819-6;G3V213;P54819-4;F8VY04	Mitochondrion intermembrane space.
	SFPQ	Splicing factor, proline- and glutamine-rich			0.183201	0.116098	33.7995	33.6807	P23246;P23246-2;H0Y9K7;H0Y9U2	P23246;P23246-2	Nucleus speckle. Nucleus matrix. Cytoplasm.
	HNRNPDL	Heterogeneous nuclear ribonucleoprotein D-like			0.235972	0.112767	30.6066	30.3557	O14979-3;O14979-2;A0A087WU03	O14979-3;O14979-2	Nucleus. Cytoplasm.
	AHCYL1;AHCYL2	Putative adenosylhomocysteinase 2;Adenosylhomocysteinase;Putative adenosylhomocysteinase 3			0.0352017	0.1121	30.6664	29.9745	O43865;O43865-2;H0Y8B3;Q96HN2-4;Q96HN2-3;Q96HN2-2;Q96HN2;C9K0S0	O43865;O43865-2;H0Y8B3;Q96HN2-4;Q96HN2-3;Q96HN2-2;Q96HN2	Endoplasmic reticulum. Cytoplasm, cytosol. Microsome. Apical cell membrane.
	TRMT61A	tRNA (adenine(58)-N(1))-methyltransferase catalytic subunit TRMT61A			0.240742	0.110631	22.5644	23.4691	Q96FX7;H0Y2Q1	Q96FX7;H0Y2Q1	Nucleus.
	MSH3	DNA mismatch repair protein Msh3			0.115965	0.107956	27.539	27.4564	P20585	P20585
	CECR5	Cat eye syndrome critical region protein 5			0.239031	0.103128	26.9675	26.9217	Q9BXW7-2;Q9BXW7	Q9BXW7-2;Q9BXW7
	FERMT1	Fermitin family homolog 1			0.0102069	0.100709	26.4339	25.1121	Q9BQL6-4;Q9BQL6-2;Q9BQL6;G3V1L6;Q5JWV4	Q9BQL6-4;Q9BQL6-2;Q9BQL6;G3V1L6	Cytoplasm, cytoskeleton. Cell junction, focal adhesion. Cell projection, ruffle membrane; Peripheral membrane protein; Cytoplasmic side.
	MCM5	DNA replication licensing factor MCM5;DNA helicase			0.00934718	0.0978804	31.4365	31.6533	P33992;B1AHB1;B1AHA9;B1AHB2	P33992;B1AHB1	Nucleus. Cytoplasm, cytosol.
	RPL10	60S ribosomal protein L10			0.0186342	0.0959919	33.331	33.5577	X1WI28;P27635;F8W7C6;A0A087WV22;H7C123;H7C2C5;Q96L21;B8A6G2;A6QRI9	X1WI28;P27635;F8W7C6;A0A087WV22;H7C123;H7C2C5
	RPL28	60S ribosomal protein L28			0.0583859	0.0936954	32.3322	32.4781	P46779;H0YKD8;P46779-2;P46779-3;H0YMF4;P46779-4;P46779-5;H0YLP6	P46779;H0YKD8;P46779-2;P46779-3;H0YMF4;P46779-4;P46779-5;H0YLP6
	MCM6	DNA replication licensing factor MCM6			0.0388575	0.0935602	32.4101	31.8669	Q14566	Q14566	Nucleus.
	PACSIN3	Protein kinase C and casein kinase substrate in neurons protein 3			0.049352	0.0930192	27.3411	28.2769	A0A0C4DGG1;Q9UKS6;E9PIY1;E9PJ75;E9PNM9;H0YDM6	A0A0C4DGG1;Q9UKS6;E9PIY1
	SMC4	Structural maintenance of chromosomes protein;Structural maintenance of chromosomes protein 4			0.127369	0.0926134	30.8299	31.5517	E9PD53;Q9NTJ3;Q9NTJ3-2;C9JR83;C9J578;C9J9E4;C9JVD8;C9JWF0;C9IYK2;C9JJ64	E9PD53;Q9NTJ3;Q9NTJ3-2	Nucleus.
	BLM	Bloom syndrome protein			0.033793	0.0912598	28.0091	27.8719	H0YNU5;P54132	H0YNU5;P54132
	PARP9	Poly [ADP-ribose] polymerase 9			0.358846	0.0905825	27.0056	27.0964	Q8IXQ6-3;Q8IXQ6-2;Q8IXQ6	Q8IXQ6-3;Q8IXQ6-2;Q8IXQ6	Cytoplasm, cytosol. Nucleus.
	IPO4	Importin-4			0.183455	0.0894982	27.8702	29.3991	Q8TEX9;Q8TEX9-2;H0YN14;H0YMR4;H0YN07;H0YLV0;H0YL92	Q8TEX9;Q8TEX9-2;H0YN14	Cytoplasm. Nucleus.
	PTPN11	Tyrosine-protein phosphatase non-receptor type 11			0.0807941	0.0892269	29.1878	30.1293	Q06124-2;Q06124;Q06124-3;H0YF12;A0A0U1RRI0	Q06124-2;Q06124;Q06124-3	Cytoplasm. Nucleus.
	GNA13	Guanine nucleotide-binding protein subunit alpha-13			0.0747794	0.0888201	28.4945	28.563	Q14344;Q14344-2;E9PC54;Q03113-3;Q03113-2;P19086;Q03113	Q14344;Q14344-2	Cell membrane; Lipid-anchor. Melanosome. Cytoplasm. Nucleus.
	CAMK2D	Calcium/calmodulin-dependent protein kinase type II subunit delta			0.0319598	0.0874628	24.6441	26.1867	D6R938;E9PBG7;E9PF82;Q13557-8;Q13557-12;Q13557-9;Q13557-10;Q13557-5;Q13557;Q13557-3;Q13557-6;Q13557-4;Q13557-11;H0Y9J2	D6R938;E9PBG7;E9PF82;Q13557-8;Q13557-12;Q13557-9;Q13557-10;Q13557-5;Q13557;Q13557-3;Q13557-6;Q13557-4;Q13557-11
	SMC2	Structural maintenance of chromosomes protein 2			0.0742315	0.0867838	31.7324	30.4166	O95347;O95347-2;Q5T821;A0A0C4DGE5	O95347;O95347-2	Nucleus. Cytoplasm. Chromosome.
	UQCRC2	Cytochrome b-c1 complex subunit 2, mitochondrial			0.121944	0.0848807	32.8328	32.7665	P22695;H3BRG4;H3BSJ9;H3BP04;H3BUE4;H3BUI9;A0A087WVZ4	P22695;H3BRG4;H3BSJ9	Mitochondrion inner membrane; Peripheral membrane protein; Matrix side.
	ELAVL1	ELAV-like protein 1			0.0433446	0.0795658	32.0918	31.9462	Q15717;Q15717-2;M0QZR9;M0R055;B1AM48;B1APY9;B1APY8;A0A0A0MRX1;A0A0R4J2E6;Q12926-2;Q12926;P26378-4;P26378-2;P26378-5;P26378;P26378-3	Q15717;Q15717-2;M0QZR9	Cytoplasm. Nucleus.
	C5orf51	UPF0600 protein C5orf51			0.0237521	0.0743684	26.1731	22.8506	A0A0C4DGW6;A6NDU8	A0A0C4DGW6;A6NDU8
	MRPS9	28S ribosomal protein S9, mitochondrial			0.130931	0.0731348	27.7691	25.2013	P82933	P82933	Mitochondrion.
	STAT5B;STAT5A	Signal transducer and activator of transcription 5B;Signal transducer and activator of transcription;Signal transducer and activator of transcription 5A			0.156267	0.0713507	27.4578	26.4064	P51692;K7EK35;P42229;P42229-2;C9J4I3;K7EM17;C9JVV6;K7EIF9	P51692;K7EK35;P42229;P42229-2	Cytoplasm. Nucleus.
	ARHGEF2	Rho guanine nucleotide exchange factor 2			0.0709388	0.0713507	29.636	30.3197	V9GYM8;Q92974-3;Q92974-2;Q92974;V9GZ14;V9GYF5;V9GYG5;V9GYF0;Q5VY93;V9GZ58	V9GYM8;Q92974-3;Q92974-2;Q92974
	MRPL37	39S ribosomal protein L37, mitochondrial			0.231924	0.0701145	26.0695	25.7189	Q9BZE1;A6NHR2;S4R369;H0Y4J2	Q9BZE1;A6NHR2;S4R369;H0Y4J2	Mitochondrion.
	ARID1A	AT-rich interactive domain-containing protein 1A			0.250113	0.0680517	24.8107	27.0767	H0Y488;A0A1B0GTU5;O14497-3;O14497;O14497-2;A0A087WUV6	H0Y488;A0A1B0GTU5;O14497-3;O14497;O14497-2;A0A087WUV6	Nucleus.
	MCU	Calcium uniporter protein, mitochondrial			0.0102069	0.0680517	28.9362	28.7877	Q8NE86-3;Q8NE86;Q8NE86-2;S4R468	Q8NE86-3;Q8NE86;Q8NE86-2;S4R468	Mitochondrion inner membrane; Multi-pass membrane protein.
	LAMA1	Laminin subunit alpha-1			0.438506	0.0647449	23.9108	25.7282	P25391	P25391	Secreted, extracellular space, extracellular matrix, basement membrane.
	PPP2R5D	Serine/threonine-protein phosphatase 2A 56 kDa regulatory subunit delta isoform			0.0592169	0.063779	27.5808	27.2409	E9PFR3;Q14738-3;Q14738-2;Q14738;H0Y8C4;H0YJ35;H0YJU0;H7C5Q9	E9PFR3;Q14738-3;Q14738-2;Q14738;H0Y8C4
	GNL1	Guanine nucleotide-binding protein-like 1			0.749491	0.063641	26.4064	25.6985	P36915;A2AB27;A0A140T8Y2;P36915-2	P36915;A2AB27
	MRPS27	28S ribosomal protein S27, mitochondrial			0.0436244	0.0630887	27.7589	28.7326	G5EA06;Q92552;Q92552-2;D6RH20;D6RJC7;E5RJ73	G5EA06;Q92552;Q92552-2;D6RH20;D6RJC7
	TIAL1	Nucleolysin TIAR			0.0267293	0.0629506	28.8814	28.7611	Q01085;Q01085-2;E7ETJ9;E7ETC0;A6NKZ9;F8WE16	Q01085;Q01085-2;E7ETJ9	Cytoplasm. Nucleus. Cytoplasmic granule.
	DDX42	ATP-dependent RNA helicase DDX42			0.174534	0.0619835	28.325	29.7502	Q86XP3;Q86XP3-2;A0A0A0MSJ0;J3QRI2;J3KTK9	Q86XP3;Q86XP3-2;A0A0A0MSJ0	Cytoplasm. Nucleus speckle. Nucleus, Cajal body.
	OXA1L	Mitochondrial inner membrane protein OXA1L			0.0915306	0.0611541	28.1743	26.7753	S4R3Q9;J3KNA0;Q15070-2;Q15070;E7EVY0;C9JC63;Q15070-3	S4R3Q9;J3KNA0;Q15070-2;Q15070;E7EVY0;C9JC63;Q15070-3	Membrane; Multi-pass membrane protein.
	PRKAG1	5-AMP-activated protein kinase subunit gamma-1			0.0344974	0.0594937	29.1919	28.9469	F8VYY9;P54619-2;P54619;P54619-3;H0YIC9;H0YHF8;F8VPF5;F8VVA3;F8VZX1;F8VSL2;F8VSH3;F8VRY2;E9PGP6;Q9UGJ0-2;Q9UGJ0-3;Q9UGJ0	F8VYY9;P54619-2;P54619;P54619-3;H0YIC9
	SSBP1	Single-stranded DNA-binding protein, mitochondrial			0.550113	0.0590784	29.7044	30.0108	C9K0U8;A0A0G2JLD8;E7EUY5;Q04837	C9K0U8;A0A0G2JLD8;E7EUY5;Q04837
	GDA	Guanine deaminase			0.0749164	0.0581087	31.8593	31.8227	Q9Y2T3;Q9Y2T3-3;Q9Y2T3-2;Q5SZC6;H0YDZ7;Q5SZC3;Q5SZC5	Q9Y2T3;Q9Y2T3-3;Q9Y2T3-2;Q5SZC6
	SMYD5	SET and MYND domain-containing protein 5			0.00115371	0.0576928	26.3995	25.3034	Q6GMV2;E2QRN5;F8WEJ9;C9IYN9	Q6GMV2;E2QRN5;F8WEJ9;C9IYN9
	POLDIP3;PDIP46	Polymerase delta-interacting protein 3			0.160146	0.0567222	27.0217	24.7421	F6VRR5;Q9BY77-2;Q9BY77;Q6R954;F8WEE2;Q8WUT1;F8WCX5	F6VRR5;Q9BY77-2;Q9BY77;Q6R954;F8WEE2;Q8WUT1;F8WCX5
	PRPF31	U4/U6 small nuclear ribonucleoprotein Prp31			0.130931	0.0554733	26.9951	26.2434	Q8WWY3-4;Q8WWY3;E7EVX8;Q8WWY3-3;Q8WWY3-2;E7EU94;E7ESX0;E7EN72	Q8WWY3-4;Q8WWY3;E7EVX8;Q8WWY3-3;Q8WWY3-2	Nucleus. Nucleus speckle. Nucleus, Cajal body.
	BCAR3	Breast cancer anti-estrogen resistance protein 3			0.0186342	0.054779	29.7837	28.502	O75815-3;O75815;O75815-2	O75815-3;O75815;O75815-2
	EWSR1	RNA-binding protein EWS			0.00446549	0.0543624	31.2398	30.9875	B0QYK0;Q01844-6;Q01844-3;Q01844;Q01844-5;H7BY36;A0A0D9SFL3;C9JGE3;Q01844-2;Q01844-4	B0QYK0;Q01844-6;Q01844-3;Q01844;Q01844-5;H7BY36;A0A0D9SFL3;C9JGE3;Q01844-2
	RBM15	Putative RNA-binding protein 15			0.137241	0.0524158	27.5667	27.8099	A0A087WWP4;Q96T37-4;Q96T37-2;Q96T37-3;Q96T37	A0A087WWP4;Q96T37-4;Q96T37-2;Q96T37-3;Q96T37
	UNC45A	Protein unc-45 homolog A			0.0483758	0.0508847	30.1982	29.4427	Q9H3U1-2;Q9H3U1;Q9H3U1-3	Q9H3U1-2;Q9H3U1	Cytoplasm. Cytoplasm, perinuclear region. Nucleus.
	PDHB	Pyruvate dehydrogenase E1 component subunit beta, mitochondrial			0.128425	0.0506061	29.7202	30.0878	P11177-2;P11177;P11177-3;C9J634;F8WF02	P11177-2;P11177;P11177-3;C9J634	Mitochondrion matrix.
	RPL26	60S ribosomal protein L26			0.0172092	0.0506061	32.9348	33.2446	P61254;J3QRI7;J3QQQ9;J3QQV1;J3KTJ8;J3QRC4;J3KSS0	P61254;J3QRI7;J3QQQ9;J3QQV1;J3KTJ8;J3QRC4
	IKBKAP	Elongator complex protein 1			0.024887	0.0490731	31.3114	31.1192	O95163;F5H2T0;H0YDF3	O95163;F5H2T0	Cytoplasm. Nucleus.
	UBA3	NEDD8-activating enzyme E1 catalytic subunit			0.0302654	0.0429245	27.7708	26.1557	Q8TBC4-2;Q8TBC4;F8W8D4;F8WF86	Q8TBC4-2;Q8TBC4;F8W8D4
	HSP90AB2P	Putative heat shock protein HSP 90-beta 2			0.567253	0.0413831	32.0906	32.0932	Q58FF8	Q58FF8	Cytoplasm.
	HNRNPH1	Heterogeneous nuclear ribonucleoprotein H;Heterogeneous nuclear ribonucleoprotein H, N-terminally processed			0.0294175	0.0411028	34.36	34.2628	G8JLB6;P31943;E9PCY7;D6RBM0;D6RIT2;D6RIU0;H0YB39;D6RAM1;E5RGV0;D6R9T0;D6RFM3;E7EN40;D6RDU3;D6RJ04;D6RIH9;E7EQJ0;H0YBD7;D6RDL0;H0YBG7;D6RF17;E5RGH4;D6R9D3;H0YAQ2;E5RJ94	G8JLB6;P31943;E9PCY7;D6RBM0;D6RIT2;D6RIU0;H0YB39
	EPS8L2	Epidermal growth factor receptor kinase substrate 8-like protein 2			0.0821575	0.0395595	25.6924	27.1425	Q9H6S3;Q9H6S3-3;Q9H6S3-2;E9PN68;E9PLN2;E9PNT0;E9PLH1;A0A087WX39	Q9H6S3;Q9H6S3-3	Cytoplasm. Cell projection, stereocilium.
	ARHGAP21	Rho GTPase-activating protein 21			0.144177	0.0387171	27.6235	27.7042	Q5T5U3;A0A087WW76;A0A1B0GV73;E7ESW5;F8W9U9;Q5T5U3-3;A0A1B0GTZ9;Q5JSD8;H0Y468	Q5T5U3;A0A087WW76;A0A1B0GV73	Golgi apparatus membrane; Peripheral membrane protein. Cell junction. Cytoplasmic vesicle membrane; Peripheral membrane protein. Cytoplasm, cytoskeleton.
	HNRNPA2B1	Heterogeneous nuclear ribonucleoproteins A2/B1			0.212134	0.0382958	35.3271	34.9541	P22626;P22626-2;A0A087WUI2	P22626;P22626-2;A0A087WUI2	Nucleus, nucleoplasm. Cytoplasmic granule. Secreted, exosome.
	RPS28	40S ribosomal protein S28			0.123666	0.0377336	27.0301	26.959	P62857	P62857	Cytoplasm, cytosol. Cytoplasm. Rough endoplasmic reticulum.
	ST13;ST13P5;ST13P4	Hsc70-interacting protein;Putative protein FAM10A5;Putative protein FAM10A4			0.0563061	0.0377336	30.1523	30.1444	P50502;Q3KNR6;Q8NFI4;H7C3I1;Q8IZP2;F6VDH7;F8WAQ7	P50502;Q3KNR6;Q8NFI4;H7C3I1;Q8IZP2;F6VDH7	Cytoplasm.
	PURB	Transcriptional activator protein Pur-beta			0.0681893	0.0361869	26.4228	25.4259	Q96QR8	Q96QR8	Nucleus.
	SCAF11	Protein SCAF11			0.266996	0.0352017	25.6906	24.9307	F8VXG7;Q99590-2;Q99590;A0A0A0MTP7	F8VXG7;Q99590-2;Q99590;A0A0A0MTP7
	NONO	Non-POU domain-containing octamer-binding protein			0.0422241	0.0343565	33.7925	33.6681	Q15233;Q15233-2;H7C367;C9JYS8;C9IZL7;C9J4X2	Q15233;Q15233-2;H7C367;C9JYS8	Nucleus. Nucleus, nucleolus. Nucleus speckle.
	PRPS1	Ribose-phosphate pyrophosphokinase 1			0.0142124	0.032524	30.7059	30.4819	P60891;B1ALA9;P60891-2;B7ZB02;B1ALA7	P60891;B1ALA9;P60891-2
	DDX39A	ATP-dependent RNA helicase DDX39A			0.123401	0.0319598	32.4887	31.8082	O00148;O00148-2;O00148-3;K7EQN7;K7EPJ3;A0A0D9SEM9;K7EN69;K7ENP6;A0A0G2JHN7;K7EL56;K7EIL8;F6U6E2;F6S2B7;F6SXL5	O00148;O00148-2;O00148-3;K7EQN7	Nucleus. Cytoplasm.
	CHAMP1	Chromosome alignment-maintaining phosphoprotein 1			0.102725	0.0306892	25.7692	23.8705	Q96JM3	Q96JM3	Nucleus. Chromosome. Chromosome, centromere, kinetochore. Cytoplasm, cytoskeleton, spindle.
	RPL22	60S ribosomal protein L22			0.0306892	0.0292761	32.8012	32.9133	P35268;K7EP65;K7EKS7;K7ELC4;K7EMH1;K7ERI7;K7EJT5	P35268;K7EP65;K7EKS7;K7ELC4;K7EMH1;K7ERI7;K7EJT5
	DHX29	ATP-dependent RNA helicase DHX29			0.0932897	0.0277203	29.9997	30.1588	A0A087WYN9;Q7Z478;H0Y8L1	A0A087WYN9;Q7Z478	Cytoplasm.
	QTRTD1	Queuine tRNA-ribosyltransferase subunit QTRTD1			0.0278618	0.0257376	26.1073	25.5764	Q9H974-2;Q9H974-3;Q9H974;Q9H974-4	Q9H974-2;Q9H974-3;Q9H974;Q9H974-4	Cytoplasm. Mitochondrion outer membrane; Peripheral membrane protein; Cytoplasmic side.
	PTPN12	Tyrosine-protein phosphatase non-receptor type 12			0.0533895	0.0255958	26.0481	25.4178	Q05209-2;Q05209-3;Q05209;H0YC15;H3BM04	Q05209-2;Q05209-3;Q05209	Cytoplasm. Cell junction, focal adhesion. Cell projection, podosome.
	CARM1	Histone-arginine methyltransferase CARM1			0.0681893	0.0244615	30.9654	30.7445	Q86X55-1;Q86X55;Q86X55-2;K7EQA8;K7EPK1;K7EK20;K7EQB9;K7EIQ8	Q86X55-1;Q86X55;Q86X55-2;K7EQA8	Nucleus. Cytoplasm.
	HSPA6;HSPA7	Heat shock 70 kDa protein 6;Putative heat shock 70 kDa protein 7			0.274053	0.0224743	33.2522	33.2214	P17066;P48741	P17066;P48741
	ABCF3	ATP-binding cassette sub-family F member 3			0.041243	0.0213375	30.8591	30.6756	Q9NUQ8-2;Q9NUQ8	Q9NUQ8-2;Q9NUQ8
	SF3B1	Splicing factor 3B subunit 1			0.0581087	0.0209111	32.4042	32.0858	O75533;B4DGZ4;H7C341;O75533-2;F8WC19	O75533	Nucleus. Nucleus speckle.
	PFKL	ATP-dependent 6-phosphofructokinase, liver type			0.037312	0.0203421	30.6891	30.6485	P17858;P17858-2	P17858;P17858-2	Cytoplasm.
	ZADH2	Zinc-binding alcohol dehydrogenase domain-containing protein 2			0.0113525	0.0192037	23.583	23.325	Q8N4Q0-2;Q8N4Q0	Q8N4Q0-2;Q8N4Q0	Peroxisome.
	DDX5	Probable ATP-dependent RNA helicase DDX5			0.0234682	0.0190613	34.6089	34.407	P17844;J3KTA4;P17844-2;J3QRQ7;J3QSF1;J3KRZ1;J3KRX8;J3QR02;X6RLV5;J3QKN9;J3QRN5;J3QS79;J3QLG9;J3QR62	P17844;J3KTA4;P17844-2	Nucleus, nucleolus.
	ECM29;KIAA0368	Proteasome-associated protein ECM29 homolog			0.00662125	0.017922	31.6012	31.5888	Q5VYK3;J3KN16;R4GMY1;F6XAQ5;R4GMY3	Q5VYK3;J3KN16	Endoplasmic reticulum. Endoplasmic reticulum-Golgi intermediate compartment. Endosome. Cytoplasm, cytoskeleton, microtubule organizing center, centrosome. Nucleus. Endosome, multivesicular body. Cytoplasmic vesicle.
	PFKM	ATP-dependent 6-phosphofructokinase, muscle type			0.0626743	0.0159258	31.2833	31.5007	P08237;P08237-3;P08237-2;F8VNX2;F8VZQ1;F8VX13;F8VSL1;F8VP00;F8W1J8;F8VSF7;F8VW30;F8VUB8;F8VYK8;F8VTQ3;F8VZI0;H0YHB8;F8VVE3	P08237;P08237-3;P08237-2	Cytoplasm.
	IQGAP1	Ras GTPase-activating-like protein IQGAP1			0.0447438	0.0137839	35.8679	35.8555	P46940;A0A0J9YXZ5;H0YLE8;A0A087X225;H0YKA5;A0A087WWP1;F2Z2E2;Q86VI3;E9PDT6	P46940;A0A0J9YXZ5;H0YLE8	Cell membrane. Nucleus. Cytoplasm.
	U2AF2	Splicing factor U2AF 65 kDa subunit			0.169412	0.0129261	27.5332	23.0028	K7ENG2;P26368-2;P26368	K7ENG2;P26368-2;P26368	Nucleus.
	RRP7A	Ribosomal RNA-processing protein 7 homolog A			0.105678	0.0123541	27.9246	27.083	Q9Y3A4	Q9Y3A4
	PPME1	Protein phosphatase methylesterase 1			0.0557509	0.0116388	30.0776	30.1157	Q9Y570;Q9Y570-4;Q9Y570-2;Q9Y570-3	Q9Y570;Q9Y570-4;Q9Y570-2
	KHSRP	Far upstream element-binding protein 2			0.0441843	0.0107799	33.2668	32.9624	Q92945;A0A087WTP3;M0R0I5;M0QYH3;M0R3J3;M0QXW7;M0R0C6;M0R251;M0QYG1;M0R263	Q92945;A0A087WTP3;M0R0I5	Nucleus. Cytoplasm.
	EIF2AK2	Interferon-induced, double-stranded RNA-activated protein kinase			0.122341	0.0097772	25.1628	28.4694	P19525;P19525-2;F8WBH4;C9JZT2	P19525;P19525-2	Cytoplasm. Nucleus. Cytoplasm, perinuclear region.
	HNRNPA3	Heterogeneous nuclear ribonucleoprotein A3			0.220082	0.00891703	31.6915	31.3942	P51991;H7C1J8	P51991	Nucleus.
	GPN3	GPN-loop GTPase 3			0.0698396	0.00619029	25.0129	24.6607	S4R3M7;Q9UHW5;Q9UHW5-2	S4R3M7;Q9UHW5;Q9UHW5-2
	EIF4E	Eukaryotic translation initiation factor 4E			0.0124972	0.00590291	27.4153	29.8451	P06730;P06730-2;D6RBW1;P06730-3;H0Y8J7;D6RFJ3	P06730;P06730-2;D6RBW1;P06730-3;H0Y8J7	Cytoplasm, P-body. Cytoplasm.
	ERAL1	GTPase Era, mitochondrial			0.195474	0.0050406	24.482	23.5882	O75616;J3QT61;J3QSB2;J3QRV9;O75616-2	O75616;J3QT61;J3QSB2;J3QRV9;O75616-2	Mitochondrion matrix. Mitochondrion inner membrane; Peripheral membrane protein.
	SRM	Spermidine synthase			0.0993626	0.0048968	28.9888	28.1251	P19623;K7EL89;K7EKM4;K7ESL0;K7EQ47	P19623
	XPO7	Exportin-7			0.0199154	0.00432164	27.9779	28.2781	E7ESC6;Q9UIA9;E5RIW1;H0YBE1	E7ESC6;Q9UIA9	Nucleus.
	PRPF6	Pre-mRNA-processing factor 6			0.0357646	0.00331442	29.58	29.5935	O94906;O94906-2	O94906;O94906-2	Nucleus, nucleoplasm. Nucleus speckle.
	EEF1E1;EEF1E1-BLOC1S5	Eukaryotic translation elongation factor 1 epsilon-1			0.188274	0.00302647	28.8742	28.7701	D6RBD7;C9J1V9;O43324-2;O43324;H0YAL7	D6RBD7;C9J1V9;O43324-2;O43324;H0YAL7
	FAM120A	Constitutive coactivator of PPAR-gamma-like protein 1			0.0589399	0.00158601	31.3414	30.7016	Q9NZB2;Q9NZB2-6;Q9NZB2-4;A0A0C4DG79;Q9NZB2-5;Q9NZB2-2;A0A0C4DH52;Q5T035	Q9NZB2;Q9NZB2-6;Q9NZB2-4;A0A0C4DG79	Cytoplasm. Cell membrane; Peripheral membrane protein; Cytoplasmic side.
	ACTB	Actin, cytoplasmic 1;Actin, cytoplasmic 1, N-terminally processed			0.0282862	0.000865329	30.2878	30.1718	P60709;G5E9R0;E7EVS6;C9JZR7;C9JTX5;C9JUM1;F8WCH0	P60709	Cytoplasm, cytoskeleton.
	PARVA;PARVB	Alpha-parvin;Beta-parvin			0.014641	0	25.4692	26.165	J3KNQ4;Q9NVD7;E9PS97;A0A087WZB5;Q9HBI1-3;Q9HBI1;Q9HBI1-2	J3KNQ4;Q9NVD7;E9PS97;A0A087WZB5;Q9HBI1-3;Q9HBI1;Q9HBI1-2
	SPATS2	Spermatogenesis-associated serine-rich protein 2			0.0777899	-0.00179007	27.7298	27.1192	Q86XZ4;F8VS10	Q86XZ4;F8VS10	Cytoplasm.
	ACOT7	Cytosolic acyl coenzyme A thioester hydrolase			0.042084	-0.00197787	30.0707	29.4287	O00154-6;O00154-4;O00154-7;O00154;O00154-5;K7EKP8;O00154-2;O00154-3;Q6ZUV0	O00154-6;O00154-4;O00154-7;O00154;O00154-5;K7EKP8;O00154-2;O00154-3	Isoform 4: Cytoplasm.; Isoform 6: Cytoplasm.; Isoform 1: Mitochondrion.; Isoform 5: Mitochondrion.
	LONP1	Lon protease homolog, mitochondrial			0.0475383	-0.00267147	31.0966	30.7854	K7EJE8;K7EKE6;P36776-2;P36776;P36776-3;K7ER27;K7ERR6;K7ER56;K7EQF8	K7EJE8;K7EKE6;P36776-2;P36776;P36776-3	Mitochondrion matrix.
	ETFA	Electron transfer flavoprotein subunit alpha, mitochondrial			-0.126077	-0.00277261	26.3864	25.3913	P13804-2;P13804;H0YK49;H0YL83	P13804-2;P13804;H0YK49	Mitochondrion matrix.
	PDHA1	Pyruvate dehydrogenase E1 component subunit alpha, somatic form, mitochondrial			0.173639	-0.00294614	28.0693	28.3168	P08559;P08559-2;P08559-4;P08559-3;Q5JPU3;Q5JPT9;P29803;Q5JPU0;Q5JPU1;Q5JPU2	P08559;P08559-2;P08559-4;P08559-3	Mitochondrion matrix.
	C2orf47	Uncharacterized protein C2orf47, mitochondrial			-0.0873961	-0.00306179	27.3738	26.0994	Q8WWC4;H7C0V0	Q8WWC4;H7C0V0	Mitochondrion matrix.
	SLK	STE20-like serine/threonine-protein kinase			-0.0930633	-0.00405968	30.3528	30.663	Q9H2G2-2;Q9H2G2	Q9H2G2-2;Q9H2G2	Cytoplasm.
	DIDO1	Death-inducer obliterator 1			0.0497701	-0.00407417	27.0557	26.6518	Q9BTC0;Q9BTC0-1;Q9BTC0-2;Q9BTC0-3	Q9BTC0;Q9BTC0-1	Cytoplasm. Nucleus. Cytoplasm, cytoskeleton, spindle.
	DDB1	DNA damage-binding protein 1			-0.235909	-0.00442139	30.9182	31.4258	Q16531;F5GY55;Q16531-2;F5GWI0;F5GZY8;F5H2L3;F5GYG8;F5H198	Q16531;F5GY55	Cytoplasm. Nucleus.
	PKN2	Serine/threonine-protein kinase N2			-0.0983357	-0.00475429	30.8315	31.1658	Q16513-3;Q16513-2;Q16513;Q16513-4;Q16513-5;B1AL79;H0Y5V5;H0Y429;Q6P5Z2	Q16513-3;Q16513-2;Q16513;Q16513-4;Q16513-5	Cytoplasm. Nucleus. Membrane. Cell projection, lamellipodium. Cytoplasm, cytoskeleton. Cleavage furrow. Midbody. Cell junction.
	TRUB1	Probable tRNA pseudouridine synthase 1			-0.200846	-0.00527548	25.3076	25.2011	Q8WWH5	Q8WWH5
	HNRNPA0	Heterogeneous nuclear ribonucleoprotein A0			0.0903115	-0.00544923	32.6971	32.4042	Q13151	Q13151	Nucleus.
	RPS14	40S ribosomal protein S14			-0.00297501	-0.00556507	32.3132	32.1773	P62263;H0YB22;E5RH77	P62263;H0YB22;E5RH77
	CAMK1D	Calcium/calmodulin-dependent protein kinase type 1D			-0.208644	-0.0056665	25.8091	26.1366	A0A087WUR6;Q8IU85;Q8IU85-2	A0A087WUR6;Q8IU85;Q8IU85-2
	PKM	Pyruvate kinase PKM;Pyruvate kinase			0.0629506	-0.00570993	37.0212	36.8996	P14618;P14618-3;B4DNK4;H3BUW1;H3BTJ2;H3BT25;H3BU13;H3BN34;H3BQZ3;P30613-2;P30613	P14618;P14618-3;B4DNK4	Cytoplasm. Nucleus.
	GCN1L1	Translational activator GCN1			0.0992279	-0.00624598	32.9805	32.8775	Q92616	Q92616	Cytoplasm.
	TBC1D4	TBC1 domain family member 4			-0.0224343	-0.00627491	29.4457	29.894	O60343-2;O60343-3;O60343;O60343-4;O60343-5;Q5JU47	O60343-2;O60343-3;O60343	Cytoplasm.
	DYNC1LI1	Cytoplasmic dynein 1 light intermediate chain 1			-0.087626	-0.00657921	30.1293	27.9522	Q9Y6G9;E9PHI6;C9JGM7;C9JLW1	Q9Y6G9;E9PHI6	Cytoplasm. Chromosome, centromere, kinetochore. Cytoplasm, cytoskeleton, spindle pole.
	PLXNB2	Plexin-B2			-0.713521	-0.00659373	25.506	26.1079	O15031;A0A087WU36;E2PU09;H0Y7X5;A6QRH1;H0YAM9;A6QRG9;F5H3A2;B4DHQ7;O60486	O15031	Cell membrane; Single-pass type I membrane protein.
	RQCD1	Cell differentiation protein RCD1 homolog			-0.160395	-0.00662275	24.8575	26.8734	Q92600;Q92600-3;Q92600-2	Q92600;Q92600-3;Q92600-2	Nucleus. Cytoplasm, P-body.
	TUBAL3	Tubulin alpha chain-like 3			0.0681893	-0.00723156	28.1786	26.4667	A6NHL2-2;A6NHL2	A6NHL2-2;A6NHL2	Cytoplasm, cytoskeleton.
	PSMD10	26S proteasome non-ATPase regulatory subunit 10			0.0050406	-0.00730407	26.2624	28.7392	B1AJY5;B1AJY7;O75832;B1AJY6;O75832-2	B1AJY5;B1AJY7;O75832;B1AJY6;O75832-2
	HSPA1L	Heat shock 70 kDa protein 1-like			-0.717596	-0.00756511	27.3364	27.9393	Q53FA3;P34931	Q53FA3;P34931
	HNRNPD	Heterogeneous nuclear ribonucleoprotein D0			0.0761487	-0.008392	32.7018	32.6414	Q14103-3;Q14103;H0Y8G5;H0YA96;D6RAF8;D6RF44;D6RD83	Q14103-3;Q14103;H0Y8G5;H0YA96;D6RAF8;D6RF44	Nucleus. Cytoplasm.
	EEF1A1P5;EEF1A1	Putative elongation factor 1-alpha-like 3;Elongation factor 1-alpha 1;Elongation factor 1-alpha			0.0254541	-0.00859519	36.5906	36.3475	Q5VTE0;P68104;A0A087WVQ9;P68104-2;A0A087WV01;Q05639;A6PW80;Q5JR01	Q5VTE0;P68104;A0A087WVQ9;P68104-2;A0A087WV01	Cytoplasm.
	PPP2R2A	Serine/threonine-protein phosphatase 2A 55 kDa regulatory subunit B alpha isoform			-0.0569564	-0.00879832	30.7142	30.449	P63151;P63151-2;E5RIY1;E5RFR9;Q9Y2T4-3;Q00005-6;Q9Y2T4-4;Q00005;Q00005-2;Q9Y2T4;Q00005-3;Q66LE6;Q00005-4;Q00005-5;Q00005-7;H0YB06	P63151;P63151-2
	DDX27	Probable ATP-dependent RNA helicase DDX27			-0.183949	-0.00897258	27.0762	26.747	B7Z6D5;Q96GQ7;A0A087WYH5;A0A087X059	B7Z6D5;Q96GQ7
	MRE11A	Double-strand break repair protein MRE11A			0.15056	-0.00905962	27.8572	28.6982	F8W7U8;P49959-2;P49959;P49959-3;F5GXT0;F5H742;F5H256	F8W7U8;P49959-2;P49959;P49959-3
	THUMPD3	THUMP domain-containing protein 3			-0.0053479	-0.00932098	29.0599	28.1914	Q9BV44;H7C3J3;H7C0R6;C9J9V2	Q9BV44;H7C3J3
	PDIA4	Protein disulfide-isomerase A4			-0.166875	-0.00958238	28.1309	27.6951	P13667	P13667	Endoplasmic reticulum lumen. Melanosome.
	MAT2A	S-adenosylmethionine synthase isoform type-2			-0.0046964	-0.00977119	31.9438	31.6948	P31153;P31153-2;Q00266	P31153;P31153-2
	MAGED2	Melanoma-associated antigen D2			-0.198775	-0.0107737	28.1472	27.9369	Q5H909;Q9UNF1-2;Q9UNF1;Q5H907	Q5H909;Q9UNF1-2;Q9UNF1;Q5H907
	ACLY	ATP-citrate synthase			-0.103069	-0.0115153	34.0012	34.0028	P53396;P53396-2;P53396-3;K7EIE7;K7ESG8	P53396;P53396-2;P53396-3	Cytoplasm.
	PARG	Poly(ADP-ribose) glycohydrolase			-0.0377249	-0.0117479	26.2015	25.159	Q86W56-5;Q86W56-4;Q86W56-3;Q86W56-2;Q86W56	Q86W56-5;Q86W56-4;Q86W56-3;Q86W56-2;Q86W56	Isoform 1: Nucleus.
	PSMD13	26S proteasome non-ATPase regulatory subunit 13			0.0503276	-0.0118788	30.8906	29.2926	Q9UNM6;Q9UNM6-2;J3KNQ3;A0A087WUL9;E9PL38;H0YD73;E9PQG3;E9PPD2;F8W8J6	Q9UNM6;Q9UNM6-2;J3KNQ3;A0A087WUL9;E9PL38;H0YD73
	HSPA5	78 kDa glucose-regulated protein			-0.0779087	-0.0118934	34.6262	34.3892	P11021	P11021	Endoplasmic reticulum lumen. Melanosome. Cytoplasm.
	RPRD2	Regulation of nuclear pre-mRNA domain-containing protein 2			0.524565	-0.0120389	26.0023	25.0068	Q5VT52-2;Q5VT52-3;Q5VT52;Q5VT52-4;Q5VT52-5	Q5VT52-2;Q5VT52-3;Q5VT52
	DCTN4	Dynactin subunit 4			-0.288223	-0.0121262	28.4918	27.304	Q9UJW0;Q9UJW0-3;Q9UJW0-2;E5RK21;E5RGG1;H9KVE0;E5RI97	Q9UJW0;Q9UJW0-3;Q9UJW0-2	Cytoplasm, cytoskeleton. Cytoplasm, cytoskeleton, microtubule organizing center, centrosome.
	CAPZA1	F-actin-capping protein subunit alpha-1			-0.140555	-0.0131449	31.8178	31.5471	P52907	P52907	Cytoplasm, cytoskeleton.
	BRCC3	Lys-63-specific deubiquitinase BRCC36			-0.0291317	-0.0134798	28.7937	29.0792	P46736-2;P46736-3;P46736;X6RJS7;A0A087WZR3;H9KVA9;A0A0D9SF50;P46736-4;P46736-5;A0A0A0MS96	P46736-2;P46736-3;P46736;X6RJS7;A0A087WZR3;H9KVA9;A0A0D9SF50;P46736-4;P46736-5	Nucleus. Cytoplasm. Cytoplasm, cytoskeleton, spindle pole.
	ARHGEF7	Rho guanine nucleotide exchange factor 7			-0.0340864	-0.0139168	28.2091	29.0907	B1ALK7;Q14155-1;Q14155-5;Q14155-6;Q14155-2;Q14155-3;Q14155;E9PDQ5;E7EUY6;F6SJA5;C9JAD7;C9JDI6;B1ANY6;E7ENL8;E7EU80	B1ALK7;Q14155-1;Q14155-5;Q14155-6;Q14155-2;Q14155-3;Q14155;E9PDQ5;E7EUY6
	TSG101	Tumor susceptibility gene 101 protein			-0.449946	-0.0151409	28.5057	26.9477	F5H442;Q99816;Q99816-2	F5H442;Q99816;Q99816-2
	TARDBP	TAR DNA-binding protein 43			0.00633395	-0.0153158	30.7771	30.4919	Q13148;B1AKP7;G3V162;A0A087X260;A0A087WYY0;A0A087WX29;K7EN94;K7EJM5;A0A087WXQ5;A0A087WV68;Q13148-4;A0A087WW61;A0A087WX67;A0A087WXV3;K7EJ99;A0A0A0MSV7;A0A087WZC9;A0A087WYE7;A0A087WTZ4;K7EL26;A0A087WZM1	Q13148;B1AKP7;G3V162;A0A087X260;A0A087WYY0;A0A087WX29;K7EN94;K7EJM5	Nucleus.
	ACAT1	Acetyl-CoA acetyltransferase, mitochondrial			0.1121	-0.0155346	32.4595	32.3083	P24752;H0YEL7;P24752-2;E9PRQ6;E9PKF3	P24752	Mitochondrion.
	PHF6	PHD finger protein 6			0.0122111	-0.0157242	25.2655	26.3489	A0A0D9SGE8;Q8IWS0-5;Q8IWS0-3;Q8IWS0;Q5JRC6;Q8IWS0-4;Q8IWS0-2	A0A0D9SGE8;Q8IWS0-5;Q8IWS0-3;Q8IWS0;Q5JRC6;Q8IWS0-4;Q8IWS0-2
	ACTR1A	Alpha-centractin			-0.154956	-0.0158701	31.4607	31.6837	P61163;R4GMT0;A0A1B0GVS3	P61163;R4GMT0;A0A1B0GVS3	Cytoplasm, cytoskeleton. Cytoplasm, cytoskeleton, microtubule organizing center, centrosome. Cytoplasm, cell cortex.
	NPLOC4	Nuclear protein localization protein 4 homolog			-0.174133	-0.0161181	28.9168	28.7973	Q8TAT6;Q8TAT6-2;A0A0D9SFI9;I3L4U9;I3L283;I3L3I1	Q8TAT6;Q8TAT6-2	Cytoplasm, cytosol. Endoplasmic reticulum. Nucleus.
	PDLIM5	PDZ and LIM domain protein 5			-0.126848	-0.0162201	29.8847	29.6761	Q96HC4;Q96HC4-7;Q96HC4-4;Q96HC4-6;H0Y8Y3;Q96HC4-3;Q96HC4-2;H0YBI4;A0A0D9SFR4;A0A0A0MSP3;D6RAA1;A0A0D9SFW3;D6RGG6;H0Y929;Q96HC4-5	Q96HC4;Q96HC4-7;Q96HC4-4;Q96HC4-6;H0Y8Y3	Cell junction, synapse, postsynaptic cell membrane, postsynaptic density. Cell junction, synapse, synaptosome. Cytoplasm.
	RPL23	60S ribosomal protein L23			-0.109343	-0.0166288	33.8809	34.0195	P62829;C9JD32;J3KT29;J3KTJ3;B9ZVP7;J3QQT9	P62829;C9JD32;J3KT29;J3KTJ3;B9ZVP7
	UBLCP1	Ubiquitin-like domain-containing CTD phosphatase 1			0.0243196	-0.0171543	29.044	27.8332	Q8WVY7	Q8WVY7	Nucleus.
	CAMK2G	Calcium/calmodulin-dependent protein kinase type II subunit gamma			0.237441	-0.0173878	26.7629	27.1166	Q5SWX3;A0A0A0MS52;A0A0A0MT11;Q13555-10;Q13555-3;Q13555-5;Q13555-4;Q13555-7;Q13555-9;Q13555-2;Q13555-8;Q13555;Q13555-6;Q8WU40;D6RHX9;E9PBE8;E7EQE4;H0Y6G2;H7BXS4;Q13554-7;Q9UQM7;Q13554-4;Q9UQM7-2;Q13554-6;Q13554-3;Q13554-8;Q13554-5;Q13554-2;Q13554	Q5SWX3;A0A0A0MS52;A0A0A0MT11;Q13555-10;Q13555-3;Q13555-5;Q13555-4;Q13555-7;Q13555-9;Q13555-2;Q13555-8;Q13555;Q13555-6;Q8WU40
	HAT1	Histone acetyltransferase type B catalytic subunit			0.0137839	-0.0181182	30.2846	29.9086	O14929;O14929-2;F8W9G7;F8WEW1	O14929;O14929-2	Isoform A: Nucleus matrix.; Isoform B: Cytoplasm. Nucleus. Nucleus matrix. Nucleus, nucleoplasm.
	SLC25A11	Mitochondrial 2-oxoglutarate/malate carrier protein			0.0319598	-0.0184834	29.9542	30.6311	I3L1P8;Q02978;Q02978-2	I3L1P8;Q02978;Q02978-2
	HSPBP1	Hsp70-binding protein 1			-0.180185	-0.0185419	26.1811	25.7585	Q9NZL4;Q9NZL4-3;K7EN20;K7EL16;Q9NZL4-2;K7EMM7	Q9NZL4;Q9NZL4-3;K7EN20
	PDIA6	Protein disulfide-isomerase A6			-0.0968074	-0.0187027	32.7576	31.4495	Q15084-3;Q15084;Q15084-4;Q15084-5;Q15084-2	Q15084-3;Q15084;Q15084-4;Q15084-5;Q15084-2	Endoplasmic reticulum lumen. Cell membrane. Melanosome.
	EIF4A1	Eukaryotic initiation factor 4A-I			0.0731348	-0.019185	35.2725	35.0917	P60842;J3KT12;P60842-2;J3QS69;J3KTB5;J3QL43;J3KSZ0;J3QR64;J3KTN0;J3QLN6;J3QKZ9;J3KS25;J3QL52;J3KT04;J3KS93;J3QQP0	P60842;J3KT12;P60842-2;J3QS69;J3KTB5;J3QL43;J3KSZ0
	RBM7	RNA-binding protein 7			-0.229518	-0.0194774	24.4779	24.4806	J3KPD3;Q9Y580;F5H674;F5H606;G3V1T9;F5GXV8;F5GY08	J3KPD3;Q9Y580;F5H674;F5H606;G3V1T9;F5GXV8;F5GY08
	QARS	Glutamine--tRNA ligase			0.0913952	-0.0198869	31.3255	31.9593	P47897;P47897-2;A0A1B0GVU9;B4DDN1;C9J165;A0A0U1RQT0;H7C0R3;A0A0U1RR66;A0A0U1RQX5;A0A0U1RQM8;A0A0U1RQE9;A0A0U1RQL2;A0A0U1RRC8;A0A0U1RRI9;A0A0U1RQQ5;A0A1B0GTT3;A0A0U1RQJ6;A0A0U1RRJ7;A0A0U1RQX9;F2Z2V6;A0A0U1RQC3;A0A0U1RR79	P47897;P47897-2;A0A1B0GVU9;B4DDN1	Cytoplasm, cytosol. Cytoplasm.
	ETF1	Eukaryotic peptide chain release factor subunit 1			0.0210533	-0.0205892	31.6842	31.2208	P62495;B7Z7P8;P62495-2;I3L492;D6RCB3;D6RJE8	P62495;B7Z7P8;P62495-2	Cytoplasm.
	NCAPH	Condensin complex subunit 2			0.189414	-0.0206477	28.3487	28.4375	E9PHA2;Q15003;C9J470;Q15003-2;C9JZP1;H7C415	E9PHA2;Q15003;C9J470;Q15003-2;C9JZP1
	GAPVD1	GTPase-activating protein and VPS9 domain-containing protein 1			0.0738203	-0.0206477	30.9239	30.9992	F8W9S7;Q14C86-3;Q14C86-4;Q14C86-2;Q14C86-6;Q14C86-5;Q14C86;C9IZ08;B4DGD8;H0Y4E7;H0Y7I9;B0QZ65;A0A0A0MQV8;C9IZX9	F8W9S7;Q14C86-3;Q14C86-4;Q14C86-2;Q14C86-6;Q14C86-5;Q14C86;C9IZ08;B4DGD8;H0Y4E7;H0Y7I9
	HSPB1	Heat shock protein beta-1			-0.0295291	-0.0206477	32.3348	33.2146	P04792;F8WE04;C9J3N8	P04792	Cytoplasm. Nucleus. Cytoplasm, cytoskeleton, spindle.
	FLII	Protein flightless-1 homolog			-0.119651	-0.0211747	30.549	30.0971	Q13045;Q13045-2;Q13045-3;J3KS54;J3QQQ2;K7EQZ7;J3KS39;K7EP37;J3QQU5;K7EP27;J3QLR6	Q13045;Q13045-2;Q13045-3	Nucleus. Cytoplasm, cytoskeleton. Cytoplasm, cytoskeleton, microtubule organizing center, centrosome. Cell junction, focal adhesion.
	BRE	BRCA1-A complex subunit BRE			-0.0657326	-0.021204	27.9821	28.1589	Q9NXR7-4;Q9NXR7-3;Q9NXR7;Q9NXR7-1;F8W733;C9J2G0;A0A075B7D2	Q9NXR7-4;Q9NXR7-3;Q9NXR7;Q9NXR7-1;F8W733	Cytoplasm. Nucleus.
	HEXIM1	Protein HEXIM1			-0.211715	-0.0217751	28.0705	28.2759	O94992;Q96MH2	O94992	Nucleus. Cytoplasm.
	MRPS18B	28S ribosomal protein S18b, mitochondrial			-0.325142	-0.0218483	25.8808	25.1231	Q9Y676;A0A0G2JIC6	Q9Y676;A0A0G2JIC6	Mitochondrion.
	STAT1	Signal transducer and activator of transcription 1-alpha/beta;Signal transducer and activator of transcription			-0.0153304	-0.0219069	30.1996	30.972	P42224;P42224-2;J3KPM9;E7ENM1;E7EPD2;D2KFR9;E9PH66;H7BZB5	P42224;P42224-2;J3KPM9	Cytoplasm. Nucleus.
	MCMBP	Mini-chromosome maintenance complex-binding protein			-0.129971	-0.0219362	30.5187	30.266	Q9BTE3-2;Q9BTE3;Q9BTE3-3	Q9BTE3-2;Q9BTE3;Q9BTE3-3	Nucleus.
	RPP30	Ribonuclease P protein subunit p30			-0.272245	-0.022156	27.0298	28.6542	P78346;P78346-2;Q5VU11;Q5VU10	P78346;P78346-2;Q5VU11;Q5VU10	Nucleus, nucleolus.
	GPHN	Gephyrin;Molybdopterin adenylyltransferase;Molybdopterin molybdenumtransferase			-0.103875	-0.0228154	29.7026	29.5397	Q9NQX3;Q9NQX3-2;F5H039;G3V582;H0YJ30;G3V4R0;G3V355;G3V4D2;H0YJR5	Q9NQX3;Q9NQX3-2;F5H039;G3V582	Cell junction, synapse. Cell junction, synapse, postsynaptic cell membrane; Peripheral membrane protein; Cytoplasmic side. Cytoplasm, cytoskeleton. Cell membrane; Peripheral membrane protein; Cytoplasmic side. Cell projection, dendrite.
	CAPZB	F-actin-capping protein subunit beta			-0.0641933	-0.0231232	31.9565	31.4981	P47756-2;B1AK87;B1AK88;P47756;B1AK85	P47756-2;B1AK87;B1AK88;P47756;B1AK85	Cytoplasm, cytoskeleton. Cytoplasm, myofibril, sarcomere.
	PSMD5	26S proteasome non-ATPase regulatory subunit 5			0.0153548	-0.023607	31.4179	31.6024	Q16401-2;Q16401;F2Z3J2;Q4VXH0	Q16401-2;Q16401
	GDPGP1	GDP-D-glucose phosphorylase 1			-0.122287	-0.0237537	24.5491	23.6631	H0YN11;Q6ZNW5	H0YN11;Q6ZNW5
	EXOSC7	Exosome complex component RRP42			0.195852	-0.0237977	26.1924	27.48	Q15024	Q15024	Nucleus, nucleolus. Cytoplasm. Nucleus.
	GNB2L1	Guanine nucleotide-binding protein subunit beta-2-like 1;Guanine nucleotide-binding protein subunit beta-2-like 1, N-terminally processed			0.087327	-0.0240177	34.8939	34.5548	P63244;J3KPE3;D6RAC2;H0YAF8;D6RHH4;H0Y8W2;D6REE5;H0YAM7;D6R9Z1;D6R9L0;D6RFX4;D6RAU2;E9PD14;D6RFZ9;D6RBD0;D6RF23;H0Y8R5;D6RGK8;D6RHJ5;D6R909;H0Y9P0;D6RDI0	P63244;J3KPE3;D6RAC2;H0YAF8;D6RHH4;H0Y8W2;D6REE5;H0YAM7;D6R9Z1;D6R9L0;D6RFX4	Cell membrane; Peripheral membrane protein. Cytoplasm. Cytoplasm, perinuclear region. Nucleus. Perikaryon. Cell projection, dendrite. Cell projection, phagocytic cup.
	CHD4	Chromodomain-helicase-DNA-binding protein 4			0.037593	-0.0241204	30.8107	30.3766	F5GWX5;A0A0C4DGG9;Q14839;Q14839-2;Q8TDI0;K7EMY3;Q12873-2;Q12873;Q12873-3;F2Z2R5;I3L229;H7C3H7;H7C0J3;K7EPV1;F6T542;K7ESA5;F5H6N4	F5GWX5;A0A0C4DGG9;Q14839;Q14839-2	Nucleus.
	NEK9	Serine/threonine-protein kinase Nek9			0.0398403	-0.0241645	29.7571	30.2429	Q8TD19;G3V5V0;G3V459;G3V2Z5	Q8TD19	Cytoplasm. Nucleus.
	AURKB	Aurora kinase B			-0.0740309	-0.0250889	24.3471	24.5467	J3QR41;J3KTD6;J3QLN8;Q96GD4-4;Q96GD4-2;Q96GD4;Q96GD4-5;J3KRJ2;J3KRF8;J3KT86;Q96GD4-3	J3QR41;J3KTD6;J3QLN8;Q96GD4-4;Q96GD4-2;Q96GD4;Q96GD4-5;J3KRJ2;J3KRF8;J3KT86;Q96GD4-3
	GDI2	Rab GDP dissociation inhibitor beta			-0.11441	-0.0251623	32.7068	32.7756	P50395;P50395-2;Q5SX87;Q5SX91;V9GYJ7;V9GYF8;Q5SX90;Q5SX86;P31150;G5E9U5	P50395;P50395-2	Cytoplasm. Membrane; Peripheral membrane protein.
	ING1	Inhibitor of growth protein;Inhibitor of growth protein 1			-0.0783199	-0.0253092	22.305	24.0281	A0A0C4DFW2;Q9UK53-3;Q9UK53-4;Q9UK53-5;Q9UK53-2;Q9UK53	A0A0C4DFW2;Q9UK53-3;Q9UK53-4;Q9UK53-5;Q9UK53-2;Q9UK53	Nucleus.
	CAPN1	Calpain-1 catalytic subunit			-0.262625	-0.0253679	29.3548	30.5267	P07384;E9PL37;E9PRM1;E9PLX0;E9PJJ3;E9PLC9;E9PMC6;E9PJA6;E9PSA6;E9PQB3;E9PIA9	P07384	Cytoplasm. Cell membrane.
	DDX39B	Spliceosome RNA helicase DDX39B			0.195852	-0.026161	29.2216	28.9983	Q13838;Q13838-2;Q5STU3;A0A0G2JJZ9;A0A140T9X3;F6WLT2;A0A0A0MT12;F6TRA5;F6S4E6;A0A140T9X9;A0A140T996;F6UJC5;A0A140TA18;A0A140T973;A0A140T9K1;A0A140T9L4;H0Y400;F6QYI9;A0A0G2JJL7;F6R6M7;A0A140T9K2;A0A140T9N3;H0YCC6	Q13838;Q13838-2;Q5STU3;A0A0G2JJZ9;A0A140T9X3;F6WLT2;A0A0A0MT12;F6TRA5;F6S4E6;A0A140T9X9;A0A140T996;F6UJC5;A0A140TA18	Nucleus. Nucleus speckle. Cytoplasm.
	DAB2	Disabled homolog 2			-0.195765	-0.0262638	30.124	27.2154	P98082-3;P98082;P98082-2;D6REB1;D6RIA5;D6RFF7	P98082-3;P98082;P98082-2	Cytoplasm. Cytoplasmic vesicle, clathrin-coated vesicle membrane. Membrane, clathrin-coated pit.
	EIF2B2	Translation initiation factor eIF-2B subunit beta			-0.137346	-0.0267194	26.4868	24.1587	P49770;H0YJJ8;G3V5E5	P49770;H0YJJ8;G3V5E5
	PFKP	ATP-dependent 6-phosphofructokinase, platelet type			0.0720372	-0.0274691	32.6835	32.8369	Q01813;Q01813-2;B1APP6;B1APP8;Q5VSR5;H0Y757;V9GYV7;V9GY25;H0Y3Y3	Q01813;Q01813-2	Cytoplasm.
	RPRD1B	Regulation of nuclear pre-mRNA domain-containing protein 1B			0.347779	-0.0277926	26.1105	25.9829	Q9NQG5;E9PIQ9;A2A2M0;A0A0C4DGQ6;Q96P16-3;Q96P16	Q9NQG5	Nucleus.
	DNAJC2	DnaJ homolog subfamily C member 2;DnaJ homolog subfamily C member 2, N-terminally processed			0.22848	-0.0283663	25.1894	27.2631	Q99543-2;Q99543	Q99543-2;Q99543	Nucleus. Cytoplasm, cytosol.
	SIN3A	Paired amphipathic helix protein Sin3a			-0.00997457	-0.0285282	28.0868	27.7403	Q96ST3;H3BNZ3;H3BP90	Q96ST3	Nucleus. Nucleus, nucleolus.
	SF3A1	Splicing factor 3A subunit 1			-0.190108	-0.0293966	30.8709	31.2064	Q15459;Q15459-2;H7C1L2;F8WB66;F8WC79	Q15459;Q15459-2	Nucleus.
	CTTN	Src substrate cortactin			-0.00365461	-0.0317544	33.7389	33.2692	Q14247;Q14247-3;Q14247-2;H0YCD9;H0YEV2	Q14247;Q14247-3;Q14247-2	Cytoplasm, cytoskeleton. Cell projection, lamellipodium. Cell projection, ruffle. Cell projection, dendrite. Cell projection. Cell membrane; Peripheral membrane protein; Cytoplasmic side. Cell projection, podosome. Cell junction. Cell junction, focal adhesion. Membrane, clathrin-coated pit. Cell projection, dendritic spine. Cytoplasm, cell cortex.
	HEATR3	HEAT repeat-containing protein 3			0.0203421	-0.0319313	28.5231	27.113	Q7Z4Q2;Q7Z4Q2-2;Q7Z4Q2-3	Q7Z4Q2;Q7Z4Q2-2;Q7Z4Q2-3
	USP15	Ubiquitin carboxyl-terminal hydrolase 15			-0.118649	-0.0324035	28.2001	29.472	Q9Y4E8-2;Q9Y4E8-3;Q9Y4E8;F8W0H4;G5E9A6;Q9Y4E8-4;Q13107-2;Q13107;P51784	Q9Y4E8-2;Q9Y4E8-3;Q9Y4E8	Cytoplasm. Nucleus. Mitochondrion.
	ABCF1	ATP-binding cassette sub-family F member 1			0.125254	-0.0338502	31.2602	31.5629	Q8NE71-2;Q8NE71;H0YGW7;A0A0G2JIC2;Q5STZ8;F5GYK6	Q8NE71-2;Q8NE71;H0YGW7	Isoform 2: Cytoplasm. Nucleus, nucleoplasm. Nucleus envelope.
	EXOSC3	Exosome complex component RRP40			0.0858326	-0.0340422	25.8121	24.7442	Q9NQT5;Q9NQT5-2	Q9NQT5;Q9NQT5-2	Cytoplasm. Nucleus, nucleolus. Nucleus.
	UBR4	E3 ubiquitin-protein ligase UBR4			-0.115988	-0.0344263	30.9328	30.5644	Q5T4S7-3;Q5T4S7;Q5T4S7-2;Q5T4S7-4;Q5T4S7-5;A0A0A0MSW0;X6R960;X6RE05;Q5TBN9;Q5T4S7-6	Q5T4S7-3;Q5T4S7;Q5T4S7-2;Q5T4S7-4	Membrane; Multi-pass membrane protein. Cytoplasm. Cytoplasm, cytoskeleton. Nucleus.
	RAD50	DNA repair protein RAD50			0.130535	-0.0345445	29.7527	30.8556	Q92878;Q92878-2;Q92878-3;E7ESD9;E7EN38;H7C0V2;H7C0P8;E9PM98;C9JNH8	Q92878;Q92878-2;Q92878-3	Nucleus. Chromosome, telomere.
	TBCD	Tubulin-specific chaperone D			0.360758	-0.0349583	27.2222	27.5715	J3KR97;Q9BTW9;Q9BTW9-4;Q9BTW9-5;A0A0J9YWI5;A0A0J9YVR1;A0A0J9YYG2;A0A0J9YVU1;I3L163;I3L439;Q9BTW9-2	J3KR97;Q9BTW9;Q9BTW9-4;Q9BTW9-5
	LRPPRC	Leucine-rich PPR motif-containing protein, mitochondrial			0.0855606	-0.0361708	31.1367	30.1918	P42704;B8ZZ38;A0A0C4DG06;C9JCA9;H7C3W8	P42704	Mitochondrion. Nucleus, nucleoplasm. Nucleus inner membrane. Nucleus outer membrane.
	DAZAP1	DAZ-associated protein 1			0.0443242	-0.0363483	29.8699	29.3909	K7EQ55;K7EK33;Q96EP5-2;Q96EP5;K7EQ02	K7EQ55;K7EK33;Q96EP5-2;Q96EP5;K7EQ02
	CACYBP	Calcyclin-binding protein			0.0973411	-0.0364963	33.0186	33.4364	Q9HB71;Q9HB71-3;B2ZWH1;Q9HB71-2	Q9HB71;Q9HB71-3	Nucleus. Cytoplasm.
	HUWE1	E3 ubiquitin-protein ligase HUWE1			-0.0886995	-0.0367922	30.8564	30.4328	Q7Z6Z7-2;Q7Z6Z7-3;Q7Z6Z7;H0Y659;A0A087X1S3;A0A087X146;A0A1B0GXC7;A5YM72-2;A5YM72;A5YM72-4;A5YM72-5;A5YM72-3	Q7Z6Z7-2;Q7Z6Z7-3;Q7Z6Z7	Cytoplasm. Nucleus.
	THOP1	Thimet oligopeptidase			-0.071967	-0.0369403	30.4936	30.0976	P52888;K7EP46;K7EKB6;K7EL02;P52888-2;K7EIK4;K7EL32;K7EMU4	P52888;K7EP46	Cytoplasm.
	NOL6	Nucleolar protein 6			-0.327602	-0.0371031	28.1268	28.0801	Q9H6R4-4;Q9H6R4;A0A0A0MRW6;Q9H6R4-2;Q9H6R4-3;A0A0C4DFX0	Q9H6R4-4;Q9H6R4;A0A0A0MRW6;Q9H6R4-2;Q9H6R4-3	Nucleus, nucleolus. Chromosome.
	MASTL	Serine/threonine-protein kinase greatwall			-0.0137128	-0.0372511	27.4001	25.715	Q96GX5-2;Q96GX5-3;Q96GX5;A0A087WUU7;V9GXZ1;E7ERL6;E7EWQ5;J3QT34;O60307;Q9Y2H9;Q6P0Q8-2;Q6P0Q8;O15021-2;O15021-3;O15021-1;O15021	Q96GX5-2;Q96GX5-3;Q96GX5	Cytoplasm, cytoskeleton, microtubule organizing center, centrosome. Nucleus. Cleavage furrow.
	RANBP3	Ran-binding protein 3			-0.0691642	-0.0373843	26.9614	27.8726	B7Z7F3;Q9H6Z4-3;Q9H6Z4-2;Q9H6Z4;K7EIJ4;K7ENJ2;K7EID7;K7ENB9;K7EPW1;K7EN31	B7Z7F3;Q9H6Z4-3;Q9H6Z4-2;Q9H6Z4;K7EIJ4
	UBE2Z	Ubiquitin-conjugating enzyme E2 Z			0.235114	-0.037799	25.1377	24.5976	I3L4C5;Q9H832-2;Q9H832	I3L4C5;Q9H832-2;Q9H832
	SPTAN1	Spectrin alpha chain, non-erythrocytic 1			0.0625362	-0.0386434	34.2393	34.1882	Q13813;A0A0D9SGF6;Q13813-2;Q13813-3;A0A0D9SF54;A0A0D9SFF6;A0A0D9SFH4;A0A1B0GTB7;A0A1B0GUH3;A0A1B0GV13;REV__C9J6B6;REV__C9JF13;REV__Q04637-6;REV__Q04637-7;REV__Q04637-5;REV__E7EX73;REV__Q04637-4;REV__E9PGM1;REV__Q04637-3;REV__E7EUU4;REV__Q04637;REV__Q04637-8;REV__Q04637-9	Q13813;A0A0D9SGF6;Q13813-2;Q13813-3;A0A0D9SF54	Cytoplasm, cytoskeleton. Cytoplasm, cell cortex.
	HNRNPM	Heterogeneous nuclear ribonucleoprotein M			0.118891	-0.0387323	33.6256	33.4015	P52272-2;P52272;A0A087X0X3;M0QZM1;M0R2T0;M0R019;M0R2I7;M0R0N3;M0QYQ7;M0R0Y6;M0QY96;M0QYL3	P52272-2;P52272;A0A087X0X3;M0QZM1	Nucleus, nucleolus.
	MARC1	Mitochondrial amidoxime-reducing component 1			-0.427169	-0.0405266	25.2727	25.941	Q5VT66;Q5VT66-2;H7BYZ9;Q5VT66-3;F6V6Z1;Q969Z3-2;Q969Z3	Q5VT66;Q5VT66-2;H7BYZ9;Q5VT66-3	Mitochondrion outer membrane; Single-pass type II membrane protein. Membrane; Lipid-anchor.
	DDX6	Probable ATP-dependent RNA helicase DDX6			0.0192037	-0.040675	30.4413	30.9753	P26196;Q8IV96	P26196	Cytoplasm, P-body. Cytoplasm. Nucleus.
	CUL4B	Cullin-4B			-0.132072	-0.0411499	28.0294	27.1504	K4DI93;Q13620-1;Q13620;Q13620-3;A6NE76	K4DI93;Q13620-1;Q13620;Q13620-3
	SON	Protein SON			0.35321	-0.0419517	24.1531	23.5578	H7C1M2;P18583-6;P18583-2;P18583-10;P18583-3;P18583-4;P18583-7;P18583;P18583-5;P18583-9	H7C1M2;P18583-6;P18583-2;P18583-10;P18583-3;P18583-4;P18583-7;P18583;P18583-5;P18583-9
	IPO5	Importin-5			0.138945	-0.0423379	32.1895	32.3966	O00410;O00410-3;H0Y8C6;O00410-2;E7ETV3;E7EQT5;E7EV12;C9JMV5;H0Y3V4;E7EWK4;E7EX05;C9JZD8;C9JQT6;E7ESA1;E7ESZ1;E7ETV8;C9JZ53;C9J875;C9JXE0;O60518	O00410;O00410-3;H0Y8C6;O00410-2	Cytoplasm. Nucleus. Nucleus, nucleolus.
	ABCB7	ATP-binding cassette sub-family B member 7, mitochondrial			0.27011	-0.0425608	27.0954	27.806	O75027;O75027-2;B4DGL8;A0A087WW65;O75027-3;E9PJR8;E9PNQ5	O75027;O75027-2;B4DGL8;A0A087WW65;O75027-3;E9PJR8	Mitochondrion inner membrane; Multi-pass membrane protein.
	CCT3	T-complex protein 1 subunit gamma			-0.0525508	-0.0426648	33.8734	33.6317	P49368;P49368-2;B4DUR8;Q5SZX6;E9PRC8;Q5SZW8;E9PM09;Q5SZX9;E9PQ35	P49368;P49368-2;B4DUR8	Cytoplasm.
	VPS13C	Vacuolar protein sorting-associated protein 13C			-0.270765	-0.042754	27.3219	24.8444	Q709C8-4;Q709C8-2;Q709C8-3;Q709C8	Q709C8-4;Q709C8-2;Q709C8-3;Q709C8	Mitochondrion outer membrane.
	RUFY1	RUN and FYVE domain-containing protein 1			-0.133606	-0.0431999	27.4524	25.9983	Q96T51;Q96T51-2;Q96T51-3;H0Y9Y8;J3KPP6	Q96T51;Q96T51-2;Q96T51-3	Cytoplasm. Early endosome membrane; Peripheral membrane protein.
	ABI1	Abl interactor 1			-0.0122862	-0.0439582	29.3875	28.6933	A0A0A0MRT6;Q8IZP0-2;Q8IZP0-4;Q8IZP0-3;Q8IZP0-5;Q8IZP0-6;Q8IZP0-9;Q8IZP0-12;Q8IZP0;B6VEX4;Q8IZP0-10;Q8IZP0-8;Q8IZP0-7;Q8IZP0-11;E9PEZ7	A0A0A0MRT6;Q8IZP0-2;Q8IZP0-4;Q8IZP0-3;Q8IZP0-5;Q8IZP0-6;Q8IZP0-9;Q8IZP0-12;Q8IZP0;B6VEX4;Q8IZP0-10;Q8IZP0-8;Q8IZP0-7
	POLDIP2	Polymerase delta-interacting protein 2			-0.0764932	-0.0439582	27.4015	25.4793	Q9Y2S7;B4DEM9	Q9Y2S7;B4DEM9	Nucleus.
	PCYT2	Ethanolamine-phosphate cytidylyltransferase			-0.0232405	-0.0441814	26.6071	26.7	I3L1R7;Q99447;Q99447-3;Q99447-2;Q99447-4;I3L3V9;I3L1L9;I3L2Q1;I3L102;I3L1C4	I3L1R7;Q99447;Q99447-3;Q99447-2;Q99447-4;I3L3V9;I3L1L9
	TBC1D15	TBC1 domain family member 15			-0.291539	-0.0449402	30.7317	30.0372	Q8TC07-2;Q8TC07-3;Q8TC07;C9JA93;F8VV61;F8WCB5;F8WDJ1;F8WF35	Q8TC07-2;Q8TC07-3;Q8TC07;C9JA93	Cytoplasm.
	TIMM44	Mitochondrial import inner membrane translocase subunit TIM44			-0.03934	-0.0452379	28.4259	27.9605	O43615;M0QXU7;M0R301;M0QXM9;M0R124	O43615;M0QXU7	Mitochondrion inner membrane; Peripheral membrane protein; Matrix side. Mitochondrion matrix.
	ERAP1	Endoplasmic reticulum aminopeptidase 1			-0.145526	-0.0455803	28.1094	26.6836	Q9NZ08;Q9NZ08-2;H0Y9X5	Q9NZ08;Q9NZ08-2;H0Y9X5	Endoplasmic reticulum membrane; Single-pass type II membrane protein.
	METTL2B;METTL2A	Methyltransferase-like protein 2B;Methyltransferase-like protein 2A			-0.323895	-0.0459526	27.5011	26.4954	Q6P1Q9;Q6P1Q9-2;H7C552;A0A087WW35;Q96IZ6-2;F8WAS9	Q6P1Q9;Q6P1Q9-2;H7C552;A0A087WW35;Q96IZ6-2
	CUL2	Cullin-2			-0.0694065	-0.0462952	28.5899	30.1814	A0A0A0MTN0;Q13617;Q13617-2;Q5T2B5;Q5T2B7	A0A0A0MTN0;Q13617;Q13617-2;Q5T2B5
	CCT7	T-complex protein 1 subunit eta			-0.0388805	-0.0468316	33.3287	33.185	Q99832;Q99832-3;Q99832-4;Q99832-2;F8WAM2;F8WBP8;A0A0D9SG95	Q99832;Q99832-3;Q99832-4;Q99832-2	Cytoplasm.
	EXOSC2	Exosome complex component RRP4			0.0227584	-0.0469211	28.4589	28.4164	Q13868;A3KFL1;A3KFL5;A3KFL2;Q13868-2;Q13868-3	Q13868;A3KFL1;A3KFL5;A3KFL2;Q13868-2;Q13868-3	Cytoplasm. Nucleus, nucleolus. Nucleus.
	G6PD	Glucose-6-phosphate 1-dehydrogenase			0.0677764	-0.0474428	32.7003	32.1366	P11413;P11413-2;P11413-3;E7EUI8;E7EM57;E9PD92	P11413;P11413-2;P11413-3;E7EUI8;E7EM57;E9PD92
	ZC3HAV1	Zinc finger CCCH-type antiviral protein 1			-0.263733	-0.0475024	32.8524	32.693	Q7Z2W4;C9J6P4;Q7Z2W4-2;Q7Z2W4-3;Q7Z2W4-4;H7C5K1;Q7Z2W4-5	Q7Z2W4;C9J6P4;Q7Z2W4-2;Q7Z2W4-3	Isoform 1: Cytoplasm. Nucleus.
	RAB5A	Ras-related protein Rab-5A			-0.358695	-0.047577	28.5411	28.781	P20339-2;P20339;F8WCY6;F8WD79	P20339-2;P20339	Cell membrane; Lipid-anchor; Cytoplasmic side. Early endosome membrane; Lipid-anchor. Melanosome. Cytoplasmic vesicle. Cell projection, ruffle. Membrane. Cytoplasm, cytosol. Cytoplasmic vesicle, phagosome membrane. Endosome membrane.
	APIP	Methylthioribulose-1-phosphate dehydratase			0.00187425	-0.0482183	27.0579	27.5345	Q96GX9;S4R3D6;Q96GX9-3	Q96GX9;S4R3D6;Q96GX9-3	Cytoplasm.
	NSUN5	Probable 28S rRNA (cytosine-C(5))-methyltransferase			-0.111118	-0.0497406	25.9059	24.3037	Q96P11;Q96P11-2;Q96P11-4;Q96P11-5	Q96P11;Q96P11-2;Q96P11-4;Q96P11-5
	FAM49B	Protein FAM49B			0.0163537	-0.0501887	26.4846	26.3957	Q9NUQ9;Q9NUQ9-2;A0A087X178;E5RI16;E5RK61;E5RFS4;E5RHU5;E5RGI7;E5RJE1;E5RIR8;E5RJL8;Q9H0Q0	Q9NUQ9;Q9NUQ9-2;A0A087X178	Membrane; Lipid-anchor.
	PAICS	Multifunctional protein ADE2;Phosphoribosylaminoimidazole-succinocarboxamide synthase;Phosphoribosylaminoimidazole carboxylase			0.0082	-0.0503082	34.1347	33.969	P22234;E9PBS1;P22234-2;D6RF62	P22234;E9PBS1;P22234-2;D6RF62
	SNRPB2	U2 small nuclear ribonucleoprotein B			-0.0993399	-0.0505622	27.6266	28.6141	P08579	P08579	Nucleus.
	HNRNPUL2-BSCL2;HNRNPUL2	Heterogeneous nuclear ribonucleoprotein U-like protein 2			-0.0038861	-0.0510404	25.1754	25.6551	H3BQZ7;Q1KMD3	H3BQZ7;Q1KMD3
	CAPG	Macrophage-capping protein			-0.0694822	-0.0522067	29.932	29.5385	P40121-2;P40121;E7ENU9;B8ZZL6;H7C0X8	P40121-2;P40121;E7ENU9;B8ZZL6	Nucleus. Cytoplasm. Secreted. Melanosome.
	UBE2E1	Ubiquitin-conjugating enzyme E2 E1			-0.324022	-0.0523713	24.7486	24.8128	C9J2P0;P51965-3;P51965	C9J2P0;P51965-3;P51965
	ATG3	Ubiquitin-like-conjugating enzyme ATG3			0.196481	-0.0524311	29.3738	28.4942	Q9NT62;Q9NT62-2;F8WDI0;C9JNW8	Q9NT62;Q9NT62-2	Cytoplasm.
	UFD1L	Ubiquitin fusion degradation protein 1 homolog			-0.254875	-0.0535835	29.5809	29.0735	Q92890;Q92890-1;Q92890-3;C9IZG3;C9J6N9;C9JNP9	Q92890;Q92890-1;Q92890-3	Nucleus. Cytoplasm, cytosol.
	CUL1	Cullin-1			0.240986	-0.0541077	28.1396	30.0113	A0A0C4DGX4;Q13616	A0A0C4DGX4;Q13616
	FLNA	Filamin-A			-0.0798744	-0.0543474	35.5452	35.5448	P21333-2;P21333;Q5HY54;F8WE98;H0Y5C6;H0Y5F3;H7C2E7	P21333-2;P21333;Q5HY54	Cytoplasm, cell cortex. Cytoplasm, cytoskeleton.
	PDLIM1	PDZ and LIM domain protein 1			0.114767	-0.0544073	31.0693	30.3967	O00151	O00151	Cytoplasm. Cytoplasm, cytoskeleton. Cytoplasm, myofibril, sarcomere, Z line.
	CDK9	Cyclin-dependent kinase 9			-0.0186003	-0.0549017	27.9357	26.7008	P50750;P50750-2;X6RE90	P50750;P50750-2	Nucleus. Cytoplasm. Nucleus, PML body.
	FNBP1L	Formin-binding protein 1-like			0.145612	-0.0553064	27.2864	28.0511	S4R347;Q5T0N5-3;Q5T0N5-4;Q5T0N5-2;Q5T0N5-5;Q5T0N5;A0A075B6Q2	S4R347;Q5T0N5-3;Q5T0N5-4;Q5T0N5-2;Q5T0N5-5;Q5T0N5;A0A075B6Q2
	PSMC5	26S protease regulatory subunit 8			-0.00150116	-0.0553814	31.3994	31.3506	P62195-2;P62195;J3QSA9;J3KRP2;J3QLH6;J3QQM1;J3QRW1;J3QSE0;J3QRR3	P62195-2;P62195;J3QSA9;J3KRP2;J3QLH6;J3QQM1	Cytoplasm. Nucleus.
	NAMPT	Nicotinamide phosphoribosyltransferase			-0.106964	-0.0564011	32.5635	32.6009	P43490;A0A0C4DFS8;C9JG65;C9JF35	P43490;A0A0C4DFS8	Nucleus. Cytoplasm. Secreted.
	CLASP1	CLIP-associating protein 1			-0.11377	-0.0565062	27.0802	28.3742	Q7Z460;F8WA11;Q7Z460-2;Q7Z460-5;Q7Z460-3;H0Y5T1;C9J151	Q7Z460;F8WA11;Q7Z460-2;Q7Z460-5;Q7Z460-3;H0Y5T1	Cytoplasm, cytoskeleton. Cytoplasm, cytoskeleton, microtubule organizing center, centrosome. Chromosome, centromere, kinetochore. Cytoplasm, cytoskeleton, spindle. Golgi apparatus, trans-Golgi network.
	ILF3	Interleukin enhancer-binding factor 3			-0.0151118	-0.0570614	29.4424	30.1386	Q12906-5;Q12906-4;Q12906-2;Q12906-6;Q12906-3;Q12906;Q12906-7;K7EQR9;K7EKJ9	Q12906-5;Q12906-4;Q12906-2;Q12906-6;Q12906-3;Q12906;Q12906-7	Nucleus, nucleolus. Cytoplasm. Nucleus.
	CCT6B	T-complex protein 1 subunit zeta-2			-0.0705423	-0.0579773	29.9818	29.2903	Q92526;Q92526-2;Q92526-3	Q92526;Q92526-2;Q92526-3	Cytoplasm.
	EPB41L2	Band 4.1-like protein 2			0.0457225	-0.0598709	30.7923	30.3896	O43491;E9PHY5;O43491-4;E9PK52;O43491-3;E9PII3;O43491-2;Q6R5J7;H0Y5B0;E9PQD2;Q6ZSX4;E9PMV8;E9PQN0;E9PRG1;E9PIG0;E9PJP4;E9PMG5;E9PN54;E9PPC9;A0A1B0GTF8;Q9Y2J2-3;J3KT37;J3QS55	O43491;E9PHY5;O43491-4;E9PK52;O43491-3;E9PII3;O43491-2	Cytoplasm, cytoskeleton. Cytoplasm, cell cortex. Cell membrane.
	MISP	Mitotic interactor and substrate of PLK1			-0.058473	-0.0600062	30.0279	30.5265	Q8IVT2	Q8IVT2	Cell junction, focal adhesion. Cytoplasm, cytoskeleton. Cytoplasm, cell cortex.
	FXR2	Fragile X mental retardation syndrome-related protein 2			0.260026	-0.0605929	28.2675	27.9833	P51116;A0A087WWR6;A0A087WY29;Q8IXW7	P51116	Cytoplasm.
	OGT	UDP-N-acetylglucosamine--peptide N-acetylglucosaminyltransferase 110 kDa subunit			0.00762616	-0.0608637	27.7307	29.5249	O15294;O15294-3;O15294-2;O15294-4;C9JZL3	O15294;O15294-3;O15294-2	Nucleus. Cytoplasm.
	RIN1	Ras and Rab interactor 1			-0.132372	-0.060939	28.5073	27.8878	Q13671;Q13671-2;E9PNR2	Q13671;Q13671-2;E9PNR2	Cytoplasm. Membrane. Cytoplasm, cytoskeleton.
	NCOR1	Nuclear receptor corepressor 1			0.384381	-0.0610443	22.387	23.2102	O75376;E7EVK1;A0A088AWL3;O75376-2;E7EVU5;E7EW50;J3KS51;O75376-3	O75376;E7EVK1;A0A088AWL3;O75376-2	Nucleus.
	HADHB	Trifunctional enzyme subunit beta, mitochondrial;3-ketoacyl-CoA thiolase			0.0683268	-0.0614808	31.0284	30.2995	P55084;P55084-2;F5GZQ3;B5MD38;C9JEY0;C9JE81;C9K0M0	P55084;P55084-2;F5GZQ3;B5MD38	Mitochondrion. Mitochondrion inner membrane. Mitochondrion outer membrane. Endoplasmic reticulum.
	TBCB	Tubulin-folding cofactor B			-0.0848386	-0.0617518	28.2342	28.6268	Q99426;K7EP07;Q99426-2;K7EK42;K7EL99	Q99426;K7EP07;Q99426-2;K7EK42	Cytoplasm. Cytoplasm, cytoskeleton.
	TUBB4B	Tubulin beta-4B chain			-0.0359637	-0.0628515	37.1335	36.9319	P68371;Q3ZCM7	P68371	Cytoplasm, cytoskeleton.
	SEPT2	Septin-2			-0.0210283	-0.0633338	31.9992	31.7982	Q15019;Q15019-2;B5MCX3;Q15019-3;C9J2Q4;C9J938;C9JB25;C9IY94;H7C2Y0;C9IZU3;H7C310;C9JQJ4;B5MD47;C9JZI2;A0A1B0GXJ2;C9JFT1;F8WB65;H7C1T1;C9JT15;C9JSE7	Q15019;Q15019-2;B5MCX3;Q15019-3;C9J2Q4	Cytoplasm. Cytoplasm, cytoskeleton. Cytoplasm, cytoskeleton, spindle. Chromosome, centromere, kinetochore. Cleavage furrow. Midbody. Cytoplasm, cell cortex. Cell projection, cilium membrane. Cell projection, cilium, flagellum.
	ZC3H11A	Zinc finger CCCH domain-containing protein 11A			-0.079158	-0.063575	27.9057	26.9926	E9PBY7;E9PQ61;O75152;A0A1B0GTU1;A0A1B0GUI2	E9PBY7;E9PQ61;O75152
	PAPSS2	Bifunctional 3-phosphoadenosine 5-phosphosulfate synthase 2;Sulfate adenylyltransferase;Adenylyl-sulfate kinase			0.0802483	-0.0639671	29.4402	30.4544	O95340;O95340-2	O95340;O95340-2
	AMPD2	AMP deaminase 2			-0.00830491	-0.0641782	30.0743	29.9263	H0Y360;Q01433-2;Q01433;Q01433-3;Q01433-5;Q01433-4;H0YCL9;E9PIJ1;E9PJF6;H0YF16;Q01432-6;Q01432;Q01432-5;Q01432-4	H0Y360;Q01433-2;Q01433;Q01433-3;Q01433-5;Q01433-4
	FOXK1	Forkhead box protein K1			-0.0174316	-0.0647817	27.8244	28.075	P85037-2;P85037;U3KQ26;E9PM37;E9PPI7;Q01167-2;Q01167	P85037-2;P85037	Nucleus. Cytoplasm.
	NUBP2	Cytosolic Fe-S cluster assembly factor NUBP2			-0.468392	-0.064842	23.4108	28.3053	Q9Y5Y2;H3BNF0;H3BNS4;H3BRK5;H3BMW1;H3BQR2;H3BRE1;B7Z6P0	Q9Y5Y2;H3BNF0;H3BNS4;H3BRK5;H3BMW1;H3BQR2	Nucleus. Cytoplasm, cytoskeleton, microtubule organizing center, centrosome. Cytoplasm. Cytoplasm, cytoskeleton, cilium axoneme. Cytoplasm, cytoskeleton, microtubule organizing center, centrosome, centriole. Cytoplasm, cytoskeleton, microtubule organizing center.
	SRRT	Serrate RNA effector molecule homolog			0.213876	-0.0650382	30.0339	30.3107	Q9BXP5-4;Q9BXP5-2;Q9BXP5-3;Q9BXP5;Q9BXP5-5;H7C3A1;H7C1K0;A0A0A0MSP6	Q9BXP5-4;Q9BXP5-2;Q9BXP5-3;Q9BXP5;Q9BXP5-5;H7C3A1	Nucleus, nucleoplasm. Cytoplasm.
	POTEE;POTEF;POTEI;POTEJ	POTE ankyrin domain family member E;POTE ankyrin domain family member F;POTE ankyrin domain family member I;POTE ankyrin domain family member J			0.183836	-0.0658232	28.2891	28.7947	Q6S8J3;A5A3E0;P0CG38;P0CG39;Q9BYX7;A0A0G2JRD4;Q495V5;A0A0D9SFE8;A0A0G2JQ08;A0A087WXQ7;A6NC16;D7UEQ8;A0A0G2JQB7;A0A0C4DH93;A0A087X187;A0A087X092;A0A087X067;A0A087WTB9;A0A0A6YYL3;A0A0G2JMU2;Q6S8J3-3;Q6S5H4-3;Q6S8J3-2;Q6S8J7-2;Q6S5H5-2;Q6S8J7;Q6S5H5;A6NI47;B2RU33;Q6S5H4-2;H3BUK9;Q6S545;Q6S5H4;A0JP26	Q6S8J3;A5A3E0;P0CG38;P0CG39
	RIC8A	Synembryn-A			-0.0499796	-0.0658384	26.727	26.0506	Q9NPQ8-4;Q9NPQ8;Q9NPQ8-3;Q9NPQ8-2;E9PI04;E9PSI0;E9PLE5;H0YE35;H0YEN0	Q9NPQ8-4;Q9NPQ8;Q9NPQ8-3;Q9NPQ8-2	Cytoplasm. Cell membrane.
	ILF2	Interleukin enhancer-binding factor 2			-0.0716486	-0.0658685	31.2441	31.1514	B4DY09;Q12905;X6R6Z1;A0A0A0MRL0	B4DY09;Q12905
	COPS3	COP9 signalosome complex subunit 3			-0.0103088	-0.0661555	30.6642	30.832	Q9UNS2-2;Q9UNS2;H7C3P9;C9JLV5;J3QKR0;K7ES36;K7ELN6;J3KTQ1	Q9UNS2-2;Q9UNS2;H7C3P9	Cytoplasm. Nucleus.
	CPSF6	Cleavage and polyadenylation specificity factor subunit 6			0.424815	-0.0667295	30.1439	30.4272	F8WJN3;Q16630-3;Q16630;Q16630-2;F8W084	F8WJN3;Q16630-3;Q16630;Q16630-2
	TNRC6B	Trinucleotide repeat-containing gene 6B protein			0.154324	-0.0668202	27.6906	26.2446	Q9UPQ9-1;Q9UPQ9;H0Y720;Q9UPQ9-2	Q9UPQ9-1;Q9UPQ9;H0Y720	Cytoplasm, P-body.
	STAT3	Signal transducer and activator of transcription 3;Signal transducer and activator of transcription			-0.137727	-0.0668353	31.7413	32.1958	P40763-3;P40763-2;P40763;G8JLH9;K7EP08	P40763-3;P40763-2;P40763;G8JLH9	Cytoplasm. Nucleus.
	HNRNPU	Heterogeneous nuclear ribonucleoprotein U			0.0468402	-0.067062	34.1504	33.9919	Q00839;Q00839-2;Q5RI18	Q00839;Q00839-2	Nucleus. Nucleus matrix. Chromosome. Nucleus speckle. Cytoplasm, cytoskeleton, microtubule organizing center, centrosome. Chromosome, centromere, kinetochore. Cytoplasm, cytoskeleton, spindle. Cytoplasm, cytoskeleton, spindle pole. Midbody. Cytoplasm. Cell surface. Cytoplasmic granule.
	UCK2	Uridine-cytidine kinase 2			-0.169745	-0.0671678	27.7626	29.4074	Q9BZX2;Q9BZX2-2	Q9BZX2
	GFM1	Elongation factor G, mitochondrial			-0.0774063	-0.0685439	25.7271	26.565	F8WAU4;C9IZ01;Q96RP9;Q96RP9-2	F8WAU4;C9IZ01;Q96RP9;Q96RP9-2
	NCDN	Neurochondrin			-0.0220974	-0.068559	25.0393	23.089	Q9UBB6-2;Q9UBB6;Q9UBB6-3;C9J5H8;H7C2R2	Q9UBB6-2;Q9UBB6;Q9UBB6-3;C9J5H8	Cytoplasm, cytosol. Cell projection, dendrite.
	PSMC4	26S protease regulatory subunit 6B			-0.0091613	-0.0690432	31.2553	30.7172	P43686;P43686-2	P43686;P43686-2	Cytoplasm. Nucleus.
	HNRNPH3	Heterogeneous nuclear ribonucleoprotein H3			0.211884	-0.0690886	30.1766	29.7003	P31942-2;P31942;P31942-3;P31942-4;P31942-6;P31942-5	P31942-2;P31942;P31942-3	Nucleus.
	PPP3CA;PPP3CB;PPP3CC	Serine/threonine-protein phosphatase;Serine/threonine-protein phosphatase 2B catalytic subunit alpha isoform;Serine/threonine-protein phosphatase 2B catalytic subunit gamma isoform;Serine/threonine-protein phosphatase 2B catalytic subunit beta isoform			0.216982	-0.0702848	24.2777	24.6843	E7ETC2;Q5F2F8;Q08209-5;P48454-2;Q08209-2;P48454;P16298-2;P16298-3;Q08209;P48454-3;P16298;P16298-4;H0YC26;G3V111;Q08209-3;E9PPC8;E5RJH4;E9PK68;H0YB02;H0YB04;Q08209-4	E7ETC2;Q5F2F8;Q08209-5;P48454-2;Q08209-2;P48454;P16298-2;P16298-3;Q08209;P48454-3;P16298;P16298-4;H0YC26;G3V111;Q08209-3
	ZNF638	Zinc finger protein 638			0.0333701	-0.0706786	26.7288	27.4716	Q14966;Q14966-3;Q14966-5;Q14966-4;A0A096LPI0;A0A096LNS4;A0A096LPB4;A0A096LPK8;A0A096LPH6;Q14966-2	Q14966;Q14966-3;Q14966-5	Nucleus speckle.
	PLIN3	Perilipin-3			-0.0909873	-0.0707544	30.1539	29.1426	O60664-4;O60664;O60664-3;K7EL96;K7ERZ3;K7ER39;O60664-2	O60664-4;O60664;O60664-3;K7EL96;K7ERZ3	Cytoplasm. Endosome membrane; Peripheral membrane protein; Cytoplasmic side. Lipid droplet.
	CCT6A	T-complex protein 1 subunit zeta			-0.00977119	-0.0708301	33.4045	33.1961	P40227;P40227-2;J3KRI6	P40227;P40227-2	Cytoplasm.
	TP53BP2	Apoptosis-stimulating of p53 protein 2			0.117562	-0.0711181	29.4233	29.7529	Q13625-2;Q13625;Q13625-3;H7C5L8	Q13625-2;Q13625;Q13625-3	Cytoplasm, perinuclear region. Nucleus.
	MVD	Diphosphomevalonate decarboxylase			-0.0743347	-0.071967	26.7818	27.2644	P53602;H3BP35;H3BQ47	P53602;H3BP35
	SVIL	Supervillin			0.146134	-0.0720884	28.8195	27.1986	O95425-2;O95425-4;O95425-3;O95425;A0A0J9YWY6	O95425-2;O95425-4;O95425-3;O95425;A0A0J9YWY6	Cell membrane; Peripheral membrane protein; Cytoplasmic side. Cytoplasm, cytoskeleton. Cell projection, invadopodium. Cell projection, podosome. Midbody. Cleavage furrow.
	EXOSC10	Exosome component 10			-0.0828356	-0.0721339	28.9698	24.8926	Q01780-2;Q01780;K7EJ37	Q01780-2;Q01780	Cytoplasm. Nucleus, nucleolus. Nucleus.
	EEFSEC	Selenocysteine-specific elongation factor			-0.0197991	-0.0724524	26.3188	27.1733	P57772-2;P57772;C9J8T0	P57772-2;P57772	Cytoplasm. Nucleus.
	HDLBP	Vigilin			0.0799754	-0.0725131	31.6038	31.5219	A0A024R4E5;Q00341;Q00341-2;H0Y394;H7C0A4;C9JIZ1;C9J5E5;H7BZC3;H7C2D1;C9JZI8;C9JT62;C9JHS7;C9JK79;C9JHZ8;C9JES8;C9JMQ6;C9JQ82;C9JBS3;C9JEJ8;C9JHN6;C9JHS9;C9J739	A0A024R4E5;Q00341;Q00341-2;H0Y394
	CSRP1	Cysteine and glycine-rich protein 1			-0.219488	-0.0729531	32.674	32.8475	P21291;E9PS42;E9PND2;E9PP21	P21291;E9PS42;E9PND2;E9PP21	Nucleus.
	CCT5	T-complex protein 1 subunit epsilon			0.0272955	-0.0734995	33.6831	33.3318	P48643;B7ZAR1;E9PCA1;E7ENZ3;P48643-2;D6RIZ7;H0Y914	P48643;B7ZAR1;E9PCA1;E7ENZ3;P48643-2	Cytoplasm. Cytoplasm, cytoskeleton, microtubule organizing center, centrosome.
	CNOT10	CCR4-NOT transcription complex subunit 10			-0.156724	-0.0735147	24.6458	26.5914	H7C1X9;Q9H9A5-4;Q9H9A5-3;Q9H9A5-2;Q9H9A5;Q9H9A5-6	H7C1X9;Q9H9A5-4;Q9H9A5-3;Q9H9A5-2;Q9H9A5;Q9H9A5-6
	NCKAP1	Nck-associated protein 1			0.0398403	-0.0743347	29.195	30.2186	Q9Y2A7;Q9Y2A7-2	Q9Y2A7;Q9Y2A7-2	Cell membrane; Single-pass membrane protein; Cytoplasmic side. Cell projection, lamellipodium membrane; Single-pass membrane protein; Cytoplasmic side.
	RNF40	E3 ubiquitin-protein ligase BRE1B			0.0159258	-0.0743803	27.5831	26.9119	H3BP71;O75150-4;O75150;O75150-3;H3BQ99;H3BUL6;I3L332;H3BS50;A0A087WTK2	H3BP71;O75150-4;O75150;O75150-3
	RIPK1	Receptor-interacting serine/threonine-protein kinase 1			-0.0586984	-0.07514	28.2312	27.1885	Q13546;Q13546-2	Q13546;Q13546-2	Cytoplasm. Cell membrane.
	IPO9	Importin-9			0.0661237	-0.0755352	31.0508	31.388	Q96P70	Q96P70	Cytoplasm. Nucleus.
	KEAP1	Kelch-like ECH-associated protein 1			-0.000230819	-0.0755505	25.6038	25.9308	K7EJ49;K7EJD8;K7ESE0;Q14145	K7EJ49;K7EJD8;K7ESE0;Q14145
	MRPL4	39S ribosomal protein L4, mitochondrial			-0.465261	-0.0756721	25.968	25.705	K7EKI4;K7ELF1;K7ELQ0;K7ES61;X6RAY8;Q9BYD3-2;Q9BYD3	K7EKI4;K7ELF1;K7ELQ0;K7ES61;X6RAY8;Q9BYD3-2;Q9BYD3
	TACC2	Transforming acidic coiled-coil-containing protein 2			-0.285864	-0.0756873	31.8685	32.0005	O95359;E7EMZ9;E9PBC6;O95359-3;O95359-5;Q4VXL8;O95359-1;D6RAA5;O95359-6;Q4VXL4;O95359-2;A0A0U1RRM9;H0Y954;H0Y9C3;H0Y911;E9PGB3;H0Y8P9;H0YA73;B4E3H6;H0YBT8;H0YAY0;E7EVI4;E7ET87;O75410-5;O75410-4;O75410-6;O75410-3;O75410-7;O75410;O75410-2	O95359;E7EMZ9;E9PBC6;O95359-3	Cytoplasm. Nucleus. Cytoplasm, cytoskeleton, microtubule organizing center, centrosome.
	TUBA4A	Tubulin alpha-4A chain			0.0132121	-0.0766759	31.1071	31.437	P68366-2;P68366;C9JEV8;C9JQ00;C9JJQ8;C9JDL2	P68366-2;P68366	Cytoplasm, cytoskeleton.
	THOC6	THO complex subunit 6 homolog			-0.364905	-0.0769041	28.294	27.6235	Q86W42;Q86W42-3;Q86W42-2	Q86W42;Q86W42-3;Q86W42-2	Nucleus. Nucleus speckle.
	NRBP1	Nuclear receptor-binding protein			0.255803	-0.0770563	27.6598	27.6978	F8W6G1;Q9UHY1;C9JHZ6	F8W6G1;Q9UHY1;C9JHZ6
	AFG3L2	AFG3-like protein 2			-0.662597	-0.0772694	26.3044	27.4315	Q9Y4W6	Q9Y4W6	Mitochondrion. Mitochondrion inner membrane; Multi-pass membrane protein.
	LAS1L	Ribosomal biogenesis protein LAS1L			-0.0395625	-0.0778326	26.9021	28.443	Q9Y4W2-2;Q9Y4W2;Q9Y4W2-3;Q9Y4W2-4	Q9Y4W2-2;Q9Y4W2;Q9Y4W2-3	Nucleus, nucleolus. Nucleus, nucleoplasm. Cytoplasm.
	NRD1	Nardilysin			-0.149409	-0.0783504	31.5944	30.7486	B1AKJ5;O43847;O43847-2;G3V1R5;F5H7V1;H0Y5G9	B1AKJ5;O43847;O43847-2;G3V1R5;F5H7V1
	PSMC3	26S protease regulatory subunit 6A			-0.0476963	-0.0809727	30.8056	30.8311	R4GNH3;P17980;E9PM69;E9PKD5;E9PMD8;E9PN50;E9PLG2	R4GNH3;P17980;E9PM69;E9PKD5;E9PMD8;E9PN50
	POLA1	DNA polymerase;DNA polymerase alpha catalytic subunit			0.0354831	-0.081278	29.356	29.3551	A0A087WU64;A6NMQ1;P09884	A0A087WU64;A6NMQ1;P09884	Nucleus.
	TRAP1	Heat shock protein 75 kDa, mitochondrial			0.0655723	-0.0815527	33.3544	32.9558	Q12931-2;Q12931;I3L0K7;I3L239;I3L2D5;I3L253	Q12931-2;Q12931;I3L0K7	Mitochondrion. Mitochondrion inner membrane. Mitochondrion matrix.
	PSMD12	26S proteasome non-ATPase regulatory subunit 12			0.000432815	-0.0816443	29.7683	29.859	O00232;O00232-2;J3KTJ5;J3KSK1	O00232;O00232-2
	CORO1C	Coronin-1C;Coronin			0.0714881	-0.0821329	31.0699	31.0765	Q9ULV4;Q9ULV4-2;Q9ULV4-3;B4E3S0;H0YHL7;F8W1H8;F8VUX3;F8VSA4;F8VRE9;F8VTT6;F8VVB7;F8VV53;J3QLV6;J3KSS5;Q6QEF8-4;Q6QEF8-3;Q6QEF8-2;Q6QEF8-5;Q6QEF8	Q9ULV4;Q9ULV4-2;Q9ULV4-3;B4E3S0	Cell membrane. Cell projection, lamellipodium. Cytoplasm, cytoskeleton.
	TRIM47	Tripartite motif-containing protein 47			-0.143006	-0.0827439	27.6679	27.068	Q96LD4;Q96LD4-2;A0A0M3HER3	Q96LD4;Q96LD4-2	Cytoplasm. Nucleus.
	USP5	Ubiquitin carboxyl-terminal hydrolase 5			0.151079	-0.0830495	31.6857	31.043	P45974-2;P45974;Q92995-2;Q92995;F5H571	P45974-2;P45974
	LASP1	LIM and SH3 domain protein 1			-0.134255	-0.0830495	31.383	31.1828	Q14847;Q14847-2;C9J9W2;Q14847-3;F6S2S5;K7ESD6;J3KSN1;O76041-2	Q14847;Q14847-2;C9J9W2;Q14847-3	Cytoplasm, cell cortex. Cytoplasm, cytoskeleton.
	IDE	Insulin-degrading enzyme			-0.0281015	-0.0836151	29.7653	29.9445	P14735;Q5T5N3;P14735-2	P14735	Cytoplasm. Cell membrane. Secreted.
	GATAD2A	Transcriptional repressor p66-alpha			-0.187264	-0.0838597	25.1476	25.3359	Q86YP4-2;Q86YP4;Q86YP4-3;V9GYX5;C9JVY3;V9GY85;H7C3H1;C9JMI3;C9JGN4;C9JHD7;C9JJK9	Q86YP4-2;Q86YP4;Q86YP4-3	Nucleus speckle.
	PIP4K2C	Phosphatidylinositol 5-phosphate 4-kinase type-2 gamma			-0.26453	-0.0840738	27.0031	25.2159	Q8TBX8-3;Q8TBX8;F8VNT5;F8VU68;Q8TBX8-2	Q8TBX8-3;Q8TBX8;F8VNT5;F8VU68;Q8TBX8-2	Cytoplasm. Membrane.
	LRCH3	Leucine-rich repeat and calponin homology domain-containing protein 3			-0.0538681	-0.0842726	25.2592	25.5078	Q96II8-4;Q96II8;Q96II8-2;Q96II8-3;E9PD99;F8WFB5;H7C0F9;H7C1G3;H7C0J8;Q9Y2L9-2;Q9Y2L9;Q9Y2L9-3	Q96II8-4;Q96II8;Q96II8-2;Q96II8-3;E9PD99	Secreted.
	C1QBP	Complement component 1 Q subcomponent-binding protein, mitochondrial			-0.0170666	-0.0844256	30.5444	31.501	Q07021;I3L3Q7;I3L3B0	Q07021;I3L3Q7;I3L3B0	Mitochondrion matrix. Nucleus. Cell membrane; Peripheral membrane protein; Extracellular side. Secreted. Cytoplasm. Nucleus, nucleolus.
	CPSF3	Cleavage and polyadenylation specificity factor subunit 3			-0.21073	-0.0846703	26.7246	25.5729	G5E9W3;Q9UKF6	G5E9W3;Q9UKF6
	PCBP2	Poly(rC)-binding protein 2			0.086512	-0.0852824	34.773	34.31	Q15366-3;Q15366-6;E9PFP8;P57721-5;P57721-4;P57721	Q15366-3;Q15366-6	Nucleus. Cytoplasm.
	DOCK5	Dedicator of cytokinesis protein 5			-0.0625803	-0.0854048	25.7855	24.7388	Q9H7D0;Q9H7D0-2	Q9H7D0	Cytoplasm. Cell membrane.
	ATXN2	Ataxin-2			0.246347	-0.0855274	28.8116	28.1117	F8WB06;H0YH87;F8VQP2;V9GY86;Q99700-2;Q99700-5;Q99700-4;Q99700;F8VRK6;F8W0B5;F8WB05;F8VVY6	F8WB06;H0YH87;F8VQP2;V9GY86;Q99700-2;Q99700-5;Q99700-4;Q99700
	CAD	CAD protein;Glutamine-dependent carbamoyl-phosphate synthase;Aspartate carbamoyltransferase;Dihydroorotase			0.0343565	-0.0857723	31.455	31.7137	F8VPD4;P27708;H7C2E4;H7C3Z5;H7BZB3	F8VPD4;P27708
	OGFR	Opioid growth factor receptor			0.27608	-0.0861397	27.7614	27.389	A0A0A0MRN5;Q9NZT2-2;Q9NZT2;A0A087X028	A0A0A0MRN5;Q9NZT2-2;Q9NZT2;A0A087X028
	AHSA1	Activator of 90 kDa heat shock protein ATPase homolog 1			0.0742315	-0.0872888	30.8215	30.8486	O95433;O95433-2;G3V438;H0YJU2;H0YJG7;G3V3W9;H0YJ63	O95433;O95433-2;G3V438;H0YJU2;H0YJG7	Cytoplasm, cytosol. Endoplasmic reticulum.
	AKAP1	A-kinase anchor protein 1, mitochondrial			0.0959919	-0.0876108	25.7073	27.4994	Q92667;I3L0W0;Q92667-2;I3L3K1;I3L364;I3L0K6;I3L2A2;I3L2N7;I3NI36	Q92667;I3L0W0;Q92667-2	Mitochondrion outer membrane.
	CTH	Cystathionine gamma-lyase			0.0285691	-0.0877488	29.4407	29.9234	P32929-3;P32929;P32929-2	P32929-3;P32929;P32929-2	Cytoplasm.
	RSU1	Ras suppressor protein 1			-0.183785	-0.0905572	28.2746	27.3966	Q15404;Q15404-2	Q15404;Q15404-2
	SF3A2	Splicing factor 3A subunit 2			-0.0561612	-0.0905878	29.8245	28.8784	Q15428;K7EMT0	Q15428;K7EMT0	Nucleus.
	PPFIA1	Liprin-alpha-1			0.454702	-0.09068	26.3102	27.279	Q13136-2;Q13136;E9PJZ7;H0YEF9;G3V200;O75334-6;O75334-5;O75334-2;O75334-4;O75334-3;O75334;H0YDW2;H0YHK3;R4GNF1;F8VWR9;E9PPF6;H0YIJ4;H0YHJ4;A0A1B0GVT3;H0YH95;R4GN36;O75334-8;O75335-2;O75335-1;O75334-7	Q13136-2;Q13136;E9PJZ7	Cytoplasm.
	PPP6C	Serine/threonine-protein phosphatase 6 catalytic subunit;Serine/threonine-protein phosphatase 6 catalytic subunit, N-terminally processed			0.0585242	-0.0911256	28.4344	28.1311	O00743-2;O00743;O00743-3;Q5T1S7	O00743-2;O00743;O00743-3	Mitochondrion. Cytoplasm.
	EIF4E2	Eukaryotic translation initiation factor 4E type 2			-0.213153	-0.091141	28.9266	29.0012	O60573;B9A044;B8ZZ50;O60573-2;C9JEL3;B8ZZL3;B4E1E4;B9A023	O60573;B9A044;B8ZZ50;O60573-2;C9JEL3;B8ZZL3
	RBMX;RBMXL1	RNA-binding motif protein, X chromosome;RNA-binding motif protein, X chromosome, N-terminally processed;RNA binding motif protein, X-linked-like-1			0.0747794	-0.0915252	29.6896	30.0931	P38159;P38159-2;H3BT71;H0Y6E7;Q96E39;H3BR27;H3BUY5;P38159-3;A0A1B0GUK8;H3BNC1;O75526;Q8N7X1	P38159;P38159-2;H3BT71;H0Y6E7;Q96E39	Nucleus.
	ACTN1	Alpha-actinin-1			-0.0683774	-0.0926017	33.8169	33.1398	P12814;P12814-3;P12814-2;P12814-4;H9KV75;G3V2N5;P35609-2;P35609;H7C5W8;H0YJW3;G3V2W4;H0YJ11;Q08043;F6THM6;A0A087WSZ2;G3V5M4;G3V2X9;G3V380;G3V2E8	P12814;P12814-3;P12814-2;P12814-4;H9KV75	Cytoplasm, cytoskeleton. Cytoplasm, myofibril, sarcomere, Z line. Cell membrane. Cell junction. Cell projection, ruffle.
	GBE1	1,4-alpha-glucan-branching enzyme			0.0673633	-0.0932479	27.145	26.178	Q04446;E9PGM4	Q04446;E9PGM4
	AASDHPPT	L-aminoadipate-semialdehyde dehydrogenase-phosphopantetheinyl transferase			-0.0532392	-0.0933556	28.4847	28.7429	Q9NRN7;E9PLW6;Q9NRN7-2;E9PNF3	Q9NRN7;E9PLW6;Q9NRN7-2	Cytoplasm.
	BAG6;BAT3	Large proline-rich protein BAG6			-0.106249	-0.0942486	27.3773	25.6695	F6S6P2;X6REW1;A0A0G2JJM1;A0A0G2JL47;A0A024RCR6;A0A0G2JK23;P46379-4;P46379-5;P46379-2;P46379;P46379-3	F6S6P2;X6REW1;A0A0G2JJM1;A0A0G2JL47;A0A024RCR6;A0A0G2JK23;P46379-4;P46379-5;P46379-2;P46379;P46379-3
	GSTM3	Glutathione S-transferase Mu 3			0.21014	-0.0945567	29.5337	29.6246	P21266;A0A0A0MTN3;E9PLF1;E9PHN7;E9PHN6;Q5T8Q9;Q5T8R1;F6XZQ7;P28161-2;P46439;P28161	P21266;A0A0A0MTN3	Cytoplasm.
	NDUFS2	NADH dehydrogenase [ubiquinone] iron-sulfur protein 2, mitochondrial			-0.0196236	-0.094572	28.6547	29.1376	O75306-2;O75306	O75306-2;O75306	Mitochondrion inner membrane; Peripheral membrane protein; Matrix side.
	MAP4	Microtubule-associated protein;Microtubule-associated protein 4			0.0170666	-0.0952654	34.6028	34.3017	E7EVA0;P27816;P27816-6;P27816-2;P27816-5;P27816-4;B5MEG9;H7C4C5;H0Y2V1;F8W9U4;H7C456;A0A0J9YVV8;A0A0J9YW37;P27816-7	E7EVA0;P27816;P27816-6;P27816-2	Cytoplasm, cytoskeleton.
	DDX17	Probable ATP-dependent RNA helicase DDX17			0.190931	-0.0955583	32.6202	32.4494	H3BLZ8;Q92841;Q92841-1;Q92841-3;Q92841-2;A0A0U1RQJ0	H3BLZ8;Q92841;Q92841-1;Q92841-3;Q92841-2	Nucleus. Nucleus, nucleolus. Cytoplasm, cytosol.
	RAD23A	UV excision repair protein RAD23 homolog A			-0.082805	-0.0955583	27.2562	26.2311	P54725-2;P54725-3;P54725;K7ENJ0;K7ELW1;K7EQ16	P54725-2;P54725-3;P54725;K7ENJ0;K7ELW1	Nucleus.
	EXOSC4	Exosome complex component RRP41			0.41446	-0.0956045	25.951	27.2395	Q9NPD3;E9PI41;E9PPI9	Q9NPD3;E9PI41	Cytoplasm. Nucleus, nucleolus. Nucleus.
	BOD1L1	Biorientation of chromosomes in cell division protein 1-like 1			-0.25953	-0.0959437	24.771	24.4812	Q8NFC6;C9J8U9;H7C5I4;Q96IK1	Q8NFC6	Chromosome.
	AKAP8	A-kinase anchor protein 8			-0.0286312	-0.0964527	28.5895	28.102	O43823	O43823	Nucleus. Nucleus matrix. Nucleus, nucleolus. Cytoplasm.
	CCT2	T-complex protein 1 subunit beta			0.0247452	-0.0975019	34.3934	34.2139	P78371;P78371-2;F5GWF6;F8VQ14	P78371;P78371-2;F5GWF6;F8VQ14	Cytoplasm.
	SPTBN1	Spectrin beta chain, non-erythrocytic 1			-0.145254	-0.0979032	33.3423	33.5716	Q01082;A0A087WUZ3;Q01082-3;Q01082-2;F8W6C1;A4QPE4;P11277-3;P11277;P11277-2	Q01082;A0A087WUZ3;Q01082-3;Q01082-2	Cytoplasm, cytoskeleton. Cytoplasm, myofibril, sarcomere, M line.
	ACP1	Low molecular weight phosphotyrosine protein phosphatase			-0.0340422	-0.0980885	26.2088	28.3359	P24666;G5E9R5;P24666-4;P24666-3;P24666-2;F2Z2Q9;D3YTI2	P24666;G5E9R5;P24666-4;P24666-3;P24666-2	Cytoplasm.
	HTATSF1	HIV Tat-specific factor 1			0.105544	-0.0991853	28.852	28.5997	O43719;Q5H919;Q5H918	O43719	Nucleus.
	NMD3	60S ribosomal export protein NMD3			-0.0885615	-0.101103	28.9174	27.6976	C9JA08;Q96D46;C9J0B9;C9IZW9;C9K0C2;C9IY70	C9JA08;Q96D46	Cytoplasm. Nucleus.
	TXN	Thioredoxin			0.0475383	-0.101165	32.5025	32.7286	P10599;P10599-2	P10599;P10599-2	Nucleus. Cytoplasm. Secreted.
	SERPINB1	Leukocyte elastase inhibitor			-0.0695881	-0.101258	30.9316	30.9007	P30740;P30740-2;C9J7N5;A0A0C4DGW9;O75830	P30740	Cytoplasm. Cytoplasmic granule.
	CSTB	Cystatin-B			-0.0606229	-0.10183	32.1229	32.0336	P04080	P04080	Cytoplasm. Nucleus.
	RPS10;RPS10-NUDT3;RPS10P5	40S ribosomal protein S10;Putative 40S ribosomal protein S10-like			-0.183949	-0.101908	31.5696	31.6483	P46783;F6U211;S4R435;Q9NQ39	P46783;F6U211;S4R435;Q9NQ39	Cytoplasm. Nucleus, nucleolus.
	GLMN	Glomulin			0.0113525	-0.103596	29.9786	29.1196	Q92990;Q92990-2;M0QX84;M0QXG8	Q92990;Q92990-2
	PRPF19	Pre-mRNA-processing factor 19			0.0617071	-0.104217	32.7328	32.8709	Q9UMS4;F5GY56;F5H2I0;H0YGF3;H0YGZ5	Q9UMS4	Nucleus. Nucleus, nucleoplasm. Cytoplasm, cytoskeleton, spindle. Cytoplasm. Lipid droplet.
	PSMC1	26S protease regulatory subunit 4			0.0321009	-0.104961	32.3644	32.167	P62191;P62191-2;G3V4X1	P62191;P62191-2	Cytoplasm. Nucleus. Membrane; Lipid-anchor.
	ACTN4	Alpha-actinin-4			0.0522768	-0.105551	35.6808	35.5533	O43707;O43707-2;F5GXS2;O43707-3;H7C144;K7EJH8;K7EP19;D6RH00	O43707;O43707-2;F5GXS2;O43707-3	Nucleus. Cytoplasm. Cell junction.
	DYNLL1;DYNLL2	Dynein light chain 1, cytoplasmic;Dynein light chain 2, cytoplasmic			-0.0415211	-0.106482	30.5355	30.9669	P63167;F8VXL2;F8VRV5;Q96FJ2	P63167;F8VXL2;F8VRV5;Q96FJ2	Cytoplasm, cytoskeleton. Nucleus. Mitochondrion.
	PSMC2	26S protease regulatory subunit 7			-0.0142664	-0.106607	32.1857	32.0723	P35998;P35998-2;C9JLS9	P35998;P35998-2	Cytoplasm.
	SNRPG;SNRPGP15	Small nuclear ribonucleoprotein G;Putative small nuclear ribonucleoprotein G-like protein 15			0.176195	-0.107322	26.622	26.731	Q49AN9;F5H013;P62308;A8MWD9	Q49AN9;F5H013;P62308;A8MWD9
	PCYT1A	Choline-phosphate cytidylyltransferase A			-0.399274	-0.107384	25.1802	25.7806	C9J2E1;C9J050;C9JEJ2;P49585;C9JVS0;C9JPY0;F8WAZ5;H7C1T3;H7BZN1;F2Z2B1;Q9Y5K3-2;Q9Y5K3-4;Q9Y5K3-3;Q9Y5K3	C9J2E1;C9J050;C9JEJ2;P49585;C9JVS0;C9JPY0;F8WAZ5;H7C1T3
	LIMA1	LIM domain and actin-binding protein 1			0.0107799	-0.10757	32.6488	32.8262	Q9UHB6-4;Q9UHB6-5	Q9UHB6-4;Q9UHB6-5
	TRIM25	E3 ubiquitin/ISG15 ligase TRIM25			0.0633648	-0.107617	31.0495	31.3509	Q14258	Q14258	Cytoplasm.
	PUM1	Pumilio homolog 1			0.246347	-0.107943	27.378	27.4737	H0YDK8;E9PR38;H0YEH2;Q5T1Z4;Q5T1Z8;Q14671-4;Q14671-2;Q14671;Q14671-3;A0A0C4DG68;A0A0A0MR59;Q8TB72-2;Q8TB72-4;Q8TB72-3;Q8TB72;H0YDC5;H0YC97	H0YDK8;E9PR38;H0YEH2;Q5T1Z4;Q5T1Z8;Q14671-4;Q14671-2;Q14671;Q14671-3
	PBK	Lymphokine-activated killer T-cell-originated protein kinase			0.0116388	-0.108114	28.1207	27.5751	Q96KB5;Q96KB5-2;E5RFX4	Q96KB5;Q96KB5-2;E5RFX4
	NBN	Nibrin			-0.384056	-0.109297	25.2242	25.1653	A0A0C4DG07;O60934	A0A0C4DG07;O60934	Nucleus.
	HERC1	Probable E3 ubiquitin-protein ligase HERC1			-0.036659	-0.109966	23.3503	24.453	Q15751;H0YNB1	Q15751	Membrane; Peripheral membrane protein. Cytoplasm, cytosol. Golgi apparatus.
	CTPS2	CTP synthase 2			-0.229568	-0.110262	26.8912	28.1694	Q9NRF8	Q9NRF8
	COPS7A	COP9 signalosome complex subunit 7a			0.135798	-0.11048	28.523	29.2776	Q9UBW8;F5H7C6;F5GYF7;F5H248;F5H4U8;F5H4Z0;F5H3M6;G3XAP1;F5GXT7	Q9UBW8;F5H7C6;F5GYF7;F5H248;F5H4U8	Cytoplasm. Nucleus.
	CCDC132	Coiled-coil domain-containing protein 132			-0.780835	-0.111041	26.5676	27.8621	Q96JG6-3;Q96JG6;Q96JG6-2;H7BZP1;C9JA29	Q96JG6-3;Q96JG6;Q96JG6-2	Recycling endosome.
	MSTO1	Protein misato homolog 1			-0.220261	-0.112319	28.325	27.6568	Q9BUK6-7;Q9BUK6-3;Q9BUK6-2;Q9BUK6;Q9BUK6-5;Q9BUK6-4	Q9BUK6-7;Q9BUK6-3;Q9BUK6-2;Q9BUK6;Q9BUK6-5	Mitochondrion outer membrane. Cytoplasm.
	HNRNPA1;HNRNPA1L2	Heterogeneous nuclear ribonucleoprotein A1;Heterogeneous nuclear ribonucleoprotein A1, N-terminally processed;Heterogeneous nuclear ribonucleoprotein A1-like 2			0.581689	-0.112974	34.6848	34.4662	F8W6I7;P09651-3;P09651-2;P09651;F8VZ49;Q32P51;F8VTQ5;F8W646;H0YH80;F8VYN5	F8W6I7;P09651-3;P09651-2;P09651;F8VZ49;Q32P51;F8VTQ5;F8W646
	RBBP4	Histone-binding protein RBBP4			-0.244719	-0.113942	29.2519	29.0445	Q09028-3;Q09028;Q09028-2;Q09028-4;H0YF10;H0YCT5;H0YDK2;H0YEU5;E9PNS2;E9PIC4;E9PNS6;C9JAJ9;C9JPP3	Q09028-3;Q09028;Q09028-2;Q09028-4;H0YF10	Nucleus.
	ZNF207	BUB3-interacting and GLEBS motif-containing protein ZNF207			-0.0654307	-0.114379	30.3049	29.7657	J3QRS9;X6R4W8;O43670-2;O43670;O43670-4;O43670-3;J3KS31;J3QS27;J3KTL1;J3KRB6;J3KRW6;H0Y3M2	J3QRS9;X6R4W8;O43670-2;O43670;O43670-4;O43670-3;J3KS31
	CDC37	Hsp90 co-chaperone Cdc37;Hsp90 co-chaperone Cdc37, N-terminally processed			0.09815	-0.11491	31.2802	30.9517	Q16543;K7EKQ2;K7EQA9;K7EL68;K7EIU0	Q16543;K7EKQ2;K7EQA9	Cytoplasm.
	NQO1	NAD(P)H dehydrogenase [quinone] 1			0.204767	-0.115019	30.4945	30.5959	B4DLR8;P15559-3;P15559-2;P15559;H3BNV2;H3BRK3	B4DLR8;P15559-3;P15559-2;P15559;H3BNV2;H3BRK3
	PPM1F	Protein phosphatase 1F			-0.0248247	-0.115097	27.7414	27.3508	B5MCT7;A8MX49;P49593-2;P49593	B5MCT7;A8MX49;P49593-2;P49593
	IPO8	Importin-8			-0.370396	-0.115613	24.6931	26.8008	O15397;F5H2I3	O15397;F5H2I3	Cytoplasm. Nucleus.
	MDC1	Mediator of DNA damage checkpoint protein 1			-0.0836915	-0.115723	26.3409	25.052	Q14676;Q14676-3;Q14676-2;Q14676-4;A2AB05;H0Y6Z8	Q14676;Q14676-3;Q14676-2	Nucleus. Chromosome.
	COPS4	COP9 signalosome complex subunit 4			0.178237	-0.115879	30.0642	30.7932	Q9BT78;D6RFN0;D6RAX7;Q9BT78-2;D6RD63	Q9BT78;D6RFN0;D6RAX7;Q9BT78-2;D6RD63	Cytoplasm. Nucleus. Cytoplasmic vesicle, secretory vesicle, synaptic vesicle.
	IQGAP2	Ras GTPase-activating-like protein IQGAP2			0.397693	-0.116004	28.9214	28.8234	E7EWC2;F5H7S7;Q13576;Q13576-3;Q13576-2;D6R939	E7EWC2;F5H7S7;Q13576;Q13576-3;Q13576-2
	SELENBP1	Selenium-binding protein 1			-0.247423	-0.116739	30.1765	31.2473	Q13228;Q13228-4;Q13228-2;Q13228-3;A6PVX1;H0Y532;F2Z2W8;F8WCR4;C9JVL0	Q13228;Q13228-4;Q13228-2;Q13228-3;A6PVX1;H0Y532	Nucleus. Cytoplasm, cytosol. Membrane; Peripheral membrane protein.
	NUDC	Nuclear migration protein nudC			0.0858326	-0.116958	31.8736	31.7628	Q9Y266;A0A0A0MSU9;A0A0A0MSS4	Q9Y266;A0A0A0MSU9	Cytoplasm, cytoskeleton. Nucleus.
	STK26	Serine/threonine-protein kinase 26			0.0768327	-0.117036	28.8528	29.369	Q8NBY1;B4E0Y9;Q9P289;Q9P289-2;Q9P289-3;C9JDH9;C9J6L2;C9JCC0;C9J232;H7C279;H0Y630;B4DR80;O00506-3;O00506-2;O00506;Q9Y6E0-2;Q9Y6E0;C9JJV0;Q5JV98;Q5JV99	Q8NBY1;B4E0Y9;Q9P289;Q9P289-2;Q9P289-3
	PIK3C2A	Phosphatidylinositol 4-phosphate 3-kinase C2 domain-containing subunit alpha			-0.260636	-0.117631	23.0264	22.7082	O00443;A0A0C4DGF9;O00443-2	O00443;A0A0C4DGF9;O00443-2	Cell membrane. Golgi apparatus. Cytoplasmic vesicle, clathrin-coated vesicle. Nucleus. Cytoplasm.
	GTF2I	General transcription factor II-I			-0.0843338	-0.11774	30.2491	30.7322	P78347-2;P78347-4;P78347-3;P78347;P78347-5;C9J6M0;A0A087WW90;A0A0D9SF80;A0A0A0MSY2;Q86UP8-3;Q86UP8;Q6EKJ0	P78347-2;P78347-4;P78347-3;P78347	Cytoplasm. Nucleus.
	HARS	Histidine--tRNA ligase, cytoplasmic			0.146916	-0.118054	30.3155	30.5236	P12081-4;P12081;P12081-3;P12081-2;B4DDD8;B4E1C5;B3KWE1;E7ETE2;D6RF05;P49590-2;P49590;D6RJE6;B4DQ67	P12081-4;P12081;P12081-3;P12081-2;B4DDD8;B4E1C5;B3KWE1;E7ETE2	Cytoplasm.
	EIF2D	Eukaryotic translation initiation factor 2D			-0.0729228	-0.118226	26.7614	25.6831	Q5SY38;P41214;P41214-2	Q5SY38;P41214
	ATP5C1	ATP synthase subunit gamma, mitochondrial			0.059909	-0.119197	31.5434	31.0496	P36542;P36542-2	P36542;P36542-2	Mitochondrion. Mitochondrion inner membrane; Peripheral membrane protein.
	HSPB8	Heat shock protein beta-8			-0.152356	-0.119213	25.4078	25.7249	H0YG30;Q9UJY1	H0YG30;Q9UJY1
	SEPT7	Septin-7			0.024887	-0.120137	32.0719	31.7517	Q16181;E7ES33;E7EPK1;Q16181-2;G3V1Q4;A0A0U1RRM2;Q5JXL7;A0A0U1RRE1;A0A0U1RRH9;A0A0U1RRD1;A0A0U1RQK0;Q6ZU15	Q16181;E7ES33;E7EPK1;Q16181-2;G3V1Q4	Cytoplasm. Chromosome, centromere, kinetochore. Cytoplasm, cytoskeleton, spindle. Cleavage furrow. Midbody. Cytoplasm, cytoskeleton, cilium axoneme. Cell projection, cilium, flagellum.
	COPS2	COP9 signalosome complex subunit 2			0.0835197	-0.120404	31.1306	30.4802	P61201;P61201-2;B4DIH5;H0YKU5;H0YM03;H0YMC2	P61201;P61201-2;B4DIH5;H0YKU5	Cytoplasm. Nucleus.
	WBP11	WW domain-binding protein 11			0.171591	-0.120765	27.1777	25.7472	Q9Y2W2	Q9Y2W2	Nucleus. Cytoplasm.
	GLRX3	Glutaredoxin-3			-0.0837527	-0.121769	30.6974	29.2072	O76003	O76003	Cytoplasm, cytosol. Cytoplasm, cell cortex. Cytoplasm, myofibril, sarcomere, Z line.
	GALK1	Galactokinase			0.0494913	-0.122837	28.8473	26.8163	P51570;P51570-2;K7ERJ9;K7EII7;K7ERN9	P51570;P51570-2
	SRPK1	SRSF protein kinase 1			-0.165629	-0.122963	25.2534	26.68	H3BLV9;Q96SB4-4;Q96SB4;Q96SB4-3;H7C2I2;H7C521;H7C5L6;A8MPP7;A8MPY5;E7ETV6;Q9UPE1-2;Q9UPE1-3;Q9UPE1-4;Q9UPE1;P78362;P78362-2	H3BLV9;Q96SB4-4;Q96SB4;Q96SB4-3
	RELA	Transcription factor p65			-0.0058548	-0.123041	30.3611	29.9636	Q04206-3;Q04206;Q2TAM5;E9PKH5;A0A087X0W8;Q04206-2;Q04206-4;E9PI38;E9PQS6;E9PKV4;A0A087WVP0;E9PMD5;E9PJZ9;E9PM47;E9PNK5;E9PJR1;E9PRX2;E9PN69;E9PNV4	Q04206-3;Q04206;Q2TAM5;E9PKH5;A0A087X0W8;Q04206-2;Q04206-4;E9PI38;E9PQS6;E9PKV4;A0A087WVP0	Nucleus. Cytoplasm.
	CDC27	Cell division cycle protein 27 homolog			0.157044	-0.123183	25.9341	26.0784	G5EA36;P30260;P30260-2;I3L394;I3L2Z8;I3L3H6;F6QPS0	G5EA36;P30260;P30260-2;I3L394
	TNKS1BP1	182 kDa tankyrase-1-binding protein			0.0889556	-0.123355	30.831	30.7903	Q9C0C2;Q9C0C2-2;E9PKK0;E9PKE7	Q9C0C2;Q9C0C2-2	Nucleus. Cytoplasm, cytoskeleton. Chromosome.
	BIRC6	Baculoviral IAP repeat-containing protein 6			-0.0894055	-0.123575	29.6472	29.0619	Q9NR09;H7C094;H7C3P0;REV__Q96C03;REV__Q96C03-3;REV__Q9NR09	Q9NR09	Golgi apparatus, trans-Golgi network membrane. Endosome. Cytoplasm, cytoskeleton, spindle pole. Cytoplasm, cytoskeleton, microtubule organizing center, centrosome. Midbody, Midbody ring.
	SBDS	Ribosome maturation protein SBDS			0.0837921	-0.123748	25.99	29.3787	A0A087X020;Q9Y3A5;F8WE72	A0A087X020;Q9Y3A5
	CDC73	Parafibromin			-0.0344706	-0.123827	28.6293	28.7386	Q6P1J9;A0A1B0GUB2	Q6P1J9;A0A1B0GUB2	Nucleus.
	GFPT1	Glutamine--fructose-6-phosphate aminotransferase [isomerizing] 1			0.0483758	-0.124361	32.9777	32.6895	Q06210-2;Q06210;O94808;E5RJP4	Q06210-2;Q06210
	SRGAP2;SRGAP2B	SLIT-ROBO Rho GTPase-activating protein 2;SLIT-ROBO Rho GTPase-activating protein 2B			0.0745054	-0.125085	26.6956	25.7435	A0A075B7B5;B7ZM87;A2RUF3;O75044;P0DMP2;E9PDX4;A0A087WW56;P0DJJ0	A0A075B7B5;B7ZM87;A2RUF3;O75044;P0DMP2
	EXOSC8	Exosome complex component RRP43			-0.0519076	-0.125699	26.6382	26.6713	Q96B26	Q96B26	Cytoplasm. Nucleus. Nucleus, nucleolus.
	SNRPN;SNRPB	Small nuclear ribonucleoprotein-associated proteins B and B;Small nuclear ribonucleoprotein-associated protein N			-0.0105122	-0.126376	29.0436	29.7243	J3QLE5;P14678-2;P63162;P14678;P63162-2;P14678-3;J3KRY3;S4R3P3	J3QLE5;P14678-2;P63162;P14678;P63162-2;P14678-3;J3KRY3;S4R3P3
	GARS	Glycine--tRNA ligase			0.0561673	-0.12647	32.747	32.5955	P41250;H7C443	P41250	Cytoplasm. Cell projection, axon. Secreted. Secreted, exosome.
	PSMC6	26S protease regulatory subunit 10B			0.0237521	-0.126943	30.6391	31.0463	A0A087X2I1;P62333;H0YJC0;H0YJS8;H0YJX2;H0YJE9;H0YJT1	A0A087X2I1;P62333
	TLE3	Transducin-like enhancer protein 3			0.0457225	-0.12699	26.1542	27.138	H0YKH0;H0YLW9;H0YLI3;F5H7D6;H0YNT2;H0YKT5;H0YKN8;H0YL70;Q04726-2;Q04726-7;Q04726-3;Q04726-6;Q04726-5;Q04726-4;Q04726;A0A0D9SES8;H3BUH5;H0YKH5	H0YKH0;H0YLW9;H0YLI3;F5H7D6;H0YNT2;H0YKT5;H0YKN8;H0YL70;Q04726-2;Q04726-7;Q04726-3;Q04726-6;Q04726-5;Q04726-4;Q04726;A0A0D9SES8
	FRYL	Protein furry homolog-like			-0.277429	-0.127762	24.4891	24.3956	O94915;F2Z2S2;D6RJI4;H0Y9X0	O94915;F2Z2S2
	SMARCE1	SWI/SNF-related matrix-associated actin-dependent regulator of chromatin subfamily E member 1			-0.0992317	-0.130429	27.1934	27.8786	J3QKS7;B4DGM3;Q969G3-2;Q969G3;H7C048;K7EMQ8;Q969G3-6;Q969G3-5;Q969G3-3;Q969G3-4;J3KS99;J3QL66;J3QKX6;J3QR61	J3QKS7;B4DGM3;Q969G3-2;Q969G3;H7C048;K7EMQ8;Q969G3-6;Q969G3-5;Q969G3-3;Q969G3-4
	EIF4G2	Eukaryotic translation initiation factor 4 gamma 2			0.240009	-0.130665	30.1004	28.4604	P78344;D3DQV9;P78344-2;H0Y3P2;E9PKF8;H0YCH5;H0YEC5;H0YD77;H0YD99;H0YEN8;H0YDC0;H0YCF8;H0YE22;H0YEI7	P78344;D3DQV9;P78344-2;H0Y3P2
	HPRT1	Hypoxanthine-guanine phosphoribosyltransferase			0.106482	-0.130871	29.6149	29.8306	P00492;Q9NRG1-2;Q9NRG1	P00492	Cytoplasm.
	RARS	Arginine--tRNA ligase, cytoplasmic			0.0545011	-0.130887	32.2607	32.357	P54136;P54136-2;E5RJM9;E5RH09	P54136;P54136-2	Cytoplasm. Cytoplasm, cytosol.
	ACTR10	Actin-related protein 10			-0.332753	-0.13095	26.1766	27.5503	Q9NZ32;G3V2Q5;G3V5Y4;F6S9Y6;V9GYX7;G3V4K6;G3V524;H0YJD9	Q9NZ32;G3V2Q5;G3V5Y4;F6S9Y6;V9GYX7	Cytoplasm, cytoskeleton.
	HSPA9	Stress-70 protein, mitochondrial			0.133564	-0.131566	34.0652	34.0185	P38646;H0YBG6;D6RJI2;H0Y8S0;D6RA73;D6RDH7;D6RCD7;H0Y8K0	P38646	Mitochondrion. Nucleus, nucleolus.
	PGM2L1	Glucose 1,6-bisphosphate synthase			-0.0917558	-0.132293	29.6785	29.449	Q6PCE3	Q6PCE3
	APRT	Adenine phosphoribosyltransferase			0.0792927	-0.133686	29.1853	28.9644	P07741;H3BQF1;H3BQZ9;H3BQB1;P07741-2;H3BSW3	P07741;H3BQF1;H3BQZ9;H3BQB1;P07741-2;H3BSW3	Cytoplasm.
	UBE2O	E2/E3 hybrid ubiquitin-protein ligase UBE2O			0.0648829	-0.134366	30.0941	29.8004	Q9C0C9;K7ES11;K7EQ12	Q9C0C9;K7ES11	Cytoplasm. Nucleus.
	CDC123	Cell division cycle protein 123 homolog			-0.141653	-0.134382	25.3519	25.6895	O75794;X6RKY7;X6RF82;X6RA30;H7BZW7	O75794;X6RKY7;X6RF82;X6RA30	Cytoplasm.
	ADRM1	Proteasomal ubiquitin receptor ADRM1			-0.138076	-0.134841	27.9228	28.2465	Q16186;A0A087WX59;A0A087WUX6	Q16186;A0A087WX59	Cytoplasm. Nucleus.
	EPRS	Bifunctional glutamate/proline--tRNA ligase;Glutamate--tRNA ligase;Proline--tRNA ligase			0.131589	-0.135	33.4091	33.3503	P07814;V9GYZ6;V9GZ76	P07814;V9GYZ6	Cytoplasm, cytosol.
	RAVER1	Ribonucleoprotein PTB-binding 1			0.0935602	-0.135539	27.4045	28.0647	A0A087WZ13;E9PAU2;Q8IY67-2;K7EKR9;Q8IY67	A0A087WZ13;E9PAU2;Q8IY67-2
	IFI16	Gamma-interferon-inducible protein 16			-0.0935096	-0.135586	26.2033	27.0174	H3BM18;X6RHM1;Q16666-3;Q16666-2;Q16666;Q16666-6	H3BM18;X6RHM1;Q16666-3;Q16666-2;Q16666;Q16666-6
	BLVRA	Biliverdin reductase A			0.107822	-0.135729	30.4356	29.7479	P53004;C9J1E1	P53004	Cytoplasm.
	CALD1	Caldesmon			-0.0276602	-0.135744	29.5392	29.1294	E7EX44;Q05682-5;Q05682-3;E9PGZ1;Q05682-4;Q05682-6;Q05682-2;Q05682;C9J813;C9JE79;F8WE61;C9JEK3	E7EX44;Q05682-5;Q05682-3;E9PGZ1;Q05682-4;Q05682-6;Q05682-2;Q05682;C9J813
	THADA	Thyroid adenoma-associated protein			-0.173124	-0.135903	25.522	24.3343	Q6YHU6;H0Y3V5;Q6YHU6-2;Q6YHU6-3;H7BYZ4;Q6YHU6-4;Q6YHU6-6;Q6YHU6-5	Q6YHU6;H0Y3V5;Q6YHU6-2;Q6YHU6-3
	UGDH	UDP-glucose 6-dehydrogenase			0.0280033	-0.137346	29.2741	29.3757	O60701;O60701-2;O60701-3;E7ER83;E7ETF4;E7EV97;E7ER95;D6RHF4;E9PBD2	O60701;O60701-2;O60701-3
	YWHAQ	14-3-3 protein theta			0.121015	-0.138045	28.8168	31.2079	P27348;E9PG15	P27348;E9PG15	Cytoplasm.
	DCPS	m7GpppX diphosphatase			0.123799	-0.138108	28.4637	26.8778	Q96C86	Q96C86	Cytoplasm. Nucleus.
	ZNFX1	NFX1-type zinc finger-containing protein 1			-0.401883	-0.138346	25.2857	23.1545	Q9P2E3;Q5JXR5;Q5JXR6;Q9P2E3-2	Q9P2E3;Q5JXR5;Q5JXR6;Q9P2E3-2
	UBR5	E3 ubiquitin-protein ligase UBR5			0.206643	-0.13868	27.5201	26.9469	O95071-2;O95071;E7EMW7;E7ET84;E5RFK7	O95071-2;O95071;E7EMW7	Nucleus.
	KIF13A	Kinesin-like protein KIF13A			-0.145143	-0.13868	27.4661	25.9737	A0A1B0GUA8;Q9H1H9-3;Q9H1H9-4;Q9H1H9-2;Q9H1H9;H0Y307;H0Y9Z7;H0Y925	A0A1B0GUA8;Q9H1H9-3;Q9H1H9-4;Q9H1H9-2;Q9H1H9;H0Y307;H0Y9Z7
	SUPT6H	Transcription elongation factor SPT6			-0.020677	-0.139061	29.7717	29.2804	Q7KZ85;Q7KZ85-2;Q7KZ85-3	Q7KZ85	Nucleus.
	HSPA4L	Heat shock 70 kDa protein 4L			0.107956	-0.139856	31.2682	30.2472	O95757;E9PDE8;D6RJ96	O95757;E9PDE8;D6RJ96	Cytoplasm. Nucleus.
	SEPT6	Septin-6			0.0519985	-0.140508	28.5627	29.771	B1AMS2;Q14141-2;Q14141-4;Q14141;Q14141-3	B1AMS2;Q14141-2;Q14141-4;Q14141;Q14141-3
	HSPH1	Heat shock protein 105 kDa			-0.015345	-0.141319	34.006	33.8097	Q92598-2;Q92598;Q92598-4;Q92598-3;A0A0A0MSM0;Q5TBM3;R4GN69	Q92598-2;Q92598;Q92598-4;Q92598-3;A0A0A0MSM0	Cytoplasm.
	BTF3	Transcription factor BTF3			-0.00998912	-0.141414	25.7619	25.7509	P20290;D6RDG3;P20290-2	P20290;D6RDG3;P20290-2	Cytoplasm. Nucleus.
	YWHAH	14-3-3 protein eta			0.22885	-0.142162	25.4076	28.7645	Q04917;A2IDB2;F8WEB6;A2IDB1	Q04917;A2IDB2
	AURKA	Aurora kinase A			0.145091	-0.142847	25.4005	24.7769	O14965;A3KFJ2;Q5QPD1;Q5QPD2;A3KFJ1;Q5QPD4;A3KFJ0	O14965;A3KFJ2;Q5QPD1;Q5QPD2;A3KFJ1;Q5QPD4;A3KFJ0	Cytoplasm, cytoskeleton, microtubule organizing center, centrosome. Cytoplasm, cytoskeleton, spindle pole. Cytoplasm, cytoskeleton, cilium basal body. Cytoplasm, cytoskeleton, microtubule organizing center, centrosome, centriole.
	TTLL12	Tubulin--tyrosine ligase-like protein 12			0.16543	-0.143723	30.7669	30.1719	Q14166	Q14166
	OTUB1	Ubiquitin thioesterase OTUB1			0.0231843	-0.145414	30.7402	29.9728	J3KR44;Q96FW1;F5GYN4;F5H6Q1;F5GYJ8;F5H3F0;Q96FW1-2	J3KR44;Q96FW1;F5GYN4;F5H6Q1;F5GYJ8;F5H3F0
	VCL	Vinculin			0.0941009	-0.145573	33.3216	33.2945	P18206-2;P18206;Q5JQ13;P18206-3	P18206-2;P18206;Q5JQ13	Cell membrane; Peripheral membrane protein; Cytoplasmic side. Cell junction, adherens junction. Cell junction, focal adhesion. Cytoplasm, cytoskeleton. Cell membrane, sarcolemma; Peripheral membrane protein; Cytoplasmic side.
	PSMD2	26S proteasome non-ATPase regulatory subunit 2			-0.0169645	-0.146643	33.593	33.2055	Q13200;Q13200-3;Q13200-2;H7C1H2;C9JPC0;H7C2Q3;F8WBS8	Q13200;Q13200-3;Q13200-2
	SLC4A1AP	Kanadaptin			0.250962	-0.146723	28.7086	28.4319	A0A087X0M4;Q9BWU0;H7C256;A0A087WWF4	A0A087X0M4;Q9BWU0
	CCT8	T-complex protein 1 subunit theta			0.0268709	-0.146755	33.9405	33.8413	P50990;P50990-2;P50990-3;H7C4C8;H7C2U0	P50990;P50990-2;P50990-3	Cytoplasm. Cytoplasm, cytoskeleton, microtubule organizing center, centrosome. Cytoplasm, cytoskeleton, cilium basal body.
	LGALS1	Galectin-1			0.0654344	-0.146883	30.1719	30.1859	P09382;F8WEI7	P09382	Secreted, extracellular space, extracellular matrix.
	CPS1	Carbamoyl-phosphate synthase [ammonia], mitochondrial			0.350045	-0.147522	35.8229	35.6665	P31327;P31327-3;P31327-2;Q5R211;E7EWJ3;C9JTA4	P31327;P31327-3;P31327-2	Mitochondrion. Nucleus, nucleolus.
	EIF3F	Eukaryotic translation initiation factor 3 subunit F			0.147697	-0.148177	32.0165	31.5802	O00303;H0YDT6;A0A0D9SEZ9;E9PQV8	O00303	Cytoplasm.
	WDR77	Methylosome protein 50			0.148869	-0.148273	31.0927	30.619	Q9BQA1;H0Y711;Q9BQA1-2	Q9BQA1;H0Y711;Q9BQA1-2	Nucleus. Cytoplasm.
	TUBA1B	Tubulin alpha-1B chain			0.177471	-0.148289	34.3066	34.4256	P68363;P68363-2;C9JDS9	P68363;P68363-2	Cytoplasm, cytoskeleton.
	EIF4H	Eukaryotic translation initiation factor 4H			0.274411	-0.148337	29.632	29.5749	Q15056-2;Q15056	Q15056-2;Q15056	Cytoplasm, perinuclear region.
	DPYSL2	Dihydropyrimidinase-related protein 2			0.111031	-0.149041	30.4268	30.6271	A0A1C7CYX9;Q16555;Q16555-2;E5RFU4;E9PD68;Q14195;Q14194;Q14195-2;Q14194-2;D6RF19;H0YBT4	A0A1C7CYX9;Q16555;Q16555-2
	HSD17B10	3-hydroxyacyl-CoA dehydrogenase type-2			0.032524	-0.149281	27.8213	28.2115	Q99714;Q99714-2;Q5H928	Q99714;Q99714-2;Q5H928	Mitochondrion.
	RBM14	RNA-binding protein 14			0.289834	-0.150417	32.3861	32.1054	Q96PK6;Q96PK6-2;A0A0A6YYI9;F8WDX3;A0A0A0MSL8;B8ZZ74;Q96PK6-3;Q96PK6-4	Q96PK6	Nucleus. Nucleus, nucleolus. Cytoplasm.
	USP19	Ubiquitin carboxyl-terminal hydrolase;Ubiquitin carboxyl-terminal hydrolase 19			-0.139299	-0.150833	27.9401	27.3726	E7EST9;B5MEG5;O94966-7;O94966-6;O94966-5;E7ESU0;O94966-4;O94966-3;O94966;O94966-2;A0A0A0MR08	E7EST9;B5MEG5;O94966-7;O94966-6;O94966-5;E7ESU0;O94966-4;O94966-3;O94966
	BPNT1	3(2),5-bisphosphate nucleotidase 1			0.090718	-0.150849	27.0446	26.9568	O95861-4;O95861;A6NF51;O95861-3;O95861-2;F8W1J0;F8VVW8;F8VZG4	O95861-4;O95861;A6NF51;O95861-3;O95861-2
	MAPK1	Mitogen-activated protein kinase 1			-0.137394	-0.150882	29.5235	27.7579	P28482;P28482-2;E9PJF0;E9PQW4;P27361-2;P27361-3;P27361;B3KR49;E9PBK7;H0YDH9;K7ELV1;K7EN18;P31152;Q16659	P28482;P28482-2	Cytoplasm, cytoskeleton, spindle. Nucleus. Cytoplasm, cytoskeleton, microtubule organizing center, centrosome. Cytoplasm. Membrane, caveola.
	FXR1	Fragile X mental retardation syndrome-related protein 1			0.0261627	-0.151346	29.4835	31.1845	B4DXZ6;P51114;P51114-3;P51114-2;E7EU85;E9PFF5;C9JZE0;C9JY20;C9IZ22;C9JAJ4;H7C4S4	B4DXZ6;P51114;P51114-3;P51114-2;E7EU85;E9PFF5
	NAE1	NEDD8-activating enzyme E1 regulatory subunit			-0.0565062	-0.152227	28.4761	26.9205	Q13564-3;Q13564-2;Q13564;Q13564-4;J3QLH4;H3BMR3;J3QRA5;J3KTE3;J3KRK3	Q13564-3;Q13564-2;Q13564;Q13564-4	Cell membrane.
	DARS	Aspartate--tRNA ligase, cytoplasmic			0.0305479	-0.153655	31.6298	31.2784	P14868;P14868-2;C9J7S3;C9JLC1;H7BZ35;H7C278;C9JQM9	P14868;P14868-2	Cytoplasm, cytosol.
	NIFK	MKI67 FHA domain-interacting nucleolar phosphoprotein			0.00331442	-0.154185	25.5317	26.4529	Q9BYG3;C9J808;C9J6C5;H7BZL0	Q9BYG3;C9J808;C9J6C5	Nucleus, nucleolus. Chromosome.
	CLIP1	CAP-Gly domain-containing linker protein 1			-0.314123	-0.154506	26.7798	28.1413	J3KP58;P30622-2;P30622-1;P30622;F5H0N7;F5H6A0;F5H367;F5H270;F5H1T5;F6VGP8	J3KP58;P30622-2;P30622-1;P30622;F5H0N7;F5H6A0
	NUDT2	Bis(5-nucleosyl)-tetraphosphatase [asymmetrical]			0.0174944	-0.155646	25.5643	26.9237	P50583	P50583
	IGF2BP1	Insulin-like growth factor 2 mRNA-binding protein 1			0.159242	-0.155679	31.0543	31.125	Q9NZI8;Q9NZI8-2	Q9NZI8;Q9NZI8-2	Nucleus. Cytoplasm. Cytoplasm, perinuclear region. Cell projection, lamellipodium. Cell projection, dendrite. Cell projection, dendritic spine. Cell projection, growth cone. Cell projection, filopodium. Cell projection, axon.
	RRM1	Ribonucleoside-diphosphate reductase large subunit			0.267356	-0.156772	33.2379	33.2483	P23921;E9PL69;E9PP77;H0YCY7	P23921;E9PL69	Cytoplasm.
	NUDT21	Cleavage and polyadenylation specificity factor subunit 5			0.313942	-0.156997	30.6557	30.6964	O43809;H3BND3;H3BV41	O43809;H3BND3;H3BV41	Nucleus.
	RBM17	Splicing factor 45			0.171463	-0.157126	26.4003	26.4626	Q96I25;Q5W011;Q5W010;H0Y6J6	Q96I25;Q5W011;Q5W010;H0Y6J6	Nucleus.
	UBA6	Ubiquitin-like modifier-activating enzyme 6			-0.08804	-0.157512	26.2975	28.4759	A0AVT1;A0AVT1-2;H0Y8S8;A0AVT1-4;A0AVT1-3	A0AVT1;A0AVT1-2
	USP8	Ubiquitin carboxyl-terminal hydrolase 8			-0.235586	-0.157866	26.1765	25.9371	P40818-2;P40818;A0A075B720	P40818-2;P40818;A0A075B720	Cytoplasm. Nucleus. Endosome membrane; Peripheral membrane protein. Cell membrane; Peripheral membrane protein.
	PAFAH1B1	Platelet-activating factor acetylhydrolase IB subunit alpha			0.00863036	-0.158864	30.7741	30.8046	P43034;I3L495;I3L3N5;P43034-2	P43034	Cytoplasm, cytoskeleton. Cytoplasm, cytoskeleton, microtubule organizing center, centrosome. Cytoplasm, cytoskeleton, spindle. Nucleus membrane.
	NFKB2	Nuclear factor NF-kappa-B p100 subunit;Nuclear factor NF-kappa-B p52 subunit			-0.290621	-0.158929	28.7774	30.4513	Q00653-4;Q00653;Q00653-3;M0R119;P55081	Q00653-4;Q00653;Q00653-3	Nucleus. Cytoplasm.
	GART	Trifunctional purine biosynthetic protein adenosine-3;Phosphoribosylamine--glycine ligase;Phosphoribosylformylglycinamidine cyclo-ligase;Phosphoribosylglycinamide formyltransferase			0.139993	-0.159219	33.4224	33.375	P22102;P22102-2;F8WD69;C9JBJ1;C9JTV6;C9JZG2;C9JKQ7;A0A140TA71;H7C366	P22102;P22102-2
	ELP3	Elongator complex protein 3			0.00891703	-0.159573	28.182	27.016	Q9H9T3-2;Q9H9T3;B4DKA4;Q9H9T3-4;Q9H9T3-5;E5RHY2;E5RIC0;E5RIZ7;E5RHR2	Q9H9T3-2;Q9H9T3;B4DKA4;Q9H9T3-4;Q9H9T3-5	Cytoplasm.; Isoform 1: Nucleus.; Isoform 2: Cytoplasm. Nucleus.
	PXN	Paxillin			0.218843	-0.160089	25.8522	27.3197	F5GZ78;A0A1B0GU60;A0A1B0GTU4;P49023-2;P49023;P49023-3;F5H836;A0A1B0GV30;P49023-4	F5GZ78;A0A1B0GU60;A0A1B0GTU4;P49023-2;P49023;P49023-3;F5H836
	DNM1L	Dynamin-1-like protein			-0.0320493	-0.160427	31.3982	31.5714	G8JLD5;O00429-4;O00429-5;O00429-3;O00429-2;O00429;O00429-8;O00429-6;O00429-7;F8VZ52;F8W1W3;F8VUJ9;B4DDQ3;B4DPZ9;F8VR28;F8VYL3;H0YHY4;H0YI79	G8JLD5;O00429-4;O00429-5;O00429-3;O00429-2;O00429;O00429-8;O00429-6;O00429-7
	PAPSS1	Bifunctional 3-phosphoadenosine 5-phosphosulfate synthase 1;Sulfate adenylyltransferase;Adenylyl-sulfate kinase			-0.036585	-0.162202	24.781	25.5921	O43252	O43252
	IARS	Isoleucine--tRNA ligase, cytoplasmic			0.146786	-0.162525	32.8404	32.4589	P41252;A0A0A0MSX9;J3KR24;Q5TCD1;Q5TCC6	P41252;A0A0A0MSX9;J3KR24	Cytoplasm. Cytoplasm, cytosol.
	EIF2B4	Translation initiation factor eIF-2B subunit delta			0.026021	-0.162848	28.5386	27.4139	A0A087WTA5;E7ERK9;Q9UI10-3;Q9UI10;Q9UI10-2;A0A087WW69;F8W8L6;H7C2L8	A0A087WTA5;E7ERK9;Q9UI10-3;Q9UI10;Q9UI10-2
	IGF2BP3	Insulin-like growth factor 2 mRNA-binding protein 3			0.28558	-0.163074	29.1171	28.7324	O00425;O00425-2;F8WD15	O00425	Nucleus. Cytoplasm.
	YARS	Tyrosine--tRNA ligase, cytoplasmic;Tyrosine--tRNA ligase, cytoplasmic, N-terminally processed;Tyrosine--tRNA ligase			-0.0169499	-0.163349	31.1156	30.1235	P54577;A0A0C4DGZ5	P54577;A0A0C4DGZ5	Cytoplasm.
	IMPDH2	Inosine-5-monophosphate dehydrogenase 2			0.169284	-0.16448	34.1267	34.0601	P12268;H0Y4R1;E7ETK5	P12268;H0Y4R1	Cytoplasm. Nucleus.
	RABGGTB	Geranylgeranyl transferase type-2 subunit beta			0.208392	-0.165014	28.8503	29.04	P53611;Q5T4U8	P53611;Q5T4U8
	TXNRD1	Thioredoxin reductase 1, cytoplasmic			0.0926134	-0.165095	32.0963	31.9477	E9PIR7;F8W809;A0A087WSW9;A0A182DWI3;A0A087WSY9;Q16881-5;Q16881-2;Q16881-4;Q16881-3;Q16881-6;Q16881;E2QRB9;Q16881-7;E9PKD3;A0A0B4J225;E9PIZ5;E9PLT3;E9PKI4;E9PQI3;E9PRI8;A0A096LPD9;E7EWK1	E9PIR7;F8W809;A0A087WSW9;A0A182DWI3;A0A087WSY9;Q16881-5;Q16881-2;Q16881-4;Q16881-3;Q16881-6;Q16881;E2QRB9;Q16881-7
	ADAR	Double-stranded RNA-specific adenosine deaminase			0.136716	-0.16571	33.3556	31.6856	P55265-5;P55265;P55265-4;H0YCK3;P55265-3;P55265-2	P55265-5;P55265;P55265-4;H0YCK3;P55265-3;P55265-2	Isoform 1: Cytoplasm. Nucleus.
	HNRNPDL	Heterogeneous nuclear ribonucleoprotein D-like			-0.052117	-0.165726	24.7012	24.8589	A0A087WUK2;O14979	A0A087WUK2;O14979
	TUBA1C	Tubulin alpha-1C chain			0.123136	-0.165855	37.644	37.6822	F5H5D3;Q9BQE3;F8VQQ4;F8VVB9;F8VRZ4;F8VS66;F8VWV9;F8VX09;F8VRK0;F8W0F6;F8VXZ7	F5H5D3;Q9BQE3	Cytoplasm, cytoskeleton.
	DYNC1LI2	Cytoplasmic dynein 1 light intermediate chain 2			-0.251693	-0.165855	26.2056	27.4263	J3KRI4;O43237-2;O43237;J3KRZ2	J3KRI4;O43237-2;O43237;J3KRZ2
	PARP1	Poly [ADP-ribose] polymerase 1			0.154972	-0.165952	32.5943	32.6214	P09874	P09874	Nucleus. Nucleus, nucleolus.
	DDX1	ATP-dependent RNA helicase DDX1			0.201759	-0.166584	32.0043	32.3493	Q92499;F1T0B3;A0A087X2G1;Q92499-3;Q92499-2	Q92499;F1T0B3;A0A087X2G1;Q92499-3;Q92499-2	Nucleus. Cytoplasm. Cytoplasmic granule.
	CDV3	Protein CDV3 homolog			0.0441843	-0.166907	28.6187	29.0619	Q9UKY7;Q9UKY7-2;H0Y8K3;D6R9V8;D6RFH2;Q9UKY7-3;D6RAV0;D6RDN0	Q9UKY7;Q9UKY7-2;H0Y8K3	Cytoplasm.
	ACTA1;ACTC1;ACTG2;ACTA2	Actin, alpha skeletal muscle;Actin, alpha cardiac muscle 1;Actin, gamma-enteric smooth muscle;Actin, aortic smooth muscle			0.0694272	-0.169161	32.9388	31.1464	P68133;P68032;P63267;P62736;A6NL76;P63267-2;F8WB63;B8ZZJ2;C9JFL5;F6UVQ4;F6QUT6	P68133;P68032;P63267;P62736;A6NL76;P63267-2;F8WB63;B8ZZJ2;C9JFL5;F6UVQ4;F6QUT6	Cytoplasm, cytoskeleton.
	TOP3B	DNA topoisomerase;DNA topoisomerase 3-beta-1			0.815657	-0.16981	26.0849	25.3949	H0Y6W0;O95985-3;O95985-2;O95985;H7C4B0	H0Y6W0;O95985-3;O95985-2;O95985;H7C4B0
	PNPT1	Polyribonucleotide nucleotidyltransferase 1, mitochondrial			-0.656672	-0.170037	27.4455	28.1744	Q8TCS8;H7C3C5	Q8TCS8	Cytoplasm. Mitochondrion. Mitochondrion intermembrane space; Peripheral membrane protein.
	PRMT5	Protein arginine N-methyltransferase 5;Protein arginine N-methyltransferase 5, N-terminally processed			0.0467006	-0.170215	32.2143	32.2906	O14744;O14744-5;O14744-2;O14744-3;O14744-4;G3V580;H0YJX6;G3V5L5;G3V2L6;C9JSX3;H7BZ44;G3V2X6;H0YJD3;H0YJ77;G3V507;G3V2F5;G3V5T6;H0YJY6	O14744;O14744-5;O14744-2;O14744-3;O14744-4	Cytoplasm. Nucleus. Golgi apparatus.
	AVEN	Cell death regulator Aven			0.0969364	-0.170719	24.1483	23.3957	Q9NQS1	Q9NQS1	Endomembrane system; Peripheral membrane protein.
	HNRNPK	Heterogeneous nuclear ribonucleoprotein K			0.225769	-0.171498	35.3308	34.8218	P61978;P61978-2;S4R457;S4R359	P61978;P61978-2	Cytoplasm. Nucleus, nucleoplasm. Cell projection, podosome.
	METTL13	Methyltransferase-like protein 13			0.252052	-0.172848	25.2705	26.936	Q8N6R0-3;Q8N6R0;Q8N6R0-4;Q8N6R0-1;Q8N6R0-2	Q8N6R0-3;Q8N6R0;Q8N6R0-4;Q8N6R0-1
	IRF2BP2	Interferon regulatory factor 2-binding protein 2			-0.0962213	-0.173205	25.7318	25.1611	Q7Z5L9-2;Q7Z5L9	Q7Z5L9-2;Q7Z5L9	Cytoplasm. Nucleus.
	TRMT1L	TRMT1-like protein			0.129877	-0.173254	28.1159	28.3169	Q7Z2T5;X6RK96;Q7Z2T5-2	Q7Z2T5
	KATNAL2	Katanin p60 ATPase-containing subunit A-like 2			0.115166	-0.174133	31.402	31.4523	K7EM02;K7EIJ8;Q8IYT4-2;Q8IYT4	K7EM02;K7EIJ8;Q8IYT4-2;Q8IYT4
	NASP	Nuclear autoantigenic sperm protein			0.040121	-0.174996	29.8097	29.2991	P49321;P49321-3;P49321-2;P49321-4;E9PRH9;H0YF33;Q5T624;H0YDS9;E9PPR5;E9PI86;E9PPQ8;E9PNB5	P49321;P49321-3;P49321-2;P49321-4;E9PRH9;H0YF33;Q5T624	Cytoplasm. Nucleus.
	IMPA2	Inositol monophosphatase 2			-0.101861	-0.175061	26.5876	25.4114	O14732-2;O14732;K7EL65;K7ELF8	O14732-2;O14732
	EIF3E	Eukaryotic translation initiation factor 3 subunit E			0.1396	-0.175159	33.0382	32.4124	P60228;E5RGA2;H0YBR5;E5RHS5;H0YAW4;E5RIT4;E5RII3;H0YBP5;E5RIP5;E5RJ25	P60228;E5RGA2	Cytoplasm. Nucleus, PML body.
	COPS5	COP9 signalosome complex subunit 5			0.0200577	-0.175827	29.7839	31.4202	Q92905;E5RHH5;E5RHF2;E5RFS1;E5RG35;E5RK55	Q92905	Cytoplasm, cytosol. Nucleus. Cytoplasm, perinuclear region. Cytoplasmic vesicle, secretory vesicle, synaptic vesicle.
	RBM4;RBM4B	RNA-binding protein 4;RNA-binding protein 4B			0.0932897	-0.176251	30.1478	29.6946	Q9BWF3;E9PB51;Q9BQ04;Q9BWF3-4;D6R9K7;J3QRR5;Q9BWF3-3;Q9BWF3-2;E9PLB0;E9PM61;U3KQD5	Q9BWF3;E9PB51;Q9BQ04;Q9BWF3-4;D6R9K7;J3QRR5;Q9BWF3-3;Q9BWF3-2	Nucleus. Nucleus, nucleolus. Nucleus speckle. Cytoplasm. Cytoplasmic granule.
	CFAP20	Cilia- and flagella-associated protein 20			0.31034	-0.176756	26.0157	26.2274	Q9Y6A4	Q9Y6A4	Nucleus. Cytoplasm, cytoskeleton, microtubule organizing center, centrosome, centriole. Cytoplasm, cytoskeleton, cilium basal body. Cell projection, cilium.
	GLOD4	Glyoxalase domain-containing protein 4			0.108491	-0.17798	28.9649	28.3215	F6TLX2;Q9HC38-2;Q9HC38;I3L3Q4;Q9HC38-3;I3L1I0;I3L1F4	F6TLX2;Q9HC38-2;Q9HC38;I3L3Q4;Q9HC38-3
	TBL3	Transducin beta-like protein 3			-0.059931	-0.178339	26.0469	27.0361	Q12788;J3KNP2;A0A087WYP7	Q12788;J3KNP2	Nucleus, nucleolus.
	DRG2	Developmentally-regulated GTP-binding protein 2			0.220949	-0.179466	28.4788	26.9028	A8MZF9;P55039;J3QRI9;J3QKW7;J3KRL5;J3QL90;J3QR71;J3QKV7;J3QLF3	A8MZF9;P55039
	POLD2	DNA polymerase delta subunit 2			-0.125478	-0.179809	27.9242	28.0427	F8W8R3;A0A087WWF6;P49005;C9JLE1;C9IZD2;C9J8Z7;C9JHC7;H7C1B3	F8W8R3;A0A087WWF6;P49005;C9JLE1
	ELAC2	Zinc phosphodiesterase ELAC protein 2			-0.0109337	-0.180266	28.3977	26.3052	E7ES68;G5E9D5;Q9BQ52-4;Q9BQ52;Q9BQ52-3;H7C2I4;Q9BQ52-2;V9GYS7	E7ES68;G5E9D5;Q9BQ52-4;Q9BQ52;Q9BQ52-3
	TRMT1	tRNA (guanine(26)-N(2))-dimethyltransferase			0.0932897	-0.180741	29.4804	28.633	Q9NXH9-2;Q9NXH9;K7EQQ8;K7EQU7;K7EQY6;K7ENI9;K7EMZ2;K7ERR5;K7EJX9	Q9NXH9-2;Q9NXH9;K7EQQ8
	NOP58	Nucleolar protein 58			-0.273831	-0.180741	27.5977	26.1118	Q9Y2X3;H7BZ72	Q9Y2X3	Nucleus, nucleolus. Nucleus, nucleoplasm.
	ADSL	Adenylosuccinate lyase			0.0709388	-0.181575	31.0307	31.2268	A0A1B0GWJ0;A0A1B0GTJ7;P30566;A0A0A6YY92;P30566-2;A0A1B0GTG9;A0A1B0GWF8;A0A096LNY6;A0A096LNY5;A0A096LNY4;B4DEP1;A0A096LPA2;A0A096LP72;A0A096LP92;V9GY96;A0A096LP76	A0A1B0GWJ0;A0A1B0GTJ7;P30566;A0A0A6YY92;P30566-2;A0A1B0GTG9;A0A1B0GWF8;A0A096LNY6
	ACTR2	Actin-related protein 2			0.169155	-0.182295	29.8026	29.6757	P61160;P61160-2;F5H6T1;A0A1B0GWD0;A0A1B0GWH0	P61160;P61160-2;F5H6T1	Cytoplasm, cytoskeleton. Cell projection.
	PRKCA	Protein kinase C alpha type			-0.158445	-0.185212	25.2937	26.5408	P17252;J3KRN5;P05771;P05771-2	P17252;J3KRN5	Cytoplasm. Cell membrane; Peripheral membrane protein. Mitochondrion membrane; Peripheral membrane protein. Nucleus.
	MTCL1	Microtubule cross-linking factor 1			-0.165467	-0.186049	27.639	27.9453	Q9Y4B5;Q9Y4B5-2;Q9Y4B5-3;Q9Y4B5-4;J3QL92;X6R3R3;H0YDM2;O94964-4;O94964;O94964-2;E9PJP2;Q5TF21	Q9Y4B5;Q9Y4B5-2;Q9Y4B5-3	Lateral cell membrane. Apical cell membrane. Cytoplasm, cytoskeleton, spindle pole. Midbody. Cytoplasm, cytoskeleton.
	IDH3G	Isocitrate dehydrogenase [NAD] subunit gamma, mitochondrial;Isocitrate dehydrogenase [NAD] subunit, mitochondrial			0.0453032	-0.186311	30.287	28.5862	P51553;G5E9Q7;P51553-2;E7EQB8;E9PF84;H7C1W2;H0Y5Q7	P51553;G5E9Q7;P51553-2;E7EQB8;E9PF84;H7C1W2	Mitochondrion.
	PHGDH	D-3-phosphoglycerate dehydrogenase			0.299479	-0.186919	33.8839	33.9829	O43175;Q5SZU1	O43175;Q5SZU1
	DENR	Density-regulated protein			0.423955	-0.187001	25.7074	26.2506	F8VVL1;O43583	F8VVL1;O43583
	DHX33	Putative ATP-dependent RNA helicase DHX33			-0.320216	-0.188447	26.3741	26.1195	Q9H6R0;I3L1L6;Q05BE5;I3L0M5;Q9H6R0-2	Q9H6R0;I3L1L6	Nucleus, nucleolus. Nucleus, nucleoplasm.
	NCL	Nucleolin			0.120219	-0.190997	30.6394	30.8027	P19338;H7BY16;C9JYW2;C9JLB1;C9J1H7;C9JWL1	P19338;H7BY16	Nucleus, nucleolus. Cytoplasm.
	VPS18	Vacuolar protein sorting-associated protein 18 homolog			-0.453241	-0.19103	27.1831	26.5479	Q9P253;H0YMC9;H0YLM6	Q9P253	Late endosome membrane; Peripheral membrane protein; Cytoplasmic side. Lysosome membrane; Peripheral membrane protein; Cytoplasmic side. Early endosome. Cytoplasmic vesicle, autophagosome. Cytoplasmic vesicle, clathrin-coated vesicle.
	IPO7	Importin-7			0.175429	-0.192249	33.0633	33.6874	O95373;E9PLB2;E9PLJ0	O95373	Cytoplasm. Nucleus.
	MARS	Methionine--tRNA ligase, cytoplasmic			0.161436	-0.192727	32.0944	31.307	P56192;P56192-2;H0YIP0;H0YHV5;F5H2V6;F8VS26;F8W0M7;F8W0S4;F8VZZ9;H0YIC2;F8VPL7;H0YHL6;H0YI94;H0YI27	P56192;P56192-2	Cytoplasm, cytosol.
	SF1	Splicing factor 1			-0.275297	-0.192975	27.2169	26.6751	Q15637-4;Q15637-6;Q15637-7;Q15637-3;Q15637-2;Q15637;Q15637-5;C9J792;F8WEV5	Q15637-4;Q15637-6;Q15637-7;Q15637-3;Q15637-2;Q15637;Q15637-5	Nucleus.
	RRP8	Ribosomal RNA-processing protein 8			0.03492	-0.193486	25.2446	26.0578	O43159;E9PPP6;E9PPY3	O43159;E9PPP6;E9PPY3	Nucleus, nucleolus.
	ADSS	Adenylosuccinate synthetase isozyme 2			0.215244	-0.195021	30.3146	29.8873	P30520;G3V5D8;G3V232;Q8N142;Q8N142-2	P30520	Cytoplasm.
	CHORDC1	Cysteine and histidine-rich domain-containing protein 1			0.226385	-0.195798	32.8436	32.4656	Q9UHD1;Q9UHD1-2;E9PPQ5;E9PHZ2;E9PIZ4;E9PSD5;E9PL00;E9PIF7	Q9UHD1;Q9UHD1-2;E9PPQ5
	ALYREF	THO complex subunit 4			-0.0743195	-0.196591	26.9449	27.1595	Q86V81;E9PB61	Q86V81;E9PB61	Nucleus. Nucleus speckle. Cytoplasm.
	AIMP2	Aminoacyl tRNA synthase complex-interacting multifunctional protein 2			0.163756	-0.196608	30.0154	29.669	Q13155;F8W950;A8MU58;F8WCL2	Q13155;F8W950;A8MU58	Cytoplasm, cytosol. Nucleus.
	AHCY	Adenosylhomocysteinase			0.151209	-0.197368	33.0435	32.8008	P23526;P23526-2	P23526;P23526-2	Cytoplasm. Melanosome.
	PSMD14	26S proteasome non-ATPase regulatory subunit 14			-0.102884	-0.197435	29.6402	29.9942	O00487;C9JW37	O00487
	EIF3H	Eukaryotic translation initiation factor 3 subunit H			0.139469	-0.198759	31.9132	32.03	B3KS98;O15372;A0A087WZK9;E5RJT0;E5RGU4;E5RFW7;E5RFH0;E5RHC7;E5RH59	B3KS98;O15372;A0A087WZK9;E5RJT0	Cytoplasm.
	PPP2R1A	Serine/threonine-protein phosphatase 2A 65 kDa regulatory subunit A alpha isoform			0.0941009	-0.198875	32.1304	31.6797	P30153;B3KQV6;C9J9C1;E9PH38;E9PPI5;E9PNM7;E9PHZ6	P30153;B3KQV6;C9J9C1	Cytoplasm. Chromosome, centromere. Lateral cell membrane. Cell projection, dendrite.
	PFKFB2	6-phosphofructo-2-kinase/fructose-2,6-bisphosphatase 2;6-phosphofructo-2-kinase;Fructose-2,6-bisphosphatase			0.163112	-0.199139	28.087	29.1247	O60825;O60825-2;I1Z9G3;P16118-2;P16118;Q4VBA9;Q66S35;Q16877-2;Q16877-3;Q16877;F6RAZ1	O60825;O60825-2
	HECTD3	E3 ubiquitin-protein ligase HECTD3			-0.241697	-0.199173	26.5241	24.194	Q5T447	Q5T447	Cytoplasm, perinuclear region.
	PKP2	Plakophilin-2			-0.0484868	-0.201609	24.784	26.4064	Q99959-2;Q99959;A0A087WXY2	Q99959-2;Q99959;A0A087WXY2	Nucleus. Cell junction, desmosome.
	FKBP4	Peptidyl-prolyl cis-trans isomerase FKBP4;Peptidyl-prolyl cis-trans isomerase FKBP4, N-terminally processed			0.181166	-0.201726	34.0371	33.9605	Q02790;F5H1U3;F5H120;H0YFG2	Q02790	Cytoplasm, cytosol. Mitochondrion. Nucleus. Cytoplasm, cytoskeleton. Cell projection, axon.
	NCOA5	Nuclear receptor coactivator 5			-0.240265	-0.201991	22.6048	22.0995	Q9HCD5;Q5JY17	Q9HCD5	Nucleus.
	MACF1	Microtubule-actin cross-linking factor 1, isoforms 1/2/3/5			-0.108939	-0.202057	23.0309	24.9802	H0Y390;H3BPE1;H3BQK9;Q9UPN3-4;Q9UPN3-3;Q9UPN3-2;Q9UPN3-5;Q9UPN3;H0YD69;E9PNZ4	H0Y390;H3BPE1;H3BQK9;Q9UPN3-4;Q9UPN3-3;Q9UPN3-2;Q9UPN3-5;Q9UPN3
	TCERG1	Transcription elongation regulator 1			0.23842	-0.202539	27.4264	27.3218	O14776-2;O14776;G3V220	O14776-2;O14776;G3V220	Nucleus.
	PTGES3L-AARSD1;AARSD1	Alanyl-tRNA editing protein Aarsd1			0.197991	-0.204	26.7187	26.5766	C9J5N1;Q9BTE6;Q9BTE6-2;Q9BTE6-3;L7N2F4;K7EQ85	C9J5N1;Q9BTE6;Q9BTE6-2;Q9BTE6-3;L7N2F4
	CRYZL1	Quinone oxidoreductase-like protein 1			-0.26259	-0.20583	25.9026	24.6494	A6NMA8;O95825	A6NMA8;O95825
	EIF2S3;EIF2S3L	Eukaryotic translation initiation factor 2 subunit 3;Putative eukaryotic translation initiation factor 2 subunit 3-like protein			0.108357	-0.206179	32.6453	32.7663	P41091;Q2VIR3;F8W810;Q2VIR3-2;H7BZU1	P41091;Q2VIR3;F8W810;Q2VIR3-2
	SAFB2	Scaffold attachment factor B2			-0.32348	-0.206395	28.7029	26.5052	Q14151;K7EQU4;K7ERX3	Q14151	Cytoplasm. Nucleus.
	GTPBP10	GTP-binding protein 10			-0.135951	-0.206862	25.6811	25.4465	A4D1E9;C9J8R7;C9JNI1;C9JEQ8;A4D1E9-2	A4D1E9;C9J8R7;C9JNI1	Nucleus, nucleolus. Chromosome.
	EFHD2	EF-hand domain-containing protein D2			0.00934718	-0.208694	24.8348	25.2345	Q96C19;H0Y4Y4	Q96C19;H0Y4Y4	Membrane raft.
	PFAS	Phosphoribosylformylglycinamidine synthase			0.161694	-0.210112	32.4897	32.2307	O15067;H0YGH1;J3KT98;J3QSG0;J3QSH6;J3KTQ5;J3KTL4	O15067	Cytoplasm.
	RNPEP	Aminopeptidase B			0.122076	-0.210446	29.6845	30.268	Q9H4A4;A6NKB8;C9JMZ3;A0A087WU27;A0A087WUS4;H7C2T3	Q9H4A4;A6NKB8	Secreted.
	PRCC	Proline-rich protein PRCC			-0.0501289	-0.21073	27.294	26.8775	Q92733	Q92733	Nucleus.
	YWHAG	14-3-3 protein gamma;14-3-3 protein gamma, N-terminally processed			0.1129	-0.211465	30.5677	31.0312	P61981	P61981	Cytoplasm.
	EIF3M	Eukaryotic translation initiation factor 3 subunit M			0.212881	-0.211665	32.007	31.4411	Q7L2H7;Q7L2H7-2;J3KNJ2;H0YCQ8;E9PN86;E9PRY0;E9PRI2;E7ESM3	Q7L2H7;Q7L2H7-2;J3KNJ2;H0YCQ8	Cytoplasm.
	RNH1	Ribonuclease inhibitor			0.0875986	-0.211749	30.5392	29.8994	P13489;H0YCR7;E9PMJ3;E9PLZ3;E9PIM9;E9PMN0;E9PIK5;E9PMA9;E9PR82;E9PMI1	P13489;H0YCR7	Cytoplasm.
	PALMD	Palmdelphin			0.407625	-0.211765	29.3149	27.4631	Q9NP74-2;Q9NP74;S4R313;Q9NP74-3	Q9NP74-2;Q9NP74;S4R313;Q9NP74-3	Cytoplasm. Cell projection, dendrite. Cell projection, dendritic spine.
	PDCD4	Programmed cell death protein 4			0.165815	-0.211916	29.5543	28.7054	Q53EL6-2;Q53EL6;Q5VZS7	Q53EL6-2;Q53EL6;Q5VZS7	Nucleus. Cytoplasm.
	POLR2C	DNA-directed RNA polymerase II subunit RPB3			0.0861043	-0.212049	28.1169	28.0148	P19387;H3BRR2	P19387	Nucleus.
	STRAP	Serine-threonine kinase receptor-associated protein			0.21661	-0.212651	32.6544	32.3079	Q9Y3F4;Q9Y3F4-2;H0YH33	Q9Y3F4;Q9Y3F4-2	Cytoplasm. Nucleus.
	SMARCA4	Transcription activator BRG1			0.259544	-0.214341	29.9319	29.5853	Q9HBD4;P51532-5;P51532-2;P51532-3;P51532-4;P51532;A0A0A0MT49;K7EP28	Q9HBD4;P51532-5;P51532-2;P51532-3;P51532-4;P51532;A0A0A0MT49
	RPS3A	40S ribosomal protein S3a			0.207393	-0.214341	33.529	33.4526	P61247;H0Y9Y4;D6RG13;D6RAT0;E9PFI5;H0Y8L7;D6RB09;D6R9B6;D6RAS7;D6RI02;D6RED7;D6RGE0	P61247;H0Y9Y4;D6RG13;D6RAT0;E9PFI5;H0Y8L7;D6RB09;D6R9B6	Cytoplasm. Nucleus.
	NADK2	NAD kinase 2, mitochondrial			-0.0323592	-0.214508	25.7833	25.7942	A0A0C4DGV3;B7Z8V7;Q4G0N4-3;Q4G0N4-2;Q4G0N4	A0A0C4DGV3;B7Z8V7;Q4G0N4-3;Q4G0N4-2;Q4G0N4
	PPP4R1	Serine/threonine-protein phosphatase 4 regulatory subunit 1			0.0586628	-0.214659	24.086	23.7586	Q8TF05-2;Q8TF05;J3KRU1;J3QL26;J3KSB0;J3QLA6;J3QQV0	Q8TF05-2;Q8TF05;J3KRU1;J3QL26;J3KSB0;J3QLA6;J3QQV0
	ILK	Integrin-linked protein kinase			0.0124972	-0.214876	29.3973	29.1279	A0A0A0MTH3;Q13418;Q13418-2;Q13418-3;A0A087WWY6;E9PQ52;A0A087WW45	A0A0A0MTH3;Q13418;Q13418-2;Q13418-3
	PTGR1	Prostaglandin reductase 1			0.173511	-0.215596	26.4341	28.8814	Q14914-2;Q14914;F2Z3J9;F6XGT7;Q5JVP2	Q14914-2;Q14914;F2Z3J9	Cytoplasm.
	COPS6	COP9 signalosome complex subunit 6			0.0858326	-0.215596	30.0177	30.0077	E7EM64;Q7L5N1;H7C3T0	E7EM64;Q7L5N1
	BASP1	Brain acid soluble protein 1			-0.214541	-0.215697	32.6292	32.5931	P80723;P80723-2;U3KQP0	P80723;P80723-2	Cell membrane; Lipid-anchor. Cell projection, growth cone.
	GPS1	COP9 signalosome complex subunit 1			0.162726	-0.216217	30.3131	30.6119	C9JFE4;Q13098-5;Q13098;Q13098-7;A0A096LP07;A0A096LPJ3;A8K070;Q13098-6;J3KSA5;J3QLT0;J3KRJ4;J3QS88;J3KTB0;J3QQX0;J3QS84;J3QLE8;J3QL53;J3KRE8	C9JFE4;Q13098-5;Q13098;Q13098-7;A0A096LP07;A0A096LPJ3;A8K070;Q13098-6
	TYMS	Thymidylate synthase			-0.0883314	-0.217424	26.7247	24.9172	P04818-2;P04818;P04818-3	P04818-2;P04818	Nucleus. Cytoplasm. Mitochondrion. Mitochondrion matrix. Mitochondrion inner membrane.
	SART3	Squamous cell carcinoma antigen recognized by T-cells 3			-0.00987292	-0.217575	28.3602	27.7954	Q15020-4;Q15020;F8VV04;Q15020-2;F8W667;F8VVK9;H0YHU8;F8VZM2;Q15020-3	Q15020-4;Q15020;F8VV04;Q15020-2	Nucleus, nucleoplasm. Nucleus, Cajal body. Nucleus speckle. Cytoplasm.
	CSE1L	Exportin-2			0.0918014	-0.217977	33.7102	33.3496	P55060-3;P55060;P55060-4;P55060-2	P55060-3;P55060;P55060-4	Cytoplasm. Nucleus.
	OAS3	2-5-oligoadenylate synthase 3			-0.119573	-0.219488	25.3489	28.0857	Q9Y6K5;F8VWK9;F8VS35	Q9Y6K5	Cytoplasm. Nucleus.
	DCTN2	Dynactin subunit 2			-0.00518858	-0.219858	30.3321	29.0672	Q13561;Q13561-3;Q13561-2;H0YI98;F8W1I6;F8VW18;F8VX93;H0YHL1;F8VRV7	Q13561;Q13561-3;Q13561-2;H0YI98;F8W1I6	Cytoplasm, cytoskeleton, microtubule organizing center, centrosome. Membrane; Peripheral membrane protein.
	PABPC4	Polyadenylate-binding protein 4;Polyadenylate-binding protein			0.371391	-0.221943	31.6356	31.335	Q13310-3;B1ANR0;Q13310-2;Q13310;H0Y5F5;H0YEU6;H0YCC8;H0YEQ8;B1ANR1;H0Y6X6;H0YER0;P0CB38	Q13310-3;B1ANR0;Q13310-2;Q13310;H0Y5F5	Cytoplasm.
	MAGEA1;MAGEA8	Melanoma-associated antigen 1;Melanoma-associated antigen 8			0.106616	-0.222481	26.9118	26.958	P43355;P43361;P43358;A0A075B7A9;Q3SYA6;Q8TD91-2;A0A0A0MSA3;O60732-2;P43362;A2A368;A8MXT2;Q96M61;O15480;P43363;O60732	P43355;P43361	Cytoplasm. Nucleus.
	AIMP1	Aminoacyl tRNA synthase complex-interacting multifunctional protein 1;Endothelial monocyte-activating polypeptide 2			0.0863761	-0.222953	31.432	30.8992	Q12904;Q12904-2;D6R937	Q12904;Q12904-2	Nucleus. Cytoplasm, cytosol. Secreted. Endoplasmic reticulum. Golgi apparatus.
	SYNCRIP	Heterogeneous nuclear ribonucleoprotein Q			0.263155	-0.22334	33.1868	33.1492	O60506;O60506-2;F6UXX1	O60506;O60506-2	Cytoplasm. Microsome. Endoplasmic reticulum. Nucleus.
	PGD	6-phosphogluconate dehydrogenase, decarboxylating			0.234624	-0.223391	32.0365	31.5328	P52209-2;P52209;K7EM49;K7EMN2;K7EPF6;K7ELN9	P52209-2;P52209;K7EM49;K7EMN2;K7EPF6	Cytoplasm.
	PRPSAP1	Phosphoribosyl pyrophosphate synthase-associated protein 1			0.0870554	-0.223458	25.3722	24.5574	C9JKT9;C9JUN4;C9J168;B4DP31;Q14558;Q14558-2;C9JNQ3	C9JKT9;C9JUN4;C9J168;B4DP31;Q14558;Q14558-2;C9JNQ3
	TWF2	Twinfilin-2			0.0813396	-0.223559	29.7279	28.4172	Q6IBS0;D6RG15;H0Y858;F8W645;H7C5I2;Q9NR96-4	Q6IBS0;D6RG15	Cytoplasm, cytoskeleton. Cytoplasm, perinuclear region. Cell projection, stereocilium.
	EIF2B5	Translation initiation factor eIF-2B subunit epsilon			0.295958	-0.22366	25.8329	27.4467	Q13144;H7C2X0;C9JRD9	Q13144
	SF3B6	Splicing factor 3B subunit 6			-0.14709	-0.223727	27.1203	28.2136	Q9Y3B4	Q9Y3B4	Nucleus.
	PPP2CB	Serine/threonine-protein phosphatase 2A catalytic subunit beta isoform			0.573181	-0.224098	25.4882	26.0897	P62714;E5RJX4	P62714	Cytoplasm. Nucleus. Chromosome, centromere. Cytoplasm, cytoskeleton, spindle pole.
	TJP1	Tight junction protein ZO-1			0.0619835	-0.225211	26.764	27.0761	A0A087X0K9;G5E9E7;Q07157-2;H0YKB1;H0Y3R8;H0YLT6	A0A087X0K9;G5E9E7;Q07157-2
	GEMIN4	Gem-associated protein 4			0.0299829	-0.225548	28.3139	27.6183	I3L2C7;P57678;E7EN12;I3L4M4;I3L4A4;I3L399;I3L1J7	I3L2C7;P57678;E7EN12;I3L4M4;I3L4A4;I3L399
	RAD23B	UV excision repair protein RAD23 homolog B			-0.236605	-0.225869	28.5229	28.7661	P54727;P54727-2;Q5W0S5;Q5W0S4;H0Y579	P54727;P54727-2	Nucleus. Cytoplasm.
	SPG20	Spartin			-0.0797372	-0.226898	27.8667	29.2283	Q8N0X7	Q8N0X7	Cytoplasm. Midbody.
	CMPK1	UMP-CMP kinase			-0.135095	-0.226983	25.4272	25.6493	Q5T0D2;P30085	Q5T0D2;P30085
	PTGES3	Prostaglandin E synthase 3			0.156655	-0.227844	29.4066	29.4726	B4DDC6;A0A087WYT3;Q15185-3;Q15185-4;Q15185	B4DDC6;A0A087WYT3;Q15185-3;Q15185-4;Q15185
	ABCE1	ATP-binding cassette sub-family E member 1			-0.0731048	-0.230719	26.907	28.9899	P61221;D6R9I9;D6RGF4;H0Y990	P61221;D6R9I9	Cytoplasm. Mitochondrion.
	EIF3L	Eukaryotic translation initiation factor 3 subunit L			0.110631	-0.231413	33.3009	33.0181	B0QY89;Q9Y262;Q9Y262-2;B0QY90;C9JHP4;C9K0Q7;H7C3A0;H0Y7E6	B0QY89;Q9Y262;Q9Y262-2;B0QY90	Cytoplasm.
	UBA2	SUMO-activating enzyme subunit 2			0.225892	-0.232142	24.5302	26.9384	K7EPL2;Q9UBT2;U3KQ55;K7ES38;Q9UBT2-2	K7EPL2;Q9UBT2;U3KQ55;K7ES38
	UBA1	Ubiquitin-like modifier-activating enzyme 1			0.213378	-0.232328	33.4733	33.552	P22314-2;P22314;Q5JRR6;Q5JRR9;Q5JRS0;Q5JRS2;Q5JRS1;Q5JRS3	P22314-2;P22314	Cytoplasm. Mitochondrion. Nucleus.; Isoform 1: Nucleus.; Isoform 2: Cytoplasm.
	CAB39	Calcium-binding protein 39			0.00992034	-0.232328	24.5037	26.6209	Q9Y376;A0A087X0K1;B7ZBJ4;Q5TAW7;Q9H9S4	Q9Y376;A0A087X0K1	Cytoplasm.
	U2SURP	U2 snRNP-associated SURP motif-containing protein			0.799004	-0.232464	26.9691	24.4352	E7ET15;O15042-2;O15042;O15042-3;H7C4V2;E7EW00;H0Y8D9	E7ET15;O15042-2;O15042;O15042-3
	BUB1B	Mitotic checkpoint serine/threonine-protein kinase BUB1 beta			0.231678	-0.232481	24.2084	23.9795	O60566-2;O60566;O60566-3	O60566-2;O60566;O60566-3	Cytoplasm. Nucleus. Chromosome, centromere, kinetochore. Cytoplasm, cytoskeleton, microtubule organizing center, centrosome.
	FTH1	Ferritin heavy chain;Ferritin heavy chain, N-terminally processed;Ferritin			0.0233263	-0.23265	26.9028	28.4889	P02794;E9PRK8;E9PKY7;G3V192;E9PQR3;E9PPQ4;E9PKM5;E9PK45;G3V1D1	P02794;E9PRK8;E9PKY7;G3V192
	PPP1R18	Phostensin			0.101381	-0.233905	27.3319	26.0105	A0A0G2JHC2;Q6NYC8;Q6NYC8-3;Q6NYC8-2	A0A0G2JHC2;Q6NYC8;Q6NYC8-3
	NAA10	N-alpha-acetyltransferase 10			0.170566	-0.234669	30.1197	30.2753	P41227;P41227-2;F8W808;A8MWP7;C9JN83;C9JW55;Q9BSU3;H0Y8T0	P41227;P41227-2;F8W808;A8MWP7;C9JN83;C9JW55	Cytoplasm. Nucleus.
	PPP2CA	Serine/threonine-protein phosphatase 2A catalytic subunit alpha isoform			-0.0699666	-0.235297	31.2947	31.5167	P67775;P67775-2;E5RHC1;H0YC23;E7ESG8;E5RFI3;E5RHP4;H0YBN9;E5RI56	P67775;P67775-2	Cytoplasm. Nucleus. Chromosome, centromere. Cytoplasm, cytoskeleton, spindle pole.
	MAPRE1	Microtubule-associated protein RP/EB family member 1			-0.017125	-0.235994	30.7094	30.5536	Q15691;C9JB30;Q9UPY8-2;Q9UPY8	Q15691	Cytoplasm, cytoskeleton. Cytoplasm, cytoskeleton, microtubule organizing center, centrosome. Golgi apparatus.
	CSDE1	Cold shock domain-containing protein E1			0.329755	-0.237405	32.4495	32.1752	O75534;O75534-4;O75534-2;O75534-3;E9PLT0;E9PNG3;E9PLD4;E9PJK7;E9PKN4	O75534;O75534-4;O75534-2;O75534-3;E9PLT0	Cytoplasm.
	TJP1	Tight junction protein ZO-1			0.226755	-0.237966	32.2223	32.1106	G3V1L9;Q07157	G3V1L9;Q07157
	ELP5	Elongator complex protein 5			-0.150401	-0.238698	23.7136	25.1746	I3L1Q3;Q8TE02;Q8TE02-4	I3L1Q3;Q8TE02;Q8TE02-4
	CCBL2	Kynurenine--oxoglutarate transaminase 3			0.0356239	-0.239055	30.0818	30.2499	Q6YP21-3;Q6YP21;A0A0A0MRN6;A0A0A0MRN7;Q6YP21-2	Q6YP21-3;Q6YP21
	UBXN1	UBX domain-containing protein 1			-0.255426	-0.239719	27.0504	24.1492	A0A087WTZ5;E9PJ81;E9PRQ7;Q04323;Q04323-2	A0A087WTZ5;E9PJ81;E9PRQ7;Q04323;Q04323-2
	FDPS	Farnesyl pyrophosphate synthase			0.182438	-0.240657	31.1103	31.0329	P14324-2;P14324;A0A087X1D8;A0A087WVN4;A0A087X090;A0A087WTP2	P14324-2;P14324;A0A087X1D8;A0A087WVN4	Cytoplasm.
	AKAP13	A-kinase anchor protein 13			0.121413	-0.243199	29.6006	29.1297	Q12802-4;Q12802;Q12802-2;H0YMW2;A0A087WTD7;A8MYJ1;A0A087WY36;H0YLH1;A0A087X047;A0A087WX73	Q12802-4;Q12802;Q12802-2;H0YMW2	Cytoplasm, cytosol. Cytoplasm. Cytoplasm, cell cortex. Nucleus. Membrane; Peripheral membrane protein.
	SFN	14-3-3 protein sigma			-0.128188	-0.243421	31.4937	30.4536	P31947-2;P31947	P31947-2;P31947	Cytoplasm. Nucleus. Secreted.
	CMBL	Carboxymethylenebutenolidase homolog			0.238298	-0.243455	29.4167	30.0341	Q96DG6	Q96DG6	Cytoplasm, cytosol.
	MTHFD1	C-1-tetrahydrofolate synthase, cytoplasmic;Methylenetetrahydrofolate dehydrogenase;Methenyltetrahydrofolate cyclohydrolase;Formyltetrahydrofolate synthetase;C-1-tetrahydrofolate synthase, cytoplasmic, N-terminally processed			0.143132	-0.243455	32.8498	32.6604	P11586;F5H2F4;V9GYY3	P11586;F5H2F4	Cytoplasm.
	CARS	Cysteine--tRNA ligase, cytoplasmic			0.0504668	-0.243626	30.4499	31.0745	B4DKY1;P49589-2;P49589;P49589-3	B4DKY1;P49589-2;P49589;P49589-3
	PABPC1	Polyadenylate-binding protein 1;Polyadenylate-binding protein			0.289716	-0.245266	34.3352	34.2788	P11940;E7EQV3;A0A087WTT1;P11940-2;E7ERJ7;H0YAR2;Q9H361;H0YBN4;H0YAP2;H0YAS6;H0YB75;E5RGH3;E5RJB9;Q4VXU2;E5RH24;H0YAS7;H0YB86;Q4VXU2-2;H0YC10;E5RHG7;Q96DU9-2;Q96DU9;E5RGC4;E5RFD8;H0YAW6	P11940;E7EQV3;A0A087WTT1;P11940-2;E7ERJ7;H0YAR2	Cytoplasm. Nucleus.
	ANKRD17	Ankyrin repeat domain-containing protein 17			0.251689	-0.245489	29.1206	29.1199	H0YM23;O75179-6;O75179-7;O75179-2;O75179;H0YLQ3;O75179-4;O75179-3;O75179-5	H0YM23;O75179-6;O75179-7;O75179-2;O75179;H0YLQ3
	SUCLG1	Succinyl-CoA ligase [ADP/GDP-forming] subunit alpha, mitochondrial			-0.0488001	-0.245985	27.3471	27.7665	P53597;H7C233	P53597	Mitochondrion.
	IMPDH1	Inosine-5-monophosphate dehydrogenase 1;Inosine-5-monophosphate dehydrogenase			0.081885	-0.246105	30.6902	30.1187	P20839;P20839-3;P20839-7;P20839-5;P20839-6;C9J381;P20839-2;P20839-4;C9K0R9;C9J029;H7C5T1;H7C511	P20839;P20839-3;P20839-7;P20839-5;P20839-6;C9J381;P20839-2;P20839-4;C9K0R9	Cytoplasm. Nucleus.
	EIF3A	Eukaryotic translation initiation factor 3 subunit A			0.244156	-0.247097	33.9539	33.8867	Q14152;Q14152-2	Q14152;Q14152-2	Cytoplasm.
	UBAP2	Ubiquitin-associated protein 2			0.131326	-0.249016	30.2994	29.6599	Q5T6F2;F5H2U4;A2A305;Q5T6F2-2;H0YDN2;A0A0D9SFI5;Q5JV08	Q5T6F2
	GNPDA1	Glucosamine-6-phosphate isomerase 1;Glucosamine-6-phosphate isomerase			0.135929	-0.249582	31.4204	31.1421	P46926;D6R9P4;D6RFF8;D6RAY7;P46926-2;D6R917;D6RB13;V9GYK3;D6RFK5;V9GYW0	P46926;D6R9P4;D6RFF8;D6RAY7;P46926-2	Cytoplasm.
	DVL3;DVL2	Segment polarity protein dishevelled homolog DVL-3;Segment polarity protein dishevelled homolog DVL-2			-0.531823	-0.251041	25.5227	25.424	C9K0P9;I3L0M7;I3L2W9;I3L2N2;Q92997-2;Q92997;O14641	C9K0P9;I3L0M7;I3L2W9;I3L2N2;Q92997-2;Q92997;O14641
	NPM1	Nucleophosmin			0.112233	-0.251075	33.9713	33.901	P06748;P06748-3;P06748-2;E5RI98;E5RGW4	P06748;P06748-3;P06748-2	Nucleus, nucleolus. Nucleus, nucleoplasm. Cytoplasm, cytoskeleton, microtubule organizing center, centrosome.
	NACA	Nascent polypeptide-associated complex subunit alpha;Nascent polypeptide-associated complex subunit alpha, muscle-specific form			0.0132121	-0.25135	28.4024	28.2947	F8VZJ2;F8W0W4;H0YHX9;Q13765;E9PAV3-2;E9PAV3;F8W1N5;F8VNW4;F8VZ58;Q9BZK3	F8VZJ2;F8W0W4;H0YHX9;Q13765;E9PAV3-2;E9PAV3;F8W1N5;F8VNW4
	ACADVL	Very long-chain specific acyl-CoA dehydrogenase, mitochondrial			-0.600993	-0.251865	26.481	29.2211	P49748;P49748-3;P49748-2;G3V1M7;J3QKU9;K7EQP4;K7EJW8;J3QRJ8;J3KSR4	P49748;P49748-3;P49748-2	Mitochondrion inner membrane.
	EML4	Echinoderm microtubule-associated protein-like 4			0.0567222	-0.254031	30.3661	30.9883	B5MBZ0;Q9HC35;Q9HC35-2	B5MBZ0;Q9HC35;Q9HC35-2
	STOML2	Stomatin-like protein 2, mitochondrial			0.18409	-0.254049	29.2342	28.2293	Q9UJZ1;A0A087WYB4;Q9UJZ1-2;F2Z2I8	Q9UJZ1;A0A087WYB4;Q9UJZ1-2;F2Z2I8	Cell membrane; Peripheral membrane protein. Mitochondrion. Mitochondrion inner membrane; Lipid-anchor. Mitochondrion intermembrane space. Membrane raft. Cytoplasm, cytoskeleton.
	TSTA3	GDP-L-fucose synthase			0.147437	-0.254083	25.0711	25.4645	E9PLH9;E9PP14;A0A0J9YX13;E9PKL9;Q13630;E9PP60	E9PLH9;E9PP14;A0A0J9YX13;E9PKL9;Q13630;E9PP60
	GET4	Golgi to ER traffic protein 4 homolog			-0.114145	-0.254375	25.1946	25.5052	Q7L5D6;C9JPA8;C9JHN8;Q7L5D6-2;C9JY46	Q7L5D6;C9JPA8;C9JHN8;Q7L5D6-2	Cytoplasm, cytosol.
	SORBS2	Sorbin and SH3 domain-containing protein 2			0.178619	-0.257769	30.6658	30.5489	O94875-9;O94875-12;O94875-11;O94875-8;O94875-2;O94875-4;O94875-3;O94875-10;O94875;H7BXR3;O94875-5;O94875-7;H7C1R7;H7BZK1;H7BZX1;O94875-6;C9JI79;C9IZT7;C9J9D3;C9JBB0;C9JZ60;C9J372;C9JEA9;C9J4Z9;C9JN77;C9JDX2;C9JG84;C9JWC3;C9JM25;C9J3W4;C9JL62;C9IZ89;C9J620;C9J348;C9JFS9;C9JC90	O94875-9;O94875-12;O94875-11;O94875-8;O94875-2;O94875-4;O94875-3;O94875-10;O94875;H7BXR3;O94875-5;O94875-7;H7C1R7;H7BZK1	Cytoplasm, perinuclear region. Apical cell membrane. Cell junction, focal adhesion. Cell projection, lamellipodium.
	ZPR1	Zinc finger protein ZPR1			0.111432	-0.257839	27.4783	26.9495	H7C0E5;H7BZM7;O75312	H7C0E5;H7BZM7;O75312
	ZFR	Zinc finger RNA-binding protein			0.238787	-0.258874	27.4998	27.8821	Q96KR1;H0Y8W1	Q96KR1	Nucleus. Cytoplasm. Cytoplasmic granule. Chromosome.
	DDX20	Probable ATP-dependent RNA helicase DDX20			-0.130192	-0.259202	28.7168	26.8552	Q9UHI6;E9PJ60;Q9UHI6-2	Q9UHI6;E9PJ60	Cytoplasm. Nucleus, gem.
	MPST	3-mercaptopyruvate sulfurtransferase;Sulfurtransferase			-0.162396	-0.260325	25.0641	25.6891	P25325;P25325-2;B1AH49	P25325;P25325-2;B1AH49	Cytoplasm. Mitochondrion. Cell junction, synapse, synaptosome.
	PSME2	Proteasome activator complex subunit 2			0.706287	-0.260567	23.6065	26.6315	H0YM70;A0A087X1Z3;Q9UL46;H0YKU2	H0YM70;A0A087X1Z3;Q9UL46
	YWHAB	14-3-3 protein beta/alpha;14-3-3 protein beta/alpha, N-terminally processed			0.168128	-0.261621	29.7781	30.3294	P31946-2;P31946;Q4VY20;Q4VY19;A0A0J9YWE8;A0A0J9YWZ2	P31946-2;P31946	Cytoplasm. Melanosome.
	FUBP3	Far upstream element-binding protein 3			0.55395	-0.262088	25.3204	28.5537	Q96I24;Q96I24-2	Q96I24;Q96I24-2	Nucleus.
	FAM129B	Niban-like protein 1			0.163241	-0.262936	29.1951	29.5135	Q96TA1-2;Q96TA1	Q96TA1-2;Q96TA1	Cytoplasm, cytosol. Cell junction, adherens junction. Membrane; Lipid-anchor.
	HERC4	Probable E3 ubiquitin-protein ligase HERC4			-0.446384	-0.263854	25.4005	28.2691	Q5GLZ8-6;Q5GLZ8-3;Q5GLZ8-2;Q5GLZ8;H0Y6K7;D6RCL5	Q5GLZ8-6;Q5GLZ8-3;Q5GLZ8-2;Q5GLZ8	Cytoplasm, cytosol.
	BZW1	Basic leucine zipper and W2 domain-containing protein 1			0.0606008	-0.265379	29.1737	29.0471	Q7L1Q6-2;Q7L1Q6;Q7L1Q6-4;Q7L1Q6-3;C9IZ80;C9JFN4;C9J188;C9JWF5;C9JV57;H0Y503	Q7L1Q6-2;Q7L1Q6;Q7L1Q6-4;Q7L1Q6-3;C9IZ80
	CTNNBL1	Beta-catenin-like protein 1			0.260387	-0.267201	24.0265	25.5475	A0A087WUB9;Q8WYA6-3;Q8WYA6-2;Q8WYA6-4;Q8WYA6	A0A087WUB9;Q8WYA6-3;Q8WYA6-2;Q8WYA6-4;Q8WYA6
	TLN1	Talin-1			0.160146	-0.268226	33.2691	33.4381	Q9Y490;Q9Y4G6;A0A1C7CYV7;A0A1B0GVU7;H0YMT1	Q9Y490	Cell projection, ruffle membrane; Peripheral membrane protein; Cytoplasmic side. Cytoplasm, cytoskeleton. Cell surface. Cell junction, focal adhesion.
	NDUFV1	NADH dehydrogenase [ubiquinone] flavoprotein 1, mitochondrial			0.421372	-0.268452	26.7768	26.6948	G3V0I5;P49821-2;P49821;B4DE93;H0YE81;E9PLC6;E9PQP1;E9PMX3;E9PPS5;E9PJL9;E9PPR0	G3V0I5;P49821-2;P49821;B4DE93	Mitochondrion inner membrane; Peripheral membrane protein; Matrix side.
	IGF2BP2	Insulin-like growth factor 2 mRNA-binding protein 2			0.0156403	-0.26906	24.9192	24.9498	F8W930;Q9Y6M1-5;Q9Y6M1-6;Q9Y6M1-3;Q9Y6M1-4;Q9Y6M1-1;Q9Y6M1	F8W930;Q9Y6M1-5;Q9Y6M1-6;Q9Y6M1-3;Q9Y6M1-4;Q9Y6M1-1;Q9Y6M1
	NDUFS1	NADH-ubiquinone oxidoreductase 75 kDa subunit, mitochondrial			-0.00749259	-0.27026	29.9933	29.8305	P28331-4;P28331;P28331-2;B4DJ81;P28331-3;P28331-5;C9JPQ5	P28331-4;P28331;P28331-2;B4DJ81;P28331-3;P28331-5	Mitochondrion inner membrane.
	TSR1	Pre-rRNA-processing protein TSR1 homolog			0.145091	-0.270452	26.8711	25.8627	Q2NL82;I3L1Q5	Q2NL82;I3L1Q5	Nucleus, nucleolus.
	LIMS1	LIM and senescent cell antigen-like-containing domain protein 1			-0.0861397	-0.270782	26.7596	27.1628	P48059;P48059-4;P48059-2;P48059-5;P48059-3;A0A0J9YXC7;C9JF46;A0A0M3HER1;P0CW19-2;Q7Z4I7-3;Q7Z4I7;Q7Z4I7-5;Q7Z4I7-2	P48059;P48059-4;P48059-2;P48059-5;P48059-3;A0A0J9YXC7	Cell junction, focal adhesion. Cell membrane; Peripheral membrane protein; Cytoplasmic side.
	PSMA5	Proteasome subunit alpha type-5			0.118891	-0.27181	28.3531	28.544	P28066;P28066-2	P28066;P28066-2	Cytoplasm. Nucleus.
	GEMIN5	Gem-associated protein 5			0.283092	-0.271966	30.5787	30.9999	Q8TEQ6	Q8TEQ6	Nucleus, nucleoplasm. Nucleus, gem. Cytoplasm.
	PLS3	Plastin-3			0.187768	-0.272036	32.7096	33.0486	P13797;A0A0A0MSQ0;P13797-3;P13797-2;U3KQI3;H7C4N2;P13796;Q5TBN3;F2Z2Z9	P13797;A0A0A0MSQ0;P13797-3;P13797-2	Cytoplasm.
	POLR2E	DNA-directed RNA polymerases I, II, and III subunit RPABC1			0.0194884	-0.272367	27.2156	26.5908	A0A087WVZ9;A0A0A0MQR7;P19388;A0A087WVN5;A0A087WWX0	A0A087WVZ9;A0A0A0MQR7;P19388;A0A087WVN5;A0A087WWX0
	EIF3B	Eukaryotic translation initiation factor 3 subunit B			0.266517	-0.272994	32.936	32.7873	P55884;P55884-2;C9JZG1;C9JQN7	P55884;P55884-2	Cytoplasm.
	SEPT11	Septin-11			0.0775164	-0.274198	29.245	29.9057	D6RGI3;D6RER5;Q9NVA2;Q9NVA2-2;D6RDU5;H0Y961;H0Y9G8;D6RDP1;D6R9Y6	D6RGI3;D6RER5;Q9NVA2;Q9NVA2-2;D6RDU5;H0Y961
	TPP2	Tripeptidyl-peptidase 2			0.157691	-0.275489	30.0474	28.6702	Q5VZU9;P29144	Q5VZU9;P29144
	LARS	Leucine--tRNA ligase, cytoplasmic			0.204141	-0.277411	32.5448	32.3358	Q9P2J5;Q9P2J5-2;Q9P2J5-3;A0A087WXY1	Q9P2J5;Q9P2J5-2	Cytoplasm.
	MAP7	Ensconsin			0.063641	-0.277954	28.1841	26.6755	A0A087WZ40;Q14244-5;Q14244-3;Q14244-2;Q14244-6;Q14244-4;Q14244;Q14244-7	A0A087WZ40;Q14244-5;Q14244-3;Q14244-2;Q14244-6;Q14244-4;Q14244;Q14244-7
	YWHAE	14-3-3 protein epsilon			0.188907	-0.278216	33.7584	33.7866	P62258;P62258-2;B4DJF2;I3L3T1;K7EIT4;K7EM20;I3L0W5	P62258;P62258-2	Nucleus. Cytoplasm. Melanosome.
	BOLA2;BOLA2B	BolA-like protein 2			0.1644	-0.280072	28.0283	28.0995	A0A087WZT3;Q9H3K6;H3BV85;H3BTW0;A0A0B4J295;H3BVE0;Q9H3K6-2	A0A087WZT3;Q9H3K6;H3BV85;H3BTW0;A0A0B4J295;H3BVE0;Q9H3K6-2
	RPSA	40S ribosomal protein SA			0.151079	-0.280212	32.0786	31.332	C9J9K3;A0A0C4DG17;P08865;F8WD59	C9J9K3;A0A0C4DG17;P08865	Cytoplasm.
	TCEA1	Transcription elongation factor A protein 1			0.381948	-0.280597	28.0719	27.8428	P23193;P23193-2;E5RIS7;E5RJ93;B7Z4S1;A0A0A0MT58;Q15560-2;Q15560;E5RK46;E5RFI1;Q5JRI7	P23193;P23193-2;E5RIS7	Nucleus.
	DRG1	Developmentally-regulated GTP-binding protein 1			0.217479	-0.283	29.6957	29.3181	Q9Y295;F8WEE0	Q9Y295	Cytoplasm.
	EIF2S1	Eukaryotic translation initiation factor 2 subunit 1			-0.0738032	-0.2843	31.5756	31.0224	P05198;H0YJS4;G3V4T5	P05198;H0YJS4;G3V4T5	Cytoplasm, Stress granule.
	BZW2	Basic leucine zipper and W2 domain-containing protein 2			0.23352	-0.285636	27.2804	26.3947	E7ETZ4;Q9Y6E2;Q75MG1;E9PFD4;B5MCE7;B5MCH7;E9PFE3;C9JF98;F8WDX8;E7EMS9;Q9Y6E2-2	E7ETZ4;Q9Y6E2;Q75MG1;E9PFD4;B5MCE7;B5MCH7
	PTBP1	Polypyrimidine tract-binding protein 1			0.300417	-0.2881	33.0019	32.7999	A6NLN1;A0A0U1RRM4;P26599;P26599-2;P26599-3;A0A0D9SF20;K7EK45;A0A087WU68;A0A087WUW5;K7EKJ7;K7ELW5;K7ES59	A6NLN1;A0A0U1RRM4;P26599;P26599-2;P26599-3
	EZR	Ezrin			0.155102	-0.288805	32.4554	32.4857	E7EQR4;P15311;E9PQ82;E9PNP4	E7EQR4;P15311
	ANKHD1	Ankyrin repeat and KH domain-containing protein 1			0.590626	-0.290127	25.1507	25.9008	E9PDP5;Q8IWZ3;Q8IWZ3-4;Q8IWZ3-6;H7C2F5;H3BLS9;Q8IWZ3-5;Q8IWZ3-2;D6RHC4;Q8IWZ3-3	E9PDP5;Q8IWZ3;Q8IWZ3-4;Q8IWZ3-6;H7C2F5;H3BLS9
	NHLRC2	NHL repeat-containing protein 2			0.346078	-0.290798	27.3235	27.585	Q8NBF2-2;Q8NBF2	Q8NBF2-2;Q8NBF2
	EPB41L1	Band 4.1-like protein 1			-0.151202	-0.290833	25.4203	27.3598	A0A0C4DH22;Q9H4G0-4;Q9H4G0-2;Q9H4G0;Q9H4G0-3;H0Y482;Q4VXN6;Q4VXN5;Q4VXN1;Q4VXN0;A0A1B0GTW6	A0A0C4DH22;Q9H4G0-4;Q9H4G0-2;Q9H4G0;Q9H4G0-3
	PGM3	Phosphoacetylglucosamine mutase			-0.27026	-0.29108	26.3602	27.2221	A0A087WT27;J3KN95;O95394;O95394-3;O95394-4;H0Y8I3;H0Y987	A0A087WT27;J3KN95;O95394;O95394-3;O95394-4;H0Y8I3;H0Y987
	EIF2S2	Eukaryotic translation initiation factor 2 subunit 2			0.0994973	-0.29274	29.8192	29.8087	P20042	P20042
	CAST	Calpastatin			0.120485	-0.294296	32.4277	32.5403	P20810-9;P20810-5;P20810-10;P20810-7;P20810-6;A0A0C4DGB5;E7ES10;E9PCH5;B7Z574;P20810-4;P20810-8;P20810-2;P20810;E7EVY3;P20810-3;E9PDE4;H0Y7F0;H0Y9H6;E7EQ12;F8W7E0;E7EQA0;A0A0A0MR45;H0YD33;H0YA91;E9PSG1;H0Y944;A0A0C4DGD1;D6RGF7;D6RBR1;E7EN75;D6RAA8;D6RC54;E7EQK6	P20810-9;P20810-5;P20810-10;P20810-7;P20810-6;A0A0C4DGB5;E7ES10;E9PCH5;B7Z574;P20810-4;P20810-8;P20810-2;P20810;E7EVY3;P20810-3;E9PDE4;H0Y7F0;H0Y9H6;E7EQ12;F8W7E0;E7EQA0
	MIF	Macrophage migration inhibitory factor			0.373398	-0.29573	30.9926	31.4701	P14174	P14174	Secreted. Cytoplasm.
	PSMG2	Proteasome assembly chaperone 2			0.198117	-0.295942	28.5614	29.2262	K7ENR6;Q969U7-2;Q969U7;V9GZ55;K7ER45	K7ENR6;Q969U7-2;Q969U7;V9GZ55
	SNRPD2	Small nuclear ribonucleoprotein Sm D2			0.1595	-0.296297	30.1042	30.6922	P62316;K7ERG4;P62316-2;K7EJB5	P62316;K7ERG4;P62316-2	Cytoplasm, cytosol. Nucleus.
	NAGK	N-acetyl-D-glucosamine kinase			-0.288082	-0.29752	26.6777	26.9311	Q9UJ70;Q9UJ70-2;C9JEV6;H7C3G9;H0YEB7;H7C286;H7C1L7;H0YE82;E9PPU6;H0YF44;H0YC94	Q9UJ70;Q9UJ70-2;C9JEV6;H7C3G9;H0YEB7;H7C286
	CELF1	CUGBP Elav-like family member 1			0.381173	-0.297715	27.7409	29.0628	G5EA30;Q92879-5;Q92879-2;Q92879-3;Q92879-6;Q92879;Q92879-4;E9PQK4;E9PSH0;E9PKU1;F5H4Y5;F5H0D8;E9PKA1;V9GYD9;Q5VZZ6;A0A0J9YX66;A0A1B0GU44;E9PC62;A0A1B0GUN8;A0A0J9YXJ0;O95319-5;O95319-2;O95319;O95319-4;O95319-3	G5EA30;Q92879-5;Q92879-2;Q92879-3;Q92879-6;Q92879;Q92879-4;E9PQK4;E9PSH0;E9PKU1
	QRICH1	Glutamine-rich protein 1			0.102322	-0.298584	26.7206	26.9023	Q2TAL8	Q2TAL8
	YWHAZ	14-3-3 protein zeta/delta			0.168385	-0.299294	32.5156	32.4948	P63104;E7EX29;B0AZS6;E7ESK7;P63104-2;B7Z2E6;H0YB80;E9PD24;E7EVZ2;E5RIR4;E5RGE1	P63104;E7EX29;B0AZS6;E7ESK7;P63104-2;B7Z2E6;H0YB80	Cytoplasm. Melanosome.
	ACO1	Cytoplasmic aconitate hydratase			0.0274371	-0.299507	29.0346	28.0934	P21399	P21399	Cytoplasm.
	MED1	Mediator of RNA polymerase II transcription subunit 1			0.351176	-0.301337	23.6204	24.9242	Q15648-3;Q15648	Q15648-3;Q15648	Nucleus.
	CLIC1	Chloride intracellular channel protein 1			0.163885	-0.301586	29.2857	29.8989	O00299	O00299	Nucleus. Nucleus membrane; Single-pass membrane protein. Cytoplasm. Cell membrane; Single-pass membrane protein.
	ARHGAP23	Rho GTPase-activating protein 23			-0.306163	-0.301995	25.3456	24.759	A0A087WTU4;Q9P227-2;Q9P227	A0A087WTU4;Q9P227-2;Q9P227
	SNRPD3	Small nuclear ribonucleoprotein Sm D3			0.0968015	-0.302262	31.6349	31.8477	P62318-2;P62318;H3BT13	P62318-2;P62318	Cytoplasm, cytosol. Nucleus.
	TWF1	Twinfilin-1			0.0993626	-0.303063	29.8352	29.7205	Q12792;Q12792-3;Q12792-4;F8VS81;F8W1Q9;F8VRG3	Q12792;Q12792-3;Q12792-4;F8VS81	Cytoplasm. Cytoplasm, cytoskeleton.
	EIF3D	Eukaryotic translation initiation factor 3 subunit D			0.168899	-0.304612	30.9216	31.3372	O15371-2;O15371-3;O15371;B0QYA5;B0QYA4;B0QYA6;B0QYA8;A0A0D9SGB5	O15371-2;O15371-3;O15371	Cytoplasm.
	SAE1	SUMO-activating enzyme subunit 1;SUMO-activating enzyme subunit 1, N-terminally processed			0.0719	-0.304737	26.3339	26.2526	Q9UBE0;M0QX65;M0QZS6;B3KNJ4;Q9UBE0-2;Q9UBE0-3;M0R054;M0R286;M0QYM8	Q9UBE0;M0QX65;M0QZS6;B3KNJ4;Q9UBE0-2;Q9UBE0-3	Nucleus.
	AARS	Alanine--tRNA ligase, cytoplasmic			0.213627	-0.305878	32.9383	33.0187	P49588;P49588-2;H3BPK7	P49588;P49588-2	Cytoplasm.
	WNK1	Serine/threonine-protein kinase WNK1			0.0969364	-0.305949	29.8938	30.0514	F5GWT4;Q9H4A3-2;Q9H4A3;Q9H4A3-5;Q9H4A3-6;Q9H4A3-7;Q9H4A3-4;F6UYG0;H0YH68;Q96J92-2;Q96J92-3;Q96J92;K7ENT7;H0Y7J9;H0Y493;H0Y7R3	F5GWT4;Q9H4A3-2;Q9H4A3;Q9H4A3-5;Q9H4A3-6;Q9H4A3-7;Q9H4A3-4
	DNAJC9	DnaJ homolog subfamily C member 9			-0.119072	-0.306092	25.8637	25.5604	Q8WXX5	Q8WXX5	Nucleus. Cytoplasm. Cell membrane.
	SNRPF	Small nuclear ribonucleoprotein F			0.0802483	-0.306377	29.3374	29.3398	P62306;A0A0B4J254;F8W0W6	P62306	Cytoplasm, cytosol. Nucleus.
	MAT2B	Methionine adenosyltransferase 2 subunit beta			0.135798	-0.308502	29.4071	29.1147	Q9NZL9;Q9NZL9-4;Q9NZL9-2;Q9NZL9-3;H7C0X7;E5RJR3;Q9NZL9-5	Q9NZL9;Q9NZL9-4;Q9NZL9-2;Q9NZL9-3
	FARSA	Phenylalanine--tRNA ligase alpha subunit			0.223917	-0.314481	30.5028	30.047	Q9Y285;K7ER00;Q9Y285-2;K7ER16;K7EPH2;K7EK06;K7ERS0	Q9Y285;K7ER00;Q9Y285-2;K7ER16;K7EPH2	Cytoplasm.
	PQBP1	Polyglutamine-binding protein 1			0.224534	-0.316025	24.1538	25.3149	O60828-2;O60828;H7C053;C9JQA1;O60828-6;O60828-5;O60828-4;O60828-3	O60828-2;O60828;H7C053;C9JQA1;O60828-6;O60828-5;O60828-4;O60828-3	Nucleus. Nucleus speckle. Cytoplasmic granule.
	PPP5C	Serine/threonine-protein phosphatase;Serine/threonine-protein phosphatase 5			0.329411	-0.316402	28.3057	27.7769	H0YDU8;P53041;A8MU39	H0YDU8;P53041
	EIF3I	Eukaryotic translation initiation factor 3 subunit I			0.214249	-0.31669	32.3887	31.9886	Q13347;Q5TFK1	Q13347	Cytoplasm.
	POLR2B	DNA-directed RNA polymerase;DNA-directed RNA polymerase II subunit RPB2			0.0201999	-0.317912	29.9334	29.5587	C9J2Y9;P30876;C9J4M6	C9J2Y9;P30876;C9J4M6
	PRDX6	Peroxiredoxin-6			0.0253123	-0.32081	33.03	33.2219	P30041	P30041	Cytoplasm. Lysosome.
	PSMG1	Proteasome assembly chaperone 1			0.188148	-0.322054	29.0959	29.0648	O95456;O95456-2;F8WBH7	O95456;O95456-2	Cytoplasm. Endoplasmic reticulum.
	HSPA14	Heat shock 70 kDa protein 14			0.186247	-0.322163	27.9291	29.1899	Q0VDF9;H7C2A1;B0YIZ1	Q0VDF9	Cytoplasm, cytosol.
	PYGB	Glycogen phosphorylase, brain form			0.238298	-0.322704	28.4223	27.862	P11216;H0Y4Z6	P11216
	RPS12	40S ribosomal protein S12			0.268195	-0.328435	31.3542	31.6206	P25398	P25398	Cytoplasm.
	AHNAK	Neuroblast differentiation-associated protein AHNAK			0.0532504	-0.332935	30.5335	30.2693	Q09666;E9PQE3;E9PJZ0;E9PKR9;E9PJC6;E9PLK4;Q09666-2	Q09666	Nucleus.
	POLR2H	DNA-directed RNA polymerases I, II, and III subunit RPABC3			-0.385582	-0.333116	27.2784	27.4792	C9JLU1;P52434-3;P52434;P52434-4	C9JLU1;P52434-3;P52434;P52434-4
	STIP1	Stress-induced-phosphoprotein 1			0.234746	-0.334189	32.0051	32.3871	P31948;P31948-2;P31948-3;F5H783;F5GXD8;H0YGI8	P31948;P31948-2;P31948-3	Cytoplasm. Nucleus.
	KIF21A	Kinesin-like protein KIF21A			0.268554	-0.334735	28.1143	27.0135	A0A1B0GV47;Q7Z4S6-6;Q7Z4S6-5;Q7Z4S6-2;Q7Z4S6;Q7Z4S6-4;Q7Z4S6-3;H0YHT2;H0YIM7;H0YIM6;H0YI78;O75037-3;O75037-4;O75037-2;O75037;H0YHG9;Q86VH2-3;Q86VH2-2;Q2M1P5;Q86VH2	A0A1B0GV47;Q7Z4S6-6;Q7Z4S6-5;Q7Z4S6-2;Q7Z4S6;Q7Z4S6-4;Q7Z4S6-3
	RPP40	Ribonuclease P protein subunit p40			-0.144967	-0.335008	28.7108	25.0394	A0A087X1N3;O75818-2;O75818;F8WC38;X6RLL4	A0A087X1N3;O75818-2;O75818;F8WC38
	EDC4	Enhancer of mRNA-decapping protein 4			0.490673	-0.335426	28.3028	29.9912	Q6P2E9;Q6P2E9-2;I3L2F4;I3L0V0;I3L3M2	Q6P2E9;Q6P2E9-2	Cytoplasm, P-body. Nucleus.
	VARS	Valine--tRNA ligase			0.22033	-0.336154	32.1864	31.9794	P26640;A0A140T936;A0A140T954;P26640-2;A2ABF4;H0Y426;A0A0G2JJT9;A0A140T904	P26640;A0A140T936
	FARSB	Phenylalanine--tRNA ligase beta subunit			0.229711	-0.336592	30.6996	30.8592	Q9NSD9;Q9NSD9-2	Q9NSD9;Q9NSD9-2	Cytoplasm.
	SDHA	Succinate dehydrogenase [ubiquinone] flavoprotein subunit, mitochondrial			0.214871	-0.337266	29.5388	30.5168	P31040-2;P31040;D6RFM5;A0A087X1I3;P31040-3;H0Y8X1	P31040-2;P31040;D6RFM5;A0A087X1I3;P31040-3	Mitochondrion inner membrane; Peripheral membrane protein; Matrix side.
	EEF1B2	Elongation factor 1-beta			0.355806	-0.338068	31.3826	31.4515	P24534;F2Z2G2;C9JZW3;F8WF65	P24534
	FHL2	Four and a half LIM domains protein 2			0.201383	-0.338962	30.351	30.3128	J3KNW4;A0A0A0MSG2;Q14192;C9J3S8;F8WDA8;U3KQT4;Q14192-2	J3KNW4;A0A0A0MSG2;Q14192
	ACTG1	Actin, cytoplasmic 2;Actin, cytoplasmic 2, N-terminally processed			0.172616	-0.340148	38.2407	38.1754	P63261;I3L3I0;I3L1U9;I3L4N8;I3L3R2;J3KT65;K7EM38	P63261;I3L3I0;I3L1U9	Cytoplasm, cytoskeleton.
	TRAF2	TNF receptor-associated factor 2			0.0766959	-0.341391	27.3624	28.6728	Q12933-4;Q12933-3;Q12933;Q12933-2;B1AMX7;B1AMX8;B1AMY1	Q12933-4;Q12933-3;Q12933;Q12933-2;B1AMX7;B1AMX8	Cytoplasm.
	HECTD1	E3 ubiquitin-protein ligase HECTD1			0.0382958	-0.343183	29.0011	27.9056	A0A087X2H1;Q9ULT8;H0YJP0;G3V4V5;H0YJD4;A0A087WVU6;H0YJ72	A0A087X2H1;Q9ULT8;H0YJP0
	ATIC	Bifunctional purine biosynthesis protein PURH;Phosphoribosylaminoimidazolecarboxamide formyltransferase;IMP cyclohydrolase			0.0501883	-0.344923	27.1722	28.6106	P31939-2;P31939;C9JLK0;H7C1S2;F8WEF0	P31939-2;P31939
	DPH5	Diphthine synthase			0.324696	-0.34584	26.2331	27.015	Q9H2P9-3;Q9H2P9-2;Q9H2P9-4;Q9H2P9;Q9H2P9-5;Q9H2P9-6	Q9H2P9-3;Q9H2P9-2;Q9H2P9-4;Q9H2P9;Q9H2P9-5;Q9H2P9-6
	CDKN2A	Tumor suppressor ARF			-0.421399	-0.34639	25.7475	26.2094	Q8N726-2;Q8N726	Q8N726-2;Q8N726	Nucleus, nucleolus. Nucleus, nucleoplasm.; Isoform smARF: Mitochondrion.
	SNRPA	U1 small nuclear ribonucleoprotein A			0.241474	-0.348372	30.5156	30.4659	P09012;M0R268;M0QZG7;M0R221;M0R2B8;M0QXK2;M0R0G9	P09012;M0R268;M0QZG7;M0R221;M0R2B8;M0QXK2	Nucleus.
	PLCB3	1-phosphatidylinositol 4,5-bisphosphate phosphodiesterase beta-3			-0.524666	-0.348629	25.5855	26.0876	Q01970-2;Q01970	Q01970-2;Q01970	Membrane; Peripheral membrane protein.
	TFG	Protein TFG			0.183328	-0.349603	33.2583	33.0453	Q92734-2;Q92734;Q92734-4;Q92734-3;C9JJP5;C9JUE0;C9JTY3	Q92734-2;Q92734;Q92734-4;Q92734-3;C9JJP5;C9JUE0;C9JTY3	Endoplasmic reticulum.
	OAT	Ornithine aminotransferase, mitochondrial;Ornithine aminotransferase, hepatic form;Ornithine aminotransferase, renal form			0.649478	-0.350688	24.6851	24.6861	P04181;P04181-2	P04181;P04181-2	Mitochondrion matrix.
	DAK;TKFC	Bifunctional ATP-dependent dihydroxyacetone kinase/FAD-AMP lyase (cyclizing);ATP-dependent dihydroxyacetone kinase;FAD-AMP lyase (cyclizing)			0.12618	-0.352547	29.6547	27.2389	Q3LXA3;H0YCY6;Q3LXA3-2;I3L252;E9PJG8	Q3LXA3;H0YCY6;Q3LXA3-2
	SF3B2	Splicing factor 3B subunit 2			0.213129	-0.353727	31.2397	31.1286	Q13435;E9PPJ0;E9PJT3;E9PJ04;H0YCG1;H0YEX5;E9PIL8	Q13435;E9PPJ0	Nucleus. Nucleus speckle.
	USP10	Ubiquitin carboxyl-terminal hydrolase 10			0.296663	-0.354464	31.3575	31.1109	Q14694;Q14694-3;Q14694-2;J3KT19;H3BQP1;H3BNA1;H3BVF1;H3BNS8;H3BQC6	Q14694;Q14694-3;Q14694-2	Cytoplasm. Nucleus. Early endosome.
	ALDOC	Fructose-bisphosphate aldolase C;Fructose-bisphosphate aldolase			0.206893	-0.354815	29.6776	29.5016	P09972;A8MVZ9;J3KSV6;J3QKP5;C9J8F3;K7EKH5;J3QKK1	P09972;A8MVZ9;J3KSV6;J3QKP5
	LIMCH1	LIM and calponin homology domains-containing protein 1			0.402286	-0.355239	28.1911	27.1065	E7EPK0;E9PDJ9;H0Y8P3;D6RD46;G5EA03;Q9UPQ0-9;Q9UPQ0-8;Q9UPQ0-6;Q9UPQ0-5;Q9UPQ0-10;Q9UPQ0-2;Q9UPQ0-4;Q9UPQ0;Q9UPQ0-3	E7EPK0;E9PDJ9;H0Y8P3;D6RD46;G5EA03;Q9UPQ0-9;Q9UPQ0-8;Q9UPQ0-6;Q9UPQ0-5;Q9UPQ0-10;Q9UPQ0-2;Q9UPQ0-4;Q9UPQ0;Q9UPQ0-3
	ALDOA	Fructose-bisphosphate aldolase A;Fructose-bisphosphate aldolase			0.283566	-0.357936	34.615	34.3879	P04075;J3KPS3;P04075-2;H3BQN4;H3BPS8;H3BUH7;H3BR04;H3BMQ8;H3BU78;H3BR68;A0A087WXX2;P05062	P04075;J3KPS3;P04075-2;H3BQN4;H3BPS8;H3BUH7;H3BR04	Cytoplasm, myofibril, sarcomere, I band. Cytoplasm, myofibril, sarcomere, M line.
	FLNB	Filamin-B			0.154065	-0.359842	34.4516	34.3682	O75369-8;O75369-2;O75369-9;O75369;O75369-6;O75369-3;E7EN95;O75369-7;O75369-5;O75369-4;A0A0A0MT44;H7C5L4;A0A0C4DGA1	O75369-8;O75369-2;O75369-9;O75369;O75369-6;O75369-3;E7EN95;O75369-7;O75369-5;O75369-4	Isoform 1: Cytoplasm, cell cortex. Cytoplasm, cytoskeleton. Cytoplasm, myofibril, sarcomere, Z line.
	TCEB2	Transcription elongation factor B polypeptide 2			0.684819	-0.36062	28.3567	28.6609	B8ZZU8;Q15370;Q15370-2;I3L0M9;A0A0B4J296	B8ZZU8;Q15370;Q15370-2;I3L0M9;A0A0B4J296
	LARP4	La-related protein 4			0.352193	-0.361027	30.3131	29.2268	Q71RC2-3;Q71RC2;Q71RC2-4;Q71RC2-6;Q71RC2-5;Q71RC2-7;Q71RC2-2;Q96J85;X6RLN4;Q8TBL5;A0A087WTL9;F8VY40;F8W1I4;F8VNV1;F8W1Z5	Q71RC2-3;Q71RC2;Q71RC2-4;Q71RC2-6;Q71RC2-5;Q71RC2-7;Q71RC2-2;Q96J85;X6RLN4	Cytoplasm, Stress granule. Cytoplasm, cytosol.
	EXOC6	Exocyst complex component 6			-0.503057	-0.362696	24.5411	25.9774	E7EW84;Q8TAG9-2;Q8TAG9;F2Z3K0	E7EW84;Q8TAG9-2;Q8TAG9;F2Z3K0
	PSMA4	Proteasome subunit alpha type-4;Proteasome subunit alpha type;Proteasome subunit beta type			0.132906	-0.36303	29.628	30.6807	P25789;H0YN18;H0YMZ1;H0YL69;P25789-2;H0YMA1;H0YKT8;H0YMI6;H0YKS0;H0YLC2;H0YMV3;H0YLS6	P25789;H0YN18;H0YMZ1;H0YL69;P25789-2;H0YMA1;H0YKT8;H0YMI6	Cytoplasm. Nucleus.
	ATP5A1	ATP synthase subunit alpha, mitochondrial			0.262674	-0.364552	33.9791	34.2814	P25705;P25705-2;P25705-3;K7EK77;K7ENJ4;K7ERX7;K7EJP1;K7EQH4;K7ESA0	P25705;P25705-2;P25705-3;K7EK77	Mitochondrion inner membrane. Cell membrane; Peripheral membrane protein; Extracellular side.
	EIF4A2	Eukaryotic initiation factor 4A-II;Eukaryotic initiation factor 4A-II, N-terminally processed			0.375846	-0.366504	28.8249	28.764	E7EQG2;Q14240;Q14240-2;J3KSN7;E7EMV8;E9PBH4;F8WE11;C9JUF0	E7EQG2;Q14240;Q14240-2
	LARP1	La-related protein 1			0.364236	-0.366522	31.5433	31.2104	Q6PKG0;Q6PKG0-3;A0A0B4J210;E5RH50;H0YBW1;H0YC73;H0YAN4;H0YC33;Q659C4-7;Q659C4-6;Q659C4-5;Q659C4-2;Q659C4;E5RHK4;Q659C4-9	Q6PKG0;Q6PKG0-3;A0A0B4J210;E5RH50	Cytoplasm. Cytoplasmic granule.
	MDH1	Malate dehydrogenase, cytoplasmic;Malate dehydrogenase			-0.599812	-0.367471	26.7225	27.7628	P40925;P40925-3;B9A041;P40925-2;B8ZZ51;C9JF79;C9JRL4;C9JLV6	P40925;P40925-3;B9A041;P40925-2;B8ZZ51;C9JF79	Cytoplasm.
	PRRC2A	Protein PRRC2A			0.234869	-0.368272	28.8225	28.6874	P48634;P48634-2;P48634-3;P48634-4	P48634;P48634-2;P48634-3	Cytoplasm. Nucleus.
	CORO1B	Coronin-1B			0.0947765	-0.368812	31.3819	31.622	Q9BR76;A0A087WW53;F5H390;F5H0D2;A9Z1Z3-3;A9Z1Z3	Q9BR76	Cytoplasm, cytoskeleton.
	PEPD	Xaa-Pro dipeptidase			0.0666747	-0.370751	24.8804	27.1293	P12955-3;P12955;P12955-2;V9GYE4	P12955-3;P12955;P12955-2
	YTHDF3	YTH domain-containing family protein 3			0.264236	-0.371572	29.8355	30.6269	A0A087X0Q1;Q7Z739;A0A024R7W5;A0A087WY31;A0A087X0C3;S4R373	A0A087X0Q1;Q7Z739;A0A024R7W5;A0A087WY31
	PGK1	Phosphoglycerate kinase 1			0.210389	-0.371814	31.0466	31.1881	P00558;P00558-2;P07205	P00558;P00558-2	Cytoplasm.
	NDUFS3	NADH dehydrogenase [ubiquinone] iron-sulfur protein 3, mitochondrial			-0.149041	-0.3723	27.3616	28.8718	O75489;E9PS48;O75489-2;G3V194	O75489	Mitochondrion inner membrane.
	NAP1L1	Nucleosome assembly protein 1-like 1			0.195852	-0.374	31.6203	31.6497	F8VY35;F5H4R6;H0YIV4;P55209-2;P55209;F8W020;F8W118;F8VV59;F8W0J6;F8VRJ2;H0YH88;H0YHC3;F8W543;B7Z9C2;F8VVB5;F8VXI6;F8VUX1;P55209-3	F8VY35;F5H4R6;H0YIV4;P55209-2;P55209;F8W020;F8W118;F8VV59;F8W0J6;F8VRJ2;H0YH88;H0YHC3;F8W543;B7Z9C2;F8VVB5;F8VXI6;F8VUX1;P55209-3
	EIF3C;EIF3CL	Eukaryotic translation initiation factor 3 subunit C;Eukaryotic translation initiation factor 3 subunit C-like protein			0.275842	-0.374038	32.7027	32.6462	Q99613-2;Q99613;B5ME19;H3BPE3;H3BPE4;H3BTY8	Q99613-2;Q99613;B5ME19	Cytoplasm.
	PSMA3	Proteasome subunit alpha type-3			0.196481	-0.375141	29.4646	30.0132	P25788-2;P25788;G3V4X5;G3V3W4;G3V5N4;H0YJ03	P25788-2;P25788;G3V4X5	Cytoplasm. Nucleus.
	CLUH	Clustered mitochondria protein homolog			0.418028	-0.376077	31.0396	31.0176	K7EIG1;O75153;I3L4B5;I3L318	K7EIG1;O75153	Cytoplasm.
	PRKAR1A	cAMP-dependent protein kinase type I-alpha regulatory subunit;cAMP-dependent protein kinase type I-alpha regulatory subunit, N-terminally processed			0.161178	-0.377032	29.3124	28.4237	P10644;P10644-2;K7EPB2;K7EM13;K7EIE5;K7EID3;K7EJ40;K7EK41;K7EMU2;K7EMZ6;K7EKR1;K7EPR5;K7EQK3;X6RAV4;H7BYW5;C9JSK5;P31321	P10644;P10644-2;K7EPB2;K7EM13	Cell membrane.
	CAPN2	Calpain-2 catalytic subunit			0.0794293	-0.379301	30.182	29.7273	P17655;P17655-2	P17655;P17655-2	Cytoplasm. Cell membrane.
	WDR33	pre-mRNA 3 end processing protein WDR33			-0.156193	-0.380258	23.7856	25.0573	Q9C0J8	Q9C0J8	Nucleus.
	CAPRIN1	Caprin-1			0.482125	-0.381235	33.6038	33.1725	Q14444-2;Q14444;G3V153;E9PLA9	Q14444-2;Q14444;G3V153;E9PLA9	Cytoplasm, cytosol. Cell projection, dendrite.
	TPM3;DKFZp686J1372	Tropomyosin alpha-3 chain			0.210638	-0.382814	29.8813	30.3622	P06753-2;A0A087WWU8;Q5HYB6;P06753-3;P06753-6;Q5VU61;P06753-5;P06753-4;D6R904;D6RFM2	P06753-2;A0A087WWU8;Q5HYB6;P06753-3;P06753-6;Q5VU61;P06753-5;P06753-4	Cytoplasm, cytoskeleton.
	NANS	Sialic acid synthase			0.181421	-0.384697	28.4582	27.9427	Q9NR45;Q5TBR0;Q5TBR1	Q9NR45
	ABTB2	Ankyrin repeat and BTB/POZ domain-containing protein 2			0.00877379	-0.384697	24.9402	27.1833	Q8N961;Q8N961-2	Q8N961;Q8N961-2
	POLR2A	DNA-directed RNA polymerase II subunit RPB1;DNA-directed RNA polymerase			0.146134	-0.38628	29.9114	30.2529	P24928;A0A087WWE2;P24928-2	P24928;A0A087WWE2	Nucleus. Cytoplasm.
	SRRM2	Serine/arginine repetitive matrix protein 2			0.028852	-0.387204	28.2952	23.2379	Q9UQ35;Q9UQ35-2;I3L4U6;I3L1I8;I3L182;I3L4D8;Q9UQ35-3	Q9UQ35	Nucleus speckle.
	PSMA7	Proteasome subunit alpha type-7			0.105812	-0.391456	28.7017	30.5582	O14818;O14818-2;H0Y586;O14818-4;Q8TAA3-2;Q8TAA3-5;Q8TAA3;A0A087WYS6;F5GY34	O14818;O14818-2;H0Y586;O14818-4	Cytoplasm. Nucleus.
	PRDX2	Peroxiredoxin-2			0.283329	-0.391986	34.6287	34.7533	P32119;A6NIW5;P32119-2	P32119;A6NIW5	Cytoplasm.
	NPEPPS	Puromycin-sensitive aminopeptidase			0.211635	-0.393956	29.9245	28.9227	E9PLK3;P55786;P55786-2;H0YDG0;A6NEC2;H0YCQ5;A6NEC2-2	E9PLK3;P55786;P55786-2
	EFTUD1	Elongation factor Tu GTP-binding domain-containing protein 1			0.118094	-0.394714	29.6363	27.4257	Q7Z2Z2-2;Q7Z2Z2	Q7Z2Z2-2;Q7Z2Z2
	SPAG9	C-Jun-amino-terminal kinase-interacting protein 4			-0.140221	-0.397486	30.102	30.5781	O60271-4;O60271;A0A087X2D8;O60271-2;O60271-9;O60271-5;O60271-3;E9PFH7;A0A087WYG2;Q9UPT6;D6RHI8;H0YBE9;Q9UPT6-2	O60271-4;O60271;A0A087X2D8;O60271-2;O60271-9;O60271-5;O60271-3	Cytoplasm. Cytoplasm, perinuclear region.
	FBXO7	F-box only protein 7			-0.242396	-0.401597	26.482	25.1541	Q9Y3I1-3;Q9Y3I1-2;Q9Y3I1	Q9Y3I1-3;Q9Y3I1-2;Q9Y3I1	Cytoplasm. Nucleus. Mitochondrion. Cytoplasm, cytosol.
	PPA1	Inorganic pyrophosphatase			0.18409	-0.401749	31.8149	31.8172	Q15181;Q5SQT6	Q15181;Q5SQT6	Cytoplasm.
	SYNE1	Nesprin-1			0.456911	-0.402321	28.3303	28.8037	E7ENN3;A0A0C4DG40;Q8NF91-8;Q8NF91-2;Q8NF91-4;Q8NF91	E7ENN3;A0A0C4DG40;Q8NF91-8;Q8NF91-2;Q8NF91-4;Q8NF91
	PRDX5	Peroxiredoxin-5, mitochondrial			0.169412	-0.402741	29.227	29.875	P30044-2;P30044;P30044-3;P30044-4	P30044-2;P30044;P30044-3	Isoform Mitochondrial: Mitochondrion.; Isoform Cytoplasmic+peroxisomal: Cytoplasm. Peroxisome matrix.
	LMO7	LIM domain only protein 7			0.387142	-0.404687	32.6293	32.6064	E9PMS6;Q8WWI1-3;E9PMT2;F8WD26;J3KP06;Q8WWI1;A0A0A0MTE2;Q8WWI1-5;Q8WWI1-4;Q8WWI1-2;E9PMP7;H0Y424;H0YDQ3;H0YDG6;H0YE95;E9PJ10;E9PK58;E9PLU6;E9PRE3;E9PRJ0;E9PMJ6	E9PMS6;Q8WWI1-3;E9PMT2;F8WD26;J3KP06;Q8WWI1;A0A0A0MTE2;Q8WWI1-5;Q8WWI1-4;Q8WWI1-2;E9PMP7;H0Y424
	TJP2	Tight junction protein ZO-2			0.331361	-0.407804	33.2446	32.8223	Q9UDY2-3;A0A1B0GTW1;Q9UDY2;Q9UDY2-7;Q9UDY2-6;Q9UDY2-4;Q9UDY2-2;Q9UDY2-5;U3KQJ2;B1AN86	Q9UDY2-3;A0A1B0GTW1;Q9UDY2;Q9UDY2-7;Q9UDY2-6;Q9UDY2-4;Q9UDY2-2;Q9UDY2-5	Cell junction, adherens junction. Cell membrane; Peripheral membrane protein; Cytoplasmic side. Cell junction, tight junction. Nucleus.
	C12orf10	UPF0160 protein MYG1, mitochondrial			0.0506061	-0.409067	29.3083	28.6972	Q9HB07;F8VQQ3;F8VR84;H3BPH3	Q9HB07;F8VQQ3;F8VR84	Nucleus. Mitochondrion.
	CFL1	Cofilin-1			0.219958	-0.409336	34.8627	35.1284	P23528;G3V1A4;E9PP50;E9PK25;E9PQB7;E9PLJ3;E9PS23;Q9Y281-3;Q9Y281	P23528;G3V1A4;E9PP50;E9PK25;E9PQB7;E9PLJ3;E9PS23	Nucleus matrix. Cytoplasm, cytoskeleton. Cell projection, ruffle membrane; Peripheral membrane protein; Cytoplasmic side. Cell projection, lamellipodium membrane; Peripheral membrane protein; Cytoplasmic side. Cell projection, lamellipodium.
	YBX1	Nuclease-sensitive element-binding protein 1			0.200128	-0.410428	32.323	32.1865	P67809;H0Y449;C9J5V9;Q9Y2T7;A0A0D9SEI8	P67809;H0Y449	Cytoplasm. Nucleus. Cytoplasmic granule. Secreted.
	CNOT11	CCR4-NOT transcription complex subunit 11			-0.548944	-0.410447	24.5455	23.8878	Q9UKZ1	Q9UKZ1	Cytoplasm. Nucleus.
	EIF3G	Eukaryotic translation initiation factor 3 subunit G			0.246591	-0.411733	31.462	31.3996	O75821;K7EL20;K7ER90;K7ENA8;K7EP16;K7EL60	O75821;K7EL20;K7ER90;K7ENA8	Cytoplasm. Nucleus. Cytoplasm, perinuclear region.
	TBL1XR1	F-box-like/WD repeat-containing protein TBL1XR1			0.311852	-0.412405	29.2669	28.2413	A0A0D9SF63;Q9BZK7;A0A1B0GVH3;Q9BQ87;O60907-2;O60907;A0A1B0GUU2;F8W9D8;C9IYU9;C9JCW4;C9JLJ1;C9JTW8;C9JY82;C9JCK0;C9JBN1;C9JEC9;C9J3H2;C9J903;A0A0D9SEW5;A0A0D9SFS8;C9J7E1;A0A0D9SF25	A0A0D9SF63;Q9BZK7;A0A1B0GVH3
	CDC5L	Cell division cycle 5-like protein			0.413052	-0.41277	28.5382	26.3107	Q99459	Q99459	Nucleus. Nucleus speckle. Cytoplasm.
	PSMA1	Proteasome subunit alpha type-1;Proteasome subunit alpha type			0.214373	-0.412962	30.1404	31.1807	P25786;P25786-2;F5GX11;B4DEV8;F5H112	P25786;P25786-2;F5GX11;B4DEV8	Cytoplasm. Nucleus.
	FUBP1	Far upstream element-binding protein 1			0.515511	-0.414018	32.7884	32.7135	Q96AE4;E9PEB5	Q96AE4;E9PEB5	Nucleus.
	LARP4B	La-related protein 4B			0.405557	-0.417155	28.545	27.8453	Q92615;H0Y4V9;A0A087X183;H0Y641;X6RCG6;V9GYI5;B5MCU2	Q92615;H0Y4V9	Cytoplasm, cytosol.
	MSI2	RNA-binding protein Musashi homolog 2			0.518132	-0.418639	25.6036	24.8723	J3KTC1;B4DHE8;Q96DH6-2;Q96DH6;J3QKT5;B4DM51;Q96DH6-3	J3KTC1;B4DHE8;Q96DH6-2;Q96DH6;J3QKT5
	CKB	Creatine kinase B-type			0.273934	-0.423894	31.5259	30.2127	P12277;H0YJG0;G3V4N7;G3V461;G3V2I1;H0YJK0	P12277	Cytoplasm.
	HDGF	Hepatoma-derived growth factor			0.273456	-0.424029	31.4812	31.3219	P51858;P51858-2;P51858-3;H3BPQ6;M0R0J3;A0A024R216;Q9Y3E1;Q7Z4V5-2;Q7Z4V5;Q7Z4V5-4;Q7Z4V5-3	P51858;P51858-2;P51858-3	Cytoplasm. Nucleus.
	TSNAX;DISC1	Translin-associated protein X			0.146395	-0.424746	28.7876	27.9094	Q99598;C4P0D6;C4P0D8;Q5VVQ1;C4P0D4;Q9NRI2	Q99598;C4P0D6;C4P0D8;Q5VVQ1;C4P0D4	Cytoplasm, perinuclear region. Golgi apparatus. Nucleus.
	HSPA4	Heat shock 70 kDa protein 4			0.185105	-0.424959	33.0005	33.0908	P34932;A0A087WYC1;A0A087WTS8;P34932-2	P34932;A0A087WYC1;A0A087WTS8	Cytoplasm.
	EEF1G	Elongation factor 1-gamma			0.285225	-0.42554	35.2882	34.9161	P26641;P26641-2	P26641;P26641-2
	REXO2	Oligoribonuclease, mitochondrial			0.241718	-0.426005	26.7967	27.9535	Q9Y3B8-3;H0YG54;H0YGR4;F5GYG5;Q9Y3B8-2;Q9Y3B8	Q9Y3B8-3;H0YG54;H0YGR4;F5GYG5;Q9Y3B8-2;Q9Y3B8	Isoform 1: Mitochondrion intermembrane space. Mitochondrion matrix.; Isoform 2: Nucleus.; Isoform 3: Cytoplasm.
	ACTR3	Actin-related protein 3			0.189034	-0.428993	29.0672	29.3528	P61158;F8WEW2;F8WE84	P61158	Cytoplasm, cytoskeleton. Cell projection.
	HSP90AA1	Heat shock protein HSP 90-alpha			0.334911	-0.430431	37.2835	37.2446	P07900;P07900-2;G3V2J8;Q58FG0;Q14568	P07900;P07900-2	Nucleus. Cytoplasm. Melanosome. Cell membrane.
	BCAR1	Breast cancer anti-estrogen resistance protein 1			0.139862	-0.43049	29.0711	28.9969	P56945-4;P56945-5;P56945-8;P56945;P56945-7;P56945-3;P56945-2;P56945-6;H3BN62	P56945-4;P56945-5;P56945-8;P56945;P56945-7;P56945-3;P56945-2;P56945-6	Cell junction, focal adhesion. Cytoplasm.
	PFN1	Profilin-1			0.19711	-0.430956	32.6886	33.0305	P07737;K7EJ44;CON__P02584;I3L3D5	P07737;K7EJ44	Cytoplasm, cytoskeleton.
	IDH1	Isocitrate dehydrogenase [NADP] cytoplasmic			0.274769	-0.43152	29.5505	29.6306	O75874;C9J4N6;C9JLU6;C9JJE5	O75874	Cytoplasm. Peroxisome.
	USP14	Ubiquitin carboxyl-terminal hydrolase 14;Ubiquitin carboxyl-terminal hydrolase			0.352758	-0.431949	31.3308	31.1436	P54578-2;P54578;A6NJA2;P54578-3;J3QQT6;J3KS55	P54578-2;P54578;A6NJA2;P54578-3	Cytoplasm. Cell membrane; Peripheral membrane protein.
	TKT	Transketolase			0.283685	-0.43224	35.3749	35.5124	P29401;P29401-2;A0A0B4J1R6;E9PFF2;F8W888;F8WAX4	P29401;P29401-2;A0A0B4J1R6
	ZYX	Zyxin			0.081885	-0.432571	31.0812	30.787	Q15942;H0Y2Y8;Q15942-2;C9IZ41;C9JJK5;H7C3D3;H7C3R3	Q15942;H0Y2Y8;Q15942-2	Cytoplasm. Cytoplasm, cytoskeleton. Nucleus. Cell junction, focal adhesion.
	IDH3A	Isocitrate dehydrogenase [NAD] subunit alpha, mitochondrial			0.256407	-0.434442	29.1235	29.6795	P50213;H0YMU3;H0YL72;P50213-2;H0YLI6;H0YKD0;H0YM64	P50213;H0YMU3;H0YL72;P50213-2;H0YLI6;H0YKD0	Mitochondrion.
	MSN	Moesin			0.366028	-0.437115	32.8828	32.7981	P26038;V9GZ54	P26038	Cell membrane; Peripheral membrane protein; Cytoplasmic side. Cytoplasm, cytoskeleton. Apical cell membrane; Peripheral membrane protein; Cytoplasmic side. Cell projection, microvillus membrane; Peripheral membrane protein; Cytoplasmic side. Cell projection, microvillus.
	SERBP1	Plasminogen activator inhibitor 1 RNA-binding protein			0.195221	-0.437526	32.6271	32.5719	Q8NC51;Q8NC51-3;Q8NC51-2;Q8NC51-4	Q8NC51;Q8NC51-3;Q8NC51-2;Q8NC51-4	Cytoplasm. Nucleus. Cytoplasm, perinuclear region.
	DFFA	DNA fragmentation factor subunit alpha			0.568324	-0.440009	25.2147	24.6642	O00273-2;O00273	O00273-2;O00273	Cytoplasm.
	SSB	Lupus La protein			0.120485	-0.443222	26.2647	25.5398	P05455;E9PGX9;E7ERC4	P05455	Nucleus.
	PRDX3	Thioredoxin-dependent peroxide reductase, mitochondrial			0.323312	-0.44436	30.4131	30.6834	P30048-2;P30048	P30048-2;P30048	Mitochondrion. Cytoplasm. Early endosome.
	NIF3L1	NIF3-like protein 1			0.203264	-0.447584	28.4059	28.8938	Q9GZT8-2;Q9GZT8;E7EXA3;Q6X734;Q9GZT8-3;B8ZZI0;C9JN42;H7C1A8;E9PBZ7;Q9NX45-3;A6NNP5-5;A6NNP5-3;A6NNP5-6;A6NNP5;A6NNP5-4	Q9GZT8-2;Q9GZT8;E7EXA3;Q6X734;Q9GZT8-3;B8ZZI0	Cytoplasm. Nucleus.
	GNE	Bifunctional UDP-N-acetylglucosamine 2-epimerase/N-acetylmannosamine kinase;UDP-N-acetylglucosamine 2-epimerase (hydrolyzing);N-acetylmannosamine kinase			0.160017	-0.447997	27.3723	26.4427	Q9Y223-4;Q9Y223-3;Q9Y223;Q9Y223-2;Q9Y223-5	Q9Y223-4;Q9Y223-3;Q9Y223;Q9Y223-2;Q9Y223-5	Cytoplasm.
	NFX1	Transcriptional repressor NF-X1			0.429643	-0.448213	25.5411	25.2079	Q12986	Q12986	Nucleus.
	ACTBL2	Beta-actin-like protein 2			0.0899048	-0.44908	28.3832	28.5175	Q562R1	Q562R1	Cytoplasm, cytoskeleton.
	TES	Testin			0.296193	-0.450577	30.5375	30.4938	Q9UGI8-2;Q9UGI8;F8W7T0;H7BYK1	Q9UGI8-2;Q9UGI8	Cytoplasm. Cell junction, focal adhesion.
	LDHA	L-lactate dehydrogenase A chain			0.272859	-0.450774	35.3222	35.2581	P00338;P00338-3;P00338-5;P00338-4;P00338-2;F5GYU2;F5GXY2;F5GXH2;F5H5J4;F5H6W8;F5GZQ4;F5H8H6;F5GXC7;F5GWW2;F5GXU1;F5H5G7;F5H155;A0A087WUM2;G3XAP5;F5H245;Q6ZMR3;P07864	P00338;P00338-3;P00338-5;P00338-4;P00338-2;F5GYU2;F5GXY2;F5GXH2	Cytoplasm.
	G3BP2	Ras GTPase-activating protein-binding protein 2			0.287118	-0.452669	30.9845	30.6463	Q9UN86-2;Q9UN86;D6RGJ4;D6RAC7;D6RB17;D6RBM9;D6REX8;D6RBR0;D6RE13;D6RBW8;D6R9X5;D6R9A4	Q9UN86-2;Q9UN86	Cytoplasm.
	PYGL	Alpha-1,4 glucan phosphorylase;Glycogen phosphorylase, liver form			0.293959	-0.454012	29.3981	29.4016	E9PK47;P06737-2;P06737;P11217-2	E9PK47;P06737-2;P06737
	PRDX1	Peroxiredoxin-1			0.464145	-0.455336	36.2891	36.4807	Q06830;A0A0A0MSI0;A0A0A0MRQ5	Q06830;A0A0A0MSI0	Cytoplasm. Melanosome.
	EEF2	Elongation factor 2			0.335369	-0.455614	36.2532	36.0939	P13639	P13639	Cytoplasm. Nucleus.
	DCTPP1	dCTP pyrophosphatase 1			-0.121079	-0.458386	26.2776	27.44	Q9H773	Q9H773	Mitochondrion. Nucleus. Cytoplasm, cytosol.
	TRIM28	Transcription intermediary factor 1-beta			0.380508	-0.458564	32.0895	31.8295	Q13263;Q13263-2;M0R0K9;M0R3C0;M0R2I3	Q13263;Q13263-2	Nucleus.
	LTA4H	Leukotriene A-4 hydrolase			0.31603	-0.460886	27.9722	29.8974	P09960;P09960-4;P09960-2;P09960-3;B4DEH5	P09960;P09960-4;P09960-2;P09960-3	Cytoplasm.
	ACAT2	Acetyl-CoA acetyltransferase, cytosolic			0.185486	-0.460965	26.9512	26.0359	Q9BWD1;Q9BWD1-2	Q9BWD1;Q9BWD1-2	Cytoplasm.
	PYCR1	Pyrroline-5-carboxylate reductase 1, mitochondrial;Pyrroline-5-carboxylate reductase			0.28629	-0.462515	28.9499	27.9389	P32322;P32322-3;E2QRB3;P32322-2;J3QKT4;J3KQ22;J3QL24;J3QR88;J3QLK9;J3QL23;J3QL32;J3KTA8;J3QKT3;J3QRZ0;J3KR12	P32322;P32322-3;E2QRB3;P32322-2;J3QKT4;J3KQ22	Mitochondrion.
	LRRC47	Leucine-rich repeat-containing protein 47			0.237809	-0.4656	27.0166	28.4979	Q8N1G4	Q8N1G4
	PAIP1	Polyadenylate-binding protein-interacting protein 1			0.0886844	-0.466716	28.239	27.3126	Q9H074;D6REB4;Q9H074-3;Q9H074-2;D6RJF2;D6R9H8	Q9H074;D6REB4;Q9H074-3;Q9H074-2	Cytoplasm.
	HSP90AB1	Heat shock protein HSP 90-beta			0.272382	-0.467773	36.086	36.038	P08238;Q58FF7	P08238	Cytoplasm. Melanosome. Nucleus. Secreted. Cell membrane.
	SORD	Sorbitol dehydrogenase			0.210015	-0.468012	30.2685	30.0545	Q00796;H0YLA4;H0YKB3;Q00796-2	Q00796;H0YLA4	Mitochondrion membrane; Peripheral membrane protein. Cell projection, cilium, flagellum.
	NAV1	Neuron navigator 1			-0.025691	-0.46907	27.1493	25.425	A0A0A0MRJ3;Q8NEY1-7;Q8NEY1-4;Q8NEY1-2;Q8NEY1-3;Q8NEY1;Q8NEY1-6;Q8NEY1-5;H0Y6F6	A0A0A0MRJ3;Q8NEY1-7;Q8NEY1-4;Q8NEY1-2;Q8NEY1-3;Q8NEY1;Q8NEY1-6;Q8NEY1-5;H0Y6F6
	DBN1	Drebrin			0.459222	-0.46913	28.704	27.1569	Q16643;Q16643-3;Q16643-2;D6R9W4;D6R9Q9;D6RFI1	Q16643;Q16643-3;Q16643-2;D6R9W4	Cytoplasm. Cytoplasm, cell cortex. Cell junction. Cell projection. Cell projection, growth cone.
[truncated: 116 more rows]

## Sheet: 1x quantified
	Standard APEX approach: Proteins which were only quantified in either the forward or the reverse experiment
[truncated: 489 more rows]
