# Supplementary material for: Probing the Environment of Emerin by Enhanced Ascorbate Peroxidase 2 (APEX2)-Mediated Proximity Labeling
Source: Cells. 2020 Mar 3;9(3):605. doi: 10.3390/cells9030605 (PMC7140434; doi:10.3390/cells9030605)
Supplement: Supplementary file 1 [file cells-09-00605-s001.zip › tables/Table S2.xlsx]

## Sheet: legend
Table S2. Biotinylation assay (RAPIDS) using APEX2-dGFP-NLS-FKBP12 and mCherry-FRB-emerin
Identified proteins were sorted into three groups as follows. The results are shown in individual sheets.
	1) proteins identified in quadrant IV
	2) proteins identified in quadrants I, II and III
	3) proteins which were only quantified in either the forward or the reverse experiment
Columns
Significance B: A "+" indicates a positive result in a Significance B test with the following settings: both-sided, Benjamini Hochberg FDR, threshold value: 0.05 (shown separately for forward and reverse experiments)
Normalized ratio H/L (log2): log2 of normalized ratio between two isotopically labeled partners (shown separately for forward and reverse experiments)
Intensity: log2 of the mean combined peptide signal intensity per protein
Protein IDs: identifiers of proteins contained in the protein group, sorted by number of identified peptides in descending order
Majority protein IDs: IDs of proteins that have at least half of the peptides that the leading protein has
Subcellular localization: subcellular localization as listed in UniProt (corresponding to the first majority protein ID)

## Sheet: quadrant IV
	Biotinylation approach using APEX2-dGFP-NLS-FKBP12: Proteins identified in quadrant IV
	Gene names	Protein names	Significance B		Normalized ratio H/L (log2)		Intensity		Protein IDs	Majority protein IDs	Subcellular location
			forward	reverse	forward	reverse	forward	reverse
	MTOR	Serine/threonine-protein kinase mTOR	+	+	-1.72418	2.948	30.497	31.8845	P42345;B1AKP8	P42345;B1AKP8	Endoplasmic reticulum membrane; Peripheral membrane protein; Cytoplasmic side. Golgi apparatus membrane; Peripheral membrane protein; Cytoplasmic side. Mitochondrion outer membrane; Peripheral membrane protein; Cytoplasmic side. Lysosome. Cytoplasm. Nucleus, PML body. Microsome membrane.
	TMPO	Lamina-associated polypeptide 2, isoforms beta/gamma;Thymopoietin;Thymopentin	+	+	-2.23318	2.9096	22.6374	24.5524	P42167-2	P42167-2
	LMNB1	Lamin-B1	+	+	-1.70774	2.72626	29.5405	31.5415	P20700;E9PBF6;A0A0D9SFE5;A0A0D9SFY5	P20700;E9PBF6;A0A0D9SFE5	Nucleus inner membrane; Lipid-anchor; Nucleoplasmic side.
	TMPO	Lamina-associated polypeptide 2, isoforms beta/gamma;Thymopoietin;Thymopentin	+	+	-2.03404	2.56594	26.0913	28.8244	P42167;G5E972;H0YJH7;P42167-3	P42167;G5E972;H0YJH7;P42167-3	Nucleus inner membrane; Single-pass type II membrane protein.
	EMD	Emerin	+	+	-1.59815	2.48342	32.5431	33.8909	P50402;Q5HY57	P50402	Nucleus inner membrane; Single-pass membrane protein; Nucleoplasmic side. Nucleus outer membrane.
	LMNA	Prelamin-A/C;Lamin-A/C	+	+	-1.5673	2.15688	34.0787	35.329	P02545;P02545-6;P02545-3;P02545-5;P02545-4;H0YAB0;A0A0C4DGC5;REV__Q5VX52	P02545;P02545-6;P02545-3;P02545-5;P02545-4	Nucleus. Nucleus envelope. Nucleus lamina. Nucleus, nucleoplasm.
	TOR1AIP1	Torsin-1A-interacting protein 1	+	+	-1.49908	2.12433	26.0244	27.6834	A0A0A0MSK5;J3KN66;Q5JTV8;Q5JTV8-3;H0YD16;H0Y4R4;Q5JTV8-2	A0A0A0MSK5;J3KN66;Q5JTV8;Q5JTV8-3
	LMNB2	Lamin-B2	+	+	-1.10312	2.09643	23.5242	28.3809	Q03252	Q03252	Nucleus inner membrane; Lipid-anchor; Nucleoplasmic side.
	NUP153	Nuclear pore complex protein Nup153	+	+	-1.56764	1.87098	27.3223	28.4831	P49790;P49790-3;P49790-2	P49790;P49790-3;P49790-2	Nucleus. Nucleus membrane. Nucleus, nuclear pore complex.
	LMAN2	Vesicular integral-membrane protein VIP36	+	+	-0.583052	1.60734	23.108	27.3103	Q12907;D6RBV2;D6RIU4;D6RDX1;D6RBH1	Q12907;D6RBV2;D6RIU4;D6RDX1	Endoplasmic reticulum-Golgi intermediate compartment membrane; Single-pass type I membrane protein. Golgi apparatus membrane; Single-pass membrane protein. Endoplasmic reticulum membrane; Single-pass type I membrane protein.
	FKBP1A	Peptidyl-prolyl cis-trans isomerase;Peptidyl-prolyl cis-trans isomerase FKBP1A	+	+	-0.565951	1.47041	27.1054	29.8488	Q5W0X3;P62942;A0A087WZM5;Q1JUQ5	Q5W0X3;P62942;A0A087WZM5
	ITGB1	Integrin beta-1	+	+	-0.544182	1.16646	27.0995	28.3095	P05556;P05556-2;P05556-5;P05556-4;P05556-3;C9JPK5;Q5T3E6;E9PLR6;E7EUI6;E7EQW5;H7C4N8;E7ERX5	P05556;P05556-2;P05556-5;P05556-4;P05556-3	Cell membrane; Single-pass type I membrane protein. Cell projection, invadopodium membrane; Single-pass type I membrane protein. Cell projection, ruffle membrane; Single-pass type I membrane protein. Recycling endosome. Melanosome. Cleavage furrow. Cell projection, lamellipodium. Cell projection, ruffle. Cell junction, focal adhesion. Cell surface.
	TAP2	Antigen peptide transporter 2	+	+	-0.674706	1.04831	24.4933	24.7931	A0A140T9S0;A0A0G2JLV0;A0A087WYD6;X5CMH5;E7ENX8;Q03519-2;Q03519	A0A140T9S0;A0A0G2JLV0;A0A087WYD6;X5CMH5;E7ENX8;Q03519-2;Q03519
	TMPO	Lamina-associated polypeptide 2, isoform alpha;Thymopoietin;Thymopentin	+	+	-1.86702	0.913416	26.0722	29.8569	P42166	P42166	Nucleus. Chromosome.
	SEC22B	Vesicle-trafficking protein SEC22b	+	+	-0.366336	0.88323	27.5795	29.1903	O75396;A0A087X1A9	O75396	Endoplasmic reticulum membrane; Single-pass type IV membrane protein. Endoplasmic reticulum-Golgi intermediate compartment membrane. Golgi apparatus, cis-Golgi network membrane. Golgi apparatus, trans-Golgi network membrane. Melanosome.
	CANX	Calnexin	+	+	-0.557688	0.843421	27.0523	28.8151	P27824;P27824-2;P27824-3;H0Y9Q7;D6RAQ8;D6RAU8;D6RB85;D6RDP7;D6RGY2;D6RFL1;H0Y9H1;D6RHJ3;D6RD16	P27824;P27824-2;P27824-3	Endoplasmic reticulum membrane; Single-pass type I membrane protein. Endoplasmic reticulum. Melanosome.
	TPR	Nucleoprotein TPR	+	+	-0.791283	0.827819	27.0459	28.8918	P12270;P12270-2;Q5SWX9	P12270	Nucleus. Nucleus membrane; Peripheral membrane protein; Nucleoplasmic side. Nucleus envelope. Nucleus, nuclear pore complex. Cytoplasm. Cytoplasm, cytoskeleton, spindle. Chromosome, centromere, kinetochore. Nucleus membrane; Peripheral membrane protein; Cytoplasmic side.
	TGM3	Protein-glutamine gamma-glutamyltransferase E;Protein-glutamine gamma-glutamyltransferase E 50 kDa catalytic chain;Protein-glutamine gamma-glutamyltransferase E 27 kDa non-catalytic chain	+		-3.15598	0.429643	27.599	28.3212	Q08188	Q08188	Cytoplasm.
	HNRNPR	Heterogeneous nuclear ribonucleoprotein R	+		-2.82562	0.31904	30.3742	30.2111	O43390;O43390-3;O43390-2;B4DT28;O43390-4	O43390;O43390-3;O43390-2;B4DT28;O43390-4	Nucleus. Microsome. Nucleus, nucleoplasm. Cytoplasm.
	DLD	Dihydrolipoyl dehydrogenase;Dihydrolipoyl dehydrogenase, mitochondrial	+		-2.67236	0.0697022	25.7549	24.3975	E9PEX6;P09622-2;P09622;P09622-3	E9PEX6;P09622-2;P09622;P09622-3
	DYNC1LI1	Cytoplasmic dynein 1 light intermediate chain 1	+		-2.12092	0.117562	28.3641	27.2417	Q9Y6G9;E9PHI6;C9JGM7;C9JLW1	Q9Y6G9;E9PHI6	Cytoplasm. Chromosome, centromere, kinetochore. Cytoplasm, cytoskeleton, spindle pole.
	GTF2I	General transcription factor II-I	+		-0.949784	0.528871	26.3144	28.7274	P78347-2;P78347-4;P78347-3;P78347;P78347-5;A0A087WW90;A0A0D9SF80;A0A0A0MSY2;Q86UP8-3;Q86UP8;Q6EKJ0	P78347-2;P78347-4;P78347-3;P78347	Cytoplasm. Nucleus.
	CCDC6	Coiled-coil domain-containing protein 6	+		-0.774157	0.511367	23.8956	27.2191	Q16204	Q16204	Cytoplasm. Cytoplasm, cytoskeleton.
	CPSF6	Cleavage and polyadenylation specificity factor subunit 6	+		-0.76675	0.147046	25.1771	27.8374	Q16630;Q16630-2;F8WJN3;Q16630-3	Q16630;Q16630-2;F8WJN3;Q16630-3	Nucleus.
	DNMT1	DNA (cytosine-5)-methyltransferase 1	+		-0.544729	0.721679	22.1277	25.7642	P26358;P26358-2;P26358-3;K7ENW7;K7ENQ6	P26358;P26358-2;P26358-3	Nucleus.
	RAC1;RAC3;RAC2	Ras-related C3 botulinum toxin substrate 1;Ras-related C3 botulinum toxin substrate 3;Ras-related C3 botulinum toxin substrate 2	+		-0.324672	0.091666	27.1718	27.9505	P63000;P63000-2;P60763;P15153;B1AH77;B1AH78;B1AH80;J3KSC4;J3QLK0;F8WET9;B1AH79;G3V4H1;G3V476;P84095;Q9H4E5-2;P17081;Q9H4E5	P63000;P63000-2;P60763;P15153	Cell membrane; Lipid-anchor; Cytoplasmic side. Melanosome. Cytoplasm.
	RPL18	60S ribosomal protein L18		+	-0.00502936	0.880255	24.395	26.417	G3V203;H0YHA7;J3QQ67;Q07020-2;Q07020;F8VUA6;F8VYV2;A0A075B7A0	G3V203;H0YHA7;J3QQ67;Q07020-2;Q07020;F8VUA6;F8VYV2;A0A075B7A0
	POR	NADPH--cytochrome P450 reductase		+	-0.0210429	0.863701	24.76	27.0618	P16435;H0Y4R2;E7EMD0;E7EWU0	P16435;H0Y4R2;E7EMD0	Endoplasmic reticulum membrane; Single-pass membrane protein; Cytoplasmic side.
	LRRC59	Leucine-rich repeat-containing protein 59		+	-0.220396	0.862432	23.1608	26.2375	Q96AG4	Q96AG4	Microsome membrane; Single-pass type II membrane protein. Endoplasmic reticulum membrane; Single-pass type II membrane protein. Nucleus envelope.
	MDH2	Malate dehydrogenase, mitochondrial;Malate dehydrogenase		+	-0.376882	0.836813	24.4885	27.1786	P40926;G3XAL0;P40926-2	P40926;G3XAL0;P40926-2	Mitochondrion matrix.
	ANXA11	Annexin A11		+	-0.241748	0.820812	25.7916	28.1136	P50995-2;P50995;H0Y6E1;E5RIN3;P27216;P27216-2	P50995-2;P50995	Cytoplasm. Melanosome. Nucleus envelope. Nucleus, nucleoplasm. Cytoplasm, cytoskeleton, spindle.
	TPI1	Triosephosphate isomerase		+	-0.160169	0.767231	28.3812	29.1195	P60174-1;P60174;P60174-4;U3KPZ0;U3KQF3;U3KPS5	P60174-1;P60174;P60174-4;U3KPZ0
	FUS	RNA-binding protein FUS		+	-0.11196	0.751549	30.2229	32.0334	H3BPE7;P35637-2;P35637	H3BPE7;P35637-2;P35637
	NUP155	Nuclear pore complex protein Nup155		+	-0.0558312	0.750349	30.1099	30.9903	O75694-2;O75694;E9PF10	O75694-2;O75694;E9PF10	Nucleus, nuclear pore complex. Nucleus membrane; Peripheral membrane protein; Cytoplasmic side. Nucleus membrane; Peripheral membrane protein; Nucleoplasmic side.
	PSME3	Proteasome activator complex subunit 3		+	-0.128961	0.734742	26.5367	28.9286	B3KQ25;K7ESG5;P61289;P61289-3;P61289-2;K9J957;A0A087WTV2;K7EMD0;K7EPX6;K7EKR3;K7ENH2	B3KQ25;K7ESG5;P61289;P61289-3;P61289-2;K9J957;A0A087WTV2
	ANXA7	Annexin A7		+	-0.148321	0.699996	28.1263	30.329	P20073-2;P20073	P20073-2;P20073
	RPS6	40S ribosomal protein S6			-0.130255	0.760263	25.5194	26.3531	P62753;A2A3R5;A2A3R7	P62753;A2A3R5
	RPL14	60S ribosomal protein L14			-0.0452081	0.752577	25.5761	26.5524	E7EPB3;P50914	E7EPB3;P50914
	RPL27A	60S ribosomal protein L27a			-0.148369	0.730488	24.1121	25.5139	E9PJD9;E9PLL6;E9PLX7;P46776	E9PJD9;E9PLL6;E9PLX7;P46776
	ANXA5	Annexin A5;Annexin			-0.0736817	0.718	26.5246	26.9079	P08758;D6RBL5;E9PHT9;D6RBE9;D6RCN3	P08758;D6RBL5;E9PHT9;D6RBE9
	L1CAM	Neural cell adhesion molecule L1			-0.2768	0.692338	27.0531	27.3476	P32004-3;P32004-2;P32004;H0Y5C3	P32004-3;P32004-2;P32004	Cell membrane; Single-pass type I membrane protein. Cell projection, growth cone. Cell projection, axon. Cell projection, dendrite.
	H2AFV;H2AFZ	Histone H2A.V;Histone H2A.Z			-0.145127	0.62686	27.7195	27.534	Q71UI9;P0C0S5;Q71UI9-3;Q71UI9-4	Q71UI9;P0C0S5;Q71UI9-3;Q71UI9-4	Nucleus. Chromosome.
	NUP98	Nuclear pore complex protein Nup98-Nup96;Nuclear pore complex protein Nup98;Nuclear pore complex protein Nup96			-0.0425014	0.601221	24.6834	26.9732	P52948-6;P52948-2;P52948-5;P52948;H7C3P6;P52948-4;P52948-3;H0YCT1;H0YCR0;H0YEN4	P52948-6;P52948-2;P52948-5;P52948;H7C3P6	Nucleus membrane; Peripheral membrane protein; Nucleoplasmic side. Nucleus, nuclear pore complex. Nucleus, nucleoplasm.
	RAB7A	Ras-related protein Rab-7a			-0.368793	0.591201	25.4494	28.2488	P51149;C9J592;C9J8S3;C9IZZ0;C9J4V0;C9J7D1;C9J4S4	P51149;C9J592;C9J8S3;C9IZZ0;C9J4V0	Cytoplasmic vesicle, phagosome membrane; Peripheral membrane protein; Cytoplasmic side. Late endosome membrane; Peripheral membrane protein; Cytoplasmic side. Lysosome membrane; Peripheral membrane protein; Cytoplasmic side. Melanosome membrane; Peripheral membrane protein; Cytoplasmic side. Cytoplasmic vesicle, autophagosome membrane; Peripheral membrane protein; Cytoplasmic side. Lipid droplet.…
	ESYT1	Extended synaptotagmin-1			-0.192282	0.572114	25.3993	26.4811	Q9BSJ8;Q9BSJ8-2;F8VZB1	Q9BSJ8;Q9BSJ8-2;F8VZB1	Endoplasmic reticulum membrane; Multi-pass membrane protein. Cell membrane; Peripheral membrane protein.
	FAM208A	Protein FAM208A			-0.189384	0.547055	22.3698	23.4324	Q9UK61-3;Q9UK61-4;Q9UK61;Q9UK61-2;A0A087X0F1	Q9UK61-3;Q9UK61-4;Q9UK61;Q9UK61-2;A0A087X0F1	Nucleus. Chromosome.
	PA2G4	Proliferation-associated protein 2G4			-0.0738942	0.53057	25.7396	28.6161	Q9UQ80;Q9UQ80-2;F8VR77;H0YIN7;F8W0A3;F8VZ69	Q9UQ80;Q9UQ80-2;F8VR77	Isoform 1: Cytoplasm. Nucleus, nucleolus.
	PGAM1;PGAM2	Phosphoglycerate mutase 1;Phosphoglycerate mutase 2			-0.000461761	0.53037	25.8583	27.8503	P18669;P15259;Q8N0Y7	P18669;P15259
	VDAC1	Voltage-dependent anion-selective channel protein 1			-0.107353	0.475811	28.102	28.6173	P21796;C9JI87	P21796;C9JI87	Mitochondrion outer membrane; Multi-pass membrane protein. Cell membrane; Multi-pass membrane protein. Membrane raft; Multi-pass membrane protein.
	RPS2	40S ribosomal protein S2			-0.00581129	0.464668	26.485	28.4223	P15880;H0YEN5;E9PQD7;E9PMM9;I3L404;E9PPT0;E9PM36	P15880;H0YEN5;E9PQD7
	PDCD4	Programmed cell death protein 4			-0.224536	0.455334	25.64	28.1637	Q53EL6-2;Q53EL6;Q5VZS7	Q53EL6-2;Q53EL6	Nucleus. Cytoplasm.
	MAP4	Microtubule-associated protein;Microtubule-associated protein 4			-0.186131	0.44159	26.2265	26.7933	E7EVA0;P27816-6;P27816;P27816-2;P27816-4;B5MEG9;P27816-5;H0Y2V1;H7C4C5;F8W9U4;A0A0J9YVV8;A0A0J9YW37;H7C456;P27816-7	E7EVA0;P27816-6;P27816;P27816-2;P27816-4;B5MEG9;P27816-5	Cytoplasm, cytoskeleton.
	RPL18A	60S ribosomal protein L18a			-0.0949264	0.392867	25.4568	27.7455	M0R3D6;M0R1A7;M0R117;Q02543;M0R0P7	M0R3D6;M0R1A7;M0R117;Q02543;M0R0P7
	RPL21	60S ribosomal protein L21			-0.117553	0.384713	25.2175	27.084	G3V1B3;M0R181;P46778	G3V1B3;M0R181;P46778
	HIST2H3PS2	Histone H3			-0.0776955	0.37829	28.6025	28.7551	Q5TEC6	Q5TEC6	Chromosome. Nucleus.
	EWSR1	RNA-binding protein EWS			-0.170751	0.374177	26.7383	30.0411	B0QYK0;Q01844-6;Q01844-3;Q01844;Q01844-5;H7BY36;A0A0D9SFL3;C9JGE3;Q01844-2;Q01844-4	B0QYK0;Q01844-6;Q01844-3;Q01844;Q01844-5;H7BY36;A0A0D9SFL3;C9JGE3;Q01844-2
	RPL3	60S ribosomal protein L3			-0.0142664	0.366028	26.1008	28.8599	P39023;G5E9G0;B5MCW2;H7C422;F8WCR1;H7C3M2;Q92901	P39023;G5E9G0;B5MCW2	Nucleus, nucleolus. Cytoplasm.
	PARK7	Protein deglycase DJ-1			-0.245095	0.360982	23.4603	26.8806	Q99497;K7EN27;K7ELW0	Q99497;K7EN27;K7ELW0	Cell membrane; Lipid-anchor. Cytoplasm. Nucleus. Membrane raft. Mitochondrion.
	ST13;ST13P4;ST13P5	Putative protein FAM10A4;Hsc70-interacting protein;Putative protein FAM10A5			-0.192365	0.350497	23.8238	27.259	H7C3I1;F6VDH7;Q3KNR6;Q8IZP2;P50502;Q8NFI4	H7C3I1;F6VDH7;Q3KNR6;Q8IZP2;P50502;Q8NFI4
	LBR	Lamin-B receptor			-0.171726	0.347099	24.0819	25.7369	Q14739;C9JXK0	Q14739;C9JXK0	Nucleus inner membrane; Multi-pass membrane protein.
	RPA1	Replication protein A 70 kDa DNA-binding subunit;Replication protein A 70 kDa DNA-binding subunit, N-terminally processed			-0.0670922	0.345964	27.4791	29.7395	P27694;I3L4R8;I3L524;I3L2M5	P27694	Nucleus. Nucleus, PML body.
	SIGMAR1	Sigma non-opioid intracellular receptor 1			-0.137013	0.334911	24.983	25.8498	Q99720-4;Q99720-3;Q99720	Q99720-4;Q99720-3;Q99720	Nucleus inner membrane. Nucleus outer membrane. Nucleus envelope. Cytoplasmic vesicle. Endoplasmic reticulum membrane. Membrane; Single-pass membrane protein. Lipid droplet. Cell junction. Cell membrane. Cell projection, growth cone. Cell junction, synapse, postsynaptic cell membrane, postsynaptic density.
	PPIB	Peptidyl-prolyl cis-trans isomerase B			-0.040126	0.334797	28.1259	29.3711	P23284	P23284	Endoplasmic reticulum lumen. Melanosome.
	RPL27	60S ribosomal protein L27			-0.191739	0.332737	27.2632	27.3272	K7EQQ9;K7ELC7;P61353	K7EQQ9;K7ELC7;P61353
	CALR	Calreticulin			-0.0481586	0.327112	27.2627	27.4447	P27797;K7EJB9;K7EL50	P27797;K7EJB9	Endoplasmic reticulum lumen. Cytoplasm, cytosol. Secreted, extracellular space, extracellular matrix. Cell surface. Sarcoplasmic reticulum lumen.
	UHRF1	E3 ubiquitin-protein ligase UHRF1			-0.115785	0.321582	24.1957	26.8654	A0A087WVR3;A0A087WTW0;Q96T88;Q96T88-2;A0A087WWG9;Q96PU4	A0A087WVR3;A0A087WTW0;Q96T88;Q96T88-2;A0A087WWG9	Nucleus.
	HLA-A	HLA class I histocompatibility antigen, A-29 alpha chain;HLA class I histocompatibility antigen, A-31 alpha chain;HLA class I histocompatibility antigen, A-32 alpha chain;HLA class I histocompatibility antigen, A-74 alpha chain;HLA class I histocompatibility antigen, A-34 alpha chain;HLA class I histocompatibility antigen, A-30 alpha chain;HLA class I histocompatibility antigen, A-69 alpha chain;…			-0.171466	0.320196	23.3521	24.546	A0A140T975;A0A140T941;Q9GJ45;A0A140T9Z6;B0UXQ0;P30512;P16189;P10314;A0A140T955;A0A140T933;A0A140T9I0;A0A140T9X5;A0A140T913;P30459;P30453;P16188;P10316;P01892;P01891;P16190;Q5SRN7;A0A140T8W8;Q5SRN5;A0A140T8Y4;A0A0G2JPD3;P30457;P30456;P30450;P30447;P18462;P13746;P05534;P04439;P13746-2;A0A0G2JI36;A0A0G2JIF2;A0A0G2JL56;P30455;P30443;P01893;Q09160;A0A140T9X6;A0A140TA19;A0A140TA14;A0A140TA11;A0A140T9W7…	A0A140T975;A0A140T941;Q9GJ45;A0A140T9Z6;B0UXQ0;P30512;P16189;P10314;A0A140T955;A0A140T933;A0A140T9I0;A0A140T9X5;A0A140T913;P30459;P30453;P16188;P10316;P01892;P01891;P16190;Q5SRN7;A0A140T8W8;Q5SRN5;A0A140T8Y4;A0A0G2JPD3;P30457;P30456;P30450;P30447;P18462;P13746;P05534;P04439;P13746-2;A0A0G2JI36;A0A0G2JIF2;A0A0G2JL56;P30455;P30443
	CTNND1	Catenin delta-1			-0.223172	0.318346	23.3861	26.0513	C9JZR2;O60716-24;O60716-23;O60716-21;O60716-19;O60716-22;O60716-20;O60716-16;O60716-18;O60716-15;O60716-17;O60716-13;O60716-11;O60716-14;O60716-12;O60716-10;O60716-8;O60716-9;O60716-7;O60716-5;O60716-3;O60716-6;O60716-4;O60716-2;O60716;O60716-32;O60716-31;O60716-29;O60716-27;O60716-30;O60716-28;O60716-26;O60716-25;E9PRE2	C9JZR2;O60716-24;O60716-23;O60716-21;O60716-19;O60716-22;O60716-20;O60716-16;O60716-18;O60716-15;O60716-17;O60716-13;O60716-11;O60716-14;O60716-12;O60716-10;O60716-8;O60716-9;O60716-7;O60716-5;O60716-3;O60716-6;O60716-4;O60716-2;O60716;O60716-32;O60716-31;O60716-29;O60716-27;O60716-30;O60716-28;O60716-26;O60716-25
	DDX1	ATP-dependent RNA helicase DDX1			-0.0287784	0.310107	27.8573	29.3113	F1T0B3;A0A087X2G1;Q92499-3;Q92499;Q92499-2	F1T0B3;A0A087X2G1;Q92499-3;Q92499;Q92499-2
	SRPRB	Signal recognition particle receptor subunit beta			-0.0852365	0.309758	28.5869	29.3604	Q9Y5M8;H7C4H2;C9J5Z8	Q9Y5M8;H7C4H2	Endoplasmic reticulum membrane; Single-pass membrane protein.
	PDIA4	Protein disulfide-isomerase A4			-0.0205453	0.308244	26.5669	27.9193	P13667	P13667	Endoplasmic reticulum lumen. Melanosome.
	SMARCA5	SWI/SNF-related matrix-associated actin-dependent regulator of chromatin subfamily A member 5			-0.0150972	0.303576	27.5752	29.3784	O60264	O60264	Nucleus.
	SPCS2	Signal peptidase complex subunit 2			-0.00164561	0.299245	26.3934	27.601	A0A087WUC6;E9PI68;Q15005;E9PL01;E9PRB9;H0YE04	A0A087WUC6;E9PI68;Q15005;E9PL01
	MKI67	Antigen KI-67			-0.248948	0.298893	25.612	26.8994	P46013-2;P46013	P46013-2;P46013	Chromosome. Nucleus. Nucleus, nucleolus.
	NUP107	Nuclear pore complex protein Nup107			-0.109919	0.296663	27.1673	28.9783	P57740;P57740-2;P57740-3;H0YG15;G3V1T4	P57740;P57740-2;P57740-3	Nucleus membrane. Nucleus, nuclear pore complex. Chromosome, centromere, kinetochore.
	AIFM1	Apoptosis-inducing factor 1, mitochondrial			-0.0413281	0.288181	26.9125	28.4103	O95831-3;O95831;O95831-2;E9PMA0;O95831-5;O95831-6;O95831-4	O95831-3;O95831;O95831-2;E9PMA0;O95831-5	Mitochondrion intermembrane space. Mitochondrion inner membrane. Cytoplasm. Nucleus. Cytoplasm, perinuclear region.
	LANCL1	LanC-like protein 1			-0.16301	0.277152	26.0035	26.8805	E9PHS0;O43813;F8WDS9	E9PHS0;O43813;F8WDS9
	PGK1	Phosphoglycerate kinase 1			-0.143676	0.275961	29.3155	31.7297	P00558;P00558-2;P07205	P00558;P00558-2	Cytoplasm.
	C14orf166	UPF0568 protein C14orf166			-0.136236	0.275722	25.8622	28.113	Q9Y224;G3V4E7	Q9Y224	Nucleus. Cytoplasm, cytosol. Cytoplasm, perinuclear region. Cytoplasm, cytoskeleton, microtubule organizing center, centrosome.
	UBR4	E3 ubiquitin-protein ligase UBR4			-0.0983511	0.261832	24.9531	26.938	Q5T4S7-3;Q5T4S7-4;Q5T4S7;Q5T4S7-2;A0A0A0MSW0;X6R960;X6RE05;Q5T4S7-5;Q5TBN9;Q5T4S7-6	Q5T4S7-3;Q5T4S7-4;Q5T4S7;Q5T4S7-2	Membrane; Multi-pass membrane protein. Cytoplasm. Cytoplasm, cytoskeleton. Nucleus.
	CDC42	Cell division control protein 42 homolog			-0.134271	0.259303	25.0692	26.8545	P60953;P60953-1;Q5JYX0	P60953;P60953-1;Q5JYX0	Cell membrane; Lipid-anchor; Cytoplasmic side. Cytoplasm, cytoskeleton, microtubule organizing center, centrosome. Cytoplasm, cytoskeleton, spindle. Midbody.
	BZW2	Basic leucine zipper and W2 domain-containing protein 2			-0.0173148	0.2587	22.7522	24.72	B5MCE7;B5MCH7;E7ETZ4;Q9Y6E2;E9PFD4;Q75MG1	B5MCE7;B5MCH7;E7ETZ4;Q9Y6E2;E9PFD4
	FEN1	Flap endonuclease 1			-0.112147	0.257976	26.5828	28.4609	P39748;P39748-2;I3L3E9;F5H1Y3;CON__P01030;CON__ENSEMBL:ENSBTAP00000007350	P39748;P39748-2	Isoform 1: Nucleus, nucleolus. Nucleus, nucleoplasm.
	ECH1	Delta(3,5)-Delta(2,4)-dienoyl-CoA isomerase, mitochondrial			-0.245625	0.252779	23.1229	24.3941	Q13011	Q13011	Mitochondrion. Peroxisome.
	ANXA1	Annexin A1;Annexin			-0.28773	0.252658	21.9252	28.3738	P04083;Q5T3N1;Q5T3N0	P04083;Q5T3N1	Nucleus. Cytoplasm. Cell projection, cilium. Cell membrane. Membrane; Peripheral membrane protein. Endosome membrane; Peripheral membrane protein. Basolateral cell membrane. Apical cell membrane. Lateral cell membrane. Secreted. Secreted, extracellular space. Cell membrane; Peripheral membrane protein; Extracellular side. Secreted, exosome. Cytoplasmic vesicle, secretory vesicle lumen. Cell proje…
	STXBP3	Syntaxin-binding protein 3			-0.03552	0.251446	24.5707	25.4378	O00186	O00186	Cytoplasm, cytosol. Cell membrane.
	SCD	Acyl-CoA desaturase			-0.377651	0.251204	26.4705	27.4933	O00767	O00767	Endoplasmic reticulum membrane; Multi-pass membrane protein.
	DNM1L	Dynamin-1-like protein			-0.0769193	0.239765	27.0718	28.9561	G8JLD5;O00429-4;O00429-5;O00429-3;O00429-2;O00429;O00429-8;O00429-6;O00429-7;F8VZ52;B4DPZ9;F8W1W3;F8VUJ9;B4DDQ3;H0YHY4;F8VR28;F8VYL3	G8JLD5;O00429-4;O00429-5;O00429-3;O00429-2;O00429;O00429-8;O00429-6;O00429-7
	HNRNPDL	Heterogeneous nuclear ribonucleoprotein D-like			-0.00753606	0.237197	27.083	29.6956	O14979-3;O14979-2;A0A087WUK2;O14979;A0A087WU03	O14979-3;O14979-2;A0A087WUK2;O14979	Nucleus. Cytoplasm.
	CHCHD3	MICOS complex subunit MIC19			-0.0707089	0.234011	25.872	26.551	C9JRZ6;F8WAR4;Q9NX63;F8WD73	C9JRZ6;F8WAR4;Q9NX63	Mitochondrion inner membrane; Lipid-anchor.
	NRAS;KRAS	GTPase NRas;GTPase KRas;GTPase KRas, N-terminally processed			-0.218263	0.22885	22.6547	24.3352	P01111;P01116-2;P01116;G3V4K2;G3V5T7;P01112-2;P01112	P01111;P01116-2;P01116	Cell membrane; Lipid-anchor; Cytoplasmic side. Golgi apparatus membrane; Lipid-anchor.
	ZC3H11A	Zinc finger CCCH domain-containing protein 11A			-0.0179282	0.228234	24.418	27.3259	E9PQ61;O75152;E9PBY7;A0A1B0GTU1;A0A1B0GUI2	E9PQ61;O75152;E9PBY7
	PXDN	Peroxidasin homolog			-0.185884	0.227495	25.4802	24.2101	Q92626;H7C1W1;Q92626-2;C9J4I9	Q92626	Secreted, extracellular space, extracellular matrix.
	DRG2	Developmentally-regulated GTP-binding protein 2			-0.067969	0.221568	24.1658	23.3131	P55039;A8MZF9;J3QRI9;J3QKW7;J3QL90;J3KRL5;J3QR71;J3QKV7	P55039;A8MZF9;J3QRI9;J3QKW7	Cytoplasm.
	CKAP5	Cytoskeleton-associated protein 5			-0.0157825	0.219215	23.4807	25.9648	Q14008-2;Q14008;Q14008-3;E9PQH5	Q14008-2;Q14008;Q14008-3	Cytoplasm, cytoskeleton, microtubule organizing center, centrosome. Cytoplasm, cytoskeleton, spindle pole. Cytoplasm, cytoskeleton, spindle. Chromosome, centromere, kinetochore.
	ACSL3	Long-chain-fatty-acid--CoA ligase 3			-0.116989	0.214871	27.8413	29.1338	O95573;F5GWH2;C9JC11;F5H062	O95573	Mitochondrion outer membrane; Single-pass type III membrane protein. Peroxisome membrane; Single-pass type III membrane protein. Microsome membrane; Single-pass type III membrane protein. Endoplasmic reticulum membrane; Single-pass type III membrane protein.
	PDIA3	Protein disulfide-isomerase A3			-0.0135672	0.208143	29.4279	29.6655	P30101	P30101	Endoplasmic reticulum. Endoplasmic reticulum lumen. Melanosome.
	PPP1CB	Serine/threonine-protein phosphatase PP1-beta catalytic subunit			-0.0331709	0.207893	25.0092	26.886	P62140;C9JP48;C9J9S3	P62140	Cytoplasm. Nucleus. Nucleus, nucleoplasm. Nucleus, nucleolus.
	RCC2	Protein RCC2			-0.0962522	0.207268	23.3831	26.4675	Q9P258	Q9P258	Nucleus, nucleolus. Chromosome, centromere. Cytoplasm, cytoskeleton, spindle.
	MCM2	DNA replication licensing factor MCM2			-0.0474279	0.204892	30.0477	31.2184	P49736;H0Y8E6	P49736;H0Y8E6	Nucleus.
	PLAA	Phospholipase A-2-activating protein			-0.0157242	0.202261	26.2982	28.3271	Q9Y263;E5RIM3;H0YBW4;H0YC16;H0YAU9	Q9Y263;E5RIM3	Nucleus. Cytoplasm. Cell junction, synapse.
	SLK	STE20-like serine/threonine-protein kinase			-0.161105	0.200253	23.9079	25.1354	Q9H2G2-2;Q9H2G2	Q9H2G2-2;Q9H2G2	Cytoplasm.
	NUDT4;NUDT11;NUDT10	Diphosphoinositol polyphosphate phosphohydrolase 2;Diphosphoinositol polyphosphate phosphohydrolase 3-beta;Diphosphoinositol polyphosphate phosphohydrolase 3-alpha			-0.134525	0.19711	29.2729	30.2017	Q9NZJ9-3;Q9NZJ9-2;F8VRL4;F8VRR0;A0A0C4DGJ4;Q96G61;Q8NFP7;Q9NZJ9	Q9NZJ9-3;Q9NZJ9-2;F8VRL4;F8VRR0;A0A0C4DGJ4;Q96G61;Q8NFP7;Q9NZJ9	Cytoplasm.
	GANAB	Neutral alpha-glucosidase AB			-0.0930017	0.193709	27.0703	28.2353	F5H6X6;Q14697;Q14697-2;E9PKU7;E9PNH1	F5H6X6;Q14697;Q14697-2;E9PKU7
	COPS4	COP9 signalosome complex subunit 4			-0.0326543	0.188907	25.9498	27.9336	D6RAX7;Q9BT78;D6RFN0;Q9BT78-2;D6RD63	D6RAX7;Q9BT78;D6RFN0;Q9BT78-2;D6RD63	Cytoplasm.
	MCM3	DNA replication licensing factor MCM3			-0.0738791	0.186754	29.956	31.2488	P25205;P25205-2;J3KQ69;Q7Z6P5	P25205;P25205-2;J3KQ69	Nucleus.
	RBFOX2;RBFOX1	RNA binding protein fox-1 homolog;RNA binding protein fox-1 homolog 2;RNA binding protein fox-1 homolog 1			-0.0822551	0.185867	25.5462	26.1879	A0A0G2JRD1;S4R3K7;S4R469;F8VR27;F8VZY7;B0QYV1;B0QYY4;A0A087X2B1;A0A0G2JRA5;J3KNW3;B7Z1U7;F8VZG9;O43251-9;Q9NWB1-3;O43251-4;O43251-5;O43251-10;O43251-2;O43251;Q9NWB1-4;Q9NWB1-5;Q9NWB1;O43251-7;Q9NWB1-2;O43251-6;O43251-8;I3L1D4;F8VRS4;O43251-3;A0A0G2JSB3;B0QYY7;J3QRF4;A6NFN3;A6NFN3-2	A0A0G2JRD1;S4R3K7;S4R469;F8VR27;F8VZY7;B0QYV1;B0QYY4;A0A087X2B1;A0A0G2JRA5;J3KNW3;B7Z1U7;F8VZG9;O43251-9;Q9NWB1-3;O43251-4;O43251-5;O43251-10;O43251-2;O43251;Q9NWB1-4;Q9NWB1-5;Q9NWB1;O43251-7;Q9NWB1-2;O43251-6;O43251-8;I3L1D4;F8VRS4;O43251-3
	IMPDH2	Inosine-5-monophosphate dehydrogenase 2			-0.00471089	0.18574	29.88	30.2401	H0Y4R1;P12268;E7ETK5;C9K0R9	H0Y4R1;P12268
	FAM120A	Constitutive coactivator of PPAR-gamma-like protein 1			-0.258115	0.185486	26.4946	27.9096	Q9NZB2;Q9NZB2-6;Q9NZB2-4;Q9NZB2-2;Q9NZB2-5;A0A0C4DG79;A0A0C4DH52	Q9NZB2;Q9NZB2-6;Q9NZB2-4;Q9NZB2-2;Q9NZB2-5	Cytoplasm. Cell membrane; Peripheral membrane protein; Cytoplasmic side.
	SMCHD1	Structural maintenance of chromosomes flexible hinge domain-containing protein 1			-0.0135963	0.185105	23.8975	26.4965	A6NHR9-2;A6NHR9;J3KTL8;A6NHR9-3	A6NHR9-2;A6NHR9;J3KTL8;A6NHR9-3	Chromosome.
	RAB2A;DKFZp313C1541;RAB2B	Ras-related protein Rab-2A;Ras-related protein Rab-2B			-0.0604575	0.183836	25.9837	27.3068	P61019;E9PKL7;Q5HYI5;P61019-2;Q8WUD1;E9PE37;H7C125;Q6PIK3;H0YD31;Q8WUD1-2	P61019;E9PKL7;Q5HYI5;P61019-2;Q8WUD1	Endoplasmic reticulum-Golgi intermediate compartment membrane; Lipid-anchor. Melanosome. Endoplasmic reticulum membrane; Lipid-anchor. Golgi apparatus membrane; Lipid-anchor.
	TRUB1	Probable tRNA pseudouridine synthase 1			-0.0492031	0.183201	23.8159	25.04	Q8WWH5	Q8WWH5
	GMPS	GMP synthase [glutamine-hydrolyzing]			-0.0320199	0.179256	29.5118	30.896	P49915;P49915-2	P49915;P49915-2	Cytoplasm.
	HSPA8	Heat shock cognate 71 kDa protein			-0.00708655	0.176323	34.2902	35.0824	P11142;E9PKE3;E9PNE6;P11142-2;A8K7Q2;E9PN89;E9PS65;E9PM13;E9PLF4;P54652;E9PQQ4;E9PQK7;E9PK54;E9PPY6;E9PN25;E9PI65	P11142;E9PKE3;E9PNE6;P11142-2;A8K7Q2	Cytoplasm. Melanosome. Nucleus, nucleolus. Cell membrane.
	RAB11A;RAB11B	Ras-related protein Rab-11A;Ras-related protein Rab-11B			-0.0449849	0.173767	27.1718	28.8445	H3BMH2;H3BSC1;P62491-2;Q15907-2;P62491;Q15907;B4DQU5;M0R377;M0R2D0;H3BN38;P57735	H3BMH2;H3BSC1;P62491-2;Q15907-2;P62491;Q15907
	ERP29	Endoplasmic reticulum resident protein 29			-0.118304	0.171719	27.0457	27.7323	P30040;F8VY02;P30040-2	P30040;F8VY02	Endoplasmic reticulum lumen. Melanosome.
	SMC3	Structural maintenance of chromosomes protein 3			-0.0174462	0.171463	28.8714	30.1301	Q9UQE7	Q9UQE7	Nucleus. Chromosome. Chromosome, centromere.
	C1QTNF6	Complement C1q tumor necrosis factor-related protein 6			-0.20234	0.171207	23.5151	24.4511	Q9BXI9;Q9BXI9-2;Q9BXI9-3	Q9BXI9;Q9BXI9-2;Q9BXI9-3	Secreted.
	RPL26	60S ribosomal protein L26			-0.00699962	0.170053	26.8735	29.5818	P61254;J3KTJ8;J3QRI7;J3QQQ9;J3QQV1;J3QRC4;J3KSS0	P61254;J3KTJ8;J3QRI7;J3QQQ9;J3QQV1;J3QRC4
	POLA1	DNA polymerase;DNA polymerase alpha catalytic subunit			-0.133828	0.168899	24.4411	25.358	A0A087WU64;A6NMQ1;P09884	A0A087WU64;A6NMQ1;P09884	Nucleus.
	NDUFS1	NADH-ubiquinone oxidoreductase 75 kDa subunit, mitochondrial			-0.180446	0.1644	26.1694	28.1843	B4DJ81;P28331-3;P28331-4;P28331-5;P28331;P28331-2	B4DJ81;P28331-3;P28331-4;P28331-5;P28331;P28331-2
	YWHAQ	14-3-3 protein theta			-0.00518858	0.162468	28.6532	29.9193	P27348;E9PG15	P27348;E9PG15	Cytoplasm.
	RPN1	Dolichyl-diphosphooligosaccharide--protein glycosyltransferase subunit 1			-0.0283074	0.147046	30.8627	31.5792	P04843;B7Z4L4;F8WF32	P04843;B7Z4L4	Endoplasmic reticulum. Endoplasmic reticulum membrane; Single-pass type I membrane protein. Melanosome.
	LCLAT1	Lysocardiolipin acyltransferase 1			-0.0100618	0.146916	24.6624	25.7994	C9K0C3;Q6UWP7-2;Q6UWP7-3;Q6UWP7;C9J5S5;C9JA02;C9JMW2;C9JUV9;C9JXY8;C9J6F4	C9K0C3;Q6UWP7-2;Q6UWP7-3;Q6UWP7
	HNRNPA3	Heterogeneous nuclear ribonucleoprotein A3			-0.00287385	0.146525	27.6657	30.2623	P51991;P51991-2	P51991;P51991-2	Nucleus.
	POLR2C	DNA-directed RNA polymerase II subunit RPB3			-0.0297353	0.141956	23.8605	27.0405	P19387;H3BRR2	P19387;H3BRR2	Nucleus.
	RFC3	Replication factor C subunit 3			-0.0128684	0.141433	24.3572	27.0566	P40938-2;P40938;A0A087X270	P40938-2;P40938	Nucleus.
	CBX8	Chromobox protein homolog 8			-0.0860019	0.139731	24.1099	26.2316	Q9HC52;C9JM54;C9J6K3	Q9HC52	Nucleus.
	RPL35A	60S ribosomal protein L35a			-0.0896818	0.139469	30.154	31.1215	P18077;C9K025;F8WBS5;F8WB72	P18077;C9K025
	ATP1A1	Sodium/potassium-transporting ATPase subunit alpha-1			-0.0507266	0.139339	29.8033	31.1228	P05023-4;P05023;P05023-3;P05023-2;M0R116;A0A0A0MT26;P13637;P13637-2;P13637-3;B1AKY9;P50993;H0Y7C1;Q13733;Q5TC01;E9PRA5;Q5TC02;Q5TC05;M0QXF2	P05023-4;P05023;P05023-3;P05023-2	Cell membrane, sarcolemma; Multi-pass membrane protein. Melanosome.
	RPL24	60S ribosomal protein L24			-0.0267929	0.138814	28.3292	29.7313	C9JXB8;C9JNW5;P83731	C9JXB8;C9JNW5;P83731
	RCC1	Regulator of chromosome condensation			-0.0670468	0.136454	25.1461	27.9693	C9JW69;P18754;P18754-2;C9JRH2;C9JMJ4;C9J3R0;C9JQZ4	C9JW69;P18754;P18754-2;C9JRH2;C9JMJ4;C9J3R0;C9JQZ4
	ADSL	Adenylosuccinate lyase			-0.0131886	0.134484	25.5028	26.0312	A0A1B0GWJ0;A0A1B0GTJ7;P30566;A0A0A6YY92;A0A096LNY6;A0A1B0GTG9;A0A1B0GWF8;P30566-2;A0A096LNY4;A0A096LNY5;V9GY96;A0A096LP92;A0A096LP76;B4DEP1;A0A096LPA2;A0A096LP72	A0A1B0GWJ0;A0A1B0GTJ7;P30566;A0A0A6YY92;A0A096LNY6;A0A1B0GTG9;A0A1B0GWF8;P30566-2
	USP24	Ubiquitin carboxyl-terminal hydrolase 24			-0.107819	0.133958	25.115	26.4883	Q9UPU5	Q9UPU5
	DHX30	Putative ATP-dependent RNA helicase DHX30			-0.107244	0.133695	28.7726	30.0776	H7BXY3;Q7L2E3-3;Q7L2E3;Q7L2E3-2	H7BXY3;Q7L2E3-3;Q7L2E3;Q7L2E3-2
	ATP6V1A	V-type proton ATPase catalytic subunit A			-0.122177	0.133169	26.4177	28.0881	P38606-2;P38606;C9JA17;C9JVW8	P38606-2;P38606
	MTHFD1L	Monofunctional C1-tetrahydrofolate synthase, mitochondrial			-0.157351	0.132379	25.6511	26.913	A0A087WVM4;B7ZM99;Q6UB35;H0Y327;Q4VXM1;Q4VXM0;Q5JYA8;Q5JYA3;Q6UB35-2	A0A087WVM4;B7ZM99;Q6UB35
	RPL23A	60S ribosomal protein L23a			-0.110994	0.131063	27.7634	28.9094	P62750;H7BY10;K7EJV9;K7ERT8;A8MUS3;K7EMA7;REV__Q969S3	P62750;H7BY10;K7EJV9;K7ERT8;A8MUS3;K7EMA7
	PGP	Phosphoglycolate phosphatase			-0.152693	0.128689	24.3413	27.273	A6NDG6;H3BV17	A6NDG6
	LARS2	Probable leucine--tRNA ligase, mitochondrial			-0.0978878	0.126576	25.2802	26.4499	Q15031;E9PHM2;C9JYR8	Q15031;E9PHM2	Mitochondrion matrix.
	PRMT1	Protein arginine N-methyltransferase 1			-0.0814153	0.125783	27.3894	30.3988	E9PKG1;H7C2I1;Q99873-3;Q99873-2;Q99873-4;Q99873;E9PIX6;E9PQ98;A0A087X1W2;E9PNR9;H0YDE4;E9PMW9;Q9NR22-2;Q9NR22;E9PMZ2	E9PKG1;H7C2I1;Q99873-3;Q99873-2;Q99873-4;Q99873;E9PIX6;E9PQ98;A0A087X1W2;E9PNR9;H0YDE4
	RRAS2	Ras-related protein R-Ras2			-0.0109046	0.124461	25.6452	25.85	P62070;P62070-4;E9PK85;P62070-2;P62070-3;E9PQ87;E9PQK5;E9PQC5;P10301	P62070;P62070-4;E9PK85;P62070-2;P62070-3;E9PQ87	Cell membrane; Lipid-anchor; Cytoplasmic side.
	TYMS	Thymidylate synthase			-0.116661	0.123799	24.9122	26.8306	P04818-2;P04818;P04818-3	P04818-2;P04818;P04818-3	Nucleus. Cytoplasm. Mitochondrion. Mitochondrion matrix. Mitochondrion inner membrane.
	IMMT	MICOS complex subunit MIC60			-0.132024	0.123666	27.1474	29.1664	B9A067;Q16891-2;Q16891-4;Q16891;C9J406;Q16891-3;H7C463;A0A087WYS0;D6RAW4	B9A067;Q16891-2;Q16891-4;Q16891;C9J406;Q16891-3;H7C463	Mitochondrion inner membrane; Single-pass membrane protein.
	UMPS	Uridine 5-monophosphate synthase;Orotate phosphoribosyltransferase;Orotidine 5-phosphate decarboxylase			-0.0180889	0.121679	26.4451	27.2697	P11172;P11172-3;E9PFD2;P11172-2;F2Z3P2;F2Z303;F8WDG4;P11172-4	P11172;P11172-3;E9PFD2;P11172-2
	ATL3	Atlastin-3			-0.015068	0.118891	26.4902	27.4969	F5H6I7;Q6DD88;F5GWF8	F5H6I7;Q6DD88
	RHOF	Rho-related GTP-binding protein RhoF			-0.143867	0.117961	23.8657	23.4715	Q9HBH0;F5GXB1;Q9HBH0-2;V9GY67	Q9HBH0;F5GXB1;Q9HBH0-2	Cell membrane; Lipid-anchor; Cytoplasmic side. Cytoplasm, cytoskeleton.
	ATP5F1	ATP synthase F(0) complex subunit B1, mitochondrial			-0.107104	0.116764	26.5723	27.2671	Q5QNZ2;P24539	Q5QNZ2;P24539
	SMAD2;SMAD3;SMAD9	Mothers against decapentaplegic homolog 2;Mothers against decapentaplegic homolog;Mothers against decapentaplegic homolog 3;Mothers against decapentaplegic homolog 9			-0.0224343	0.114767	24.1121	26.0412	Q15796-2;Q15796;H3BVD1;B7Z5N5;P84022-3;P84022-2;P84022;O15198-2;O15198;H0YMP2;H0YNV1;H0YL71;H0YKE2;H3BP09;H0YAK7;K7EJX0;P84022-4;Q99717;Q15797	Q15796-2;Q15796;H3BVD1;B7Z5N5;P84022-3;P84022-2;P84022;O15198-2;O15198	Cytoplasm. Nucleus.
	ATP5O	ATP synthase subunit O, mitochondrial			-0.0300004	0.112767	23.3721	27.5098	P48047;H7C0C1;H7C086;H7C068	P48047;H7C0C1	Mitochondrion. Mitochondrion inner membrane.
	RAB1A	Ras-related protein Rab-1A			-0.0423231	0.111966	27.2847	28.1978	P62820;E7END7;P62820-2;P62820-3	P62820;E7END7;P62820-2	Golgi apparatus. Endoplasmic reticulum. Early endosome. Cytoplasm, cytosol. Membrane. Melanosome.
	MLEC	Malectin			-0.0067532	0.111699	24.6926	25.8226	F5H1S8;Q14165;H0YG07;F5GX14	F5H1S8;Q14165;H0YG07;F5GX14
	MCM6	DNA replication licensing factor MCM6			-0.0497705	0.111298	31.241	32.2348	Q14566	Q14566	Nucleus.
	PDCD6	Programmed cell death protein 6			-0.146563	0.110898	26.3171	26.6686	A0A024QZ42;O75340;O75340-2;H0Y9X3;A0A087WZ38	A0A024QZ42;O75340;O75340-2
	GSTO1	Glutathione S-transferase omega-1			-0.0822399	0.109026	23.3404	27.5392	P78417;Q5TA02;P78417-3;P78417-2;Q5TA01	P78417;Q5TA02;P78417-3;P78417-2	Cytoplasm, cytosol.
	MRPS22	28S ribosomal protein S22, mitochondrial			-0.0313562	0.108491	23.7712	27.8748	G5E9W7;G5E9V5;P82650;H7C5L9;H7C5F2;H7C5H3;P82650-2	G5E9W7;G5E9V5;P82650;H7C5L9;H7C5F2;H7C5H3;P82650-2
	SLC38A2	Sodium-coupled neutral amino acid transporter 2			-0.106498	0.108357	26.4787	27.5855	Q96QD8;Q96QD8-2;F8VUY8;F8VQW8	Q96QD8;Q96QD8-2	Cell membrane; Multi-pass membrane protein.
	P4HB	Protein disulfide-isomerase			-0.0513992	0.108223	29.6544	30.3571	P07237;H7BZ94;H0Y3Z3;I3L398;I3L312;I3L4M2;I3NI03;I3L0S0;I3L3U6;I3L514;I3L3P5;I3L1Y5	P07237;H7BZ94;H0Y3Z3	Endoplasmic reticulum. Endoplasmic reticulum lumen. Melanosome. Cell membrane; Peripheral membrane protein.
	RPS27	40S ribosomal protein S27			-0.0492927	0.107554	29.1796	29.4573	P42677;Q5T4L4;H0YMV8;Q71UM5;C9J1C5;C9JLI6	P42677;Q5T4L4
	MAGT1	Magnesium transporter protein 1			-0.164302	0.106482	25.1504	25.8044	A0A087WU53;Q9H0U3;Q9H0U3-2	A0A087WU53;Q9H0U3
	PLA2G4A	Cytosolic phospholipase A2;Phospholipase A2;Lysophospholipase			-0.0975482	0.106348	23.8475	26.0488	P47712	P47712	Cytoplasm. Cytoplasmic vesicle.
	LIG3	DNA ligase 3			-0.052461	0.104471	24.4354	26.2711	P49916-4;P49916-3;P49916-2;P49916;K7ERZ5;K7EQB6	P49916-4;P49916-3;P49916-2;P49916;K7ERZ5	Isoform 1: Mitochondrion.
	NNMT	Nicotinamide N-methyltransferase			-0.101118	0.103397	25.7225	26.6849	P40261	P40261	Cytoplasm.
	UTP6	U3 small nucleolar RNA-associated protein 6 homolog			-0.0884849	0.101112	26.5209	26.2967	Q9NYH9;J3KRR8	Q9NYH9	Nucleus, nucleolus.
	KPNA3	Importin subunit alpha-4			-0.0448955	0.0992279	26.1297	27.162	O00505;H0Y4S9;O00629;H7C4F6	O00505	Cytoplasm. Nucleus.
	SAR1A;SAR1B	GTP-binding protein SAR1a;GTP-binding protein SAR1b			-0.106622	0.0962619	27.081	27.9213	Q9NR31;H0Y5E8;Q9NR31-2;Q9Y6B6;X1WI22;D6RAA2;Q5SQT8;D6RDB2;D6RD69;Q9H029	Q9NR31;H0Y5E8;Q9NR31-2;Q9Y6B6	Endoplasmic reticulum. Golgi apparatus.
	OTUB1	Ubiquitin thioesterase OTUB1			-0.0759609	0.0954519	27.727	28.3689	F5GYN4;J3KR44;Q96FW1;F5H6Q1;F5GYJ8;F5H3F0;Q96FW1-2	F5GYN4;J3KR44;Q96FW1;F5H6Q1;F5GYJ8
	SERPINB1	Leukocyte elastase inhibitor			-0.103193	0.0946415	27.9489	29.1973	P30740;P30740-2	P30740;P30740-2	Cytoplasm. Cytoplasmic granule.
	PSMC6	26S protease regulatory subunit 10B			-0.207161	0.0931545	26.0306	28.4002	A0A087X2I1;P62333;H0YJC0;H0YJS8;H0YJX2;H0YJE9;H0YJT1	A0A087X2I1;P62333
	SNX2	Sorting nexin-2			-0.0796152	0.0913952	27.9097	28.5331	O60749;O60749-2;D6RC15;H0YK42;Q13596-2;Q13596;Q13596-3	O60749;O60749-2	Early endosome membrane; Peripheral membrane protein; Cytoplasmic side. Cell projection, lamellipodium.
	GMPPA	Mannose-1-phosphate guanyltransferase alpha			-0.0261463	0.0912598	24.6574	24.1216	Q96IJ6;Q96IJ6-2;A0A087WUI8;A0A0U1RRC2;C9J255;F8WD54	Q96IJ6;Q96IJ6-2;A0A087WUI8	Cytoplasm.
	CTSZ	Cathepsin Z			-0.0514888	0.0901759	24.2801	24.8866	Q9UBR2	Q9UBR2	Lysosome.
	UBA52;UBB;RPS27A;UBC	Ubiquitin-60S ribosomal protein L40;Ubiquitin;60S ribosomal protein L40;Ubiquitin-40S ribosomal protein S27a;Ubiquitin;40S ribosomal protein S27a;Polyubiquitin-B;Ubiquitin;Polyubiquitin-C;Ubiquitin			-0.209178	0.0890913	33.5226	34.0757	P62987;J3QS39;J3QTR3;F5H6Q2;F5GYU3;F5H2Z3;F5H265;B4DV12;F5H388;F5H747;F5GXK7;J3QKN0;Q5PY61;Q96C32;P62979;P0CG47;P0CG48;M0R2S1;M0R1V7;M0R1M6;F5GZ39;J3QSA3	P62987;J3QS39;J3QTR3;F5H6Q2;F5GYU3;F5H2Z3;F5H265;B4DV12;F5H388;F5H747;F5GXK7;J3QKN0;Q5PY61;Q96C32;P62979;P0CG47;P0CG48;M0R2S1;M0R1V7;M0R1M6;F5GZ39	Ubiquitin: Cytoplasm. Nucleus.; 60S ribosomal protein L40: Cytoplasm.
	SRRT	Serrate RNA effector molecule homolog			-0.0454315	0.0867838	25.5542	28.8941	Q9BXP5-5;Q9BXP5-4;Q9BXP5-2;Q9BXP5-3;Q9BXP5;H7C3A1;H7C1K0;A0A0A0MSP6	Q9BXP5-5;Q9BXP5-4;Q9BXP5-2;Q9BXP5-3;Q9BXP5;H7C3A1	Nucleus, nucleoplasm. Cytoplasm.
	NXF1	Nuclear RNA export factor 1			-0.0971932	0.0862402	27.2758	29.0923	Q9UBU9;E9PIN3;Q9UBU9-2;B4E227;E9PMV7;E9PLA7;H0YDU0	Q9UBU9;E9PIN3;Q9UBU9-2	Nucleus, nucleoplasm. Nucleus speckle. Cytoplasm. Nucleus.
	PPP1CA;PPP1CC	Serine/threonine-protein phosphatase PP1-alpha catalytic subunit;Serine/threonine-protein phosphatase;Serine/threonine-protein phosphatase PP1-gamma catalytic subunit			-0.0308255	0.0847447	26.9768	28.8449	P62136;P62136-2;E9PMD7;F8VYE8;F8W0W8;P62136-3;P36873;P36873-2;F8VR82;E7ETD8;A0A087WYY5;F5H1L6;F5H037;H0Y3Y6;F8W1A0	P62136;P62136-2;E9PMD7;F8VYE8;F8W0W8;P62136-3;P36873;P36873-2;F8VR82	Cytoplasm. Nucleus. Nucleus, nucleoplasm. Nucleus, nucleolus.
	RABL3	Rab-like protein 3			-0.169063	0.0833836	23.7744	25.1698	Q5HYI8;F8WF50;F8WDC7;C9JXM3	Q5HYI8;F8WF50;F8WDC7;C9JXM3
	EGFR	Receptor protein-tyrosine kinase;Epidermal growth factor receptor			-0.0359637	0.0828389	22.8431	26.0537	E9PFD7;P00533;Q504U8;P00533-2;P00533-4;P00533-3;C9JYS6;J3KTI5;H3BLT0;B4DTR1;J3QLU9;A0A0A0MSE1;P04626-3;P04626-2;P04626-6;P04626-5;P04626-4;P04626;Q15303-4;Q15303-3;Q15303-2;Q15303	E9PFD7;P00533;Q504U8
	GNL3	Guanine nucleotide-binding protein-like 3			-0.0788075	0.0812032	26.1878	29.7186	Q9BVP2-2;Q9BVP2	Q9BVP2-2;Q9BVP2	Nucleus. Nucleus, nucleolus.
	RFC2	Replication factor C subunit 2			-0.0524909	0.0802483	26.6542	27.9742	P35250;P35250-2;H7C5P4;A0A087WVY3;H7C5S7;H7C5P1;H7C5Q7;F8WC37;H7C5A0;H7C5G4	P35250;P35250-2	Nucleus.
	MCM5	DNA replication licensing factor MCM5;DNA helicase			-0.0128829	0.0801119	30.3677	31.5029	P33992;B1AHB1;B1AHB2;B1AHA9	P33992;B1AHB1	Nucleus. Cytoplasm, cytosol.
	WDR82	WD repeat-containing protein 82			-0.0734085	0.0790197	25.6834	27.9612	Q6UXN9	Q6UXN9	Nucleus.
	DHCR7	7-dehydrocholesterol reductase			-0.102063	0.0781998	27.2891	27.893	Q9UBM7;E9PM00;E9PRL8;E9PQ71;E9PIP9;E9PJ54;H0YE57	Q9UBM7;E9PM00	Endoplasmic reticulum membrane; Multi-pass membrane protein.
	ILF2	Interleukin enhancer-binding factor 2			-0.0345002	0.0780633	27.7021	28.853	B4DY09;Q12905;X6R6Z1;A0A0A0MRL0	B4DY09;Q12905
	HNRNPH3	Heterogeneous nuclear ribonucleoprotein H3			-0.100159	0.0779266	28.4015	29.3095	P31942-2;P31942;P31942-3;P31942-4;P31942-6;P31942-5	P31942-2;P31942;P31942-3;P31942-4	Nucleus.
	PTDSS1	Phosphatidylserine synthase 1			-0.0977335	0.0750534	24.872	25.0862	P48651-3;P48651-2;P48651	P48651-3;P48651-2;P48651	Endoplasmic reticulum membrane; Multi-pass membrane protein.
	BLM	Bloom syndrome protein			-0.148433	0.0745054	27.1521	28.9354	H0YNU5;P54132	H0YNU5;P54132
	MCM7	DNA replication licensing factor MCM7			-0.0772085	0.0745054	31.9622	32.714	P33993;P33993-3;P33993-2;C9J8M6	P33993;P33993-3;P33993-2	Nucleus.
	ALG6	Dolichyl pyrophosphate Man9GlcNAc2 alpha-1,3-glucosyltransferase			-0.0432148	0.0721745	22.9546	25.2346	S4R350;A2A2G4;Q9Y672	S4R350;A2A2G4;Q9Y672	Endoplasmic reticulum membrane; Multi-pass membrane protein.
	TRIM29	Tripartite motif-containing protein 29			-0.25858	0.0721745	26.498	28.3092	Q14134-2;Q14134;E9PRL4;E9PI31;E9PPX1;E9PLI4;E9PJ94;H0YD78;E9PIQ2;H0YF27	Q14134-2;Q14134;E9PRL4	Cytoplasm. Lysosome.
	CAPN2	Calpain-2 catalytic subunit			-0.207994	0.0710762	25.2019	26.7366	P17655;P17655-2	P17655;P17655-2	Cytoplasm. Cell membrane.
	ARF4	ADP-ribosylation factor 4			-0.257925	0.0694272	29.9905	29.681	P18085;C9JPM4;C9JAK5;U3KQF2	P18085;C9JPM4;C9JAK5;U3KQF2	Golgi apparatus. Membrane; Lipid-anchor.
	FASN	Fatty acid synthase;[Acyl-carrier-protein] S-acetyltransferase;[Acyl-carrier-protein] S-malonyltransferase;3-oxoacyl-[acyl-carrier-protein] synthase;3-oxoacyl-[acyl-carrier-protein] reductase;3-hydroxyacyl-[acyl-carrier-protein] dehydratase;Enoyl-[acyl-carrier-protein] reductase;Oleoyl-[acyl-carrier-protein] hydrolase			-0.0910795	0.0692898	34.7246	35.0014	P49327;A0A0U1RQF0;A0A0U1RRG3;A0A1B0GTR5;J3KTF0	P49327;A0A0U1RQF0	Cytoplasm. Melanosome.
	CPNE3	Copine-3			-0.0871815	0.0684644	27.1136	27.835	O75131;E5RHZ0;A0A087WYQ3;A0A087WXR6;H0YB26;A0A087WUS8;E7ENV7;Q86YQ8-2;Q9HCH3-2;Q96FN4-2;Q96FN4;Q8IYJ1;Q96A23;O95741;Q9UBL6-2;Q86YQ8;Q96A23-2;Q9HCH3;O95741-2;Q9UBL6	O75131	Nucleus. Cytoplasm. Cell membrane. Cell junction. Cell junction, focal adhesion.
	ACAT1	Acetyl-CoA acetyltransferase, mitochondrial			-0.020516	0.067501	30.4263	31.144	P24752;H0YEL7;P24752-2;E9PRQ6;E9PKF3	P24752	Mitochondrion.
	RDH11	Retinol dehydrogenase 11			-0.152516	0.0666747	23.8095	25.5669	Q8TC12;G3V2G6;G3V234;Q8TC12-3;Q8TC12-2;H0YJ10;H0YIZ8;H0YJ46	Q8TC12;G3V2G6;G3V234;Q8TC12-3;Q8TC12-2	Endoplasmic reticulum membrane; Single-pass type II membrane protein.
	NDUFS3	NADH dehydrogenase [ubiquinone] iron-sulfur protein 3, mitochondrial			-0.0755656	0.0657101	26.3877	26.5448	O75489;E9PS48;O75489-2;G3V194	O75489	Mitochondrion inner membrane.
	POLR2A	DNA-directed RNA polymerase II subunit RPB1;DNA-directed RNA polymerase			-0.0998346	0.0654344	26.7739	28.5664	P24928;A0A087WWE2;P24928-2	P24928;A0A087WWE2	Nucleus. Cytoplasm.
	TIPRL	TIP41-like protein			-0.00620245	0.0651587	23.2823	26.4208	O75663;O75663-2	O75663;O75663-2	Cytoplasm.
	AP2B1	AP-2 complex subunit beta			-0.0280721	0.0639171	26.1385	27.9787	P63010;P63010-2;A0A087X253;P63010-3;A0A087WU93;A0A087WZQ6;A0A087WYD1;K7ERB2;K7EN71;A0A087WXS3;K7EKZ5;K7EJX1	P63010;P63010-2;A0A087X253;P63010-3;A0A087WU93;A0A087WZQ6;A0A087WYD1	Cell membrane. Membrane, coated pit; Peripheral membrane protein; Cytoplasmic side.
	UBR5	E3 ubiquitin-protein ligase UBR5			-0.0369551	0.063779	23.9092	25.8013	O95071-2;O95071;E7EMW7;E7ET84	O95071-2;O95071;E7EMW7	Nucleus.
	PRKAG1	5-AMP-activated protein kinase subunit gamma-1			-0.324437	0.0632269	24.5169	26.6225	P54619-2;P54619;P54619-3;F8VYY9;H0YIC9;H0YHF8;F8VZX1;F8VSH3;F8VRY2;F8VSL2;F8VVA3;E9PGP6;Q9UGJ0-2;Q9UGJ0-3;Q9UGJ0	P54619-2;P54619;P54619-3;F8VYY9;H0YIC9;H0YHF8
	PRSS56	Serine protease 56			-0.0253532	0.062398	25.5436	26.5032	R4GMZ0;P0CW18	R4GMZ0;P0CW18
	UTP15	U3 small nucleolar RNA-associated protein 15 homolog			-0.0622338	0.0607391	24.111	25.2056	H0Y8P4;Q8TED0-2;Q8TED0-3;Q8TED0	H0Y8P4;Q8TED0-2;Q8TED0-3;Q8TED0
	RAB1B	Ras-related protein Rab-1B			-0.0488001	0.0601858	30.368	31.2812	Q9H0U4;E9PLD0;Q92928;H0YLJ8;H0YL94;P59190-2;P59190	Q9H0U4;E9PLD0	Cytoplasm. Membrane; Lipid-anchor; Cytoplasmic side. Preautophagosomal structure membrane; Lipid-anchor; Cytoplasmic side.
	TM9SF3	Transmembrane 9 superfamily member 3			-0.140396	0.0594937	24.171	26.4795	Q9HD45;Q5TB53	Q9HD45;Q5TB53	Membrane; Multi-pass membrane protein.
	HSPD1	60 kDa heat shock protein, mitochondrial			-0.00713011	0.0582473	32.9201	33.2252	P10809;E7EXB4;E7ESH4;P10809-2;C9JL25;C9JL19;C9JCQ4;C9J0S9	P10809	Mitochondrion matrix.
	MSH6	DNA mismatch repair protein Msh6			-0.00608656	0.0574155	27.4849	28.7537	P52701;P52701-3;P52701-4;A0A087WWJ1;P52701-2;A0A087WYT6;F8WAX8;U3KQ72;C9JH55;F8W7G9;C9J8Y8;C9J7Y7	P52701;P52701-3;P52701-4;A0A087WWJ1;P52701-2	Nucleus. Chromosome.
	DHX29	ATP-dependent RNA helicase DHX29			-0.17171	0.0571383	24.309	27.2088	Q7Z478;A0A087WYN9	Q7Z478;A0A087WYN9	Cytoplasm.
	RPS15A	40S ribosomal protein S15a			-0.0128392	0.054779	31.289	31.6754	I3L3P7;P62244;I3L246;H3BN98;H3BV27;H3BT37;I3L303;H3BVC7	I3L3P7;P62244;I3L246;H3BN98;H3BV27;H3BT37;I3L303
	MLH1	DNA mismatch repair protein Mlh1			-0.12792	0.0545011	24.3673	26.7898	P40692;H0Y818;P40692-3;P40692-2;E7EUC9;F2Z298;E9PF25;H0Y5L7;H0Y793;H0Y806;A0A087WX20	P40692;H0Y818;P40692-3;P40692-2	Nucleus.
	NONO	Non-POU domain-containing octamer-binding protein			-0.00795675	0.0543624	33.0624	33.5219	Q15233;Q15233-2;H7C367;C9JYS8;C9IZL7;C9J4X2;Q8WXF1-2;Q8WXF1;A0A0U1RQF9;X6RDA4	Q15233;Q15233-2;H7C367;C9JYS8	Nucleus. Nucleus, nucleolus. Nucleus speckle.
	PRSS21	Testisin			-0.180234	0.0538064	24.6098	27.1915	I3L0U2;Q9Y6M0-3;Q9Y6M0-2;Q9Y6M0;I3L3C7	I3L0U2;Q9Y6M0-3;Q9Y6M0-2;Q9Y6M0;I3L3C7
	USO1	General vesicular transport factor p115			-0.153366	0.0536674	26.3307	28.0733	O60763;O60763-2;REV__R4GMN2;REV__Q5VZ89-5;REV__Q5VZ89-6;REV__Q5VZ89;REV__R4GNB2;REV__R4GN35	O60763;O60763-2	Cytoplasm, cytosol. Golgi apparatus membrane; Peripheral membrane protein.
	STAT3	Signal transducer and activator of transcription 3;Signal transducer and activator of transcription			-0.0518028	0.0535284	28.388	30.3715	P40763-3;P40763-2;P40763;G8JLH9	P40763-3;P40763-2;P40763;G8JLH9	Cytoplasm. Nucleus.
	SLC1A3	Amino acid transporter;Excitatory amino acid transporter 1			-0.150641	0.0522768	23.3644	27.8921	A0A087X0U3;A0A087WT87;P43003-2;P43003	A0A087X0U3;A0A087WT87;P43003-2;P43003	Membrane; Multi-pass membrane protein.
	KIF20A	Kinesin-like protein KIF20A			-0.311685	0.0490731	23.0462	27.2857	O95235-2;O95235;D6R9E4;D6RBN1	O95235-2;O95235	Golgi apparatus. Cytoplasm, cytoskeleton, spindle.
	PTGES3L-AARSD1;AARSD1	Alanyl-tRNA editing protein Aarsd1			-0.0250596	0.0472592	23.5617	26.2991	C9J5N1;Q9BTE6;Q9BTE6-2;Q9BTE6-3;K7EQ85;L7N2F4	C9J5N1;Q9BTE6;Q9BTE6-2;Q9BTE6-3
	SFXN3	Sideroflexin;Sideroflexin-3			-0.00542031	0.0462816	26.4863	28.2963	A0A0A0MS41;Q9BWM7;S4R3N9	A0A0A0MS41;Q9BWM7;S4R3N9	Mitochondrion membrane; Multi-pass membrane protein.
	ACO1	Cytoplasmic aconitate hydratase			-0.184621	0.0443242	24.7895	26.2466	P21399	P21399	Cytoplasm.
	AMPD2	AMP deaminase 2			-0.141589	0.0418037	24.1833	26.9581	H0Y360;Q01433-3;Q01433-5;Q01433-2;Q01433-4;Q01433;E9PIJ1;E9PJF6;H0YCL9	H0Y360;Q01433-3;Q01433-5;Q01433-2;Q01433-4;Q01433
	SERPINB6	Serpin B6			-0.0583978	0.0396999	27.8731	30.0444	A0A024QZX5;A0A087X1N8;P35237;C9JTJ8;C9JVA8	A0A024QZX5;A0A087X1N8;P35237
	ECI2	Enoyl-CoA delta isomerase 2, mitochondrial			-0.0818427	0.038998	25.6536	26.5043	A0A0C4DGA2;O75521-2;O75521;F8WAW4;F8W6J1;F1LLU7;C9JB63	A0A0C4DGA2;O75521-2;O75521;F8WAW4;F8W6J1;F1LLU7;C9JB63
	MCM4	DNA replication licensing factor MCM4			-0.035313	0.0388575	31.1211	32.0128	P33991;E5RG31;E5RFJ8;E5RFR3;E5RG53;Q9UJA3-2;Q9UJA3-3;Q9UJA3;Q9UJA3-4	P33991	Nucleus.
	SLC7A5	Large neutral amino acids transporter small subunit 1			-0.0208234	0.0388575	31.2577	31.5874	Q01650;A0A0C4DGL4;H0YJ95;G3V4Z6;Q9UM01;Q92536	Q01650	Cytoplasm, cytosol. Apical cell membrane; Multi-pass membrane protein.
	VPS4A;VPS4B;FIGNL1	Vacuolar protein sorting-associated protein 4A;Vacuolar protein sorting-associated protein 4B;Fidgetin-like protein 1			-0.0602468	0.0384361	23.5036	24.1786	I3L4J1;Q9UN37;O75351;Q6PIW4-2;Q6PIW4	I3L4J1;Q9UN37;O75351;Q6PIW4-2;Q6PIW4
	NUBP2	Cytosolic Fe-S cluster assembly factor NUBP2			-0.0846551	0.0370308	24.9678	26.6154	H3BNF0;Q9Y5Y2;H3BNS4;H3BRK5;H3BMW1;H3BRE1;H3BQR2	H3BNF0;Q9Y5Y2;H3BNS4;H3BRK5;H3BMW1;H3BRE1;H3BQR2
	UCHL5	Ubiquitin carboxyl-terminal hydrolase;Ubiquitin carboxyl-terminal hydrolase isozyme L5			-0.161815	0.0363276	23.963	26.5608	Q5LJA5;Q5LJA9;Q9Y5K5-2;Q9Y5K5-4;Q9Y5K5-3;Q9Y5K5;H0Y6Y4;Q5LJB0;H0Y4E0;H0Y4K0;H0Y636	Q5LJA5;Q5LJA9;Q9Y5K5-2;Q9Y5K5-4;Q9Y5K5-3;Q9Y5K5;H0Y6Y4;Q5LJB0;H0Y4E0
	MRPL22	39S ribosomal protein L22, mitochondrial			-0.0805302	0.0356239	24.494	25.3595	E7ESL0;J3KQY1;Q9NWU5-2;Q9NWU5-3;Q9NWU5	E7ESL0;J3KQY1;Q9NWU5-2;Q9NWU5-3;Q9NWU5
	CPS1	Carbamoyl-phosphate synthase [ammonia], mitochondrial			-0.00207896	0.03492	34.9612	35.451	P31327;P31327-3;P31327-2;Q5R211;E7EWJ3;C9JTA4	P31327;P31327-3;P31327-2	Mitochondrion. Nucleus, nucleolus.
	TIMM50	Mitochondrial import inner membrane translocase subunit TIM50			-0.0193897	0.0340749	26.9575	28.7634	Q3ZCQ8;Q3ZCQ8-2;Q3ZCQ8-3;M0R2F8;M0R0C3;M0R1Y4;M0R003;M0QXC3;M0R2Z3;M0R303;M0R2D2;M0R2Q2;M0R047	Q3ZCQ8;Q3ZCQ8-2;Q3ZCQ8-3;M0R2F8	Mitochondrion inner membrane; Single-pass membrane protein.; Isoform 2: Nucleus speckle.
	VDAC3	Voltage-dependent anion-selective channel protein 3			-0.0636956	0.0316775	30.0267	30.3964	Q9Y277;Q9Y277-2;E5RJN6;E5RHZ6;E5RFP6;E5RHE1;E5RK27;E5RFL1	Q9Y277;Q9Y277-2;E5RJN6;E5RHZ6;E5RFP6	Mitochondrion outer membrane.
	PSMD6	26S proteasome non-ATPase regulatory subunit 6			-0.00340876	0.0312541	28.4194	29.8697	Q15008;Q15008-4;Q15008-3;Q15008-2;C9J0E9;C9J7B7;H7C531	Q15008;Q15008-4;Q15008-3;Q15008-2
	RNH1	Ribonuclease inhibitor			-0.0414468	0.0308304	26.3155	29.1641	P13489;H0YCR7;E9PIM9;E9PMJ3;E9PLZ3;E9PMN0;E9PIK5;E9PMA9	P13489;H0YCR7	Cytoplasm.
	LONP1	Lon protease homolog, mitochondrial			-0.0056375	0.0295589	28.5629	29.9021	K7EJE8;K7EKE6;P36776-2;P36776;P36776-3;K7ER27;K7ERR6;K7EQF8;K7ER56	K7EJE8;K7EKE6;P36776-2;P36776;P36776-3	Mitochondrion matrix.
	RAB14	Ras-related protein Rab-14			-0.0661706	0.0294175	27.877	28.8251	P61106;X6RFL8	P61106;X6RFL8	Recycling endosome. Early endosome membrane; Lipid-anchor; Cytoplasmic side. Golgi apparatus membrane; Lipid-anchor; Cytoplasmic side. Golgi apparatus, trans-Golgi network membrane; Lipid-anchor; Cytoplasmic side. Cytoplasmic vesicle, phagosome.
	TARDBP	TAR DNA-binding protein 43			-0.0220388	0.0292761	28.3723	30.094	Q13148;A0A087WX29;B1AKP7;G3V162;A0A087X260;A0A087WYY0;K7EJM5;K7EN94;A0A087WXQ5;A0A087WV68;Q13148-4;A0A087WW61;A0A087WX67;A0A087WXV3;A0A087WZC9;A0A087WTZ4;K7EL26;K7EJ99;A0A0A0MSV7;A0A087WYE7	Q13148;A0A087WX29;B1AKP7;G3V162;A0A087X260;A0A087WYY0;K7EJM5;K7EN94;A0A087WXQ5;A0A087WV68	Nucleus.
	SET;SETSIP	Protein SET;Protein SETSIP			-0.013975	0.0280033	24.3622	26.9626	A0A0C4DFV9;Q01105-3;Q01105-4;Q01105-2;Q01105;A0A087X027;P0DME0	A0A0C4DFV9;Q01105-3;Q01105-4;Q01105-2;Q01105;A0A087X027;P0DME0
	RAB35	Ras-related protein Rab-35			-0.0301919	0.0272955	23.9319	26.1317	Q15286;F5H157;Q15286-2;E9PQ07;E9PI18;E9PJQ5;E9PRF7;E9PNB9;E9PS06;F5H7F8;E9PMJ1;Q15771-2;Q15771	Q15286;F5H157;Q15286-2	Cell membrane; Lipid-anchor; Cytoplasmic side. Membrane, clathrin-coated pit. Cytoplasmic vesicle, clathrin-coated vesicle. Endosome. Melanosome.
	RAB34	Ras-related protein Rab-34			-0.0475621	0.0261627	25.0854	26.9138	Q9BZG1;C9JBG0;Q9BZG1-2;Q96PJ7;E7ES60;Q9BZG1-4;K7EIF2;H7C0Y7;C9JY26;V9GY61;K7EJW7;J3QLC6	Q9BZG1;C9JBG0;Q9BZG1-2;Q96PJ7;E7ES60;Q9BZG1-4;K7EIF2;H7C0Y7;C9JY26	Cytoplasm. Golgi apparatus. Cytoplasmic vesicle, phagosome. Cytoplasmic vesicle, phagosome membrane; Lipid-anchor; Cytoplasmic side.
	ETF1	Eukaryotic peptide chain release factor subunit 1			-0.00429115	0.026021	29.3206	30.3849	B7Z7P8;P62495-2;P62495;I3L492;D6RCB3;D6RJE8	B7Z7P8;P62495-2;P62495
	ARPC4;ARPC4-TTLL3	Actin-related protein 2/3 complex subunit 4			-0.167102	0.026021	22.6431	24.7262	R4GN08;F8WCF6;P59998-4;P59998;P59998-3;F8WDD7;H7C0A3;A0A0A6YYG9;P59998-2	R4GN08;F8WCF6;P59998-4;P59998;P59998-3;F8WDD7;H7C0A3;A0A0A6YYG9;P59998-2
	ATP5B	ATP synthase subunit beta, mitochondrial;ATP synthase subunit beta			-0.00633287	0.0258793	31.8182	32.305	P06576;H0YH81;F8W079;F8W0P7;H0YI37	P06576;H0YH81;F8W079	Mitochondrion. Mitochondrion inner membrane.
	ACTA1;ACTC1;ACTG2;ACTA2	Actin, alpha skeletal muscle;Actin, alpha cardiac muscle 1;Actin, gamma-enteric smooth muscle;Actin, aortic smooth muscle			-0.0359785	0.0258793	28.7197	31.0514	P68133;P68032;P63267;P62736;A6NL76;F8WB63;B8ZZJ2;C9JFL5;F6UVQ4;F6QUT6	P68133;P68032;P63267;P62736;A6NL76;F8WB63;B8ZZJ2;C9JFL5;F6UVQ4;F6QUT6	Cytoplasm, cytoskeleton.
	PPME1	Protein phosphatase methylesterase 1			-0.0113989	0.0244615	27.2842	28.0998	Q9Y570;Q9Y570-4;Q9Y570-2;Q9Y570-3	Q9Y570;Q9Y570-4;Q9Y570-2
	PSMC5	26S protease regulatory subunit 8			-0.0791275	0.0220482	28.0728	29.5162	P62195-2;P62195;J3QQM1;J3QSA9;J3KRP2;J3QLH6;J3QRW1;J3QRR3;J3QSE0;Q8NB90-3;Q8NB90-2;Q8NB90	P62195-2;P62195;J3QQM1;J3QSA9;J3KRP2	Cytoplasm. Nucleus.
	SDHA	Succinate dehydrogenase [ubiquinone] flavoprotein subunit, mitochondrial			-0.157818	0.0219061	28.9943	30.0239	P31040-2;P31040;D6RFM5;A0A087X1I3;P31040-3;H0Y8X1	P31040-2;P31040;D6RFM5;A0A087X1I3;P31040-3	Mitochondrion inner membrane; Peripheral membrane protein; Matrix side.
	PCNA	Proliferating cell nuclear antigen			-0.0386137	0.0211954	31.0971	31.5437	P12004	P12004	Nucleus.
	TMED3	Transmembrane emp24 domain-containing protein 3			-0.140794	0.0204844	25.0347	26.3208	Q9Y3Q3;G3V1J9;F5H4M7;Q9Y3Q3-2	Q9Y3Q3;G3V1J9;F5H4M7;Q9Y3Q3-2	Endoplasmic reticulum-Golgi intermediate compartment membrane; Single-pass type I membrane protein. Golgi apparatus, cis-Golgi network membrane; Single-pass type I membrane protein. Golgi apparatus, Golgi stack membrane; Single-pass type I membrane protein. Endoplasmic reticulum membrane; Single-pass type I membrane protein. Cytoplasmic vesicle, COPI-coated vesicle membrane; Single-pass type I me…
	CDK2	Cyclin-dependent kinase 2			-0.0232991	0.0201999	26.8191	28.1145	G3V5T9;P24941;P24941-2;E7ESI2;Q00526;K7EJ83;G3V317	G3V5T9;P24941;P24941-2;E7ESI2
	TUBG1;TUBG2	Tubulin gamma-1 chain;Tubulin gamma-2 chain;Tubulin gamma chain			-0.0613604	0.0197731	27.2211	28.7413	P23258;Q9NRH3;K7EIS0;K7EKE5	P23258;Q9NRH3;K7EIS0;K7EKE5	Cytoplasm, cytoskeleton, microtubule organizing center, centrosome.
	XPO1	Exportin-1			-0.0202819	0.018919	30.5398	31.3576	O14980;C9JKM9;C9J673;C9IZS4;C9JQ02;C9JV99;H7BZC5;F8WF71;C9IYM2;C9JF49	O14980	Cytoplasm. Nucleus, nucleoplasm. Nucleus, Cajal body. Nucleus, nucleolus.
	FBL	rRNA 2-O-methyltransferase fibrillarin			-0.232006	0.018919	27.4607	28.7245	P22087;M0QXL5;M0R0P1;M0R299;M0R2Q4;M0R2U2;M0R1H0;M0R2B0;A0A0D9SFM2;M0QXC9	P22087;M0QXL5;M0R0P1;M0R299;M0R2Q4;M0R2U2;M0R1H0;M0R2B0	Nucleus, nucleolus.
	SLC25A13	Calcium-binding mitochondrial carrier protein Aralar2			-0.00686915	0.018919	30.3626	30.7435	Q9UJS0;Q9UJS0-2;R4GN64	Q9UJS0;Q9UJS0-2	Mitochondrion inner membrane; Multi-pass membrane protein.
	PKM	Pyruvate kinase PKM;Pyruvate kinase			-0.00763764	0.0170666	35.7682	36.3724	P14618;P14618-2;P14618-3;B4DNK4;H3BTN5;H3BQ34;H3BR70;H3BUW1;H3BTJ2;H3BT25;H3BU13;H3BN34;H3BQZ3;P30613-2;P30613	P14618;P14618-2;P14618-3;B4DNK4;H3BTN5;H3BQ34;H3BR70	Cytoplasm. Nucleus.
	DDX5	Probable ATP-dependent RNA helicase DDX5			-0.00296053	0.0167816	33.5262	34.1617	P17844;J3KTA4;P17844-2;J3QRQ7;J3QSF1;J3KRX8;J3QR02;J3KRZ1;X6RLV5;J3QKN9;J3QS79;J3QRN5	P17844;J3KTA4;P17844-2	Nucleus, nucleolus.
	SCAMP3	Secretory carrier-associated membrane protein 3			-0.130523	0.0153548	27.1328	27.3967	O14828-2;O14828	O14828-2;O14828	Membrane; Multi-pass membrane protein.
	CDK1;CDC2	Cyclin-dependent kinase 1			-0.0113553	0.015212	31.3637	31.8215	P06493;A0A024QZP7;A0A087WZZ9;P06493-2;E5RIU6;K7ELV5	P06493;A0A024QZP7;A0A087WZZ9;P06493-2;E5RIU6	Nucleus. Cytoplasm. Mitochondrion. Cytoplasm, cytoskeleton, microtubule organizing center, centrosome. Cytoplasm, cytoskeleton, spindle.
	EIF2AK2	Interferon-induced, double-stranded RNA-activated protein kinase			-0.0376953	0.0147838	28.2639	28.7063	P19525;P19525-2;F8WBH4;C9JZT2	P19525;P19525-2	Cytoplasm. Nucleus. Cytoplasm, perinuclear region.
	RFC5	Replication factor C subunit 5			-0.0357271	0.0129261	27.775	29.4036	P40937;P40937-2;F5H5S0;E9PEP3;C9JH72;F5H0U6;F5H304	P40937;P40937-2	Nucleus.
	SLC25A22;SLC25A18	Mitochondrial glutamate carrier 1;Mitochondrial glutamate carrier 2			-0.0158263	0.0126402	25.922	27.9372	E9PJH7;Q9H936;A0A0D9SEI9;A0A0D9SFE1;K4DIB6;K4DIB3;K4DIB8;K4DIA8;Q9H1K4;A0A0D9SFA8;K4DIB0;K4DIA2;A0A0D9SG84;E9PI74;E9PQ36;E9PS95;E9PJY0;A0A0A6YYN8	E9PJH7;Q9H936;A0A0D9SEI9;A0A0D9SFE1;K4DIB6;K4DIB3;K4DIB8;K4DIA8;Q9H1K4
	FH	Fumarate hydratase, mitochondrial			-0.0203697	0.0126402	28.7602	29.6916	P07954-2;P07954	P07954-2;P07954	Isoform Mitochondrial: Mitochondrion.; Isoform Cytoplasmic: Cytoplasm.
	GNAS	Guanine nucleotide-binding protein G(s) subunit alpha isoforms short;Guanine nucleotide-binding protein G(s) subunit alpha isoforms XLas			-0.110449	0.0123541	29.123	30.4222	P63092-3;P63092-2;P63092;P63092-4;Q5JWF2-2;Q5JWF2;A0A0A0MR13;S4R3E3;Q5JWE9;H0Y7F4;S4R3V9	P63092-3;P63092-2;P63092;P63092-4;Q5JWF2-2;Q5JWF2;A0A0A0MR13	Cell membrane; Lipid-anchor.
	DDOST	Dolichyl-diphosphooligosaccharide--protein glycosyltransferase 48 kDa subunit			-0.0460419	0.0106367	25.9706	26.7977	A0A0C4DGS1;P39656-3;P39656;P39656-2;U3KQ84	A0A0C4DGS1;P39656-3;P39656;P39656-2	Endoplasmic reticulum membrane; Single-pass type I membrane protein.
	ARL2	ADP-ribosylation factor-like protein 2			-0.116113	0.0106367	23.6795	25.089	P36404;V9GYD0;P36404-2	P36404	Mitochondrion intermembrane space. Cytoplasm, cytoskeleton, microtubule organizing center, centrosome. Nucleus. Cytoplasm.
	PAPSS2	Bifunctional 3-phosphoadenosine 5-phosphosulfate synthase 2;Sulfate adenylyltransferase;Adenylyl-sulfate kinase			-0.0561461	0.00877379	28.3915	29.1649	O95340;O95340-2	O95340;O95340-2
	RPP30	Ribonuclease P protein subunit p30			-0.100314	0.00877379	23.2292	25.7548	Q5VU11;P78346;P78346-2;Q5VU10	Q5VU11;P78346;P78346-2;Q5VU10
	PSMD2	26S proteasome non-ATPase regulatory subunit 2			-0.0215262	0.00863036	29.7073	30.9067	Q13200;Q13200-3;Q13200-2;H7C1H2;C9JPC0;H7C2Q3;F8WBS8	Q13200;Q13200-3;Q13200-2
	NSDHL	Sterol-4-alpha-carboxylate 3-dehydrogenase, decarboxylating			-0.0767215	0.00863036	27.7954	29.3079	Q15738;C9JDR0	Q15738;C9JDR0	Endoplasmic reticulum membrane; Single-pass membrane protein. Lipid droplet.
	ITPA	Inosine triphosphate pyrophosphatase			-0.386393	0.00863036	23.6416	24.6242	Q9BY32-3;Q9BY32	Q9BY32-3;Q9BY32	Cytoplasm.
	PFKM	ATP-dependent 6-phosphofructokinase, muscle type			-0.0245165	0.00762616	29.9178	30.8176	P08237;P08237-3;P08237-2;F8VNX2;F8VZQ1;F8VX13;F8VSL1;F8VW30;F8VZI0;F8VP00;H0YHB8;F8W1J8;F8VSF7;F8VUB8;F8VYK8;F8VTQ3;F8VVE3	P08237;P08237-3;P08237-2	Cytoplasm.
	ACACA	Acetyl-CoA carboxylase 1;Biotin carboxylase			-0.0525508	0.00762616	35.4757	35.5746	Q13085;Q13085-4;Q13085-2;Q59FY4;A0A087WWN5;A0A0C4DGT1;A0A087X2F8;A0A087X126;A0A087WYK6;A0A087WYS8	Q13085;Q13085-4;Q13085-2;Q59FY4	Cytoplasm.
	VDAC2	Voltage-dependent anion-selective channel protein 2			-0.0446723	0.00647761	32.2575	32.734	P45880;A0A0A0MR02;P45880-2;P45880-1;Q5JSD2;Q5JSD1;A2A3S1	P45880;A0A0A0MR02;P45880-2;P45880-1;Q5JSD2;Q5JSD1	Mitochondrion outer membrane.
	LRRC40	Leucine-rich repeat-containing protein 40			-0.0776651	0.0054719	29.9156	30.6264	Q9H9A6	Q9H9A6
	RPL12	60S ribosomal protein L12			-0.0257203	0.00317045	30.0728	31.5817	P30050;P30050-2	P30050;P30050-2
	RRBP1	Ribosome-binding protein 1			-0.164399	0.00158601	24.9934	26.937	A0A087WVV2;A0A0A0MRV0;Q9P2E9-2;Q9P2E9;F8W7S5;Q9P2E9-3;A2A2S5;A0A087WU26	A0A087WVV2;A0A0A0MRV0;Q9P2E9-2;Q9P2E9;F8W7S5;Q9P2E9-3
	SFXN1	Sideroflexin-1			-0.0180597	0.00158601	30.5422	30.9744	Q9H9B4;D6RFI0;D6RDG7;S4R2X2;D6RAE9	Q9H9B4;D6RFI0	Mitochondrion membrane; Multi-pass membrane protein.
	NDUFS7	NADH dehydrogenase [ubiquinone] iron-sulfur protein 7, mitochondrial			-0.106063	0.00115371	24.3606	25.9595	F5H5N1;F5GXJ1;O75251-2;O75251;A0A087WXF6;A0A087WTI3	F5H5N1;F5GXJ1;O75251-2;O75251;A0A087WXF6;A0A087WTI3
	PRDX6	Peroxiredoxin-6			-0.0784875	0.000721115	31.5975	32.5638	P30041	P30041	Cytoplasm. Lysosome.
	MCU	Calcium uniporter protein, mitochondrial			-0.00147232	0.000288558	26.9877	27.3748	Q8NE86-3;Q8NE86;Q8NE86-2;S4R468	Q8NE86-3;Q8NE86;Q8NE86-2	Mitochondrion inner membrane; Multi-pass membrane protein.

## Sheet: quadrant I-III
	Biotinylation approach using APEX2-dGFP-NLS-FKBP12: Proteins identified in quadrants I, II and III
	Gene names	Protein names	Significance B		Normalized ratio H/L (log2)		Intensity		Protein IDs	Majority protein IDs	Subcellular location
			forward	reverse	forward	reverse	forward	reverse
	RPS28	40S ribosomal protein S28	+	+	2.64416	3.10638	28.3846	29.336	P62857	P62857	Cytoplasm, cytosol. Cytoplasm. Rough endoplasmic reticulum.
	RPL13	60S ribosomal protein L13	+	+	0.51662	1.37067	25.8441	27.6175	P26373;P26373-2;J3QSB4;J3KS98	P26373;P26373-2;J3QSB4
	RPS14	40S ribosomal protein S14	+	+	1.16118	1.08113	30.8265	29.8034	P62263;H0YB22;E5RH77	P62263;H0YB22;E5RH77
	PSMB5	Proteasome subunit beta type-5	+	+	-0.94931	-0.374299	25.6213	27.1761	P28074;H0YJM8;P28074-3;P28074-2	P28074;H0YJM8;P28074-3;P28074-2	Cytoplasm. Nucleus.
	DSP	Desmoplakin	+	+	-0.496773	-0.416	33.3177	33.7629	P15924;P15924-3;P15924-2	P15924;P15924-3;P15924-2	Cell junction, desmosome. Cytoplasm, cytoskeleton. Cell membrane.
	PSMB1	Proteasome subunit beta type-1	+	+	-1.04317	-0.490882	25.6718	27.3271	P20618	P20618	Cytoplasm. Nucleus.
	PSMB2	Proteasome subunit beta type-2	+	+	-0.700966	-0.493175	24.6585	27.0023	P49721;A0A087WVV1	P49721;A0A087WVV1	Cytoplasm. Nucleus.
	CAT	Catalase	+	+	-1.12857	-0.622776	28.8751	29.7807	P04040	P04040	Peroxisome.
	PSMA6	Proteasome subunit alpha type;Proteasome subunit alpha type-6	+	+	-0.884221	-0.6394	25.8544	26.623	G3V3U4;G3V3I1;G3V295;G3V5Z7;P60900;P60900-2	G3V3U4;G3V3I1;G3V295;G3V5Z7;P60900;P60900-2	Cytoplasm. Nucleus.
	TXN	Thioredoxin	+	+	-0.960805	-0.916971	30.3666	30.2189	P10599;P10599-2	P10599;P10599-2	Nucleus. Cytoplasm. Secreted.
	APOB	Apolipoprotein B-100;Apolipoprotein B-48	+	+	-3.91148	-1.3728	25.0392	25.82	P04114	P04114	Cytoplasm. Secreted.
	GGCT	Gamma-glutamylcyclotransferase	+	+	-2.75263	-1.81731	26.7873	27.5368	O75223;M0QZK8;B8ZZK2;H7BZK5;O75223-3;O75223-2;O75223-4;A0A0B4J1Y4	O75223;M0QZK8;B8ZZK2;H7BZK5;O75223-3
	AZGP1	Zinc-alpha-2-glycoprotein	+	+	-2.42965	-2.03854	26.4751	26.6832	P25311;C9JEV0	P25311;C9JEV0	Secreted.
	JUP	Junction plakoglobin	+	+	-2.47915	-2.20703	30.0321	30.9964	P14923;C9JTX4;C9J826;C9JK18;C9JKY1;B4DGU4;P35222;P35222-2	P14923	Cell junction, adherens junction. Cell junction, desmosome. Cytoplasm, cytoskeleton. Membrane; Peripheral membrane protein.
	KRT1	Keratin, type II cytoskeletal 1	+	+	-2.30822	-2.22203	39.4637	39.6378	P04264	P04264	Cell membrane.
	TGM1	Protein-glutamine gamma-glutamyltransferase K	+	+	-3.08804	-2.29131	23.9523	27.2184	P22735;P22735-2;H0YMQ8;H0YN27	P22735;P22735-2	Membrane; Lipid-anchor.
	SERPINB3	Serpin B3	+	+	-4.65036	-2.74101	28.1007	27.0151	P29508;P29508-2;H0Y5H9;P48594;C9JZ65	P29508;P29508-2	Cytoplasm.
	C1S	Complement C1s subcomponent;Complement C1s subcomponent heavy chain;Complement C1s subcomponent light chain	+	+	-0.89325	-2.85642	29.4358	30.3444	F8WCZ6;A0A087X232;P09871	F8WCZ6;A0A087X232;P09871
	LTF	Lactotransferrin;Lactoferricin-H;Kaliocin-1;Lactoferroxin-A;Lactoferroxin-B;Lactoferroxin-C	+	+	-3.29619	-3.02891	25.0262	25.292	E7EQB2;E7ER44;P02788-2;P02788	E7EQB2;E7ER44;P02788-2;P02788
	DSG1	Desmoglein-1	+	+	-2.81766	-3.05146	30.3334	30.6585	Q02413;Q02413-2	Q02413	Cell membrane; Single-pass type I membrane protein. Cell junction, desmosome.
	RFX6	DNA-binding protein RFX6	+	+	-3.46035	-3.25291	32.0637	31.5403	Q8HWS3	Q8HWS3	Nucleus.
	DSC1	Desmocollin-1	+	+	-3.51753	-3.25388	28.9913	29.6522	Q08554-2;Q08554	Q08554-2;Q08554	Cell membrane; Single-pass type I membrane protein. Cell junction, desmosome.
	S100A9	Protein S100-A9	+	+	-0.778234	-3.41413	28.516	28.0124	P06702	P06702	Secreted. Cytoplasm. Cytoplasm, cytoskeleton. Cell membrane; Peripheral membrane protein.
	SERPINB12	Serpin B12	+	+	-3.84846	-3.44337	28.0423	29.1247	Q96P63;Q96P63-2	Q96P63;Q96P63-2	Cytoplasm.
	GSDMA	Gasdermin-A	+	+	-2.95467	-3.46312	27.2524	27.7646	J3KRG2;Q96QA5	J3KRG2;Q96QA5
	CTSD	Cathepsin D;Cathepsin D light chain;Cathepsin D heavy chain	+	+	-2.94608	-3.48871	25.1901	24.9717	A0A1B0GW44;A0A1B0GV23;A0A1B0GVD5;A0A1B0GWE8;P07339;H7C1V0;H7C469;A0A1B0GVP3;A0A1B0GU92;A0A1B0GU03;A0A1B0GVF1;F8W787;F8WD96;C9JH19	A0A1B0GW44;A0A1B0GV23;A0A1B0GVD5;A0A1B0GWE8;P07339;H7C1V0;H7C469;A0A1B0GVP3;A0A1B0GU92;A0A1B0GU03
	IGKC	Ig kappa chain C region	+	+	-1.17586	-3.86218	25.736	26.563	P01834;A0A075B6H6	P01834;A0A075B6H6	Secreted. Cell membrane.
	MYO10	Unconventional myosin-X	+	+	-5.0805	-3.92211	27.7932	30.8524	A0A0A0MQX1;Q9HD67;E9PEW5;Q9HD67-3;D6RGD1	A0A0A0MQX1;Q9HD67;E9PEW5;Q9HD67-3
	SEMG2	Semenogelin-2	+	+	-1.31294	-4.34846	26.1472	28.1749	Q02383	Q02383	Secreted.
	FABP5	Fatty acid-binding protein, epidermal	+	+	-2.35638	-4.54719	26.511	25.1214	Q01469;I6L8B7	Q01469;I6L8B7	Cytoplasm.
	KPRP	Keratinocyte proline-rich protein	+	+	-3.04943	-4.55283	25.7682	28.1533	Q5T749	Q5T749	Cytoplasm.
	SEMG1	Semenogelin-1;Alpha-inhibin-92;Alpha-inhibin-31;Seminal basic protein	+	+	-3.64969	-4.63175	29.8057	29.8423	P04279;P04279-2	P04279;P04279-2	Secreted.
	DCD	Dermcidin;Survival-promoting peptide;DCD-1	+	+	-4.35373	-4.6638	30.2613	30.6423	P81605;P81605-2	P81605;P81605-2	Secreted.
	S100A8	Protein S100-A8;Protein S100-A8, N-terminally processed	+	+	-1.07269	-4.80096	26.2945	27.8547	P05109	P05109	Secreted. Cytoplasm. Cytoplasm, cytoskeleton. Cell membrane; Peripheral membrane protein.
	ARG1	Arginase-1	+	+	-3.34824	-4.86027	26.2184	28.2565	P05089;P05089-2;P05089-3	P05089;P05089-2;P05089-3	Cytoplasm. Cytoplasmic granule.
	BLMH	Bleomycin hydrolase	+	+	-4.64213	-4.9598	26.8522	27.3913	Q13867;K7ESE8;K7ES02;J3KSD8;J3KS79;K7ENH5	Q13867;K7ESE8;K7ES02;J3KSD8	Cytoplasm.
	XP32	Skin-specific protein 32	+	+	-4.68309	-5.69018	24.9379	25.6908	Q5T750	Q5T750
	MSTO1	Protein misato homolog 1	+		-2.00399	-0.144584	24.8413	27.0631	Q9BUK6-7;Q9BUK6-3;Q9BUK6-2;Q9BUK6;Q9BUK6-4;REV__P04114;Q9BUK6-5	Q9BUK6-7;Q9BUK6-3;Q9BUK6-2;Q9BUK6;Q9BUK6-4	Mitochondrion outer membrane. Cytoplasm.
	PSMB6	Proteasome subunit beta type-6	+		-1.10824	-0.323119	25.7602	25.3491	P28072;I3L3X7;A0A087X2I4	P28072	Cytoplasm. Nucleus.
	TLN1	Talin-1	+		-0.878879	-0.19484	28.6262	28.2067	Q9Y490	Q9Y490	Cell projection, ruffle membrane; Peripheral membrane protein; Cytoplasmic side. Cytoplasm, cytoskeleton. Cell surface. Cell junction, focal adhesion.
	RAP1B;RAP1A	Ras-related protein Rap-1b;Ras-related protein Rap-1A;Ras-related protein Rap-1b-like protein	+		-0.654558	-0.304933	26.4535	27.4895	F5GX62;E7ESV4;F5H7Y6;P61224-2;P61224-3;P62834;P61224;F5H4H0;F5GYH7;F5H077;F5GWU8;F5H491;F5H0B7;F5H500;F5H6R7;F5H004;A0A075B6Q0;F5GYB5;A0A0J9YXB3;A6NIZ1;F8WBC0;P61224-4;F5H823;B7ZB78;F5GZG1	F5GX62;E7ESV4;F5H7Y6;P61224-2;P61224-3;P62834;P61224;F5H4H0;F5GYH7;F5H077;F5GWU8;F5H491;F5H0B7;F5H500;F5H6R7;F5H004;A0A075B6Q0;F5GYB5;A0A0J9YXB3;A6NIZ1
	DTL	Denticleless protein homolog	+		-0.600905	-0.0366443	23.136	24.7966	F5GZ90;Q9NZJ0-2;Q9NZJ0	F5GZ90;Q9NZJ0-2;Q9NZJ0
	ADO	2-aminoethanethiol dioxygenase	+		-0.55737	-0.19248	23.2708	25.934	Q96SZ5	Q96SZ5
	ANXA2;ANXA2P2	Annexin A2;Annexin;Putative annexin A2-like protein	+		-0.334789	-0.195352	30.9475	32.1234	P07355;P07355-2;H0YN42;H0YMD0;H0YMU9;A6NMY6;H0YM50;H0YKS4;H0YN28;H0YL33;H0YNP5;H0YMM1;H0YKZ7;H0YLV6;H0YMT9;H0YKX9;H0YNA0;H0YKL9;H0YMW4;H0YN52;H0YKV8;H0YMD9;H0YNB8;H0YKN4;H0YLE2	P07355;P07355-2;H0YN42;H0YMD0;H0YMU9;A6NMY6;H0YM50;H0YKS4;H0YN28;H0YL33;H0YNP5	Secreted, extracellular space, extracellular matrix, basement membrane. Melanosome.
	PSMA3	Proteasome subunit alpha type-3	+		-0.324347	-0.047741	28.185	28.4269	P25788-2;P25788;G3V4X5;G3V3W4;G3V5N4;H0YJ03	P25788-2;P25788;G3V4X5	Cytoplasm. Nucleus.
	PSMA7	Proteasome subunit alpha type-7	+		-0.322704	-0.0617971	28.7031	29.2213	O14818;O14818-2;H0Y586;O14818-4;A0A087WYS6;Q8TAA3-2;Q8TAA3-5;Q8TAA3	O14818;O14818-2;H0Y586;O14818-4	Cytoplasm. Nucleus.
	PRPF19	Pre-mRNA-processing factor 19	+		0.333882	0.0067647	29.537	30.7783	Q9UMS4;F5GY56;F5H2I0;H0YGF3;H0YGZ5	Q9UMS4	Nucleus. Nucleus, nucleoplasm. Cytoplasm, cytoskeleton, spindle. Cytoplasm. Lipid droplet.
	EIF4E	Eukaryotic translation initiation factor 4E	+		0.339936	-0.350283	27.2956	27.6985	D6RBW1;P06730;P06730-3;P06730-2	D6RBW1;P06730;P06730-3;P06730-2
	SYNCRIP	Heterogeneous nuclear ribonucleoprotein Q	+		0.341986	0.10541	28.3018	29.6076	O60506-4;O60506-3;O60506-2;O60506;B7Z645;O60506-5;F6UXX1	O60506-4;O60506-3;O60506-2;O60506;B7Z645;O60506-5	Cytoplasm. Microsome. Endoplasmic reticulum. Nucleus.
	CACYBP	Calcyclin-binding protein	+		0.360982	0.0691523	30.0119	30.8443	Q9HB71;Q9HB71-3;B2ZWH1;Q9HB71-2	Q9HB71;Q9HB71-3	Nucleus. Cytoplasm.
	FKBP4	Peptidyl-prolyl cis-trans isomerase FKBP4;Peptidyl-prolyl cis-trans isomerase FKBP4, N-terminally processed	+		0.364124	0.181421	29.8145	31.018	Q02790;F5H1U3;H0YFG2;F5H120	Q02790	Cytoplasm, cytosol. Mitochondrion. Nucleus. Cytoplasm, cytoskeleton. Cell projection, axon.
	HNRNPL	Heterogeneous nuclear ribonucleoprotein L	+		0.365804	0.237686	28.7454	30.7529	P14866;M0QXS5;P14866-2;M0QYT0;M0R076;M0R1W6;B4DVF8;M0QYL7	P14866;M0QXS5;P14866-2;M0QYT0	Nucleus, nucleoplasm. Cytoplasm.
	FUBP1	Far upstream element-binding protein 1	+		0.383276	0.344601	29.8449	31.8425	E9PEB5;Q96AE4;Q96AE4-2;C9JSZ1;Q96I24-2	E9PEB5;Q96AE4;Q96AE4-2
	SF3B1	Splicing factor 3B subunit 1	+		0.399226	0.0350608	29.0067	30.4062	O75533;H7C341;B4DGZ4;O75533-2;F8WC19	O75533	Nucleus. Nucleus speckle.
	EIF4B	Eukaryotic translation initiation factor 4B	+		0.442864	0.156785	27.1658	28.1822	E7EX17;P23588;P23588-2;F8VX11;F8W0K0;F8VSC7;F8VP89;F8VRU1;F8VYE9	E7EX17;P23588;P23588-2
	RPL31	60S ribosomal protein L31	+		0.44615	0.0264459	27.0281	28.1943	H7C2W9;C9JU56;B7Z4E3;B7Z4C8;P62899-3;P62899;P62899-2;B8ZZK4	H7C2W9;C9JU56;B7Z4E3;B7Z4C8;P62899-3;P62899;P62899-2
	NME2;NME1-NME2;NME1;NME2P1	Nucleoside diphosphate kinase;Nucleoside diphosphate kinase B;Putative nucleoside diphosphate kinase	+		0.467488	0.226632	30.481	31.2095	J3KPD9;Q32Q12;P22392;P22392-2;F6XY72;E7ERL0;O60361;C9K028;E5RHP0	J3KPD9;Q32Q12;P22392;P22392-2;F6XY72;E7ERL0;O60361
	PPIA	Peptidyl-prolyl cis-trans isomerase;Peptidyl-prolyl cis-trans isomerase A;Peptidyl-prolyl cis-trans isomerase A, N-terminally processed	+		0.514905	-0.130129	27.2477	29.4296	F8WE65;C9J5S7;P62937;P0DN26;A0A0H2UH34;A0A0B4J2A2;A0A075B767;A0A075B759;Q9Y536;F5H284;E5RIZ5;P0DN37;P62937-2	F8WE65;C9J5S7;P62937
	CAPRIN1	Caprin-1	+		0.515712	-0.182311	26.4271	27.8854	G3V153;Q14444-2;Q14444;E9PLA9	G3V153;Q14444-2;Q14444;E9PLA9
	ACTN1	Alpha-actinin-1	+		0.531369	0.0436244	27.0672	28.2772	P12814-2;P12814;P12814-3;P12814-4;H9KV75;G3V2W4;G3V2N5;H7C5W8;H0YJ11;G3V2X9;H0YJW3;G3V5M4;G3V380	P12814-2;P12814;P12814-3;P12814-4;H9KV75	Cytoplasm, cytoskeleton. Cytoplasm, myofibril, sarcomere, Z line. Cell membrane. Cell junction. Cell projection, ruffle.
	ACTN4	Alpha-actinin-4	+		0.563646	0.00173014	29.8174	30.7644	O43707;O43707-2;F5GXS2;O43707-3;H7C144;K7EJH8;P35609-2;P35609;F6THM6;A0A087WSZ2;Q08043;G3V2E8;M0QZQ3;C9JY79;Q9H254-2;Q9H254-4;Q9H254	O43707;O43707-2	Nucleus. Cytoplasm. Cell junction.
	UBAP2L	Ubiquitin-associated protein 2-like	+		0.578697	-0.0418478	23.628	25.8757	F8W726;Q14157-4;Q14157-1;Q14157-3;Q14157;Q14157-5;Q5VU81;Q5VU80;Q5VU79;Q5VU78;Q5VU77;H0Y5H6;H7C2T8	F8W726;Q14157-4;Q14157-1;Q14157-3;Q14157;Q14157-5;Q5VU81;Q5VU80;Q5VU79;Q5VU78;Q5VU77;H0Y5H6;H7C2T8
	TUBB3	Tubulin beta-3 chain	+		0.613249	0.102591	25.9714	27.4505	A0A0B4J269;Q13509;Q13509-2;G3V2A3;G3V5W4;G3V2R8;G3V3R4;G3V2N6	A0A0B4J269;Q13509;Q13509-2
	MAPRE1	Microtubule-associated protein RP/EB family member 1	+		0.632082	0.246347	24.0882	25.6619	Q15691	Q15691	Cytoplasm, cytoskeleton. Cytoplasm, cytoskeleton, microtubule organizing center, centrosome. Golgi apparatus.
	SF3A3	Splicing factor 3A subunit 3	+		0.634593	-0.0168331	27.7569	28.3367	Q12874	Q12874	Nucleus speckle.
	EEF1D	Elongation factor 1-delta	+		0.679063	-0.164092	28.4935	29.7064	E9PK01;P29692;A0A087X1X7;E9PRY8;P29692-3;P29692-2;E9PQ49;E9PI39;E9PPR1;E9PL12;E9PL71;E9PQZ1;P29692-4;E9PMW7;E9PN91;E9PIZ1;H0YCK7;H0YE58;E9PK06;H0YE72;E9PQC9;E9PKK3;E9PK72;E9PNW6;E9PJD0	E9PK01;P29692;A0A087X1X7;E9PRY8;P29692-3;P29692-2;E9PQ49;E9PI39;E9PPR1;E9PL12;E9PL71;E9PQZ1;P29692-4;E9PMW7
	PSMA2	Proteasome subunit alpha type;Proteasome subunit alpha type-2	+		0.799833	0.0119249	23.8917	26.0528	A0A024RA52;P25787;H3BT36;C9JCK5	A0A024RA52;P25787	Cytoplasm. Nucleus.
	RPL13A;RPL13a	60S ribosomal protein L13a		+	0.0869197	0.926227	25.9973	27.6709	P40429;M0QYS1;Q8J015;Q6NVV1;M0QZU1;A0A096LPE0	P40429;M0QYS1;Q8J015	Cytoplasm.
	TAF15	TATA-binding protein-associated factor 2N		+	0.0635029	0.795185	27.36	29.7675	Q92804-2;Q92804;A0A075B7D9;A0A075B7F4;A0A075B7C1;A0A075B7E4;A0A075B7F2	Q92804-2;Q92804;A0A075B7D9	Nucleus. Cytoplasm.
	SUPT5H	Transcription elongation factor SPT5		+	0.478092	0.607579	25.988	29.3302	O00267-2;O00267	O00267-2;O00267	Nucleus.
	VCP	Transitional endoplasmic reticulum ATPase		+	0.0996318	0.588421	31.3832	33.1093	P55072;C9IZA5;C9JUP7	P55072	Cytoplasm, cytosol. Endoplasmic reticulum. Nucleus.
	TRIM28	Transcription intermediary factor 1-beta		+	0.117828	0.556895	28.6659	30.9434	Q13263;Q13263-2;M0R0K9;M0R3C0;M0R2I3	Q13263;Q13263-2	Nucleus.
	MSN	Moesin		+	0.245374	0.542506	28.1695	29.3771	P26038;V9GZ54	P26038	Cell membrane; Peripheral membrane protein; Cytoplasmic side. Cytoplasm, cytoskeleton. Apical cell membrane; Peripheral membrane protein; Cytoplasmic side. Cell projection, microvillus membrane; Peripheral membrane protein; Cytoplasmic side. Cell projection, microvillus.
	KRT18	Keratin, type I cytoskeletal 18		+	-0.0449551	-0.234941	37.1007	37.7004	P05783;F8VZY9;CON__H-INV:HIT000015463	P05783;F8VZY9	Cytoplasm, perinuclear region. Nucleus, nucleolus.
	SFN	14-3-3 protein sigma		+	-0.0685741	-0.334535	28.4533	28.8482	P31947-2;P31947	P31947-2;P31947	Cytoplasm. Nucleus. Secreted.
	DCTN4	Dynactin subunit 4		+	-0.197583	-0.370751	29.7685	29.0779	E5RI97;Q9UJW0;Q9UJW0-3	E5RI97;Q9UJW0;Q9UJW0-3
	DNAJA3	DnaJ homolog subfamily A member 3, mitochondrial		+	-0.162832	-0.540652	23.3024	24.7993	Q96EY1-2;Q96EY1;I3L1T6;Q96EY1-3	Q96EY1-2;Q96EY1;I3L1T6;Q96EY1-3	Mitochondrion matrix. Cytoplasm, cytosol. Cell junction, synapse, postsynaptic cell membrane; Peripheral membrane protein.
	EIF6	Eukaryotic translation initiation factor 6		+	-0.351755	-0.542668	26.6626	28.4017	P56537;P56537-2;B7ZBH1;A0A0U1RQV5;F8WD20;A0A0B4J1Y7;F8WDS6	P56537;P56537-2	Cytoplasm. Nucleus, nucleolus.
	GPI	Glucose-6-phosphate isomerase			0.0347792	0.764261	25.0925	28.1375	A0A0A0MTS2;P06744;P06744-2;K7EQ48;A0A0J9YXP8;A0A0J9YX90;A0A0J9YYH3;K7EPY4;K7ELR7;K7EP41;K7ENA0;CON__Q3ZBD7;K7EIL4;K7ERK8;K7ERC6;Q8N196	A0A0A0MTS2;P06744;P06744-2;K7EQ48;A0A0J9YXP8;A0A0J9YX90;A0A0J9YYH3
	LGALS3	Galectin-3;Galectin			0.0343565	0.696795	26.3112	28.5958	P17931;G3V3R6	P17931;G3V3R6	Cytoplasm. Nucleus. Secreted.
	NUP210	Nuclear pore membrane glycoprotein 210			0.168514	0.586116	23.5844	26.4533	Q8TEM1;Q8TEM1-2	Q8TEM1;Q8TEM1-2	Nucleus, nuclear pore complex. Nucleus membrane; Single-pass type I membrane protein. Endoplasmic reticulum membrane; Single-pass type I membrane protein.
	RPS9	40S ribosomal protein S9			0.090447	0.529571	26.1666	28.1478	A0A024R4M0;P46781;B5MCT8;C9JM19;F2Z3C0;A8MXK4	A0A024R4M0;P46781;B5MCT8;C9JM19
	KMT2C	Histone-lysine N-methyltransferase 2C			0.174023	0.509645	26.091	26.4668	Q8NEZ4-2;Q8NEZ4;Q8NEZ4-3;H0Y765;H7BY37	Q8NEZ4-2;Q8NEZ4;Q8NEZ4-3;H0Y765;H7BY37	Nucleus.
	KATNAL2	Katanin p60 ATPase-containing subunit A-like 2			0.0632269	0.50853	27.185	28.9789	K7EM02;K7EIJ8;Q8IYT4-2;Q8IYT4	K7EM02;K7EIJ8;Q8IYT4-2;Q8IYT4
	CTTN	Src substrate cortactin			0.0467006	0.505485	25.457	28.4633	Q14247;Q14247-3;Q14247-2;H0YEV2;H0YCD9	Q14247;Q14247-3;Q14247-2	Cytoplasm, cytoskeleton. Cell projection, lamellipodium. Cell projection, ruffle. Cell projection, dendrite. Cell projection. Cell membrane; Peripheral membrane protein; Cytoplasmic side. Cell projection, podosome. Cell junction. Cell junction, focal adhesion. Membrane, clathrin-coated pit. Cell projection, dendritic spine. Cytoplasm, cell cortex.
	ADNP	Activity-dependent neuroprotector homeobox protein			0.106884	0.501617	23.468	26.0248	Q9H2P0	Q9H2P0	Nucleus.
	COPS3	COP9 signalosome complex subunit 3			0.178746	0.496922	24.2899	26.847	H7C3P9;Q9UNS2-2;Q9UNS2;C9JLV5;J3QKR0;K7ES36;J3KTQ1	H7C3P9;Q9UNS2-2;Q9UNS2;C9JLV5
	NRD1	Nardilysin			0.47747	0.49057	23.896	26.657	G3V1R5;B1AKJ5;O43847;O43847-2;F5H7V1;H0Y5G9	G3V1R5;B1AKJ5;O43847;O43847-2;F5H7V1;H0Y5G9
	ARHGDIA	Rho GDP-dissociation inhibitor 1			0.0398403	0.489029	25.6269	27.5669	J3KTF8;J3QQX2;P52565;J3KRY1;P52565-2;J3KRE2;J3KS60	J3KTF8;J3QQX2;P52565;J3KRY1;P52565-2;J3KRE2;J3KS60
	PDIA3				0.14274	0.485942	25.9035	26.2627	H7BZJ3	H7BZJ3
	CSRP1	Cysteine and glycine-rich protein 1			0.188654	0.482642	27.3319	28.7151	P21291;E9PND2;E9PP21;E9PS42	P21291;E9PND2;E9PP21;E9PS42	Nucleus.
	NAE1	NEDD8-activating enzyme E1 regulatory subunit			0.415867	0.479334	23.7839	24.1319	Q13564-3;Q13564-2;Q13564;Q13564-4	Q13564-3;Q13564-2;Q13564;Q13564-4	Cell membrane.
	TXNRD1	Thioredoxin reductase 1, cytoplasmic			0.349139	0.463727	26.2418	27.3274	E2QRB9;E9PIR7;F8W809;A0A087WSW9;A0A182DWI3;A0A087WSY9;Q16881-7;Q16881-5;Q16881-2;Q16881-4;Q16881-3;Q16881-6;Q16881;E9PKD3	E2QRB9;E9PIR7;F8W809;A0A087WSW9;A0A182DWI3;A0A087WSY9;Q16881-7;Q16881-5;Q16881-2;Q16881-4;Q16881-3;Q16881-6;Q16881
	CAP1	Adenylyl cyclase-associated protein 1;Adenylyl cyclase-associated protein			0.287827	0.462681	24.4543	25.9494	Q01518-2;Q01518;Q5T0R7;Q5T0R6;Q5T0R5;Q5T0R4;Q5T0R3;Q5T0R2;Q5T0R1;Q5T0R9;Q5T0R8;Q5T0S3	Q01518-2;Q01518;Q5T0R7;Q5T0R6;Q5T0R5;Q5T0R4;Q5T0R3;Q5T0R2;Q5T0R1;Q5T0R9	Cell membrane; Peripheral membrane protein.
	KHDRBS1	KH domain-containing, RNA-binding, signal transduction-associated protein 1			0.147958	0.458592	27.7983	30.2	Q07666-2;Q07666;Q07666-3;Q5VWX1	Q07666-2;Q07666	Nucleus. Membrane.
	FKBP10	Peptidyl-prolyl cis-trans isomerase FKBP10			0.0848807	0.457752	23.8203	24.1005	Q96AY3	Q96AY3	Endoplasmic reticulum lumen.
	DUT	Deoxyuridine 5-triphosphate nucleotidohydrolase, mitochondrial			0.143785	0.456911	25.8618	28.2535	H0YNW5;P33316-2;P33316;A0A0C4DGL3;H0YKC5;H0YMM5;H0YNJ9;H0YKI0;H0YMP1	H0YNW5;P33316-2;P33316;A0A0C4DGL3;H0YKC5;H0YMM5;H0YNJ9;H0YKI0
	RNMT	mRNA cap guanine-N7 methyltransferase			0.369383	0.445091	23.7781	27.1315	K7EP06;O43148;O43148-2;K7ERH6	K7EP06;O43148;O43148-2
	HTATSF1	HIV Tat-specific factor 1			0.219215	0.435842	25.3183	27.1889	O43719;Q5H919;Q5H918	O43719	Nucleus.
	SAFB	Scaffold attachment factor B1			0.0807941	0.417812	24.6213	27.6195	Q15424-2;Q15424;Q15424-4;Q15424-3	Q15424-2;Q15424;Q15424-4;Q15424-3	Nucleus.
	HSPA4	Heat shock 70 kDa protein 4			0.209141	0.409255	26.5298	29.4964	P34932;A0A087WYC1;A0A087WTS8;P34932-2	P34932;A0A087WYC1;A0A087WTS8	Cytoplasm.
	NACA	Nascent polypeptide-associated complex subunit alpha;Nascent polypeptide-associated complex subunit alpha, muscle-specific form			0.0398403	0.40414	26.0228	27.4668	F8VZJ2;F8W0W4;H0YHX9;Q13765;E9PAV3-2;E9PAV3;F8W1N5;F8VNW4;F8VZ58;Q9BZK3	F8VZJ2;F8W0W4;H0YHX9;Q13765;E9PAV3-2;E9PAV3;F8W1N5;F8VNW4
	TAGLN2	Transgelin-2			0.0518593	0.403377	27.8822	29.2598	P37802;P37802-2;X6RJP6;C9J5W6;Q9UI15	P37802;P37802-2;X6RJP6
	SUPT6H	Transcription elongation factor SPT6			0.152768	0.38648	25.4616	28.5818	Q7KZ85;Q7KZ85-2;Q7KZ85-3	Q7KZ85	Nucleus.
	TMED7-TICAM2;TMED7	Transmembrane emp24 domain-containing protein 7			0.205142	0.380951	25.6047	26.169	A0A0A6YYA0;Q86XR7-2;Q9Y3B3-2;Q9Y3B3	A0A0A6YYA0;Q86XR7-2;Q9Y3B3-2;Q9Y3B3	Membrane; Single-pass type I membrane protein.
	TKT	Transketolase			0.223299	0.376624	32.5453	33.436	P29401;P29401-2;A0A0B4J1R6;E9PFF2;F8W888;F8WAX4	P29401;P29401-2;A0A0B4J1R6
	TTN	Titin			0.121281	0.359859	26.7529	27.9179	A0A0A0MTS7;Q8WZ42-13;Q8WZ42-12;Q8WZ42-5;Q8WZ42-11;Q8WZ42-4;Q8WZ42-7;Q8WZ42-2;Q8WZ42;Q8WZ42-8;A0A0A0MRA3;Q8WZ42-3;Q8WZ42-10;Q8WZ42-9;A0A1B0GXE3;Q8WZ42-6	A0A0A0MTS7;Q8WZ42-13;Q8WZ42-12;Q8WZ42-5;Q8WZ42-11;Q8WZ42-4;Q8WZ42-7;Q8WZ42-2;Q8WZ42;Q8WZ42-8
	TBCB	Tubulin-folding cofactor B			0.0388575	0.351063	22.7373	25.0977	K7EP07;K7EK42;Q99426-2;Q99426;K7EL99	K7EP07;K7EK42;Q99426-2;Q99426
	PDLIM1	PDZ and LIM domain protein 1			0.283448	0.35095	22.7255	24.8191	O00151	O00151	Cytoplasm. Cytoplasm, cytoskeleton. Cytoplasm, myofibril, sarcomere, Z line.
	SUMO3;SUMO2;SUMO4	Small ubiquitin-related modifier 2;Small ubiquitin-related modifier 4;Small ubiquitin-related modifier 3			0.264236	0.348572	23.8227	26.8519	A8MUA9;A8MU27;P61956-2;Q6EEV6;P61956;P55854;P55854-2	A8MUA9;A8MU27;P61956-2;Q6EEV6;P61956;P55854;P55854-2
	USP7	Ubiquitin carboxyl-terminal hydrolase;Ubiquitin carboxyl-terminal hydrolase 7			0.179129	0.348346	26.1225	26.9874	H3BND8;Q93009-3;Q93009;F5H2X1	H3BND8;Q93009-3;Q93009
	HDAC2	Histone deacetylase 2			0.0465609	0.345623	27.4661	29.1855	Q92769;Q92769-3;E5RFP9;E5RFI6;E5RJ04;E5RGV4;E5RHE7;E5RH52;E5RG37;H3BM24;E5RK19	Q92769;Q92769-3	Nucleus. Cytoplasm.
	RBMX;RBMXL1	RNA-binding motif protein, X chromosome;RNA-binding motif protein, X chromosome, N-terminally processed;RNA binding motif protein, X-linked-like-1			0.35095	0.342896	24.5413	27.1348	P38159;H0Y6E7;H3BT71;P38159-2;Q96E39;H3BR27;P38159-3;A0A1B0GUK8;H3BUY5;O75526;H3BNC1;Q8N7X1	P38159;H0Y6E7;H3BT71;P38159-2;Q96E39;H3BR27;P38159-3	Nucleus.
	LMO7	LIM domain only protein 7			0.153676	0.3421	25.512	26.7537	E9PMS6;A0A0A0MTE2;E9PMT2;F8WD26;J3KP06;Q8WWI1-3;Q8WWI1-5;Q8WWI1-4;Q8WWI1-2;Q8WWI1;E9PMP7;H0Y424;H0YDG6	E9PMS6;A0A0A0MTE2;E9PMT2;F8WD26;J3KP06;Q8WWI1-3;Q8WWI1-5;Q8WWI1-4;Q8WWI1-2;Q8WWI1;E9PMP7;H0Y424
	STIP1	Stress-induced-phosphoprotein 1			0.269871	0.32964	26.3319	28.5371	P31948;P31948-2;P31948-3;F5H783;H0YGI8;F5GXD8	P31948;P31948-2;P31948-3	Cytoplasm. Nucleus.
	RPS5	40S ribosomal protein S5;40S ribosomal protein S5, N-terminally processed			0.182565	0.328147	27.0585	28.7751	M0R0F0;M0R0R2;P46782;M0QZN2	M0R0F0;M0R0R2;P46782;M0QZN2
	RPL10	60S ribosomal protein L10			0.0820213	0.326883	27.255	28.1961	X1WI28;P27635;F8W7C6;A0A087WV22;H7C123;H7C2C5;B8A6G2;A6QRI9;Q96L21	X1WI28;P27635;F8W7C6;A0A087WV22;H7C123;H7C2C5
	NCL	Nucleolin			0.128294	0.326537	28.9782	30.1663	P19338;H7BY16;C9JYW2;C9JLB1;C9J1H7;C9JWL1	P19338;H7BY16	Nucleus, nucleolus. Cytoplasm.
	SUGT1	Suppressor of G2 allele of SKP1 homolog			0.0807941	0.325847	23.9796	25.6099	Q9Y2Z0-2;Q9Y2Z0	Q9Y2Z0-2;Q9Y2Z0	Cytoplasm. Nucleus.
	TUBB4A	Tubulin beta-4A chain			0.478506	0.323889	25.7622	27.6982	P04350;M0R278;M0QYM7;M0R042;M0R1I1	P04350	Cytoplasm, cytoskeleton.
	GAPVD1	GTPase-activating protein and VPS9 domain-containing protein 1			0.0968015	0.322159	25.1371	26.3789	B0QZ65;B4DGD8;C9IZ08;F8W9S7;Q14C86-3;Q14C86-4;Q14C86-5;Q14C86-2;Q14C86;Q14C86-6;A0A0A0MQV8;H0Y4E7;H0Y7I9;C9IZX9	B0QZ65;B4DGD8;C9IZ08;F8W9S7;Q14C86-3;Q14C86-4;Q14C86-5;Q14C86-2;Q14C86;Q14C86-6;A0A0A0MQV8;H0Y4E7;H0Y7I9
	SKP2	S-phase kinase-associated protein 2			0.00302647	0.32112	28.3947	24.2394	Q13309-2;A0A0A0MTL5;Q13309;D6R9R7;H0Y9I9;D6RF40;D6RAG5	Q13309-2;A0A0A0MTL5;Q13309;D6R9R7	Cytoplasm. Nucleus.
	RPL6	60S ribosomal protein L6			0.296193	0.319271	23.1883	26.5425	Q02878;F8VZ45;U3KQR5;F8VR69;F8VZA3;F8VWR1;F8VU16	Q02878;F8VZ45;U3KQR5	Cytoplasm, cytosol. Cytoplasm. Rough endoplasmic reticulum.
	HUWE1	E3 ubiquitin-protein ligase HUWE1			0.0404014	0.318461	27.4054	27.7808	Q7Z6Z7-2;Q7Z6Z7-3;Q7Z6Z7;H0Y659	Q7Z6Z7-2;Q7Z6Z7-3;Q7Z6Z7	Cytoplasm. Nucleus.
	ERP44	Endoplasmic reticulum resident protein 44			0.366476	0.306146	24.424	27.3584	Q9BS26	Q9BS26	Endoplasmic reticulum lumen.
	MAD2L1	Mitotic spindle assembly checkpoint protein MAD2A			0.245617	0.302758	24.9704	26.1407	Q13257;Q13257-2	Q13257	Nucleus. Chromosome, centromere, kinetochore. Cytoplasm. Cytoplasm, cytoskeleton, spindle pole.
	TTC37	Tetratricopeptide repeat protein 37			0.121015	0.299362	25.3636	25.6433	Q6PGP7;D6RCE2	Q6PGP7	Cytoplasm. Nucleus.
	RANBP1	Ran-specific GTPase-activating protein			0.175045	0.298893	25.0683	25.4169	F6WQW2;P43487-2;P43487;C9JXG8;C9JJ34;C9JDM3;C9JGV6	F6WQW2;P43487-2;P43487;C9JXG8;C9JJ34;C9JDM3;C9JGV6
	HDGF	Hepatoma-derived growth factor			0.204767	0.298541	25.5601	29.4134	P51858;P51858-2;P51858-3;H3BPQ6;M0R0J3;A0A024R216;Q9Y3E1;O75475-3;O75475-2;Q7Z4V5-2;Q7Z4V5;Q7Z4V5-4;Q7Z4V5-3	P51858;P51858-2;P51858-3	Cytoplasm. Nucleus.
	EIF4G1	Eukaryotic translation initiation factor 4 gamma 1			0.290307	0.297133	26.9559	28.8902	E7EX73;E9PGM1;E7EUU4;Q04637-7;Q04637-8;Q04637-6;Q04637-5;Q04637-4;Q04637-3;Q04637;Q04637-9;C9JF13;C9J6B6;C9J2Z7;C9K073;H7C0V6;H7C044;REV__Q8NEG2-2;REV__F5H7J8;REV__Q8NEG2;REV__C9JQZ6;REV__J3KQX6;A0A0A0MSA7;A0A0U1RQK7;O43432-4;O43432;O43432-3	E7EX73;E9PGM1;E7EUU4;Q04637-7;Q04637-8;Q04637-6;Q04637-5;Q04637-4;Q04637-3;Q04637;Q04637-9
	COASY	Bifunctional coenzyme A synthase;Phosphopantetheine adenylyltransferase;Dephospho-CoA kinase			0.00590291	0.29337	23.2666	22.6392	K7EP09;K7EPT0;K7ESK6;K7ES73;K7EN91;Q13057;Q13057-2	K7EP09;K7EPT0;K7ESK6;K7ES73;K7EN91;Q13057;Q13057-2
	RPL15	60S ribosomal protein L15;Ribosomal protein L15			0.134878	0.292075	24.9612	27.7338	P61313;E7EX53;E7EQV9;P61313-2;E7ENU7;E7ERA2	P61313;E7EX53;E7EQV9;P61313-2;E7ENU7	Membrane; Lipid-anchor.
	LDHA	L-lactate dehydrogenase A chain			0.215989	0.290307	31.5824	32.4685	P00338;P00338-3;P00338-4;P00338-5;P00338-2;F5GYU2;F5GXY2;F5GXH2;F5H5J4;F5H6W8;F5GZQ4;F5H8H6;F5GXC7;F5GWW2;F5GXU1	P00338;P00338-3;P00338-4;P00338-5;P00338-2;F5GYU2;F5GXY2;F5GXH2	Cytoplasm.
	LIMA1	LIM domain and actin-binding protein 1			0.259785	0.288181	25.4635	27.46	Q9UHB6;F8VS07;F8VQE1;Q9UHB6-3;Q9UHB6-2;Q9UHB6-4;Q9UHB6-5;F8VRN8;F8VVQ7;F8VTU2	Q9UHB6;F8VS07;F8VQE1;Q9UHB6-3;Q9UHB6-2;Q9UHB6-4;Q9UHB6-5;F8VRN8	Cytoplasm. Cell junction, focal adhesion. Cytoplasm, cytoskeleton.
	AK2	Adenylate kinase 2, mitochondrial;Adenylate kinase 2, mitochondrial;Adenylate kinase 2, mitochondrial, N-terminally processed			0.319734	0.286881	24.5111	25.8092	F8VY04;F8W1A4;P54819-5;P54819-2;P54819;G3V213;F8VZG5;P54819-6;P54819-3;F8VPP1;P54819-4	F8VY04;F8W1A4;P54819-5;P54819-2;P54819;G3V213;F8VZG5;P54819-6;P54819-3
	Nbla03646;DHCR24	Delta(24)-sterol reductase			0.0213375	0.286526	26.6544	27.3139	Q3LIE7;Q15392-2;Q15392;H7C4B7	Q3LIE7;Q15392-2;Q15392
	KHSRP	Far upstream element-binding protein 2			0.0966667	0.283922	30.0723	32.4365	A0A087WTP3;Q92945;M0R0I5;M0QYH3;M0QXW7;M0QYG1;M0R0C6;M0R3J3;M0R251;M0R263	A0A087WTP3;Q92945;M0R0I5
	ACADM	Medium-chain specific acyl-CoA dehydrogenase, mitochondrial			0.168514	0.28155	25.0449	24.4931	B7Z9I1;Q5T4U5;P11310;P11310-2;H0YDT5	B7Z9I1;Q5T4U5;P11310;P11310-2
	PDS5A	Sister chromatid cohesion protein PDS5 homolog A			0.27035	0.280956	23.9077	24.9657	Q29RF7;H0Y9L6;Q29RF7-3	Q29RF7	Nucleus.
	RPS10;RPS10-NUDT3;RPS10P5	40S ribosomal protein S10;Putative 40S ribosomal protein S10-like			0.311968	0.274888	26.0284	28.6088	P46783;F6U211;S4R435;Q9NQ39	P46783;F6U211;S4R435;Q9NQ39	Cytoplasm. Nucleus, nucleolus.
	PARP1	Poly [ADP-ribose] polymerase 1			0.0411028	0.271306	30.4239	31.8373	P09874;Q5VX84;Q5VX85	P09874	Nucleus. Nucleus, nucleolus.
	TMED2	Transmembrane emp24 domain-containing protein 2			0.112366	0.269991	26.2709	26.8501	F5GX39;Q15363;E7EQ72	F5GX39;Q15363;E7EQ72	Membrane; Single-pass type I membrane protein.
	UBA1	Ubiquitin-like modifier-activating enzyme 1			0.254836	0.262914	28.6166	30.6528	P22314-2;P22314;Q5JRR9;Q5JRS0;Q5JRR6;Q5JRS2;Q5JRS1;Q5JRS3	P22314-2;P22314	Cytoplasm. Mitochondrion. Nucleus.; Isoform 1: Nucleus.; Isoform 2: Cytoplasm.
	PAICS	Multifunctional protein ADE2;Phosphoribosylaminoimidazole-succinocarboxamide synthase;Phosphoribosylaminoimidazole carboxylase			0.0460021	0.262794	28.307	30.8596	P22234;P22234-2;E9PBS1;D6RF62	P22234;P22234-2;E9PBS1;D6RF62
	IL18	Interleukin-18			0.220701	0.262193	24.5426	26.3123	Q14116-2;Q14116	Q14116-2;Q14116	Secreted.
	HPD	4-hydroxyphenylpyruvate dioxygenase			0.0210533	0.259785	28.9622	30.0614	P32754;A0A0B4J1R4;P32754-2	P32754;A0A0B4J1R4;P32754-2
	TMED10	Transmembrane emp24 domain-containing protein 10			0.192699	0.257373	28.0636	29.0213	P49755;G3V2K7	P49755;G3V2K7	Golgi apparatus, cis-Golgi network membrane; Single-pass type I membrane protein. Melanosome. Endoplasmic reticulum membrane; Single-pass type I membrane protein. Endoplasmic reticulum-Golgi intermediate compartment membrane; Single-pass type I membrane protein. Cytoplasmic vesicle, secretory vesicle membrane; Single-pass type I membrane protein. Cell membrane. Golgi apparatus, trans-Golgi networ…
	YWHAB	14-3-3 protein beta/alpha;14-3-3 protein beta/alpha, N-terminally processed			0.0959919	0.257131	27.514	28.3775	P31946-2;P31946;Q4VY20;Q4VY19;A0A0J9YWE8;A0A0J9YWZ2	P31946-2;P31946	Cytoplasm. Melanosome.
	HNRNPA2B1	Heterogeneous nuclear ribonucleoproteins A2/B1			0.244644	0.256407	31.4889	33.2299	P22626;P22626-2;A0A087WUI2	P22626;P22626-2;A0A087WUI2	Nucleus, nucleoplasm. Cytoplasmic granule. Secreted, exosome.
	UGGT1	UDP-glucose:glycoprotein glucosyltransferase 1			0.139469	0.255319	24.1789	25.022	Q9NYU2-2;Q9NYU2	Q9NYU2-2;Q9NYU2	Endoplasmic reticulum lumen. Endoplasmic reticulum-Golgi intermediate compartment.
	MCMBP	Mini-chromosome maintenance complex-binding protein			0.0434844	0.250476	27.7803	29.2862	Q9BTE3-2;Q9BTE3;Q9BTE3-3	Q9BTE3-2;Q9BTE3;Q9BTE3-3	Nucleus.
	RBBP7;RBBP4	Histone-binding protein RBBP7;Histone-binding protein RBBP4			0.101247	0.250476	28.8579	30.2017	E9PC52;Q16576;Q16576-2;Q09028-2;Q09028-4;H0YF10;Q5JP01;Q5JP02;H0YCT5;H0YDK2;H0YEU5;Q5JNZ6;C9JAJ9	E9PC52;Q16576;Q16576-2;Q09028-2;Q09028-4	Nucleus.
	CBX3	Chromobox protein homolog 3			0.279174	0.248292	25.9131	27.8301	Q13185;S4R2Y4;C9JMM0;B8ZZ43	Q13185;S4R2Y4	Nucleus.
	ZC3HAV1L	Zinc finger CCCH-type antiviral protein 1-like			0.110898	0.24817	23.4232	26.1379	Q96H79;Q96H79-2	Q96H79
	PPM1G	Protein phosphatase 1G			0.180657	0.24817	27.3458	28.5549	O15355	O15355	Cytoplasm. Membrane; Lipid-anchor.
	SPTLC1	Serine palmitoyltransferase 1			0.133432	0.241108	24.4339	26.1226	O15269	O15269	Endoplasmic reticulum membrane; Single-pass membrane protein.
	MATR3	Matrin-3			0.0569996	0.238787	30.8085	32.3287	A0A0R4J2E8;A8MXP9;P43243;D6REM6;D6R991;B3KM87;P43243-2;H0Y8T4;Q68E03;D6RAM9;D6RAY2;D6RBI2;D6RBK5;D6RE02;D6RIA2;D6R8Z5;D6RB45;A0A1B0GX04;D6R9F3;D6RBS2;D6RCM3;D6REK4	A0A0R4J2E8;A8MXP9;P43243;D6REM6;D6R991	Nucleus.
	HNRNPUL1	Heterogeneous nuclear ribonucleoprotein U-like protein 1			0.0919367	0.238175	25.0831	29.118	A0A0A0MRA5;B7Z4B8;Q9BUJ2-4;Q9BUJ2-2;Q9BUJ2;M0R3F1;Q9BUJ2-3;M0QYZ0;M0R203;M0QZV6;M0R0K8;M0QYI8;M0QYM5;Q9BUJ2-5	A0A0A0MRA5;B7Z4B8;Q9BUJ2-4;Q9BUJ2-2;Q9BUJ2;M0R3F1;Q9BUJ2-3;M0QYZ0
	TPM3;DKFZp686J1372	Tropomyosin alpha-3 chain			0.172872	0.237931	26.0741	28.5896	P06753-5;P06753-2;A0A087WWU8;Q5HYB6;P06753-4;P06753-3;P06753-6;D6R904;Q5VU61;J3KN67;P06753;K7EP68;K7ERG3;K7ENT6;P67936;P67936-2;D6RFM2;H0YL80;H0YKX5;H0YKP3;H0YNC7;F5H7S3;H7BYY1;H0YK48;H0YL52;B7Z596;Q5TCU3;CON__Q3SX28;Q5TCU8;Q6ZN40;P06753-7;P09493-2;P09493-5;P07951-3;P09493-9;P09493-8;P09493-7;P09493-6;P09493-4;P09493-3;P09493-10;P09493;P07951-2;P07951;K7EPV9;K7EMU5	P06753-5;P06753-2;A0A087WWU8;Q5HYB6;P06753-4;P06753-3;P06753-6;D6R904;Q5VU61;J3KN67;P06753	Cytoplasm, cytoskeleton.
	CMBL	Carboxymethylenebutenolidase homolog			0.101112	0.236462	25.0799	27.9665	Q96DG6	Q96DG6	Cytoplasm, cytosol.
	QRICH1	Glutamine-rich protein 1			0.30906	0.230449	23.0733	26.2813	Q2TAL8	Q2TAL8
	RANGAP1	Ran GTPase-activating protein 1			0.236707	0.229834	26.7991	28.3624	P46060;H0Y4Q3;B0QYT5;B0QYT4	P46060;H0Y4Q3	Cytoplasm. Nucleus, nucleoplasm. Nucleus envelope. Chromosome, centromere, kinetochore. Cytoplasm, cytoskeleton, spindle.
	YWHAG	14-3-3 protein gamma;14-3-3 protein gamma, N-terminally processed			0.154194	0.228357	27.5511	29.0931	P61981	P61981	Cytoplasm.
	RANBP2	E3 SUMO-protein ligase RanBP2			0.000144286	0.225275	26.4155	28.5356	P49792;J3KQ37;Q99666;O14715;F8VYC4;P0DJD0;P0DJD1;F8W705;Q99666-2;F8WBP7;H0YBN8;C9J1W9;C9JF75;C9J6W1;H7BZ48;Q7Z3J3-2	P49792	Nucleus. Nucleus membrane. Nucleus, nuclear pore complex. Nucleus envelope.
	DYNC1I2	Cytoplasmic dynein 1 intermediate chain 2			0.187641	0.224534	23.7747	25.2712	Q13409-6;Q13409-3;Q13409-7;Q13409-2;Q13409-5;Q13409;E7EQL5	Q13409-6;Q13409-3;Q13409-7;Q13409-2;Q13409-5;Q13409	Cytoplasm, cytoskeleton.
	NUDT21	Cleavage and polyadenylation specificity factor subunit 5			0.261832	0.223052	27.0255	29.4891	O43809;H3BND3;H3BV41	O43809;H3BND3	Nucleus.
	LRPPRC	Leucine-rich PPR motif-containing protein, mitochondrial			0.143132	0.220206	29.8361	30.6655	P42704;B8ZZ38;A0A0C4DG06;C9JCA9;A0A0C4DG51;Q9NP80-3;Q9NP80-2;Q9NP80	P42704	Mitochondrion. Nucleus, nucleoplasm. Nucleus inner membrane. Nucleus outer membrane.
	HNRNPK	Heterogeneous nuclear ribonucleoprotein K			0.0966667	0.218595	32.5293	33.5808	P61978-3;P61978;P61978-2;Q5T6W2;S4R457;S4R359	P61978-3;P61978;P61978-2;Q5T6W2	Cytoplasm. Nucleus, nucleoplasm. Cell projection, podosome.
	PRDX1	Peroxiredoxin-1			0.272262	0.218595	32.3978	33.3943	Q06830;A0A0A0MSI0;A0A0A0MRQ5	Q06830;A0A0A0MSI0	Cytoplasm. Melanosome.
	RAB6A;RAB6B	Ras-related protein Rab-6A;Ras-related protein Rab-6B			0.0190613	0.218347	28.163	29.0097	P20340-2;P20340;P20340-4;Q9NRW1;J3KR73;Q9NRW1-2;C9JU14;F5GX61;P20340-3;C9JB90;F5H3K7;Q53S08;C9J0I2;Q9H0N0	P20340-2;P20340;P20340-4;Q9NRW1;J3KR73;Q9NRW1-2	Golgi apparatus membrane; Lipid-anchor.
	RPS8	40S ribosomal protein S8			0.015212	0.217975	27.6686	29.1685	Q5JR95;P62241	Q5JR95;P62241
	LMAN1	Protein ERGIC-53			0.263395	0.217975	30.291	26.5586	P49257	P49257	Endoplasmic reticulum-Golgi intermediate compartment membrane; Single-pass type I membrane protein. Golgi apparatus membrane; Single-pass membrane protein. Endoplasmic reticulum membrane; Single-pass type I membrane protein.
	CUL1	Cullin-1			0.0568609	0.217107	25.2356	27.7612	A0A0C4DGX4;Q13616	A0A0C4DGX4;Q13616
	YWHAZ	14-3-3 protein zeta/delta			0.162984	0.216238	29.3343	30.245	P63104;E7EX29;B0AZS6;P63104-2;B7Z2E6;H0YB80;E7ESK7;E5RIR4;E9PD24;E7EVZ2;E5RGE1	P63104;E7EX29;B0AZS6;P63104-2;B7Z2E6;H0YB80	Cytoplasm. Melanosome.
	HAT1	Histone acetyltransferase type B catalytic subunit			0.0207689	0.214871	22.3425	28.407	O14929;O14929-2;F8W9G7;F8WEW1	O14929;O14929-2	Isoform A: Nucleus matrix.; Isoform B: Cytoplasm. Nucleus. Nucleus matrix. Nucleus, nucleoplasm.
	CBR1	Carbonyl reductase [NADPH] 1			0.0687396	0.214622	26.5659	27.682	P16152;E9PQ63;A8MTM1;P16152-2	P16152;E9PQ63;A8MTM1;P16152-2	Cytoplasm.
	LDHB	L-lactate dehydrogenase B chain;L-lactate dehydrogenase			0.140124	0.214622	32.1567	32.7291	P07195;A8MW50;C9J7H8;F5H793;F5H5G7;F5H155;A0A087WUM2;G3XAP5;F5H245;Q6ZMR3;P07864	P07195;A8MW50;C9J7H8	Cytoplasm.
	ACTL8	Actin-like protein 8			0.0140695	0.213876	28.1908	29.2427	Q9H568	Q9H568	Cytoplasm, cytoskeleton.
	RBM4;RBM4B	RNA-binding protein 4;RNA-binding protein 4B			0.327572	0.211635	24.4535	29.3579	Q9BWF3;E9PB51;Q9BWF3-4;D6R9K7;J3QRR5;Q9BWF3-3;Q9BWF3-2;Q9BQ04;E9PLB0;E9PM61;U3KQD5	Q9BWF3;E9PB51;Q9BWF3-4;D6R9K7;J3QRR5;Q9BWF3-3;Q9BWF3-2;Q9BQ04;E9PLB0;E9PM61;U3KQD5	Nucleus. Nucleus, nucleolus. Nucleus speckle. Cytoplasm. Cytoplasmic granule.
	HLTF	Helicase-like transcription factor			0.193961	0.210389	23.9252	25.294	A0A0C4DGA6;Q14527-2;Q14527;H7C5K0	A0A0C4DGA6;Q14527-2;Q14527
	SRP68	Signal recognition particle subunit SRP68			0.183963	0.21014	25.4077	27.8965	Q9UHB9-4;Q9UHB9-2;Q9UHB9;Q9UHB9-3;K7EN53;K7EQC2	Q9UHB9-4;Q9UHB9-2;Q9UHB9;Q9UHB9-3	Cytoplasm. Nucleus, nucleolus.
	TMED9	Transmembrane emp24 domain-containing protein 9			0.146916	0.208268	27.0145	27.7794	Q9BVK6;Q7Z7H5-3	Q9BVK6	Endoplasmic reticulum membrane; Single-pass type I membrane protein. Golgi apparatus, cis-Golgi network membrane; Single-pass type I membrane protein. Endoplasmic reticulum-Golgi intermediate compartment membrane; Single-pass type I membrane protein. Golgi apparatus, trans-Golgi network membrane; Single-pass type I membrane protein.
	CSE1L	Exportin-2			0.0473989	0.207018	30.7785	31.9914	P55060-3;P55060;P55060-4;P55060-2	P55060-3;P55060;P55060-4	Cytoplasm. Nucleus.
	WARS	Tryptophan--tRNA ligase, cytoplasmic;T1-TrpRS;T2-TrpRS			0.234746	0.206518	25.0858	25.8505	P23381-2;P23381;H0YJP3;G3V3H8;G3V3Y5	P23381-2;P23381	Cytoplasm.
	HNRNPAB	Heterogeneous nuclear ribonucleoprotein A/B			0.278223	0.206393	25.5054	28.7727	Q99729-3;D6R9P3;D6RD18;D6RBZ0;Q99729-4;Q99729-2;Q99729	Q99729-3;D6R9P3;D6RD18;D6RBZ0;Q99729-4;Q99729-2;Q99729	Nucleus. Cytoplasm.
	HNRNPA1;HNRNPA1L2	Heterogeneous nuclear ribonucleoprotein A1;Heterogeneous nuclear ribonucleoprotein A1, N-terminally processed;Heterogeneous nuclear ribonucleoprotein A1-like 2			0.269512	0.205267	30.8594	32.5449	F8W6I7;P09651-2;P09651;P09651-3;F8VZ49;F8VTQ5;H0YH80;Q32P51;F8W646;F8VYN5	F8W6I7;P09651-2;P09651;P09651-3;F8VZ49;F8VTQ5;H0YH80;Q32P51
	PLS3	Plastin-3			0.244887	0.204141	28.1463	29.2608	A0A0A0MSQ0;P13797-3;P13797-2;P13797;H7C4N2;P13796;U3KQI3;Q5TBN3;Q14651;C9JAM8	A0A0A0MSQ0;P13797-3;P13797-2;P13797
	TXNDC5	Thioredoxin domain-containing protein 5			0.0289935	0.202888	24.9193	27.6471	Q8NBS9-2;Q8NBS9	Q8NBS9-2;Q8NBS9	Endoplasmic reticulum lumen.
	AAAS	Aladin			0.258097	0.201383	24.3813	26.6919	Q9NRG9;H3BU82;F8VZ44;Q9NRG9-2;F8VUB6	Q9NRG9;H3BU82;F8VZ44;Q9NRG9-2	Nucleus, nuclear pore complex.
	ATP2B1	Plasma membrane calcium-transporting ATPase 1;Calcium-transporting ATPase			0.173895	0.19862	26.6657	27.6572	P20020-5;P20020-2;P20020-6;P20020-3;P20020-4;P20020;E7ERY9;Q16720-8;Q16720-7;Q16720-6;Q16720-3;Q16720-5;Q16720-2;Q16720-4;Q16720;H0YHH6;A0A0U1RQU3;H0Y7S3;Q01814-4;Q01814-7;Q01814-3;Q01814-6;Q01814-2;Q01814-8;Q01814-5;Q01814	P20020-5;P20020-2;P20020-6;P20020-3;P20020-4;P20020;E7ERY9	Cell membrane; Multi-pass membrane protein.
	KPNB1	Importin subunit beta-1			0.0169242	0.198368	28.7983	29.9592	Q14974;J3KTM9;Q14974-2;J3QR48;J3QKQ5;J3KS06;J3QRG4	Q14974;J3KTM9;Q14974-2	Cytoplasm. Nucleus envelope.
	DYNC1H1	Cytoplasmic dynein 1 heavy chain 1			0.042084	0.197614	30.0242	31.4975	Q14204;H0YJ21	Q14204	Cytoplasm, cytoskeleton.
	PTBP1	Polypyrimidine tract-binding protein 1			0.231064	0.197236	29.447	31.5779	P26599;P26599-2;P26599-3;A6NLN1;A0A0U1RRM4;A0A0D9SF20;K7EK45;A0A087WU68;K7EKJ7;A0A087WUW5;K7ES59;K7ELW5	P26599;P26599-2;P26599-3;A6NLN1;A0A0U1RRM4	Nucleus.
	HLA-C;HLA-B	HLA class I histocompatibility antigen, Cw-12 alpha chain;HLA class I histocompatibility antigen, Cw-14 alpha chain;HLA class I histocompatibility antigen, Cw-6 alpha chain;HLA class I histocompatibility antigen, Cw-15 alpha chain;HLA class I histocompatibility antigen, Cw-4 alpha chain;HLA class I histocompatibility antigen, Cw-7 alpha chain;HLA class I histocompatibility antigen, Cw-16 alpha ch…			0.181039	0.195096	25.773	28.2733	P30508;A0A140T937;A0A140T962;A0A140T9J9;A0A140T912;A0A140T9B3;A0A140T930;P30510;Q29963;A0A140T9M5;O19617;A0A140T921;A2AEA2;A0A140T9H5;A0A140T9U8;Q07000;P30504;P10321;A0A140TA05;A0A140T9L3;A0A140T9E1;A0A140T942;Q29960-2;Q29960;Q29865;P30501;Q29940;P30493;P30492;P30685;P30491;P10319;P30505;P30499;Q95604;A0A140TA13;A0A140TA21;A0A140T953;A0A140T9D4;A0A140T9W2;A0A0G2JIF0;A0A140T9U0;A0A0G2JH50;A0A140T9…	P30508;A0A140T937;A0A140T962;A0A140T9J9;A0A140T912;A0A140T9B3;A0A140T930;P30510;Q29963;A0A140T9M5;O19617;A0A140T921;A2AEA2;A0A140T9H5;A0A140T9U8;Q07000;P30504;P10321;A0A140TA05;A0A140T9L3;A0A140T9E1;A0A140T942;Q29960-2;Q29960;Q29865;P30501;Q29940;P30493;P30492;P30685;P30491;P10319;P30505;P30499;Q95604	Membrane; Single-pass type I membrane protein.
	DDB1	DNA damage-binding protein 1			0.246591	0.193835	24.3347	28.9868	Q16531;F5GY55;Q16531-2;F5GYG8;F5GWI0;F5GZY8;F5H2L3	Q16531;F5GY55	Cytoplasm. Nucleus.
	VPS29	Vacuolar protein sorting-associated protein 29			0.0515809	0.193709	25.3588	26.9627	F8VXU5;Q9UBQ0;Q9UBQ0-2	F8VXU5;Q9UBQ0;Q9UBQ0-2
	USP5	Ubiquitin carboxyl-terminal hydrolase 5			0.171207	0.193456	25.021	27.3414	P45974-2;P45974;H7C5J3;Q92995-2;Q92995	P45974-2;P45974
	RECQL	ATP-dependent DNA helicase Q1			0.0765591	0.193078	29.6883	31.1628	P46063;F8WA66;F8WD97;F5H2L2;F5H4P4;F5H3W0	P46063	Nucleus.
	GEMIN5	Gem-associated protein 5			0.0237521	0.192447	26.0858	26.9855	Q8TEQ6	Q8TEQ6	Nucleus, nucleoplasm. Nucleus, gem. Cytoplasm.
	CORO1C	Coronin;Coronin-1C			0.0761487	0.192068	24.4833	26.7617	B4E3S0;Q9ULV4;Q9ULV4-2;Q9ULV4-3;H0YHL7;F8VV53;F8W1H8;F8VUX3;F8VSA4;F8VRE9;F8VTT6;F8VVB7	B4E3S0;Q9ULV4;Q9ULV4-2;Q9ULV4-3
	HNRNPF	Heterogeneous nuclear ribonucleoprotein F;Heterogeneous nuclear ribonucleoprotein F, N-terminally processed			0.0480967	0.18916	30.3655	32.5055	P52597;A0A1B0GW42	P52597	Nucleus, nucleoplasm.
	GSTM3	Glutathione S-transferase Mu 3			0.0612924	0.184598	26.9348	28.6049	P21266;A0A0A0MTN3;E9PLF1;E9PHN7;E9PHN6;Q5T8Q9;Q5T8R1;F6XZQ7;P28161-2;P46439;P28161	P21266;A0A0A0MTN3	Cytoplasm.
	RRM1	Ribonucleoside-diphosphate reductase large subunit			0.0954519	0.183963	28.9815	30.569	P23921;E9PL69;E9PP77;H0YCY7	P23921;E9PL69	Cytoplasm.
	WDR5	WD repeat-containing protein 5			0.0461418	0.182311	24.1118	26.8754	P61964;V9GYQ5;V9GZ59	P61964;V9GYQ5;V9GZ59	Nucleus.
	SUPT16H	FACT complex subunit SPT16			0.288772	0.179256	26.6623	29.2068	Q9Y5B9;G3V5A4;G3V401;G3V2X0	Q9Y5B9	Nucleus. Chromosome.
	ENO1	Alpha-enolase			0.00992034	0.178874	31.9808	32.7181	P06733;P06733-2;K7EM90;E5RI09;E5RG95;K7EPM1;K7EKN2;E5RGZ4;P13929-3;P13929-2;P13929	P06733;P06733-2	Cytoplasm. Cell membrane. Cytoplasm, myofibril, sarcomere, M line.
	PCBP1	Poly(rC)-binding protein 1			0.0201999	0.175301	32.1622	33.1498	Q15365;F8VTZ0;H3BSP4;C9K0A2;F8WC71;C9IZV9;C9J7A9;C9JSA6;C9J5V4;C9JTY5;C9JZY3;C9J0A4;F6TJN8;P57723-2;P57723	Q15365	Nucleus. Cytoplasm.
	NUDC	Nuclear migration protein nudC			0.233643	0.171975	26.2525	28.0041	Q9Y266;A0A0A0MSS4;A0A0A0MSU9	Q9Y266	Cytoplasm, cytoskeleton. Nucleus.
	POLR2B	DNA-directed RNA polymerase;DNA-directed RNA polymerase II subunit RPB2			0.112366	0.171591	23.992	27.3108	C9J4M6;C9J2Y9;P30876	C9J4M6;C9J2Y9;P30876
	PRDX4	Peroxiredoxin-4			0.0467006	0.171207	30.7212	31.4715	Q13162;H7C3T4;A6NJJ0;A6NG45	Q13162;H7C3T4	Cytoplasm. Endoplasmic reticulum.
	TBC1D15	TBC1 domain family member 15			0.0756011	0.170822	25.9727	28.3624	Q8TC07-2;Q8TC07-3;Q8TC07;C9JA93;F8WDJ1;F8WF35;F8VV61;F8WCB5	Q8TC07-2;Q8TC07-3;Q8TC07;C9JA93	Cytoplasm.
	ANXA6	Annexin A6;Annexin			0.29772	0.170053	28.8569	30.3478	P08133;P08133-2;E5RK69;E7EMC6;E5RFF0;E5RJF5;E5RK63;H0YC77;E5RI05;E5RIU8;E5RJR0	P08133;P08133-2;E5RK69;E7EMC6	Cytoplasm. Melanosome.
	DHX15	Pre-mRNA-splicing factor ATP-dependent RNA helicase DHX15			0.148869	0.169668	29.5671	31.1722	O43143;A0A140T947;F5H658;O60231;Q14562	O43143	Nucleus. Nucleus, nucleolus.
	RAD50	DNA repair protein RAD50			0.0747794	0.169412	29.2225	30.2563	Q92878;Q92878-2;Q92878-3;E7EN38;E7ESD9;H7C0V2;H7C0P8;E9PM98	Q92878;Q92878-2;Q92878-3	Nucleus. Chromosome, telomere.
	NAP1L1	Nucleosome assembly protein 1-like 1			0.183201	0.167486	27.1517	28.2359	H0YHC3;F8W020;F8W118;F8VY35;F8VV59;B7Z9C2;F8W0J6;F5H4R6;H0YIV4;P55209-2;P55209;F8VRJ2;H0YH88;F8VXI6;F8VUX1;F8W543;P55209-3;F8VVB5	H0YHC3;F8W020;F8W118;F8VY35;F8VV59;B7Z9C2;F8W0J6;F5H4R6;H0YIV4;P55209-2;P55209;F8VRJ2;H0YH88;F8VXI6;F8VUX1;F8W543;P55209-3;F8VVB5
	SMC1A	Structural maintenance of chromosomes protein 1A;Structural maintenance of chromosomes protein			0.0180643	0.167358	29.503	30.7064	Q14683;G8JLG1;H0Y7K8;V9GY57;V9GYN9	Q14683;G8JLG1	Nucleus. Chromosome. Chromosome, centromere, kinetochore.
	HNRNPD	Heterogeneous nuclear ribonucleoprotein D0			0.178619	0.166972	29.1068	31.2192	Q14103-3;Q14103;H0Y8G5;H0YA96;Q14103-4;Q14103-2;D6RAF8;D6RD83;D6RF44;D6RBQ9	Q14103-3;Q14103;H0Y8G5;H0YA96;Q14103-4;Q14103-2;D6RAF8	Nucleus. Cytoplasm.
	EEF1E1;EEF1E1-BLOC1S5	Eukaryotic translation elongation factor 1 epsilon-1			0.139076	0.16543	24.807	25.7433	D6RBD7;C9J1V9;O43324-2;O43324;H0YAL7;D6RCQ0	D6RBD7;C9J1V9;O43324-2;O43324;H0YAL7
	DNAJA2	DnaJ homolog subfamily A member 2			0.000144286	0.164014	27.3587	29.5045	O60884;A0A087WT48;I3L320	O60884	Membrane; Lipid-anchor.
	RCN2	Reticulocalbin-2			0.0962619	0.164014	23.6992	25.5752	H0YL43;Q14257;Q14257-2	H0YL43;Q14257;Q14257-2
	SF3B2	Splicing factor 3B subunit 2			0.0926134	0.163628	24.1315	27.8706	E9PPJ0;Q13435;E9PJ04;H0YCG1;E9PJT3	E9PPJ0;Q13435;E9PJ04;H0YCG1
	FAM129B	Niban-like protein 1			0.0779266	0.162726	25.0439	27.2133	Q96TA1-2;Q96TA1	Q96TA1-2;Q96TA1	Cytoplasm, cytosol. Cell junction, adherens junction. Membrane; Lipid-anchor.
	NQO1	NAD(P)H dehydrogenase [quinone] 1			0.0368901	0.161823	27.2049	28.2452	B4DLR8;P15559-3;P15559-2;P15559;H3BNV2;H3BRK3	B4DLR8;P15559-3;P15559-2;P15559;H3BNV2;H3BRK3
	FLNB	Filamin-B			0.211012	0.159887	26.9148	28.8759	O75369-2;O75369-9;O75369;O75369-8;O75369-5;O75369-4;O75369-6;O75369-3;E7EN95;O75369-7;A0A0C4DGA1	O75369-2;O75369-9;O75369;O75369-8;O75369-5;O75369-4;O75369-6;O75369-3;E7EN95;O75369-7	Isoform 1: Cytoplasm, cell cortex. Cytoplasm, cytoskeleton. Cytoplasm, myofibril, sarcomere, Z line.
	NUP160	Nuclear pore complex protein Nup160			0.0490731	0.158854	28.5618	29.5518	G3V198;Q12769;E9PR16;Q12769-3;E9PSI3;Q12769-2	G3V198;Q12769;E9PR16
	IQGAP1	Ras GTPase-activating-like protein IQGAP1			0.103934	0.157561	32.9281	33.246	P46940;A0A0J9YXZ5;H0YLE8;H0YKA5;A0A087X225;A0A087WWP1;F2Z2E2;Q86VI3;E9PDT6;D6R939	P46940;A0A0J9YXZ5;H0YLE8	Cell membrane. Nucleus. Cytoplasm.
	HPRT1	Hypoxanthine-guanine phosphoribosyltransferase			0.116232	0.157044	25.4035	27.8716	P00492;Q9NRG1-2;Q9NRG1	P00492	Cytoplasm.
	HDLBP	Vigilin			0.0928839	0.156785	29.2398	29.7324	A0A024R4E5;Q00341;Q00341-2;H0Y394;H7C0A4;C9JIZ1;H7BZC3;C9J5E5;H7C2D1;C9JT62;C9JHS7;C9JK79;C9JHZ8;C9JES8;C9JZI8;C9JHS9;C9J739;C9JMQ6;C9JQ82;C9JBS3;C9JEJ8;C9JHN6	A0A024R4E5;Q00341;Q00341-2;H0Y394
	CYP51A1	Lanosterol 14-alpha demethylase			0.0742315	0.156008	26.2756	25.8303	A0A0C4DFL7;Q16850;Q16850-2;H7C0D0	A0A0C4DFL7;Q16850;Q16850-2;H7C0D0
	MAGEB2	Melanoma-associated antigen B2			0.143524	0.154454	22.7283	26.008	O15479;O15481;Q96LZ2;P43366;Q9UBF1	O15479
	STK26;STK24	Serine/threonine-protein kinase 26;Serine/threonine-protein kinase 24;Serine/threonine-protein kinase 24 36 kDa subunit;Serine/threonine-protein kinase 24 12 kDa subunit			0.0615688	0.152897	26.6092	27.2939	Q8NBY1;B4E0Y9;Q9P289;Q9P289-3;Q9P289-2;B4DR80;Q9Y6E0-2;Q9Y6E0;C9JDH9;C9J6L2;C9JCC0;C9J232;H7C279;H0Y630;O00506-3;O00506-2;O00506;C9JJV0;Q5JV98;Q5JV99	Q8NBY1;B4E0Y9;Q9P289;Q9P289-3;Q9P289-2;B4DR80;Q9Y6E0-2;Q9Y6E0
	PSMD13	26S proteasome non-ATPase regulatory subunit 13			0.131063	0.152768	25.6404	26.4338	Q9UNM6;J3KNQ3;A0A087WUL9;Q9UNM6-2;E9PL38;H0YD73;E9PPD2;E9PQG3	Q9UNM6;J3KNQ3;A0A087WUL9;Q9UNM6-2;E9PL38
	FDPS	Farnesyl pyrophosphate synthase			0.0446039	0.151079	28.1519	29.1256	P14324-2;P14324;A0A087X1D8;A0A087WVN4;A0A087WTP2;A0A087X090	P14324-2;P14324;A0A087X1D8;A0A087WVN4	Cytoplasm.
	GSPT1;GSPT2	Eukaryotic peptide chain release factor GTP-binding subunit ERF3A;Eukaryotic peptide chain release factor GTP-binding subunit ERF3B			0.169284	0.148218	27.3448	28.9152	P15170-2;P15170-3;P15170;H3BR35;Q8IYD1;H3BSV8	P15170-2;P15170-3;P15170;H3BR35;Q8IYD1
	UQCRC1	Cytochrome b-c1 complex subunit 1, mitochondrial			0.0533895	0.146786	26.0788	28.7525	P31930	P31930	Mitochondrion inner membrane.
	CPT1A	Carnitine O-palmitoyltransferase 1, liver isoform			0.10608	0.146525	26.7421	28.4865	P50416-2;P50416;H3BP22;H3BUV7;H3BMD2;H3BUJ0	P50416-2;P50416	Mitochondrion outer membrane; Multi-pass membrane protein.
	SKIV2L2	Superkiller viralicidic activity 2-like 2			0.149259	0.146395	24.9627	27.9131	P42285;H0YAC4;H0Y8U3	P42285	Nucleus, nucleoplasm. Nucleus, nucleolus. Nucleus.
	ERGIC1	Endoplasmic reticulum-Golgi intermediate compartment protein 1			0.170951	0.145612	26.4631	27.4733	Q969X5-2;Q969X5	Q969X5-2;Q969X5	Endoplasmic reticulum membrane; Multi-pass membrane protein. Endoplasmic reticulum-Golgi intermediate compartment membrane; Multi-pass membrane protein. Golgi apparatus membrane; Multi-pass membrane protein.
	YWHAH	14-3-3 protein eta			0.396927	0.144438	23.4924	26.1431	Q04917;A2IDB2;F8WEB6;A2IDB1	Q04917
	EIF2S2	Eukaryotic translation initiation factor 2 subunit 2			0.0923428	0.141694	24.0637	27.0475	P20042	P20042
	COPS5	COP9 signalosome complex subunit 5			0.0603242	0.139862	22.5007	27.2566	Q92905;E5RHF2;E5RHH5	Q92905;E5RHF2;E5RHH5	Cytoplasm, cytosol. Nucleus. Cytoplasm, perinuclear region. Cytoplasmic vesicle, secretory vesicle, synaptic vesicle.
	HSPA1B;HSPA1A	Heat shock 70 kDa protein 1B;Heat shock 70 kDa protein 1A			0.0746424	0.139469	32.5284	33.2884	A0A0G2JIW1;P0DMV9;P0DMV8;P0DMV8-2;V9GZ37	A0A0G2JIW1;P0DMV9;P0DMV8;P0DMV8-2;V9GZ37
	NOC2L	Nucleolar complex protein 2 homolog			0.0298416	0.13829	27.9176	29.5693	Q9Y3T9	Q9Y3T9	Nucleus, nucleoplasm. Nucleus, nucleolus.
	PSMD11	26S proteasome non-ATPase regulatory subunit 11			0.106884	0.135798	27.5303	29.519	O00231;O00231-2;J3QRY4;J3QS13;J3KSW3	O00231;O00231-2	Nucleus. Cytoplasm, cytosol.
	PTRF	Polymerase I and transcript release factor			0.0854246	0.135666	23.388	25.0748	Q6NZI2	Q6NZI2	Membrane, caveola. Cell membrane. Microsome. Endoplasmic reticulum. Cytoplasm, cytosol. Mitochondrion. Nucleus.
	EIF5A;EIF5A2	Eukaryotic translation initiation factor 5A;Eukaryotic translation initiation factor 5A-1;Eukaryotic translation initiation factor 5A-2			0.462576	0.135535	24.6964	28.8083	I3L397;I3L504;P63241;P63241-2;F8WCJ1;C9J7B5;C9J4W5;Q9GZV4;Q6IS14	I3L397;I3L504;P63241;P63241-2;F8WCJ1;C9J7B5;C9J4W5;Q9GZV4
	KIAA0368;ECM29	Proteasome-associated protein ECM29 homolog			0.0890913	0.134352	28.661	29.33	J3KN16;Q5VYK3;R4GMY1;F6XAQ5;R4GMY3	J3KN16;Q5VYK3
	MYH10	Myosin-10			0.291368	0.134089	24.6524	25.9708	P35580;P35580-5;P35580-2;P35580-3;P35580-4;A1L2Z2;E7ERA5	P35580;P35580-5;P35580-2;P35580-3;P35580-4	Cell projection, lamellipodium.
	XPO5	Exportin-5			0.0385766	0.133695	25.0429	25.7033	Q9HAV4;E2QRM3;H0Y9I3	Q9HAV4;E2QRM3;H0Y9I3	Nucleus. Cytoplasm.
	ACLY	ATP-citrate synthase			0.132906	0.132774	28.2755	30.2502	P53396-2;P53396;P53396-3;K7ESG8;K7EIE7	P53396-2;P53396;P53396-3	Cytoplasm.
	DSTN	Destrin			0.292664	0.132643	25.517	26.6071	F6RFD5;P60981;P60981-2	F6RFD5;P60981;P60981-2
	EXOSC10	Exosome component 10			0.0787465	0.131985	25.7943	26.2424	Q01780;Q01780-2;K7EJ37	Q01780;Q01780-2	Cytoplasm. Nucleus, nucleolus. Nucleus.
	NEK7;NEK6	Serine/threonine-protein kinase Nek7;Serine/threonine-protein kinase Nek6			0.208767	0.130272	22.8499	24.6809	Q8TDX7;F5H3U7;F8WAG2;Q5TBH0;Q5TBG1;Q5TBG7;Q5TBH2;Q5TBH1;Q8TDX7-2;Q9HC98;Q9HC98-3;Q9HC98-4;Q9HC98-2	Q8TDX7;F5H3U7;F8WAG2;Q5TBH0;Q5TBG1;Q5TBG7;Q5TBH2;Q5TBH1;Q8TDX7-2;Q9HC98;Q9HC98-3;Q9HC98-4;Q9HC98-2	Nucleus. Cytoplasm. Cytoplasm, cytoskeleton, spindle pole. Cytoplasm, cytoskeleton, microtubule organizing center, centrosome.
	AIFM2	Apoptosis-inducing factor 2			0.0695647	0.129349	23.1467	25.5459	Q9BRQ8-2;Q9BRQ8	Q9BRQ8-2;Q9BRQ8	Cytoplasm. Mitochondrion outer membrane. Membrane; Lipid-anchor.
	XRCC6	X-ray repair cross-complementing protein 6			0.00388999	0.129217	32.3622	32.9757	P12956;B1AHC9;P12956-2	P12956;B1AHC9;P12956-2	Nucleus. Chromosome.
	COPB2	Coatomer subunit beta			0.103665	0.128689	25.65	27.1956	P35606-2;P35606;D6R997;D6RBZ7;D6RCL6;D6RBG7;D6RBT6;H0YAC7	P35606-2;P35606;D6R997	Cytoplasm, cytosol. Golgi apparatus membrane; Peripheral membrane protein; Cytoplasmic side. Cytoplasmic vesicle, COPI-coated vesicle membrane; Peripheral membrane protein; Cytoplasmic side.
	EXOSC4	Exosome complex component RRP41			0.324465	0.128689	25.4312	26.1084	Q9NPD3;E9PI41;E9PPI9	Q9NPD3;E9PI41	Cytoplasm. Nucleus, nucleolus. Nucleus.
	ALDOA	Fructose-bisphosphate aldolase;Fructose-bisphosphate aldolase A			0.114367	0.128425	29.0765	30.7414	J3KPS3;P04075;P04075-2;H3BQN4;H3BPS8;H3BUH7;H3BR04;H3BMQ8;H3BR68;H3BU78;C9J8F3;A0A087WXX2;P05062	J3KPS3;P04075;P04075-2;H3BQN4;H3BPS8
	TES	Testin			0.0553346	0.125519	23.8968	26.3706	Q9UGI8-2;Q9UGI8;F8W7T0;H7BYK1	Q9UGI8-2;Q9UGI8;F8W7T0;H7BYK1	Cytoplasm. Cell junction, focal adhesion.
	TFRC	Transferrin receptor protein 1;Transferrin receptor protein 1, serum form			0.0370308	0.12499	31.7824	32.034	P02786;G3V0E5;H7C3V5;F8WBE5;Q9UP52-2;Q9UP52-3;Q9UP52	P02786;G3V0E5	Cell membrane; Single-pass type II membrane protein. Melanosome.
	RABGGTB	Geranylgeranyl transferase type-2 subunit beta			0.18574	0.124328	26.3981	28.0237	P53611;Q5T4U8	P53611;Q5T4U8
	AHCYL1;AHCYL2	Putative adenosylhomocysteinase 2;Adenosylhomocysteinase;Putative adenosylhomocysteinase 3			0.472904	0.124328	25.0299	26.9136	O43865-2;O43865;H0Y8B3;Q96HN2-4;Q96HN2-3;Q96HN2-2;Q96HN2	O43865-2;O43865;H0Y8B3;Q96HN2-4;Q96HN2-3;Q96HN2-2;Q96HN2	Endoplasmic reticulum. Cytoplasm, cytosol. Microsome. Apical cell membrane.
	GNAI3	Guanine nucleotide-binding protein G(k) subunit alpha			0.0893625	0.123799	26.7357	28.4239	P08754	P08754	Cytoplasm. Cell membrane. Cytoplasm, cytoskeleton, microtubule organizing center, centrosome. Membrane; Lipid-anchor.
	NUP85	Nuclear pore complex protein Nup85			0.0629506	0.123269	26.981	28.6598	Q9BW27-3;Q9BW27;J3QL54;J3KT10;Q9BW27-2;J3QLD4;J3QLH0;J3QLV0;F5H0W7;J3KSH3;J3KRC0	Q9BW27-3;Q9BW27;J3QL54;J3KT10;Q9BW27-2;J3QLD4;J3QLH0	Nucleus, nuclear pore complex. Chromosome, centromere, kinetochore. Cytoplasm, cytoskeleton, spindle. Cytoplasm. Nucleus membrane.
	TXNL1	Thioredoxin-like protein 1			0.148999	0.123004	24.9872	26.7491	K7ER96;O43396	K7ER96;O43396
	AP1G1	AP-1 complex subunit gamma-1			0.339251	0.122739	25.718	27.0393	O43747;O43747-2;B3KNW1	O43747;O43747-2	Golgi apparatus. Cytoplasmic vesicle, clathrin-coated vesicle membrane; Peripheral membrane protein; Cytoplasmic side.
	CLIC1	Chloride intracellular channel protein 1			0.0219061	0.121679	27.6577	28.3657	O00299	O00299	Nucleus. Nucleus membrane; Single-pass membrane protein. Cytoplasm. Cell membrane; Single-pass membrane protein.
	SMC4	Structural maintenance of chromosomes protein;Structural maintenance of chromosomes protein 4			0.0446039	0.120883	29.803	30.398	E9PD53;Q9NTJ3;Q9NTJ3-2;C9JR83;C9JVD8;C9J578;C9J9E4	E9PD53;Q9NTJ3;Q9NTJ3-2	Nucleus.
	STRAP	Serine-threonine kinase receptor-associated protein			0.148218	0.119821	28.2126	29.7295	Q9Y3F4;Q9Y3F4-2;H0YH33	Q9Y3F4;Q9Y3F4-2	Cytoplasm. Nucleus.
	RPL37A	60S ribosomal protein L37a			0.063779	0.118759	23.5547	27.0263	G5E9R3;Q6P4E4;E9PEL3;P61513;M0R0A1;C9J4Z3;M0R2L6;A6NKH3	G5E9R3;Q6P4E4;E9PEL3;P61513;M0R0A1;C9J4Z3;M0R2L6
	METTL13	Methyltransferase-like protein 13			0.0200577	0.11703	24.1739	25.0579	Q8N6R0-3;Q8N6R0-4;Q8N6R0;Q8N6R0-2;Q8N6R0-1	Q8N6R0-3;Q8N6R0-4;Q8N6R0;Q8N6R0-2;Q8N6R0-1
	PFAS	Phosphoribosylformylglycinamidine synthase			0.0490731	0.1149	26.4854	28.5761	O15067;J3KTQ5;J3KT98;H0YGH1	O15067	Cytoplasm.
	2018-09-07	Septin-7			0.0894982	0.1149	24.3231	25.2729	G3V1Q4;E7ES33;E7EPK1;Q16181-2;Q16181;A0A0U1RRH9;A0A0U1RRE1;Q5JXL7;Q6ZU15	G3V1Q4;E7ES33;E7EPK1;Q16181-2;Q16181;A0A0U1RRH9;A0A0U1RRE1
	SEC24C	Protein transport protein Sec24C			0.151339	0.114634	25.8088	27.2247	G5EA31;P53992;P53992-2;A0A0U1RR49	G5EA31;P53992
	KIF2A	Kinesin-like protein KIF2A			0	0.1145	23.9686	26.3535	O00139-2;O00139-1;O00139-5;O00139;O00139-4;H0Y5Z9;D6R9M0	O00139-2;O00139-1;O00139-5;O00139;O00139-4	Cytoplasm. Cytoplasm, cytoskeleton, microtubule organizing center, centrosome. Cytoplasm, cytoskeleton, spindle pole. Cytoplasm, cytoskeleton, spindle.
	GDI2;GDI1	Rab GDP dissociation inhibitor beta;Rab GDP dissociation inhibitor alpha			0.0133551	0.114367	24.9039	27.3404	P50395;P50395-2;Q5SX87;P31150;V9GYJ7;V9GYF8;Q5SX90;Q5SX86;Q5SX91;G5E9U5	P50395;P50395-2;Q5SX87;P31150	Cytoplasm. Membrane; Peripheral membrane protein.
	KARS	Lysine--tRNA ligase			0.140386	0.113967	26.5816	27.5336	Q15046;Q15046-2;H3BVA8;J3KRL2;H3BPV7	Q15046;Q15046-2;H3BVA8	Isoform Cytoplasmic: Cytoplasm, cytosol. Cytoplasm. Nucleus. Cell membrane; Peripheral membrane protein. Secreted.
	TWF1	Twinfilin-1			0.128294	0.1137	26.2701	27.8376	Q12792;Q12792-3;Q12792-4;F8VS81;F8VRG3	Q12792;Q12792-3;Q12792-4;F8VS81	Cytoplasm. Cytoplasm, cytoskeleton.
	EIF3H	Eukaryotic translation initiation factor 3 subunit H			0.282499	0.112633	24.0266	25.567	A0A087WZK9;B3KS98;O15372;E5RGU4;E5RHC7;E5RH59;E5RFW7;E5RFH0;E5RJT0	A0A087WZK9;B3KS98;O15372;E5RGU4;E5RHC7;E5RH59;E5RFW7;E5RFH0;E5RJT0	Cytoplasm.
	PELO	Protein pelota homolog			0.0270125	0.110764	26.025	26.5188	Q9BRX2	Q9BRX2	Nucleus. Cytoplasm.
	COPS2	COP9 signalosome complex subunit 2			0.146395	0.110497	23.0519	26.9849	P61201;P61201-2;H0YKU5;B4DIH5;H0YM03	P61201;P61201-2;H0YKU5;B4DIH5	Cytoplasm. Nucleus.
	CKMT1A;CKMT1B	Creatine kinase U-type, mitochondrial			0.129217	0.110229	26.8326	27.899	P12532;P12532-2;F8WCN3;C9JSQ1;P17540;C9J8F6;C9JT96;C9JJX8;C9J995;D6RHV3;D6R998;C9J6W7	P12532;P12532-2;F8WCN3;C9JSQ1	Mitochondrion inner membrane; Peripheral membrane protein; Intermembrane side.
	TOP2B	DNA topoisomerase 2;DNA topoisomerase 2-beta			0.021764	0.10916	24.0324	24.8353	E9PCY5;Q02880-2;Q02880	E9PCY5;Q02880-2;Q02880
	SMC2	Structural maintenance of chromosomes protein 2			0.091666	0.108491	29.9687	30.9185	O95347;O95347-2;Q5T821;A0A0C4DGE5	O95347;O95347-2	Nucleus. Cytoplasm. Chromosome.
	AFG3L2	AFG3-like protein 2			0.00762616	0.108357	24.2994	26.8648	Q9Y4W6;K7EP56;B7Z651;A0A0U1RQN6;E9PHW9;I6L894;Q01484-5;Q01484-2;Q01484	Q9Y4W6	Mitochondrion. Mitochondrion inner membrane; Multi-pass membrane protein.
	CCT2	T-complex protein 1 subunit beta			0.124593	0.108223	31.3392	31.9031	P78371;F5GWF6;P78371-2;F8VQ14	P78371;F5GWF6;P78371-2;F8VQ14	Cytoplasm.
	IPO5	Importin-5			0.0799754	0.106482	28.5049	29.0626	H0Y8C6;O00410;O00410-3;O00410-2;C9JMV5;E7ETV3;C9JZD8;C9JQT6;E7ESA1;E7ESZ1;E7EWK4;E7EX05;E7EQT5;E7ETV8;E7EV12;H0Y3V4;C9J875;O60518	H0Y8C6;O00410;O00410-3;O00410-2
	RUVBL1	RuvB-like 1			0.0806577	0.105678	29.3761	30.0972	Q9Y265;Q9Y265-2;E7ETR0;H7C4G5;J3QLR1;H7C4I3	Q9Y265;Q9Y265-2;E7ETR0	Nucleus matrix. Nucleus, nucleoplasm. Cytoplasm. Membrane. Cytoplasm, cytoskeleton, microtubule organizing center, centrosome.
	DNAJA1	DnaJ homolog subfamily A member 1			0.0870554	0.104605	28.6161	30.5837	P31689;P31689-2	P31689;P31689-2	Membrane; Lipid-anchor. Cytoplasm. Microsome. Nucleus. Cytoplasm, perinuclear region. Mitochondrion.
	PPA1	Inorganic pyrophosphatase			0.0728604	0.104337	28.7521	29.6607	Q15181;Q5SQT6	Q15181;Q5SQT6	Cytoplasm.
	PSMC1	26S protease regulatory subunit 4			0.0832474	0.104203	27.6097	28.3167	P62191;P62191-2	P62191;P62191-2	Cytoplasm. Nucleus. Membrane; Lipid-anchor.
	BCCIP	BRCA2 and CDKN1A-interacting protein			0.000865329	0.104068	27.0128	27.5506	Q9P287-4;Q9P287-3;Q9P287;Q9P287-2	Q9P287-4;Q9P287-3;Q9P287;Q9P287-2	Nucleus. Cytoplasm, cytoskeleton, microtubule organizing center, centrosome, centriole. Cytoplasm, cytoskeleton, spindle pole.
	HNRNPU	Heterogeneous nuclear ribonucleoprotein U			0.0831111	0.102725	32.3919	33.6198	Q00839;Q5RI18	Q00839
	DCTN1	Dynactin subunit 1			0.0264459	0.102322	27.6137	28.7251	E7EX90;Q14203-5;Q14203-2;Q14203-3;Q14203-4;Q14203-6;Q14203;Q6AWB1;E7EWF7	E7EX90;Q14203-5;Q14203-2;Q14203-3;Q14203-4;Q14203-6;Q14203
	FSCN1	Fascin			0.073546	0.101919	29.5692	30.0972	Q16658;C9JFC0;A0A0A0MSB2;C9JPH9	Q16658	Cytoplasm, cytosol. Cytoplasm, cytoskeleton. Cell projection, filopodium. Cell projection, invadopodium. Cell projection, microvillus. Cell junction.
	SLC25A4	ADP/ATP translocase 1			0.0939657	0.100305	25.5276	26.5728	P12235;V9GYG0	P12235;V9GYG0	Mitochondrion inner membrane; Multi-pass membrane protein.
	SND1	Staphylococcal nuclease domain-containing protein 1			0.2949	0.100036	28.5797	29.9893	Q7KZF4;H7C597	Q7KZF4	Cytoplasm. Nucleus. Melanosome.
	TRIM25	E3 ubiquitin/ISG15 ligase TRIM25			0.0405417	0.0999011	28.5204	29.464	Q14258	Q14258	Cytoplasm.
	EIF3A	Eukaryotic translation initiation factor 3 subunit A			0.336512	0.0985544	25.7888	28.4473	Q14152-2;Q14152	Q14152-2;Q14152	Cytoplasm.
	HSPH1	Heat shock protein 105 kDa			0.17479	0.097476	29.3205	30.7169	Q92598-2;Q92598;Q92598-3;R4GN69	Q92598-2;Q92598;Q92598-3	Cytoplasm.
	GNA13	Guanine nucleotide-binding protein subunit alpha-13			0.0571383	0.0966667	24.1582	25.7717	Q14344-2;Q14344	Q14344-2;Q14344	Cell membrane; Lipid-anchor. Melanosome. Cytoplasm. Nucleus.
	HSP90B1	Endoplasmin			0.0156403	0.0965318	32.0748	32.6734	P14625;Q96GW1;Q58FF3;H0YIV0;F8W026;F8VPC7	P14625	Endoplasmic reticulum lumen. Melanosome.
	ATP6V1C1	V-type proton ATPase subunit C 1			0.0392789	0.0953169	26.3483	26.5346	P21283;E7EV59;A0A0U1RR16;Q8NEY4-2;Q8NEY4	P21283;E7EV59
	HSP90AB2P	Putative heat shock protein HSP 90-beta 2			0.0501883	0.0949116	28.7182	29.7119	Q58FF8	Q58FF8	Cytoplasm.
	USP14	Ubiquitin carboxyl-terminal hydrolase;Ubiquitin carboxyl-terminal hydrolase 14			0.0765591	0.0932897	27.8173	29.0029	A6NJA2;P54578-2;P54578-3;P54578;J3QQT6;J3KS55;H0YA47	A6NJA2;P54578-2;P54578-3;P54578
	HSPA6;HSPA7	Heat shock 70 kDa protein 6;Putative heat shock 70 kDa protein 7			0.0173518	0.0931545	30.1067	30.4835	P17066;P48741	P17066;P48741
	SYNE1	Nesprin-1			0.260628	0.0928839	25.9035	27.7436	E7ENN3;A0A0C4DG40;Q8NF91-4;Q8NF91;A0A0C4DH48;Q8NF91-12;Q8NF91-8;Q8NF91-2;Q8NF91-7	E7ENN3;A0A0C4DG40;Q8NF91-4;Q8NF91;A0A0C4DH48;Q8NF91-12;Q8NF91-8;Q8NF91-2;Q8NF91-7
	TNPO1	Transportin-1			0.0419438	0.0927488	28.7478	30.0226	Q92973-2;Q92973;Q92973-3;S4R398;E7EW37	Q92973-2;Q92973;Q92973-3	Cytoplasm. Nucleus.
	HSPA9	Stress-70 protein, mitochondrial			0.0250288	0.0922074	31.3079	31.945	P38646;D6RJI2;H0YBG6;D6RA73;H0Y8S0	P38646	Mitochondrion. Nucleus, nucleolus.
	EIF3G	Eukaryotic translation initiation factor 3 subunit G			0.142348	0.0920721	26.0371	27.5743	O75821;K7ER90;K7EL20;K7ENA8;K7EP16;K7EL60	O75821;K7ER90;K7EL20;K7ENA8	Cytoplasm. Nucleus. Cytoplasm, perinuclear region.
	G6PD	Glucose-6-phosphate 1-dehydrogenase			0.0565835	0.091666	29.133	29.5233	P11413;P11413-2;P11413-3;E7EUI8;E7EM57;E9PD92	P11413;P11413-2;P11413-3;E7EUI8;E7EM57;E9PD92
	MYH14	Myosin-14			0.051024	0.0896338	25.408	26.1429	Q7Z406;Q7Z406-6;Q7Z406-2;Q7Z406-5;Q7Z406-4;M0QY43	Q7Z406;Q7Z406-6;Q7Z406-2;Q7Z406-5;Q7Z406-4;M0QY43
	CLTC	Clathrin heavy chain;Clathrin heavy chain 1			0.0150693	0.0892269	32.6531	33.3743	A0A087WVQ6;Q00610-2;Q00610;J3KS13;P53675-2;P53675;A0A087WX41;K7EJJ5;J3KSQ2;J3KRF5;J3QL20;F5H5N6;A0A087WV74;A0A087WXH4	A0A087WVQ6;Q00610-2;Q00610	Cytoplasmic vesicle membrane; Peripheral membrane protein; Cytoplasmic side. Membrane, coated pit; Peripheral membrane protein; Cytoplasmic side.
	FLNA	Filamin-A			0.0858326	0.0890913	30.3317	31.4743	Q5HY54;Q60FE5;P21333-2;P21333;A0A087WWY3;F8WE98;H0Y5C6;H0Y5F3;H7C2E7;H7C5L4	Q5HY54;Q60FE5;P21333-2;P21333;A0A087WWY3
	PUS1	tRNA pseudouridine synthase;tRNA pseudouridine synthase A, mitochondrial			0.0315363	0.0875986	26.4265	28.1179	G8JLB3;Q9Y606-2;Q9Y606;F5H1S9;F5GY32;F5GXL3;F5H168;F8W9U5;F5H1B2	G8JLB3;Q9Y606-2;Q9Y606;F5H1S9
	AK1	Adenylate kinase isoenzyme 1			0.0377336	0.0875986	27.4705	28.8533	Q5T9B7;P00568;H0Y4J6;H0YID2;Q9Y6K8-2;Q9Y6K8-3;Q9Y6K8	Q5T9B7;P00568;H0Y4J6;H0YID2	Cytoplasm.
	EIF4G2	Eukaryotic translation initiation factor 4 gamma 2			0.0581087	0.0875986	25.518	26.855	P78344;D3DQV9;P78344-2;H0Y3P2;E9PKF8;H0YCH5;H0YCF8;H0YEC5;H0YD77;H0YD99;H0YE44;H0YEN8;H0YDC0	P78344;D3DQV9;P78344-2;H0Y3P2
	DDX17	Probable ATP-dependent RNA helicase DDX17			0.0199154	0.0870554	30.6428	31.6338	H3BLZ8;Q92841;Q92841-1;Q92841-3;Q92841-2;A0A0U1RQJ0	H3BLZ8;Q92841;Q92841-1;Q92841-3;Q92841-2	Nucleus. Nucleus, nucleolus. Cytoplasm, cytosol.
	PRDX3	Thioredoxin-dependent peroxide reductase, mitochondrial			0.0048968	0.0851526	27.4581	29.2597	P30048-2;P30048	P30048-2;P30048	Mitochondrion. Cytoplasm. Early endosome.
	VARS	Valine--tRNA ligase			0.158079	0.0846086	29.0114	29.994	P26640;A0A140T936;A0A140T954;A2ABF4;A0A0G2JJT9;P26640-2;A0A140T904	P26640;A0A140T936
	PMPCB	Mitochondrial-processing peptidase subunit beta			0.0184917	0.0835197	26.3148	28.4619	O75439;G3V0E4;F8WAZ6;F8WEA6;F8WBE1	O75439;G3V0E4;F8WAZ6	Mitochondrion matrix.
	RPS6KA3;RPS6KA1	Ribosomal protein S6 kinase alpha-3;Ribosomal protein S6 kinase;Ribosomal protein S6 kinase alpha-1			0.0507454	0.0833836	26.4307	27.1821	P51812;B1AXG1;E9PGT3;Q15418-4;Q15418;Q15418-2;Q15418-3;Q9UK32-2;Q9UK32;E9PMM7;D6R910;B1AXG2;E9PAN7;B7Z3B5;F2Z2J1;V9GXZ1;E7ERL6;E7EWQ5;J3QT34;Q15349;Q15349-3;Q15349-2;Q96GX5-2;Q96GX5-3;Q96GX5;O60307;Q9Y2H9;Q6P0Q8-2;Q6P0Q8;O15021-2;O15021-3;O15021-1;O15021	P51812;B1AXG1;E9PGT3;Q15418-4;Q15418;Q15418-2	Nucleus. Cytoplasm.
	KPNA1	Importin subunit alpha-5;Importin subunit alpha-5, N-terminally processed			0.106616	0.0828389	26.3278	27.6509	P52294;C9JYI4;C9J352;C9JWD9;F2Z3G4;C9J4U1	P52294;C9JYI4;C9J352;C9JWD9;F2Z3G4;C9J4U1	Cytoplasm. Nucleus.
	2018-09-09	Septin-9			0.0919367	0.0820213	25.5634	27.8338	Q9UHD8-7;Q9UHD8-2;Q9UHD8-5;Q9UHD8;K7EL40;Q9UHD8-4;Q9UHD8-9;Q9UHD8-3;Q9UHD8-8;K7EK18;K7ER52;K7EIE4;K7EQD7;K7EIR4;K7EKN4;K7EN52;K7ENQ5;K7EJZ2;K7ELJ9;K7EJV0;K7EPY1;K7ENL0;K7ER14	Q9UHD8-7;Q9UHD8-2;Q9UHD8-5;Q9UHD8;K7EL40;Q9UHD8-4;Q9UHD8-9;Q9UHD8-3;Q9UHD8-8;K7EK18;K7ER52;K7EIE4;K7EQD7	Cytoplasm, cytoskeleton.
	CTBP2	C-terminal-binding protein 2			0.171463	0.0792927	27.8423	29.3695	Q5SQP8;P56545;P56545-2;A0A087WYL1;E7ESU7;E7EPF8;H0Y8U5;E9PGB1;E7EUB3	Q5SQP8;P56545;P56545-2
	RPL22	60S ribosomal protein L22			0.0226164	0.0786098	31.3118	31.6627	P35268;K7EP65;K7EKS7;K7ELC4;K7EMH1;K7ERI7;K7EJT5	P35268;K7EP65;K7EKS7;K7ELC4;K7EMH1;K7ERI7;K7EJT5
	YWHAE	14-3-3 protein epsilon			0.0050406	0.0783365	30.8577	31.3182	P62258;P62258-2;B4DJF2;I3L3T1;K7EIT4;K7EM20;I3L0W5	P62258;P62258-2;B4DJF2;I3L3T1	Nucleus. Cytoplasm. Melanosome.
	GFM1	Elongation factor G, mitochondrial			0.0332292	0.0781998	25.4514	27.8143	F8WAU4;C9IZ01;Q96RP9	F8WAU4;C9IZ01;Q96RP9
	IKBKAP	Elongator complex protein 1			0.141694	0.0781998	28.2691	29.7915	O95163;F5H2T0;H0YDF3	O95163;F5H2T0	Cytoplasm. Nucleus.
	MAT2B	Methionine adenosyltransferase 2 subunit beta			0.252052	0.0775164	25.1769	27.8908	Q9NZL9-2;Q9NZL9;Q9NZL9-4;Q9NZL9-3;H7C0X7;E5RJR3;Q9NZL9-5	Q9NZL9-2;Q9NZL9;Q9NZL9-4;Q9NZL9-3
	TRIP13	Pachytene checkpoint protein 2 homolog			0.0683268	0.0764222	31.2021	32.2077	Q15645;H0YAL2;Q15645-2	Q15645
	GCLM	Glutamate--cysteine ligase regulatory subunit			0.0669503	0.0760118	27.5095	28.3657	P48507;P48507-2	P48507;P48507-2
	AKAP8	A-kinase anchor protein 8			0.0142124	0.075738	23.7439	27.1356	O43823;M0QYL4	O43823	Nucleus. Nucleus matrix. Nucleus, nucleolus. Cytoplasm.
	KDM1A	Lysine-specific histone demethylase 1A			0.193456	0.0749164	24.6065	26.2472	O60341;O60341-2;R4GMP9	O60341;O60341-2;R4GMP9	Nucleus.
	SERBP1	Plasminogen activator inhibitor 1 RNA-binding protein			0.0984196	0.073546	29.2621	30.0636	Q8NC51-4;Q8NC51-3;Q8NC51-2;Q8NC51	Q8NC51-4;Q8NC51-3;Q8NC51-2;Q8NC51	Cytoplasm. Nucleus. Cytoplasm, perinuclear region.
	DOCK7	Dedicator of cytokinesis protein 7			0.0216219	0.0724488	27.4467	25.6849	Q96N67-4;Q96N67-3;Q96N67-5;Q96N67-2;Q96N67-6;Q96N67;A0A0U1RRC1;A0A0U1RQJ5;A0A1B0GUE9;Q96N67-7	Q96N67-4;Q96N67-3;Q96N67-5;Q96N67-2;Q96N67-6;Q96N67;A0A0U1RRC1;A0A0U1RQJ5;A0A1B0GUE9;Q96N67-7	Cell projection, axon.
	SLC3A2	4F2 cell-surface antigen heavy chain			0.0147838	0.0721745	32.7944	33.9183	F5GZS6;J3KPF3;P08195-3;P08195;P08195-4;P08195-2;F5H0E2;H0YFS2;F5GZI0;F5H867;F5GZR9;H0YFX4	F5GZS6;J3KPF3;P08195-3;P08195;P08195-4;P08195-2
	RPS23	40S ribosomal protein S23			0.162597	0.0716254	27.0034	27.339	P62266	P62266	Cytoplasm, cytosol. Cytoplasm. Rough endoplasmic reticulum.
	TOP2A	DNA topoisomerase 2-alpha			0.102457	0.0709388	28.3949	29.0027	P11388;P11388-2;P11388-3;P11388-4;J3KTB7	P11388;P11388-2;P11388-3;P11388-4	Cytoplasm. Nucleus, nucleoplasm.
	SLC25A3	Phosphate carrier protein, mitochondrial			0.012068	0.0705267	30.5476	31.1822	Q00325-2;Q00325;F8VVM2;F8VZL5;F8VWR4;F8VWQ0	Q00325-2;Q00325;F8VVM2	Mitochondrion inner membrane; Multi-pass membrane protein.
	MYH9	Myosin-9			0.0366088	0.0703893	30.3807	31.0558	P35579;P35579-2;Q5BKV1;A0A0C4DFM8;B1AH99;REV__S4R3H4;REV__E7EQT4;REV__Q9UKV3-5;REV__Q9UKV3	P35579;P35579-2	Cytoplasm, cytoskeleton. Cytoplasm, cell cortex.
	2018-09-02	Septin-2			0.0183493	0.0698396	24.3531	27.5054	B5MCX3;Q15019;Q15019-3;Q15019-2;C9J2Q4;H7C310;H7C2Y0;C9IY94;C9IZU3;C9JQJ4;C9J938;C9JB25;B5MD47;C9JZI2	B5MCX3;Q15019;Q15019-3;Q15019-2;C9J2Q4;H7C310;H7C2Y0
	RAB5C	Ras-related protein Rab-5C			0.0973411	0.0694272	29.4086	30.1957	P51148;P51148-2;K7ERI8;K7ERQ8;F8VVK3;K7ENY4;F8VWU4;F8VSF8;K7EIP6	P51148;P51148-2;K7ERI8;K7ERQ8;F8VVK3;K7ENY4	Cell membrane; Lipid-anchor; Cytoplasmic side. Early endosome membrane; Lipid-anchor. Melanosome.
	GDA	Guanine deaminase			0.232292	0.068602	26.2566	27.4842	Q9Y2T3;Q9Y2T3-3;Q9Y2T3-2;Q5SZC5;Q5SZC6	Q9Y2T3;Q9Y2T3-3;Q9Y2T3-2;Q5SZC5;Q5SZC6
	SFPQ	Splicing factor, proline- and glutamine-rich			0.257011	0.0684644	30.4435	31.923	P23246;P23246-2;H0Y9K7;H0Y9U2	P23246;P23246-2	Nucleus speckle. Nucleus matrix. Cytoplasm.
	C19orf52	Uncharacterized protein C19orf52			0.165815	0.0676387	24.9388	24.8173	Q9BSF4;K7ENF5	Q9BSF4	Mitochondrion inner membrane; Single-pass membrane protein; Intermembrane side.
	CTPS1	CTP synthase 1			0.0236102	0.0673633	29.939	30.6231	P17812;P17812-2	P17812;P17812-2
	PGAM5	Serine/threonine-protein phosphatase PGAM5, mitochondrial			0.00619029	0.066537	27.0913	28.2118	Q96HS1;Q96HS1-2;F5GXG4	Q96HS1;Q96HS1-2	Mitochondrion outer membrane; Single-pass membrane protein.
	SNRNP200	U5 small nuclear ribonucleoprotein 200 kDa helicase			0.0346383	0.0650208	30.3966	31.1373	O75643;O75643-2;B4E0P5	O75643	Nucleus.
	ADAR	Double-stranded RNA-specific adenosine deaminase			0.116897	0.0647449	26.5738	30.3148	P55265-5;P55265;P55265-4;H0YCK3;P55265-3;P55265-2	P55265-5;P55265;P55265-4;H0YCK3;P55265-3;P55265-2	Isoform 1: Cytoplasm. Nucleus.
	HYOU1	Hypoxia up-regulated protein 1			0.0457225	0.0640551	29.1694	30.1679	Q9Y4L1;A0A087X054;E9PJ21;A0A087WWI4;K7EQK2;Q9Y4L1-2;J3KTF1;Q9BST8;J3QQH7;J3QLE9;J3QL06;A0A087X214;A0A087WW13;Q9BXT5	Q9Y4L1;A0A087X054;E9PJ21;A0A087WWI4;K7EQK2;Q9Y4L1-2	Endoplasmic reticulum lumen.
	SEC61A1;SEC61A2	Protein transport protein Sec61 subunit alpha isoform 1			0.216486	0.0639171	29.1596	29.8651	B4DR61;P61619;Q8TC24;P61619-3;H7C1Q9;C9JXC6;H7C069;A6NK38;F2Z2C7;A6NIF9;C9JJV4	B4DR61;P61619;Q8TC24;P61619-3	Membrane; Multi-pass membrane protein.
	NUP205	Nuclear pore complex protein Nup205			0.0305479	0.0635029	29.3229	30.0548	Q92621;U3KPX2;U3KQ97;U3KQ47	Q92621	Nucleus membrane; Peripheral membrane protein. Nucleus, nuclear pore complex.
	RUVBL2	RuvB-like 2			0.0321009	0.0635029	29.5913	30.0565	Q9Y230;Q9Y230-2;M0R0Y3;X6R2L4;M0QXI6;M0R0Z0;M0QXZ7	Q9Y230;Q9Y230-2;M0R0Y3	Nucleus matrix. Nucleus, nucleoplasm. Cytoplasm. Membrane.
	DARS2	Aspartate--tRNA ligase, mitochondrial			0.0199154	0.0629506	27.3433	28.8351	Q6PI48	Q6PI48	Mitochondrion matrix.
	FAM49B	Protein FAM49B			0.0582473	0.0618453	24.307	26.3097	Q9NUQ9;E5RJE1;E5RIR8;E5RJL8;E5RI16;A0A087X178;Q9NUQ9-2;E5RK61;E5RFS4;E5RHU5;E5RGI7	Q9NUQ9;E5RJE1;E5RIR8;E5RJL8;E5RI16;A0A087X178;Q9NUQ9-2	Membrane; Lipid-anchor.
	KPNA2	Importin subunit alpha-1			0.0304067	0.0614305	30.1878	30.559	P52292;J3QLL0;J3KS65;J3QL07	P52292;J3QLL0;J3KS65	Cytoplasm. Nucleus.
	UNC45A	Protein unc-45 homolog A			0.0427844	0.0606008	27.6199	28.8327	Q9H3U1-2;Q9H3U1;Q9H3U1-3	Q9H3U1-2;Q9H3U1	Cytoplasm. Cytoplasm, perinuclear region. Nucleus.
	ASCC3	Activating signal cointegrator 1 complex subunit 3			0.0588013	0.0606008	23.5945	26.0751	Q8N3C0	Q8N3C0	Nucleus.
	PSMG2	Proteasome assembly chaperone 2			0.184217	0.0603242	23.9027	26.2099	K7ENR6;Q969U7-2;Q969U7;V9GZ55	K7ENR6;Q969U7-2;Q969U7;V9GZ55
	ABCF3	ATP-binding cassette sub-family F member 3			0.00360232	0.059909	28.6343	29.9595	Q9NUQ8-2;Q9NUQ8	Q9NUQ8-2;Q9NUQ8
	PCBP2;PCBP3	Poly(rC)-binding protein 2;Poly(rC)-binding protein 3			0.0203421	0.0593554	30.9935	31.7257	Q15366-6;Q15366-3;Q15366;Q15366-2;Q15366-7;Q15366-4;E9PFP8;P57721-5;P57721-4;P57721;H3BSS4;F8VRH0	Q15366-6;Q15366-3;Q15366;Q15366-2;Q15366-7;Q15366-4;E9PFP8;P57721-5;P57721-4;P57721	Nucleus. Cytoplasm.
	CDK4	Cyclin-dependent kinase 4			0.163112	0.0589399	24.1582	25.5872	F8VYH9;F8VTV8;F8VWX7;P11802;F8W1L8;F8VXD2;F8VZZ0;F8VZ51;F8VYY1;Q96BE9	F8VYH9;F8VTV8;F8VWX7;P11802;F8W1L8;F8VXD2;F8VZZ0;F8VZ51
	RPL5	60S ribosomal protein L5			0.0127832	0.0574155	30.263	31.437	P46777;Q5T7N0;R4GNJ2	P46777	Cytoplasm. Nucleus, nucleolus.
	TSFM	Elongation factor Ts, mitochondrial;Elongation factor Ts			0.00360232	0.0563061	28.4993	29.071	P43897;P43897-2;C9JT21;C9JG32;F8VPA7;F8VS27;P43897-4;P43897-3;F8WCK2	P43897;P43897-2;C9JT21	Mitochondrion.
	CDC123	Cell division cycle protein 123 homolog			0.0935602	0.0563061	25.0548	24.4609	O75794;X6RA30;X6RKY7;X6RF82;H7BZW7	O75794;X6RA30;X6RKY7;X6RF82	Cytoplasm.
	BUB3	Mitotic checkpoint protein BUB3			0.110764	0.0556121	29.2758	30.7221	O43684-2;O43684;J3QT28;J3QSX4	O43684-2;O43684;J3QT28	Nucleus. Chromosome, centromere, kinetochore.
	KPNA6	Importin subunit alpha-7			0.0553346	0.0551957	27.991	29.2665	O60684;Q5TFJ7;O15131;S4R3E5	O60684;Q5TFJ7
	GRB2	Growth factor receptor-bound protein 2			0.214125	0.0546401	23.49	26.6009	P62993;P62993-2;J3KT38;J3QLF6;J3QRL5	P62993;P62993-2	Nucleus. Cytoplasm. Endosome. Golgi apparatus.
	TNPO3	Transportin-3			0.129349	0.0545011	25.6854	26.7833	E9PFH4;C9J7E5;Q9Y5L0;Q9Y5L0-1;Q9Y5L0-3;Q9Y5L0-5	E9PFH4;C9J7E5;Q9Y5L0;Q9Y5L0-1;Q9Y5L0-3;Q9Y5L0-5	Nucleus.
	PGM2L1	Glucose 1,6-bisphosphate synthase			0.179129	0.0545011	24.277	27.1556	Q6PCE3	Q6PCE3
	NARS	Asparagine--tRNA ligase, cytoplasmic			0.0938305	0.0543624	26.2671	27.1419	O43776;K7EMQ6;K7EPK2;K7EQ35	O43776	Cytoplasm.
	BZW1	Basic leucine zipper and W2 domain-containing protein 1			0.137372	0.0536674	26.6682	28.3072	Q7L1Q6-2;Q7L1Q6;Q7L1Q6-4;Q7L1Q6-3;C9IZ80;H0Y503;C9JV57;C9J188;C9JWF5;C9JFN4	Q7L1Q6-2;Q7L1Q6;Q7L1Q6-4;Q7L1Q6-3;C9IZ80
	CDC37	Hsp90 co-chaperone Cdc37;Hsp90 co-chaperone Cdc37, N-terminally processed			0.16543	0.0536674	24.7485	28.1847	Q16543;K7EQA9;K7EKQ2;K7EL68;K7EIU0	Q16543;K7EQA9;K7EKQ2;K7EL68	Cytoplasm.
	RPSA	40S ribosomal protein SA			0.0494913	0.0533895	29.3229	30.201	C9J9K3;A0A0C4DG17;P08865;F8WD59	C9J9K3;A0A0C4DG17;P08865;F8WD59	Cytoplasm.
	HNRNPU	Heterogeneous nuclear ribonucleoprotein U			0.088413	0.0533895	26.3958	27.9799	Q00839-2	Q00839-2	Nucleus. Nucleus matrix. Chromosome. Nucleus speckle. Cytoplasm, cytoskeleton, microtubule organizing center, centrosome. Chromosome, centromere, kinetochore. Cytoplasm, cytoskeleton, spindle. Cytoplasm, cytoskeleton, spindle pole. Midbody. Cytoplasm. Cell surface. Cytoplasmic granule.
	ERGIC2	Endoplasmic reticulum-Golgi intermediate compartment protein 2			0.215741	0.0532504	23.1494	26.5228	A0A087WU02;Q96RQ1;H0YI50;H0YI58;F8W0R1;F8VPA6;H0YHJ8;F8VR88;F8VUZ2	A0A087WU02;Q96RQ1;H0YI50;H0YI58;F8W0R1;F8VPA6
	CSNK2A2	Casein kinase II subunit alpha			0.0661237	0.0529723	24.2101	25.2851	P19784;H3BNI9;H3BSA1;H3BV19	P19784;H3BNI9;H3BSA1
	GPS1	COP9 signalosome complex subunit 1			0.180657	0.0526941	25.9795	27.3874	C9JFE4;Q13098-5;Q13098;Q13098-7;A0A096LP07;A0A096LPJ3;A8K070;Q13098-6;J3QQX0;J3QS84;J3QS88;J3KTB0;J3QLE8;J3QLT0;J3QL53;J3KRE8;J3KSA5;J3KRJ4	C9JFE4;Q13098-5;Q13098;Q13098-7;A0A096LP07;A0A096LPJ3;A8K070;Q13098-6
	USP9X;USP9Y	Probable ubiquitin carboxyl-terminal hydrolase FAF-X;Probable ubiquitin carboxyl-terminal hydrolase FAF-Y			0.173383	0.052555	26.6246	27.8952	Q93008-1;Q93008;O00507;O00507-2;H7C2M9	Q93008-1;Q93008;O00507	Cytoplasm. Cell projection, growth cone.
	RTCB	tRNA-splicing ligase RtcB homolog			0.168	0.0514416	28.1796	29.2064	Q9Y3I0	Q9Y3I0	Nucleus. Cytoplasm.
	SF1	Splicing factor 1			0.440421	0.0514416	23.9645	26.1103	Q15637-4;Q15637-6;Q15637-7;Q15637-3;Q15637-2;Q15637;Q15637-5;H7C561	Q15637-4;Q15637-6;Q15637-7;Q15637-3;Q15637-2;Q15637;Q15637-5;H7C561	Nucleus.
	HNRNPH1	Heterogeneous nuclear ribonucleoprotein H;Heterogeneous nuclear ribonucleoprotein H, N-terminally processed			0.00345838	0.0507454	33.3881	34.2029	G8JLB6;P31943;E9PCY7;D6RBM0;D6RIT2;D6RIU0;H0YB39;D6RAM1;E5RGV0;D6R9T0;D6RFM3;E7EN40;D6RDU3;D6RJ04;D6RIH9;E7EQJ0;H0YBD7;D6RDL0;H0YBG7;D6RF17;E5RGH4;D6R9D3;H0YAQ2;E5RJ94	G8JLB6;P31943;E9PCY7;D6RBM0;D6RIT2;D6RIU0;H0YB39
	NSUN2	tRNA (cytosine(34)-C(5))-methyltransferase			0.015783	0.0507454	30.6927	31.7224	Q08J23;Q08J23-2;Q08J23-3;A0A140T9Y7;A0A140T9Z1	Q08J23;Q08J23-2;Q08J23-3	Nucleus, nucleolus. Cytoplasm, cytoskeleton, spindle.
	CDK5	Cyclin-dependent-like kinase 5			0.0997664	0.0506061	26.2284	26.9609	Q00535;Q00535-2	Q00535;Q00535-2	Isoform 1: Cytoplasm. Cell membrane; Peripheral membrane protein. Perikaryon. Cell projection, lamellipodium. Cell projection, growth cone. Cell junction, synapse, postsynaptic cell membrane, postsynaptic density.
	ITPR1	Inositol 1,4,5-trisphosphate receptor type 1			0.115832	0.0506061	23.8936	26.8597	Q14643-4;Q14643-3;Q14643-8;Q14643-7;Q14643-5;Q14643-6;Q14643-2;Q14643;Q14571;B7ZMI3;Q14573	Q14643-4;Q14643-3;Q14643-8;Q14643-7;Q14643-5;Q14643-6;Q14643-2;Q14643	Endoplasmic reticulum membrane; Multi-pass membrane protein. Cytoplasmic vesicle, secretory vesicle membrane; Multi-pass membrane protein. Cytoplasm, perinuclear region.
	GCN1L1	Translational activator GCN1			0.111298	0.0501883	30.4904	31.0472	Q92616	Q92616	Cytoplasm.
	DNAJB4	DnaJ homolog subfamily B member 4			0.0756011	0.0494913	25.531	28.7751	Q9UDY4;C9JUL4	Q9UDY4;C9JUL4	Cytoplasm. Cell membrane.
	STAT5A;STAT5B	Signal transducer and activator of transcription;Signal transducer and activator of transcription 5B;Signal transducer and activator of transcription 5A			0.257976	0.0492126	24.6433	26.674	K7EK35;P51692;P42229;P42229-2;C9JVV6;C9J4I3;K7EM17;K7EIF9	K7EK35;P51692;P42229;P42229-2	Cytoplasm. Nucleus.
	SLC25A6	ADP/ATP translocase 3;ADP/ATP translocase 3, N-terminally processed			0.0871912	0.0480967	30.5933	30.8842	P12236	P12236	Mitochondrion inner membrane; Multi-pass membrane protein.
	DDX6	Probable ATP-dependent RNA helicase DDX6			0.0287106	0.0478175	28.401	29.1294	P26196;Q8IV96	P26196	Cytoplasm, P-body. Cytoplasm. Nucleus.
	CFL1	Cofilin-1			0.0859685	0.0478175	32.1462	32.9839	P23528;E9PP50;G3V1A4;E9PK25;E9PQB7;E9PS23;E9PLJ3;Q9Y281-3;Q9Y281	P23528;E9PP50;G3V1A4;E9PK25;E9PQB7;E9PS23;E9PLJ3	Nucleus matrix. Cytoplasm, cytoskeleton. Cell projection, ruffle membrane; Peripheral membrane protein; Cytoplasmic side. Cell projection, lamellipodium membrane; Peripheral membrane protein; Cytoplasmic side. Cell projection, lamellipodium.
	COPG2	Coatomer subunit gamma-2			0.00245056	0.0461418	24.0429	27.2068	Q9UBF2;Q9UBF2-2	Q9UBF2;Q9UBF2-2	Cytoplasm, cytosol. Golgi apparatus membrane; Peripheral membrane protein; Cytoplasmic side. Cytoplasmic vesicle, COPI-coated vesicle membrane; Peripheral membrane protein; Cytoplasmic side.
	PABPC4	Polyadenylate-binding protein 4;Polyadenylate-binding protein			0.205768	0.0461418	27.7516	29.0478	Q13310-2;Q13310-3;B1ANR0;Q13310;H0Y5F5;H0YEU6;B1ANR1;H0YCC8;H0YEQ8;H0Y6X6;H0YER0;P0CB38	Q13310-2;Q13310-3;B1ANR0;Q13310;H0Y5F5	Cytoplasm.
	HNRNPM	Heterogeneous nuclear ribonucleoprotein M			0.0224743	0.0441843	33.2865	33.7676	P52272-2;P52272;A0A087X0X3;M0R019;M0R2T0;M0R0N3;M0QYQ7;M0R2I7;M0R0Y6;M0QY96;M0QYL3	P52272-2;P52272;A0A087X0X3	Nucleus, nucleolus.
	CCT8	T-complex protein 1 subunit theta			0.0972062	0.0437644	31.3653	31.9615	P50990;P50990-2;P50990-3;H7C4C8;H7C2U0	P50990;P50990-2;P50990-3	Cytoplasm. Cytoplasm, cytoskeleton, microtubule organizing center, centrosome. Cytoplasm, cytoskeleton, cilium basal body.
	CAND1	Cullin-associated NEDD8-dissociated protein 1			0.00992034	0.0436244	30.8504	31.6957	Q86VP6;Q86VP6-2;A0A0C4DGH5;H0YH27;Q86VP6-3;O75155-2;O75155	Q86VP6;Q86VP6-2;A0A0C4DGH5	Cytoplasm. Nucleus.
	TRIM4	E3 ubiquitin-protein ligase TRIM4			0.117961	0.0432046	27.2241	30.3614	H7C0Q6;Q9C037-3;Q9C037-2;Q9C037	H7C0Q6;Q9C037-3;Q9C037-2;Q9C037
	SLC25A5	ADP/ATP translocase 2;ADP/ATP translocase 2, N-terminally processed			0.0247452	0.0427844	34.1372	34.4407	P05141;Q9H0C2	P05141	Mitochondrion inner membrane; Multi-pass membrane protein.
	CTPS2	CTP synthase 2			0.0153548	0.0425042	24.825	26.9068	Q9NRF8	Q9NRF8
	LARS	Leucine--tRNA ligase, cytoplasmic			0.0795658	0.0416635	30.7711	31.1309	Q9P2J5;Q9P2J5-2;Q9P2J5-3;A0A087WXY1	Q9P2J5;Q9P2J5-2	Cytoplasm.
	RARS	Arginine--tRNA ligase, cytoplasmic			0.0482362	0.0411028	30.9271	31.2163	P54136;P54136-2;E5RJM9;E5RH09	P54136;P54136-2	Cytoplasm. Cytoplasm, cytosol.
	BAG2	BAG family molecular chaperone regulator 2			0.110631	0.0408223	27.4648	28.8142	O95816;O95816-2	O95816;O95816-2
	RPL4	60S ribosomal protein L4			0.0117819	0.0405417	26.3444	27.991	P36578;H3BM89;H3BU31;H3BTP7	P36578;H3BM89
	GMDS	GDP-mannose 4,6 dehydratase			0.013498	0.0405417	26.8061	28.8229	O60547;O60547-2	O60547;O60547-2
	EIF3E	Eukaryotic translation initiation factor 3 subunit E			0.144046	0.0402613	28.5284	30.1716	P60228;E5RGA2;H0YBR5;E5RIT4;H0YAW4;E5RHS5;E5RII3;E5RIP5;E5RJ25;H0YBP5	P60228;E5RGA2	Cytoplasm. Nucleus, PML body.
	EIF4A3	Eukaryotic initiation factor 4A-III;Eukaryotic initiation factor 4A-III, N-terminally processed			0.0418037	0.0399806	32.5073	33.5908	P38919;I3L3H2	P38919	Nucleus. Nucleus speckle. Cytoplasm.
	PRPF8	Pre-mRNA-processing-splicing factor 8			0.136323	0.0399806	28.4106	30.0784	Q6P2Q9;I3L0J9;I3L3Z8;I3L1T8	Q6P2Q9	Nucleus speckle.
	IGF2BP3	Insulin-like growth factor 2 mRNA-binding protein 3			0.103397	0.0391384	27.9478	28.8404	O00425;O00425-2;F8WD15	O00425	Nucleus. Cytoplasm.
	AUP1	Ancient ubiquitous protein 1			0.108223	0.0384361	26.1317	26.5697	Q9Y679-2;Q9Y679;Q9Y679-3	Q9Y679-2;Q9Y679;Q9Y679-3	Endoplasmic reticulum membrane; Single-pass type III membrane protein; Cytoplasmic side.
	RPS4X	40S ribosomal protein S4, X isoform			0.0142124	0.0380147	30.942	32.0001	P62701;Q8TD47;C9JEH7;P22090	P62701	Cytoplasm.
	EPRS	Bifunctional glutamate/proline--tRNA ligase;Glutamate--tRNA ligase;Proline--tRNA ligase			0.0194884	0.0374524	31.9058	32.6365	P07814;V9GYZ6;V9GZ76	P07814;V9GYZ6	Cytoplasm, cytosol.
	WDR4	tRNA (guanine-N(7)-)-methyltransferase non-catalytic subunit WDR4			0.00805652	0.0364681	24.6183	26.3774	P57081-3;P57081-2;P57081	P57081-3;P57081-2;P57081	Nucleus.
	COPA	Coatomer subunit alpha;Xenin;Proxenin			0.0246034	0.0347792	30.8666	31.7708	P53621;P53621-2	P53621;P53621-2	Cytoplasm. Golgi apparatus membrane; Peripheral membrane protein; Cytoplasmic side. Cytoplasmic vesicle, COPI-coated vesicle membrane; Peripheral membrane protein; Cytoplasmic side.
	SEC23B	Protein transport protein Sec23B			0.107152	0.0344974	23.6288	26.7137	Q15437;Q5QPE1;Q5QPE2	Q15437;Q5QPE1	Cytoplasmic vesicle, COPII-coated vesicle membrane; Peripheral membrane protein; Cytoplasmic side. Endoplasmic reticulum membrane; Peripheral membrane protein; Cytoplasmic side. Cytoplasm, cytosol.
	ETFA	Electron transfer flavoprotein subunit alpha, mitochondrial			0.0540844	0.0343565	23.9241	27.515	H0YL12;H0YKF0;H0YLU7;P13804-2;P13804;H0YK49;H0YNX6	H0YL12;H0YKF0;H0YLU7;P13804-2;P13804;H0YK49;H0YNX6
	ATP6V1H	V-type proton ATPase subunit H			0.188907	0.0339339	24.5445	25.2892	G3V126;Q9UI12-2;Q9UI12	G3V126;Q9UI12-2;Q9UI12
	IARS2	Isoleucine--tRNA ligase, mitochondrial			0.0381553	0.033793	24.4371	26.1125	Q9NSE4	Q9NSE4	Mitochondrion matrix.
	UBE2M	NEDD8-conjugating enzyme Ubc12			0.00158601	0.0316775	25.2258	26.9762	P61081;M0QX69;M0QYI6	P61081
	MRI1	Methylthioribose-1-phosphate isomerase			0.000144286	0.0308304	28.4372	29.4337	Q9BV20;Q9BV20-2	Q9BV20;Q9BV20-2	Nucleus. Cytoplasm. Cell projection.
	SLC25A10	Mitochondrial dicarboxylate carrier			0.0482362	0.0305479	28.0002	28.6488	Q9UBX3;Q9UBX3-2;B4DLN1;F6RGN5;I3L1E8	Q9UBX3;Q9UBX3-2;B4DLN1;F6RGN5	Mitochondrion inner membrane; Multi-pass membrane protein.
	TARS	Threonine--tRNA ligase, cytoplasmic			0.29066	0.0301242	28.3472	29.3519	P26639;P26639-2;D6RCA5;D6R9F8;D6RDJ6;D6RBR8;B7ZLP8;A2RTX5-2;A2RTX5	P26639;P26639-2	Cytoplasm.
	MAP2K2	Dual specificity mitogen-activated protein kinase kinase 2			0.0321009	0.0299829	26.1962	28.3869	P36507;A0A1B0GUL7;G5E9C7;M0R1B6	P36507;A0A1B0GUL7;G5E9C7	Cytoplasm. Membrane; Peripheral membrane protein.
	TRAP1	Heat shock protein 75 kDa, mitochondrial			0.0110662	0.0289935	32.5248	33.0583	Q12931-2;Q12931;I3L0K7;I3L239;I3L2D5;I3L253	Q12931-2;Q12931;I3L0K7	Mitochondrion. Mitochondrion inner membrane. Mitochondrion matrix.
	SMN1	Survival motor neuron protein			0.328492	0.0278618	23.2063	24.8844	E7EQZ4;Q16637-4;Q16637-2;Q16637-3;Q16637	E7EQZ4;Q16637-4;Q16637-2;Q16637-3;Q16637
	STOM	Erythrocyte band 7 integral membrane protein			0.0213375	0.0267293	27.6938	28.1398	P27105;P27105-2;F8VSL7	P27105;P27105-2	Cell membrane; Peripheral membrane protein; Cytoplasmic side. Cytoplasm, cytoskeleton. Cell membrane; Lipid-anchor; Cytoplasmic side. Membrane raft. Melanosome. Cytoplasmic vesicle.
	CCT4	T-complex protein 1 subunit delta			0.0612924	0.0264459	32.6767	33.1088	P50991;P50991-2	P50991;P50991-2	Cytoplasm. Melanosome. Cytoplasm, cytoskeleton, microtubule organizing center, centrosome. Cytoplasm, cytoskeleton, cilium basal body.
	HADHB	Trifunctional enzyme subunit beta, mitochondrial;3-ketoacyl-CoA thiolase			0.0133551	0.0263043	29.4804	30.3583	P55084;P55084-2;F5GZQ3;B5MD38;C9JEY0;C9JE81;C9K0M0	P55084;P55084-2;F5GZQ3;B5MD38	Mitochondrion. Mitochondrion inner membrane. Mitochondrion outer membrane. Endoplasmic reticulum.
	ATP5A1	ATP synthase subunit alpha, mitochondrial			0.00992034	0.0258793	32.966	33.2081	P25705;P25705-2;P25705-3;K7EK77;K7ENJ4;K7ERX7;K7EJP1;K7EQH4;K7ESA0	P25705;P25705-2;P25705-3;K7EK77	Mitochondrion inner membrane. Cell membrane; Peripheral membrane protein; Extracellular side.
	SURF4	Surfeit locus protein 4			0.0177795	0.0258793	25.8301	27.8636	Q5T8U5;O15260;O15260-2;O15260-3;B7Z1G8	Q5T8U5;O15260;O15260-2;O15260-3
	ATAD3A;ATAD3B	ATPase family AAA domain-containing protein 3A;ATPase family AAA domain-containing protein 3B			0.021764	0.0247452	28.9858	30.0549	H0Y2W2;Q9NVI7-3;Q9NVI7-2;Q9NVI7;Q5T9A4-3;Q5T9A4;Q5SV16;Q5T9A4-2;Q5T2N8;J3QSF3	H0Y2W2;Q9NVI7-3;Q9NVI7-2;Q9NVI7;Q5T9A4-3;Q5T9A4
	APRT	Adenine phosphoribosyltransferase			0.110764	0.0237521	28.3465	29.2029	P07741;H3BQZ9;P07741-2;H3BQB1;H3BQF1;H3BSW3	P07741;H3BQZ9;P07741-2;H3BQB1;H3BQF1	Cytoplasm.
	DHX9	ATP-dependent RNA helicase A			0.104068	0.0233263	33.0084	34.0343	Q08211;Q08211-2	Q08211	Nucleus. Nucleus, nucleoplasm. Nucleus, nucleolus. Cytoplasm. Cytoplasm, cytoskeleton, microtubule organizing center, centrosome.
	YTHDF2	YTH domain-containing family protein 2			0.109427	0.0226164	28.0077	28.2581	Q9Y5A9;Q9Y5A9-2;S4R3V3;S4R3J8	Q9Y5A9;Q9Y5A9-2	Cytoplasm, cytosol. Nucleus. Cytoplasm, P-body.
	PRKDC	DNA-dependent protein kinase catalytic subunit			0.0306892	0.0224743	33.2957	34.3203	P78527;P78527-2;F5GX40;H0YG84	P78527;P78527-2	Nucleus. Nucleus, nucleolus.
	PCID2	PCI domain-containing protein 2			0.105008	0.0224743	26.9859	28.0154	Q5JVF3-3;Q5JVF3-2;Q5JVF3;Q5JVF3-4	Q5JVF3-3;Q5JVF3-2;Q5JVF3;Q5JVF3-4
	PFKL	ATP-dependent 6-phosphofructokinase, liver type			0.0586628	0.021764	28.4889	29.5074	P17858;P17858-2	P17858;P17858-2	Cytoplasm.
	RAB18	Ras-related protein Rab-18			0.110631	0.0199154	27.3348	28.3312	Q9NP72;Q9NP72-2;A0A087X163;H0Y6T8;Q5W0J0	Q9NP72;Q9NP72-2;A0A087X163;H0Y6T8;Q5W0J0	Cell membrane; Lipid-anchor; Cytoplasmic side.
	UBLCP1	Ubiquitin-like domain-containing CTD phosphatase 1			0.265077	0.0199154	25.2302	26.9365	Q8WVY7	Q8WVY7	Nucleus.
	CFAP20	Cilia- and flagella-associated protein 20			0.0226164	0.0173518	23.5945	25.8478	Q9Y6A4	Q9Y6A4	Nucleus. Cytoplasm, cytoskeleton, microtubule organizing center, centrosome, centriole. Cytoplasm, cytoskeleton, cilium basal body. Cell projection, cilium.
	HK2	Hexokinase;Hexokinase-2			0.140255	0.0167816	24.8125	27.3521	E9PB90;P52789;P19367-4;P19367-2;P19367;P19367-3;P52790;B1AR62;B1AR61;B1AR63;Q2TB90-3;Q2TB90-2;Q2TB90	E9PB90;P52789
	CCT5	T-complex protein 1 subunit epsilon			0.0119249	0.016639	31.539	31.9892	P48643;E7ENZ3;B7ZAR1;E9PCA1;P48643-2;D6RIZ7;H0Y914	P48643;E7ENZ3;B7ZAR1;E9PCA1;P48643-2	Cytoplasm. Cytoplasm, cytoskeleton, microtubule organizing center, centrosome.
	ALDH18A1	Delta-1-pyrroline-5-carboxylate synthase;Glutamate 5-kinase;Gamma-glutamyl phosphate reductase			0.0666747	0.0164963	30.2193	31.0154	P54886-2;P54886	P54886-2;P54886	Mitochondrion inner membrane.
	EEF1A1P5;EEF1A1	Putative elongation factor 1-alpha-like 3;Elongation factor 1-alpha 1;Elongation factor 1-alpha			0.0462816	0.0160683	35.6674	36.2628	Q5VTE0;P68104;A0A087WV01;A0A087WVQ9;P68104-2;Q05639;A6PW80;Q5JR01	Q5VTE0;P68104;A0A087WV01;A0A087WVQ9;P68104-2	Cytoplasm.
	PRPS1	Ribose-phosphate pyrophosphokinase 1			0.182947	0.0153548	29.4272	30.1679	P60891;B1ALA9;P60891-2;B7ZB02;B1ALA7	P60891;B1ALA9;P60891-2
	TCERG1	Transcription elongation regulator 1			0.207768	0.015212	23.2945	24.9308	G3V220;O14776-2;O14776	G3V220;O14776-2;O14776
	ILKAP;ILKAP3	Integrin-linked kinase-associated serine/threonine phosphatase 2C			0.015783	0.013498	24.9833	26.0958	Q9H0C8;H7C2I8;F8SNU7;F8SNU6;E9PC05	Q9H0C8;H7C2I8;F8SNU7	Cytoplasm.
	EIF3I	Eukaryotic translation initiation factor 3 subunit I			0.234133	0.013498	28.3437	29.2986	Q13347;Q5TFK1	Q13347	Cytoplasm.
	PPP2CA;PPP2CB	Serine/threonine-protein phosphatase 2A catalytic subunit alpha isoform;Serine/threonine-protein phosphatase 2A catalytic subunit beta isoform			0.090447	0.0129261	27.7902	28.8307	P67775;P67775-2;P62714;E7ESG8;E5RHC1;E5RFI3;E5RHP4;E5RI56;H0YC23;H0YBN9;H3BV22	P67775;P67775-2;P62714	Cytoplasm. Nucleus. Chromosome, centromere. Cytoplasm, cytoskeleton, spindle pole.
	EEF2	Elongation factor 2			0.163112	0.0127832	33.1914	34.0563	P13639	P13639	Cytoplasm. Nucleus.
	GART	Trifunctional purine biosynthetic protein adenosine-3;Phosphoribosylamine--glycine ligase;Phosphoribosylformylglycinamidine cyclo-ligase;Phosphoribosylglycinamide formyltransferase			0.0632269	0.0123541	30.9208	32.1148	P22102;P22102-2;F8WD69;C9JBJ1;C9JTV6;C9JZG2;C9JKQ7;A0A140TA71;H7C366	P22102
	PRMT3	Protein arginine N-methyltransferase 3			0.121413	0.0107799	23.6037	24.8459	A0A0A0MSN7;O60678-2;O60678	A0A0A0MSN7;O60678-2;O60678	Cytoplasm.
	RPL9	60S ribosomal protein L9			0.0518593	0.00992034	29.785	31.2919	P32969;D6RAN4;H0Y9V9;E7ESE0;H0Y9R4	P32969;D6RAN4;H0Y9V9;E7ESE0;H0Y9R4
	GSTK1	Glutathione S-transferase kappa 1			0.213254	0.00877379	24.1698	26.9916	E9PFN5;Q9Y2Q3-4;Q9Y2Q3;Q9Y2Q3-3;Q9Y2Q3-2;C9JNT3	E9PFN5;Q9Y2Q3-4;Q9Y2Q3;Q9Y2Q3-3;Q9Y2Q3-2
	HNRNPA0	Heterogeneous nuclear ribonucleoprotein A0			0.00259443	0.00805652	31.0699	32.232	Q13151	Q13151	Nucleus.
	CCT7	T-complex protein 1 subunit eta			0.0610158	0.00719549	31.6049	32.0663	Q99832;Q99832-3;Q99832-4;Q99832-2;F8WAM2;F8WBP8	Q99832;Q99832-3;Q99832-4;Q99832-2	Cytoplasm.
	SCFD1	Sec1 family domain-containing protein 1			0.294782	0.00719549	24.0751	26.4709	Q8WVM8;J3KNG4;Q8WVM8-2;Q8WVM8-3;G3V3K9;G3V4I1;G3V5F3;G3V2M8	Q8WVM8;J3KNG4;Q8WVM8-2;Q8WVM8-3	Cytoplasm. Endoplasmic reticulum membrane; Peripheral membrane protein. Golgi apparatus, Golgi stack membrane; Peripheral membrane protein.
	SLC43A3	Solute carrier family 43 member 3			0.0330882	0.00662125	25.5155	26.2024	H0YD64;E9PS74;Q8NBI5;Q8NBI5-2	H0YD64;E9PS74;Q8NBI5;Q8NBI5-2
	SNRPA	U1 small nuclear ribonucleoprotein A			0.362891	0.00662125	26.5268	29.0801	P09012;M0R268;M0QXK2;M0R221;M0R2B8;M0QZG7;M0R0G9	P09012;M0R268;M0QXK2;M0R221;M0R2B8;M0QZG7	Nucleus.
	RPS7	40S ribosomal protein S7			0.0183493	0.00575919	31.9159	32.8172	P62081;B5MCP9	P62081;B5MCP9	Cytoplasm, cytoskeleton, microtubule organizing center, centrosome.
	PRDX2	Peroxiredoxin-2			0.0747794	0.00475299	30.2674	31.6565	P32119;A6NIW5;P32119-2	P32119;A6NIW5	Cytoplasm.
	POLR2E	DNA-directed RNA polymerases I, II, and III subunit RPABC1			0.0219061	0.00432164	25.6881	27.2708	A0A087WVZ9;P19388;A0A0A0MQR7;A0A087WWX0;A0A087WVN5	A0A087WVZ9;P19388;A0A0A0MQR7;A0A087WWX0
	AARS	Alanine--tRNA ligase, cytoplasmic			0.081067	0.00360232	28.8129	30.3914	P49588;P49588-2;H3BPK7	P49588;P49588-2	Cytoplasm.
	ARCN1	Coatomer subunit delta			0.0927488	0.00345838	29.1294	30.3338	P48444;B0YIW6;P48444-2;Q6P1Q5;E9PK34	P48444;B0YIW6;P48444-2	Cytoplasm. Golgi apparatus membrane; Peripheral membrane protein; Cytoplasmic side. Cytoplasmic vesicle, COPI-coated vesicle membrane; Peripheral membrane protein; Cytoplasmic side.
	EIF3L	Eukaryotic translation initiation factor 3 subunit L			0.205893	0.00273846	29.7231	30.0256	B0QY89;Q9Y262;Q9Y262-2;B0QY90;C9JHP4;C9K0Q7;H7C3A0	B0QY89;Q9Y262;Q9Y262-2;B0QY90	Cytoplasm.
	DRG1	Developmentally-regulated GTP-binding protein 1			0.0749164	0.00259443	26.1245	27.4289	Q9Y295;H0YI06;F8WEE0	Q9Y295	Cytoplasm.
	AIMP2	Aminoacyl tRNA synthase complex-interacting multifunctional protein 2			0.0313951	0.00245056	28.2498	28.8985	Q13155;A8MU58;F8W950	Q13155;A8MU58;F8W950	Cytoplasm, cytosol. Nucleus.
	ATP5C1	ATP synthase subunit gamma, mitochondrial			0.00848693	0.00230651	30.6958	30.7248	P36542;P36542-2	P36542;P36542-2	Mitochondrion. Mitochondrion inner membrane; Peripheral membrane protein.
	MRPS2	28S ribosomal protein S2, mitochondrial			0.0247452	0.00230651	26.5076	27.7907	Q9Y399;Q5T8A0	Q9Y399;Q5T8A0	Mitochondrion.
	GNPDA1;GNPDA2	Glucosamine-6-phosphate isomerase;Glucosamine-6-phosphate isomerase 1;Glucosamine-6-phosphate isomerase 2			0.449746	0.000865329	24.8001	25.3959	D6R917;D6RB13;D6RAY7;D6R9P4;D6RFF8;P46926;P46926-2;Q8TDQ7-3;Q8TDQ7-2;Q8TDQ7	D6R917;D6RB13;D6RAY7;D6R9P4;D6RFF8;P46926;P46926-2;Q8TDQ7-3;Q8TDQ7-2;Q8TDQ7
	ATP6V0D1	V-type proton ATPase subunit d 1			0.014641	0.000721115	24.0003	26.9278	J3QL14;R4GN72;F5GYQ1;P61421	J3QL14;R4GN72;F5GYQ1;P61421
	MAT2A	S-adenosylmethionine synthase isoform type-2			0.0676387	0.000576887	30.4049	31.6895	P31153;P31153-2;Q00266	P31153;P31153-2
	RAN	GTP-binding nuclear protein Ran			0.0199154	0.000144286	33.8508	34.4295	B5MDF5;P62826;J3KQE5;F5H018;B4DV51;H0YFC6;A0A087X0W0	B5MDF5;P62826;J3KQE5;F5H018;B4DV51	Nucleus.
	GFPT1	Glutamine--fructose-6-phosphate aminotransferase [isomerizing] 1			0.0206267	-5.77013e-05	29.9538	31.104	Q06210-2;Q06210;O94808;E5RJP4	Q06210-2;Q06210
	FAR1	Fatty acyl-CoA reductase 1			-0.117333	-0.000274166	26.4129	25.5628	E9PNW8;Q8WVX9	E9PNW8;Q8WVX9
	SPCS3	Signal peptidase complex subunit 3			-0.0249862	-0.000317429	27.4804	28.1271	P61009	P61009	Microsome membrane; Single-pass type II membrane protein. Endoplasmic reticulum membrane; Single-pass type II membrane protein.
	IPO7	Importin-7			0.0677764	-0.000692654	29.2995	32.2028	O95373;E9PLB2;E9PLJ0	O95373	Cytoplasm. Nucleus.
	UQCRC2	Cytochrome b-c1 complex subunit 2, mitochondrial			0.0294175	-0.00108244	31.2262	32.3813	P22695;H3BRG4;H3BSJ9;H3BP04;H3BUE4;H3BUI9;A0A087WVZ4	P22695;H3BRG4;H3BSJ9	Mitochondrion inner membrane; Peripheral membrane protein; Matrix side.
	LOXHD1	Lipoxygenase homology domain-containing protein 1			0.0233263	-0.00176114	28.3831	30.0325	H7BZ41;F5GZB4;J3KRE7;Q8IVV2-5;Q8IVV2	H7BZ41;F5GZB4;J3KRE7;Q8IVV2-5;Q8IVV2
	ACTB	Actin, cytoplasmic 1;Actin, cytoplasmic 1, N-terminally processed			-0.0725131	-0.00189116	26.6192	28.5051	P60709;G5E9R0;E7EVS6;C9JZR7;P63267-2;C9JTX5;C9JUM1;F8WCH0	P60709	Cytoplasm, cytoskeleton.
	SF3B3	Splicing factor 3B subunit 3			0.173	-0.00213675	29.3857	30.8192	Q15393;Q15393-3;Q15393-2;J3QL37;J3QRB2;I3L4G7;H3BMB0	Q15393	Nucleus.
	QARS	Glutamine--tRNA ligase			-0.0234017	-0.00216568	28.7222	30.4983	P47897-2;P47897;C9J165;A0A0U1RQT0;A0A0U1RQM8;A0A0U1RQU2;A0A0U1RQE9;A0A0U1RRI9;F2Z2V6;A0A0U1RQL2;A0A0U1RQC3	P47897-2;P47897	Cytoplasm, cytosol. Cytoplasm.
	MAP2K1	Dual specificity mitogen-activated protein kinase kinase 1			0.00647761	-0.00270033	28.6651	29.8275	Q02750;Q02750-2;H3BRW9	Q02750;Q02750-2	Cytoplasm, cytoskeleton, microtubule organizing center, centrosome. Cytoplasm, cytoskeleton, microtubule organizing center, spindle pole body. Cytoplasm. Nucleus. Membrane; Peripheral membrane protein.
	CRNKL1	Crooked neck-like protein 1			-0.0350174	-0.00294614	25.8624	26.4208	Q5JY65;Q9BZJ0-2;Q9BZJ0-3;Q9BZJ0	Q5JY65;Q9BZJ0-2;Q9BZJ0-3;Q9BZJ0
	TTC27	Tetratricopeptide repeat protein 27			-0.232684	-0.00313409	25.3501	27.6713	Q6P3X3;F8WCH1	Q6P3X3
	MCCC1	Methylcrotonoyl-CoA carboxylase subunit alpha, mitochondrial			-0.0820107	-0.00349556	34.3663	34.7835	Q96RQ3;E9PHF7;F5GYT8;E9PG35;G5E9X5;F8WDI3	Q96RQ3;E9PHF7;F5GYT8;E9PG35;G5E9X5	Mitochondrion matrix.
	RCL1	RNA 3-terminal phosphate cyclase-like protein			0.00619029	-0.00398733	22.494	24.1131	Q9Y2P8;Q5VZU2;Q5VYW8;Q5VZU3;Q9Y2P8-2	Q9Y2P8;Q5VZU2;Q5VYW8;Q5VZU3;Q9Y2P8-2	Nucleus, nucleolus.
	TUBA1C	Tubulin alpha-1C chain			0.0515809	-0.00405968	30.5205	31.2478	F5H5D3;Q9BQE3;F8VVB9;F8VQQ4;F8VRZ4;F8VS66;F8VWV9;F8VX09;A6NHL2-2;A6NHL2;F8VRK0;C9K0S6;F8W0F6;Q9H853;F8VXZ7	F5H5D3;Q9BQE3	Cytoplasm, cytoskeleton.
	PDIA6	Protein disulfide-isomerase A6			-0.0659289	-0.00407417	29.0338	30.5333	Q15084-3;Q15084;Q15084-4;Q15084-5;Q15084-2	Q15084-3;Q15084;Q15084-4;Q15084-5;Q15084-2	Endoplasmic reticulum lumen. Cell membrane. Melanosome.
	C12orf10	UPF0160 protein MYG1, mitochondrial			-0.138537	-0.00429115	24.4167	27.3352	F8VR84;Q9HB07;F8VQQ3;H3BPH3	F8VR84;Q9HB07;F8VQQ3
	OAT	Ornithine aminotransferase, mitochondrial;Ornithine aminotransferase, hepatic form;Ornithine aminotransferase, renal form			-0.137505	-0.00450825	23.85	25.9512	P04181;P04181-2	P04181;P04181-2	Mitochondrion matrix.
	AIMP1	Aminoacyl tRNA synthase complex-interacting multifunctional protein 1;Endothelial monocyte-activating polypeptide 2			0.00906043	-0.00500037	26.8163	29.0432	Q12904;Q12904-2;D6R937	Q12904;Q12904-2	Nucleus. Cytoplasm, cytosol. Secreted. Endoplasmic reticulum. Golgi apparatus.
	CAD	CAD protein;Glutamine-dependent carbamoyl-phosphate synthase;Aspartate carbamoyltransferase;Dihydroorotase			-0.00114018	-0.00546373	29.89	30.5743	F8VPD4;P27708;H7C2E4;H7C3Z5;H7BZB3	F8VPD4;P27708
	XPO7	Exportin-7			0.125254	-0.00547823	24.7977	26.6777	E7ESC6;Q9UIA9;E5RIW1;H0YBE1	E7ESC6;Q9UIA9;E5RIW1	Nucleus.
	RBM14	RNA-binding protein 14			-0.00434903	-0.00552165	32.2999	32.7985	Q96PK6;Q96PK6-2;A0A0A6YYI9;F8WDX3;A0A0A0MSL8;B8ZZ74;Q96PK6-3;Q96PK6-4	Q96PK6	Nucleus. Nucleus, nucleolus. Cytoplasm.
	PGD	6-phosphogluconate dehydrogenase, decarboxylating			0.0880058	-0.00560858	25.3474	28.5002	P52209-2;P52209;K7EMN2;K7EM49;K7EPF6;K7ELN9	P52209-2;P52209;K7EMN2;K7EM49;K7EPF6	Cytoplasm.
	UCK2	Uridine-cytidine kinase 2			0.0524158	-0.00581129	28.2288	28.8625	Q9BZX2;Q9BZX2-2;Q9HA47-3;Q9HA47;Q9HA47-4	Q9BZX2
	TTLL12	Tubulin--tyrosine ligase-like protein 12			0.107152	-0.00586922	28.8395	29.3505	Q14166	Q14166
	NMD3	60S ribosomal export protein NMD3			0.0607391	-0.00597068	25.9417	26.6959	C9JA08;Q96D46;C9J0B9;C9IZW9;C9K0C2;C9IY70	C9JA08;Q96D46;C9J0B9	Cytoplasm. Nucleus.
	CBS	Cystathionine beta-synthase			0.00345838	-0.00621696	28.7106	29.212	P0DN79;P35520;P35520-2;C9JMA6;H7C2H4;H7C1W6;H7C2W0	P0DN79;P35520;P35520-2	Cytoplasm. Nucleus.
	RAD1	Cell cycle checkpoint protein RAD1			0.00216244	-0.0063764	24.5807	25.9743	O60671-2;O60671;D6R9A1;O60671-3	O60671-2;O60671;D6R9A1;O60671-3	Nucleus.
	SRSF6;SRSF5;SRSF4	Serine/arginine-rich splicing factor 6;Serine/arginine-rich splicing factor 5;Serine/arginine-rich splicing factor 4			0.090447	-0.00646329	25.9697	25.5736	Q13247-3;Q13247;B4DJK0;B4DUA4;A0A0D9SEM4;Q13243-3;Q13243;Q08170	Q13247-3;Q13247;B4DJK0;B4DUA4;A0A0D9SEM4;Q13243-3;Q13243;Q08170	Nucleus. Nucleus speckle.
	ADRM1	Proteasomal ubiquitin receptor ADRM1			0.0182068	-0.00689809	25.0402	27.6532	Q16186;A0A087WX59;A0A087WUX6	Q16186;A0A087WX59	Cytoplasm. Nucleus.
	UGDH	UDP-glucose 6-dehydrogenase			-0.0520422	-0.00762311	24.9766	25.7113	O60701-2;O60701;O60701-3;D6RHF4;E9PBD2;E7ER95;E7ER83;E7ETF4;E7EV97	O60701-2;O60701;O60701-3
	ELAVL1	ELAV-like protein 1			0.0298416	-0.00784072	30.6284	31.3533	Q15717;Q15717-2;M0QZR9;M0R055;B1AM48;B1APY9;B1APY8;A0A0A0MRX1;A0A0R4J2E6;Q12926-2;Q12926;P26378-4;P26378-2;P26378-5;P26378;P26378-3	Q15717;Q15717-2;M0QZR9	Cytoplasm. Nucleus.
	RPS16;ZNF90	40S ribosomal protein S16			0.0450235	-0.00805827	30.6839	30.1609	M0R210;P62249;M0R3H0;M0R1M5;A0A087WZ27;Q6IPX4;M0QX76	M0R210;P62249;M0R3H0;M0R1M5;A0A087WZ27;Q6IPX4
	FHL2	Four and a half LIM domains protein 2			-0.00620245	-0.00815979	25.8706	27.3772	J3KNW4;A0A0A0MSG2;Q14192	J3KNW4;A0A0A0MSG2;Q14192
	NUMA1	Nuclear mitotic apparatus protein 1			-0.00410306	-0.00824688	29.9615	30.5722	Q14980-2;A0A087WY61;Q14980;Q14980-4;Q14980-3;H0YFY6;Q14980-5;F5H4J1;K4DIE0;F5H6Y5;F5H1L0;F5GZW1;F5H2F3;F5H3L6;F5H0Z7;F5H763;F8W6T3;F5GWK2;F5H073;F5H068;F5H7R5;F5H4Y4;F5GWA2	Q14980-2;A0A087WY61;Q14980;Q14980-4;Q14980-3	Nucleus. Nucleus, nucleoplasm. Nucleus matrix. Chromosome. Cytoplasm, cytoskeleton. Cytoplasm, cytoskeleton, microtubule organizing center, centrosome. Cytoplasm, cytoskeleton, spindle pole. Cytoplasm, cell cortex. Cell membrane; Lipid-anchor; Cytoplasmic side. Lateral cell membrane.
	CLPTM1L	Cleft lip and palate transmembrane protein 1-like protein			-0.0986291	-0.0083485	23.8061	25.5644	G5E9Z2;Q96KA5-2;Q96KA5	G5E9Z2;Q96KA5-2;Q96KA5
	PRKCA	Protein kinase C alpha type			-0.0415211	-0.00900156	24.3981	25.5076	P17252	P17252	Cytoplasm. Cell membrane; Peripheral membrane protein. Mitochondrion membrane; Peripheral membrane protein. Nucleus.
	TUBB4B	Tubulin beta-4B chain			0.0321009	-0.00914677	34.7709	35.5901	P68371;Q3ZCM7;M0R2D3;M0QY85;M0QZL7;M0R0X0;M0QY37;M0QX14;M0R2T4;A0A075B724	P68371	Cytoplasm, cytoskeleton.
	PSMC2	26S protease regulatory subunit 7			0.0832474	-0.00927745	28.3901	29.3294	P35998;P35998-2;C9JLS9	P35998;P35998-2	Cytoplasm.
	MT-CO2	Cytochrome c oxidase subunit 2			-0.117443	-0.0096841	28.7114	29.5792	P00403	P00403	Mitochondrion inner membrane; Multi-pass membrane protein.
	RPL11	60S ribosomal protein L11			0.0183493	-0.0105412	33.1498	33.6329	P62913;Q5VVC8;Q5VVC9	P62913;Q5VVC8;Q5VVC9
	ARL1	ADP-ribosylation factor-like protein 1			0.00317045	-0.0109482	27.5442	28.4334	F8VYN9;P40616-2;P40616;B4DZG7;F8VP99;F8VP63	F8VYN9;P40616-2;P40616;B4DZG7
	CUL4A	Cullin-4A			0.0381553	-0.0118498	30.381	31.1828	Q13619;A0A0A0MR50;Q13619-2;A0A087WWN2;A6NE76	Q13619;A0A0A0MR50;Q13619-2
	XRCC5	X-ray repair cross-complementing protein 5			-0.0581274	-0.0120098	31.0322	31.9536	P13010;C9JZ81;H7C0H9	P13010	Nucleus. Nucleus, nucleolus. Chromosome.
	DPM1	Dolichol-phosphate mannosyltransferase subunit 1			0.0127832	-0.0121989	28.5658	29.2554	Q5QPK2;H0Y368;O60762;Q5QPJ9	Q5QPK2;H0Y368;O60762;Q5QPJ9
	DDX39B	Spliceosome RNA helicase DDX39B			0.135666	-0.0123881	25.087	28.4835	Q13838;Q13838-2;Q5STU3;A0A0G2JJZ9;A0A140T9X3;F6WLT2;A0A0A0MT12;F6TRA5;A0A140T996;F6S4E6;A0A140T973;A0A140T9K1;A0A140T9X9;H0Y400;F6UJC5;A0A140TA18;A0A140T9L4;F6QYI9;A0A0G2JJL7;F6R6M7;A0A140T9K2;A0A140T9N3;K7EN69;K7ENP6;A0A0G2JHN7;K7EL56;K7EIL8;F6U6E2;F6S2B7;F6SXL5;H0YCC6	Q13838;Q13838-2;Q5STU3;A0A0G2JJZ9;A0A140T9X3;F6WLT2;A0A0A0MT12;F6TRA5;A0A140T996;F6S4E6	Nucleus. Nucleus speckle. Cytoplasm.
	NDUFA10	NADH dehydrogenase [ubiquinone] 1 alpha subcomplex subunit 10, mitochondrial			-0.059074	-0.0124026	26.5993	27.9819	A0A087WXC5;E7ESZ7;O95299;O95299-2;Q8N1B9;C9J6X0;H7C2W5;H7C1Y7;H7C2X4	A0A087WXC5;E7ESZ7;O95299;O95299-2	Mitochondrion matrix.
	PSME1	Proteasome activator complex subunit 1			0.0422241	-0.0132032	23.7496	26.4287	Q06323-3;Q06323;Q06323-2;H0YLU2;H0YKK6	Q06323-3;Q06323;Q06323-2;H0YLU2
	SBDS	Ribosome maturation protein SBDS			0.0377336	-0.0135527	28.0785	29.3604	A0A087X020;Q9Y3A5;F8WE72	A0A087X020;Q9Y3A5
	SRM	Spermidine synthase			-0.0320051	-0.0140625	28.4054	28.8602	P19623;K7ESL0;K7EL89;K7EQ47;K7EKM4	P19623
	TRMT10C	Mitochondrial ribonuclease P protein 1			-0.0229179	-0.0141644	27.4371	29.1207	Q7L0Y3;C9JVB6	Q7L0Y3;C9JVB6	Mitochondrion matrix, mitochondrion nucleoid.
	USP10	Ubiquitin carboxyl-terminal hydrolase 10			0.0706641	-0.0146453	27.0144	29.0792	Q14694;Q14694-3;Q14694-2;H3BQP1;J3KT19;H3BNS8;H3BNA1;H3BQC6	Q14694;Q14694-3;Q14694-2	Cytoplasm. Nucleus. Early endosome.
	RPS11	40S ribosomal protein S11			-0.0113989	-0.0148931	32.4522	32.9946	P62280;M0QZC5;M0R1H6;M0R1H5	P62280;M0QZC5
	PYCR1	Pyrroline-5-carboxylate reductase 1, mitochondrial;Pyrroline-5-carboxylate reductase			-0.0536884	-0.015345	26.4184	26.5805	P32322;P32322-3;J3KQ22;E2QRB3;P32322-2;J3QL24;J3QKT4;J3QR88;J3QLK9;J3QL23;J3QL32;J3KTA8;J3QKT3;J3QRZ0	P32322;P32322-3;J3KQ22;E2QRB3;P32322-2;J3QL24;J3QKT4	Mitochondrion.
	MRPS27	28S ribosomal protein S27, mitochondrial			0.0132121	-0.0154763	27.1434	29.1255	G5EA06;Q92552;Q92552-2;D6RH20;D6RJC7;E5RJ73	G5EA06;Q92552;Q92552-2;D6RH20;D6RJC7
	TUBA4A	Tubulin alpha-4A chain			0.0246034	-0.0155638	29.903	30.2278	P68366-2;P68366;C9JEV8;C9JQ00;C9JJQ8;C9JDL2	P68366-2;P68366	Cytoplasm, cytoskeleton.
	HIST2H2BE;HIST1H2BB;HIST1H2BO;HIST1H2BJ;HIST3H2BB	Histone H2B type 2-E;Histone H2B type 1-B;Histone H2B type 1-O;Histone H2B type 1-J;Histone H2B type 3-B			-0.0726193	-0.0156659	27.2464	27.2015	Q16778;P33778;P23527;P06899;Q8N257;Q6DRA6;Q6DN03	Q16778;P33778;P23527;P06899;Q8N257	Nucleus. Chromosome.
	SNRPN;SNRPB	Small nuclear ribonucleoprotein-associated proteins B and B;Small nuclear ribonucleoprotein-associated protein N			0.209017	-0.0157388	27.0852	28.3439	J3QLE5;P14678-2;P63162;P14678;P63162-2;P14678-3;J3KRY3;S4R3P3	J3QLE5;P14678-2;P63162;P14678;P63162-2;P14678-3;J3KRY3;S4R3P3
	FLII	Protein flightless-1 homolog			0.254836	-0.0159284	28.4136	29.1729	Q13045-2;Q13045;Q13045-3;J3KS54;J3KS39	Q13045-2;Q13045;Q13045-3	Nucleus. Cytoplasm, cytoskeleton. Cytoplasm, cytoskeleton, microtubule organizing center, centrosome. Cell junction, focal adhesion.
	ARF5	ADP-ribosylation factor 5			-0.237694	-0.0160014	27.279	27.0895	P84085;C9J1Z8;F5H0C7;F5H1V1;F5H6T5;F8WDB3	P84085;C9J1Z8	Golgi apparatus. Cytoplasm, perinuclear region. Membrane; Lipid-anchor.
	KIAA1279;KIF1BP	KIF1-binding protein			-0.0584279	-0.0161181	28.617	28.9731	A0A1B0GUA3;Q96EK5;A0A0D9SFK7;A0A1B0GUH6;A0A1B0GTE6;A0A1B0GV79;A0A1B0GVY9;A0A1B0GW21;A0A1B0GU96	A0A1B0GUA3;Q96EK5;A0A0D9SFK7;A0A1B0GUH6
	CAPZA1	F-actin-capping protein subunit alpha-1			-0.0390583	-0.0163223	27.4451	28.7547	P52907	P52907	Cytoplasm, cytoskeleton.
	HNRNPH2	Heterogeneous nuclear ribonucleoprotein H2			-0.053928	-0.0165704	28.9286	29.8694	P55795	P55795	Nucleus, nucleoplasm.
	ZC3HAV1	Zinc finger CCCH-type antiviral protein 1			0.0048968	-0.0169645	28.2533	29.6877	Q7Z2W4;C9J6P4;Q7Z2W4-2;Q7Z2W4-3;Q7Z2W4-4;H7C5K1;Q7Z2W4-5	Q7Z2W4;C9J6P4;Q7Z2W4-2;Q7Z2W4-3	Isoform 1: Cytoplasm. Nucleus.
	DNAJC11	DnaJ homolog subfamily C member 11			0.0308304	-0.0169936	25.8597	26.0787	Q9NVH1-3;Q9NVH1-2;Q9NVH1;B1AK20;Q5TH61	Q9NVH1-3;Q9NVH1-2;Q9NVH1	Mitochondrion.
	XRN2	5-3 exoribonuclease 2			-0.067954	-0.018235	28.1094	29.5396	Q9H0D6;Q9H0D6-2	Q9H0D6;Q9H0D6-2	Nucleus, nucleolus.
	DLAT	Dihydrolipoyllysine-residue acetyltransferase component of pyruvate dehydrogenase complex, mitochondrial;Acetyltransferase component of pyruvate dehydrogenase complex			-0.150705	-0.0183665	29.6298	31.0052	P10515;H0YDD4;E9PEJ4	P10515;H0YDD4;E9PEJ4	Mitochondrion matrix.
	EIF3B	Eukaryotic translation initiation factor 3 subunit B			0.300065	-0.0186588	29.0435	29.6348	P55884;P55884-2;C9JZG1;C9JQN7	P55884;P55884-2	Cytoplasm.
	PSMD5	26S proteasome non-ATPase regulatory subunit 5			0.0455827	-0.0187903	28.4059	28.8764	Q16401-2;Q16401;F2Z3J2;Q4VXH0	Q16401-2;Q16401
	CSDE1	Cold shock domain-containing protein E1			0.195221	-0.0189072	28.553	29.7471	O75534-2;O75534;O75534-3;O75534-4;E9PLT0;E9PLD4;E9PKN4;E9PNG3	O75534-2;O75534;O75534-3;O75534-4;E9PLT0	Cytoplasm.
	MYO1E	Unconventional myosin-Ie			-0.0101925	-0.0190388	30.9843	31.4693	Q12965;H0YNQ8;O00160;H0YN00;H0YLE5;H0YLJ4;H0YNB0;M0QXU2	Q12965	Cytoplasm. Cytoplasm, cytoskeleton. Cytoplasmic vesicle. Cytoplasmic vesicle, clathrin-coated vesicle. Cell junction.
	C2orf47	Uncharacterized protein C2orf47, mitochondrial			-0.077041	-0.0193166	28.4372	28.6624	Q8WWC4;H7C0V0	Q8WWC4	Mitochondrion matrix.
	IDH3A	Isocitrate dehydrogenase [NAD] subunit alpha, mitochondrial			0.0575542	-0.0195798	25.6597	27.7659	H0YL72;P50213;P50213-2;H0YMU3;H0YLI6;H0YKD0;H0YM64;H0YM46;H0YNF5	H0YL72;P50213;P50213-2;H0YMU3;H0YLI6
	ZNF326	DBIRD complex subunit ZNF326			-0.00595617	-0.0201503	29.9232	30.9351	Q5BKZ1;A0A0A0MRN4;Q5BKZ1-3;Q5BKZ1-2;E2QRN4	Q5BKZ1;A0A0A0MRN4	Nucleus matrix.
	NPM3	Nucleoplasmin-3			0.0869197	-0.0201503	23.9886	26.3387	O75607	O75607	Nucleus.
	PSMA5	Proteasome subunit alpha type-5			-0.0553814	-0.0203551	29.0819	29.6456	P28066;P28066-2	P28066;P28066-2	Cytoplasm. Nucleus.
	DIAPH1	Protein diaphanous homolog 1			0.0669503	-0.0205307	26.2425	27.2707	H9KV28;A0A140T8Z0;A0A0G2JH68;O60610-2;O60610-3;O60610	H9KV28;A0A140T8Z0;A0A0G2JH68;O60610-2;O60610-3;O60610
	ACTG1	Actin, cytoplasmic 2;Actin, cytoplasmic 2, N-terminally processed			0.00561564	-0.0206331	35.248	36.3166	P63261;I3L3I0;I3L1U9;I3L4N8;I3L3R2;J3KT65;K7EM38	P63261;I3L3I0;I3L1U9;I3L4N8	Cytoplasm, cytoskeleton.
	YARS2	Tyrosine--tRNA ligase;Tyrosine--tRNA ligase, mitochondrial			0.0144981	-0.0207063	26.2341	27.9239	H0YHS6;Q9Y2Z4	H0YHS6;Q9Y2Z4
	RPL8	60S ribosomal protein L8			0.115033	-0.0211308	26.5609	27.3818	E9PKZ0;P62917;E9PP36;G3V1A1;E9PKU4	E9PKZ0;P62917;E9PP36;G3V1A1;E9PKU4
	ABCD3	ATP-binding cassette sub-family D member 3			-0.0644196	-0.0215115	28.6498	29.4646	P28288;P28288-2;P28288-3	P28288;P28288-2	Peroxisome membrane; Multi-pass membrane protein.
	AK4	Adenylate kinase 4, mitochondrial			0.3744	-0.0218483	23.0869	25.3846	P27144;D3DQ64	P27144;D3DQ64	Mitochondrion matrix.
	EEF1B2	Elongation factor 1-beta			0.269033	-0.0223317	27.385	28.1086	P24534;F8WF65;F2Z2G2;C9JZW3	P24534
	FAF2	FAS-associated factor 2			0.0560286	-0.0223903	27.5584	28.1023	Q96CS3	Q96CS3	Cytoplasm. Lipid droplet. Endoplasmic reticulum.
	TAF9;AK6	Adenylate kinase isoenzyme 6			0.115832	-0.0223903	25.6929	26.6736	A0A087WVD7;Q9Y3D8;A0A087WY94;Q9Y3D8-2;D6RDH4	A0A087WVD7;Q9Y3D8;A0A087WY94;Q9Y3D8-2
	DDX39A	ATP-dependent RNA helicase DDX39A			0.032524	-0.0228447	30.3419	32.0413	O00148;O00148-2;K7EQN7;O00148-3;K7EPJ3	O00148;O00148-2;K7EQN7;O00148-3	Nucleus. Cytoplasm.
	NUP93	Nuclear pore complex protein Nup93			-0.0251917	-0.0235337	30.4938	31.3396	Q8N1F7;H3BVG0;Q8N1F7-2;H3BPA9;H3BRI8;H3BM93;H3BNN5;H3BV11;H3BVE2;H3BRD9;H3BP95;H3BMX0;H3BV15;H3BNG7	Q8N1F7;H3BVG0;Q8N1F7-2	Nucleus membrane; Peripheral membrane protein. Nucleus, nuclear pore complex. Nucleus envelope.
	C1QBP	Complement component 1 Q subcomponent-binding protein, mitochondrial			0.0243196	-0.0237243	26.2004	28.0453	Q07021;I3L3Q7;I3L3B0	Q07021;I3L3Q7;I3L3B0	Mitochondrion matrix. Nucleus. Cell membrane; Peripheral membrane protein; Extracellular side. Secreted. Cytoplasm. Nucleus, nucleolus.
	PTPMT1	Phosphatidylglycerophosphatase and protein-tyrosine phosphatase 1			-0.100747	-0.0237537	22.867	25.9015	Q8WUK0-2;Q8WUK0;E9PQM0;Q8WUK0-3	Q8WUK0-2;Q8WUK0;E9PQM0;Q8WUK0-3	Mitochondrion inner membrane.
	PSMC4	26S protease regulatory subunit 6B			-8.65959e-05	-0.023871	26.7487	28.3192	P43686-2;P43686	P43686-2;P43686	Cytoplasm. Nucleus.
	NIFK	MKI67 FHA domain-interacting nucleolar phosphoprotein			-0.114519	-0.0239297	22.5383	26.2955	Q9BYG3;C9J808;C9J6C5;H7BZL0	Q9BYG3;C9J808;C9J6C5	Nucleus, nucleolus. Chromosome.
	TUFM	Elongation factor Tu, mitochondrial			0.0402613	-0.0243698	31.8246	32.9741	P49411;H3BNU3	P49411	Mitochondrion.
	CNOT1	CCR4-NOT transcription complex subunit 1			0.139208	-0.0244432	26.1219	26.0282	A5YKK6-2;A5YKK6;A5YKK6-3;A5YKK6-4;H3BMZ2;H3BVC9	A5YKK6-2;A5YKK6;A5YKK6-3	Cytoplasm, P-body. Nucleus.
	IARS	Isoleucine--tRNA ligase, cytoplasmic			0.0856966	-0.0248101	31.3172	31.8836	P41252;A0A0A0MSX9;J3KR24;Q5TCD1;Q5TCC6	P41252;A0A0A0MSX9;J3KR24	Cytoplasm. Cytoplasm, cytosol.
	PCCA	Propionyl-CoA carboxylase alpha chain, mitochondrial			0.0533895	-0.0249128	36.2964	36.5384	P05165;P05165-2;A0A1B0GU58;P05165-3;A0A1B0GWI4;A0A1B0GUX9;A0A1B0GWA1;A0A1B0GTR1;H0Y5U0;Q5JTW6;Q5JVH2;H0Y4B9;H0Y798	P05165;P05165-2;A0A1B0GU58;P05165-3;A0A1B0GWI4;A0A1B0GUX9;A0A1B0GWA1	Mitochondrion matrix.
	MSH2	DNA mismatch repair protein Msh2			0.0462816	-0.0253239	29.7158	30.8784	P43246;E9PHA6;P43246-2;C9J809	P43246;E9PHA6;P43246-2	Nucleus.
	TIMM44	Mitochondrial import inner membrane translocase subunit TIM44			-0.00184785	-0.0254413	26.4568	28.1968	O43615;M0QXU7;M0QXM9;M0R301;M0R124	O43615;M0QXU7	Mitochondrion inner membrane; Peripheral membrane protein; Matrix side. Mitochondrion matrix.
	TUBB	Tubulin beta chain			0.0238941	-0.0258672	33.3706	33.9966	Q5JP53;P07437;Q5ST81;A0A075B736;Q5SQY0;A6NNZ2;CON__ENSEMBL:ENSBTAP00000025008;Q9H4B7	Q5JP53;P07437;Q5ST81
	RPL7	60S ribosomal protein L7			0.00791302	-0.0267046	31.4631	32.2883	P18124;A8MUD9;C9JIJ5;C9JZ88	P18124;A8MUD9
	RNPEP	Aminopeptidase B			0.355918	-0.0268369	23.5696	26.283	A6NKB8;Q9H4A4;A0A087WUS4;A0A087WU27;C9JMZ3	A6NKB8;Q9H4A4;A0A087WUS4;A0A087WU27
	EFTUD2	116 kDa U5 small nuclear ribonucleoprotein component			0.0347792	-0.0270133	28.4613	30.1182	Q15029-2;Q15029;Q15029-3;K7EP67;K7EJ74;K7EIT3	Q15029-2;Q15029;Q15029-3	Nucleus.
	TRNT1	CCA tRNA nucleotidyltransferase 1, mitochondrial			0.0858326	-0.0272926	27.0966	29.85	Q96Q11-2;Q96Q11;C9JRS7;F8W8C3;Q96Q11-3	Q96Q11-2;Q96Q11	Mitochondrion.
	ESCO1	N-acetyltransferase ESCO1			-0.0137566	-0.0273514	27.0644	27.4277	Q5FWF5-2;Q5FWF5	Q5FWF5-2;Q5FWF5	Nucleus. Chromosome.
	SUCLA2	Succinyl-CoA ligase [ADP-forming] subunit beta, mitochondrial			-0.0255735	-0.0274691	27.1726	28.1413	Q9P2R7-2;Q9P2R7;Q5T9Q5;Q5T9Q8;A0A0U1RQF8;A0A0U1RQL1;A0A0U1RRI1;A0A0U1RQU7	Q9P2R7-2;Q9P2R7;Q5T9Q5	Mitochondrion.
	RAB21	Ras-related protein Rab-21			0.0346383	-0.0275279	25.6655	26.5304	Q9UL25	Q9UL25	Endoplasmic reticulum membrane; Lipid-anchor. Golgi apparatus, trans-Golgi network. Golgi apparatus membrane. Early endosome membrane. Cytoplasmic vesicle membrane. Cleavage furrow.
	RPL17;RPL17-C18orf32	60S ribosomal protein L17			-0.0740309	-0.0275867	29.4927	31.2429	A0A087WXM6;J3QQT2;J3KRX5;A0A0A6YYL6;P18621;P18621-3;J3QLC8;A0A0A0MRF8;P18621-2;J3KRB3;A0A087WWH0;J3QS96;A0A087WY81;J3KSJ0	A0A087WXM6;J3QQT2;J3KRX5;A0A0A6YYL6;P18621;P18621-3;J3QLC8;A0A0A0MRF8;P18621-2;J3KRB3;A0A087WWH0;J3QS96;A0A087WY81
	PSMA4	Proteasome subunit alpha type-4;Proteasome subunit alpha type			-0.0676818	-0.0277338	29.0517	29.625	P25789;H0YN18;P25789-2;H0YMZ1;H0YL69;H0YMI6;H0YMA1;H0YKT8;H0YKS0;H0YLC2;H0YLS6;H0YMV3	P25789;H0YN18;P25789-2;H0YMZ1;H0YL69;H0YMI6;H0YMA1	Cytoplasm. Nucleus.
	SLC16A1	Monocarboxylate transporter 1			-0.0615411	-0.0278661	29.2218	30.1214	P53985;Q5T8R5;P53985-2;Q5T8R3;Q5T8R4	P53985;Q5T8R5;P53985-2	Cell membrane; Multi-pass membrane protein.
	MRPS11	28S ribosomal protein S11, mitochondrial			-0.120639	-0.0279692	24.9781	25.5885	P82912-2;P82912;P82912-3;H0YL99	P82912-2;P82912;P82912-3;H0YL99	Mitochondrion.
	ATP2A2	Sarcoplasmic/endoplasmic reticulum calcium ATPase 2			-0.09068	-0.0281898	30.1955	31.3167	P16615;P16615-5;P16615-2;P16615-3;P16615-4;H7C5W9;O14983-2;O14983;O14983-3;Q93084-4;Q93084-2;Q93084-3;Q93084-7;Q93084;Q93084-6;Q93084-5;H3BVB2;J3QSY6;H3BTW4	P16615;P16615-5;P16615-2;P16615-3;P16615-4;H7C5W9	Endoplasmic reticulum membrane; Multi-pass membrane protein. Sarcoplasmic reticulum membrane; Multi-pass membrane protein.
	HSP90AB1	Heat shock protein HSP 90-beta			0.0333701	-0.0284251	34.4106	34.8471	P08238;Q58FF7;Q58FF6	P08238	Cytoplasm. Melanosome. Nucleus. Secreted. Cell membrane.
	PCBP2	Poly(rC)-binding protein 2			-0.0212772	-0.0286018	24.0502	24.3092	H3BRU6;F8VZX2;Q15366-8;Q15366-5;F8W0G4;F8VXH9;F8W1G6;J3QT27;P57721-2;P57721-3;H3BND9	H3BRU6;F8VZX2;Q15366-8;Q15366-5;F8W0G4
	EIF3F	Eukaryotic translation initiation factor 3 subunit F			0.0430645	-0.0287784	29.9978	30.5653	O00303;H0YDT6;A0A0D9SEZ9;E9PQV8	O00303	Cytoplasm.
	RAB10	Ras-related protein Rab-10			-0.235059	-0.0291022	24.5165	27.7286	P61026	P61026	Cytoplasmic vesicle membrane; Lipid-anchor; Cytoplasmic side. Golgi apparatus membrane. Golgi apparatus, trans-Golgi network membrane. Endosome membrane. Recycling endosome membrane. Cytoplasmic vesicle, phagosome membrane. Cell projection, cilium. Endoplasmic reticulum membrane.
	PSMD1	26S proteasome non-ATPase regulatory subunit 1			0.166073	-0.0292641	24.2755	24.5537	A0A087WW66;Q99460-2;Q99460	A0A087WW66;Q99460-2;Q99460
	ILF3	Interleukin enhancer-binding factor 3			-0.170605	-0.0294261	26.7823	29.0995	Q12906-5;Q12906-4;Q12906-2;Q12906-6;Q12906-3;Q12906;Q12906-7;K7EQR9;K7EKJ9;Q96SI9-2;Q96SI9	Q12906-5;Q12906-4;Q12906-2;Q12906-6;Q12906-3;Q12906;Q12906-7	Nucleus, nucleolus. Cytoplasm. Nucleus.
	EIF2B1	Translation initiation factor eIF-2B subunit alpha			0.0353423	-0.0301772	28.0871	28.2682	Q14232;Q14232-2;F5H0D0;H0YGG4	Q14232;Q14232-2;F5H0D0
	AAR2	Protein AAR2 homolog			-0.181804	-0.0306782	23.8749	27.0365	A2A2Q9;Q9Y312	A2A2Q9;Q9Y312
	BLVRA	Biliverdin reductase A			-0.0144996	-0.0311498	27.7933	28.8709	P53004;C9J1E1	P53004	Cytoplasm.
	TUBA1B	Tubulin alpha-1B chain			0.0430645	-0.0318134	36.2851	36.8382	P68363;P68363-2;C9JDS9	P68363;P68363-2	Cytoplasm, cytoskeleton.
	PSMD3	26S proteasome non-ATPase regulatory subunit 3			-0.0203551	-0.0319609	31.5894	31.7536	O43242;O43242-2;H0YGV8	O43242;O43242-2
	ERAP1	Endoplasmic reticulum aminopeptidase 1			-0.0308255	-0.0321379	25.2054	27.2322	Q9NZ08;Q9NZ08-2;H0Y9X5	Q9NZ08;Q9NZ08-2	Endoplasmic reticulum membrane; Single-pass type II membrane protein.
	VPS35	Vacuolar protein sorting-associated protein 35			-0.0351209	-0.0321526	29.1238	30.0637	Q96QK1;I3L4S0;I3L4P4	Q96QK1	Cytoplasm. Membrane; Peripheral membrane protein. Endosome. Early endosome. Late endosome.
	PTGR1	Prostaglandin reductase 1			0.205393	-0.0322117	24.9646	26.6849	Q14914-2;Q14914;F2Z3J9;F6XGT7;Q5JVP2	Q14914-2;Q14914;F2Z3J9	Cytoplasm.
	PDCD11	Protein RRP5 homolog			-0.120169	-0.0322559	24.9294	27.042	Q14690;S4R3Q4	Q14690	Nucleus, nucleolus.
	DNAJB6	DnaJ homolog subfamily B member 6			0.1141	-0.0323297	25.0129	25.0774	C9J2C4;A0A0J9YX62;O75190-2;O75190-3;O75190;C9JB42;C9JDR7;C9JDX6;F8WCZ4;C9J2P2;E9PH18;O75190-4;C9JN01;C9JRD2;C9JXB9;Q8WWF6;Q8NHS0;P25686-2;P25686	C9J2C4;A0A0J9YX62;O75190-2;O75190-3;O75190;C9JB42;C9JDR7;C9JDX6;F8WCZ4;C9J2P2;E9PH18;O75190-4
	AQR	Intron-binding protein aquarius			0.00776951	-0.0325363	25.1502	24.4268	O60306;H0YH15	O60306	Nucleus. Nucleus, nucleoplasm.
	DDX19A;DDX19B	ATP-dependent RNA helicase DDX19A;ATP-dependent RNA helicase DDX19B			-0.0258085	-0.0327723	29.6406	29.9878	Q9NUU7;I3L0H8;F6QDS0;H3BQK0;Q9UMR2;Q9UMR2-2;Q9UMR2-4;H3BTB3;I3L352;Q9NUU7-2;Q9UMR2-3;H3BMQ5;H3BN59;H3BP36;H3BP50;J3QRH0;H3BSL8;H0YD26;A0A1B0GV69;E9PR46;J3QL17;Q9UHL0-2;Q9UHL0	Q9NUU7;I3L0H8;F6QDS0;H3BQK0;Q9UMR2;Q9UMR2-2;Q9UMR2-4;H3BTB3;I3L352;Q9NUU7-2	Cytoplasm. Nucleus, nuclear pore complex. Nucleus membrane; Peripheral membrane protein; Cytoplasmic side.
	CHORDC1	Cysteine and histidine-rich domain-containing protein 1			0.0380147	-0.0327871	30.8988	31.6754	Q9UHD1;Q9UHD1-2;E9PPQ5;E9PHZ2;E9PIZ4;E9PSD5;E9PL00;E9PIF7	Q9UHD1;Q9UHD1-2;E9PPQ5
	SLC25A11	Mitochondrial 2-oxoglutarate/malate carrier protein			0.112233	-0.0335695	27.564	28.2133	I3L1P8;Q02978;Q02978-2	I3L1P8;Q02978;Q02978-2
	RTCA	RNA 3-terminal phosphate cyclase			0.0980152	-0.0340274	27.0887	28.4397	O00442;O00442-2;A6NIC1	O00442;O00442-2	Nucleus, nucleoplasm.
	CRTAP	Cartilage-associated protein			-0.101567	-0.0345297	26.6231	28.2049	C9JP16;O75718	C9JP16;O75718
	NCAPH	Condensin complex subunit 2			-0.040764	-0.0352391	26.3522	27.9356	E9PHA2;Q15003;C9J470;Q15003-2;C9JZP1;H7C415	E9PHA2;Q15003;C9J470;Q15003-2;C9JZP1
	HSD17B10	3-hydroxyacyl-CoA dehydrogenase type-2			-0.0255735	-0.035594	28.3591	29.2197	Q99714;Q99714-2;Q5H928	Q99714;Q99714-2;Q5H928	Mitochondrion.
	RPL10A	60S ribosomal protein L10a			-0.0386137	-0.0356531	30.1214	31.4361	P62906	P62906
	PABPC1;PABPC3	Polyadenylate-binding protein;Polyadenylate-binding protein 1;Polyadenylate-binding protein 3			0.145221	-0.0357123	30.6928	31.4119	A0A087WTT1;P11940-2;P11940;E7EQV3;E7ERJ7;H0YAR2;Q9H361;H0YAP2;H0YBN4;H0YB86;E5RGH3;Q4VXU2;E5RJB9;E5RH24;Q4VXU2-2;H0YAS6;H0YB75;E5RHG7;H0YAS7;H0YC10;E5RGC4;E5RFD8;H0YAW6;Q96DU9-2;Q96DU9	A0A087WTT1;P11940-2;P11940;E7EQV3;E7ERJ7;H0YAR2;Q9H361	Cytoplasm.
	PDHB	Pyruvate dehydrogenase E1 component subunit beta, mitochondrial			-0.0610894	-0.03623	29.004	29.6651	P11177-2;P11177;P11177-3;C9J634;F8WF02	P11177-2;P11177;P11177-3;C9J634	Mitochondrion matrix.
	TPP2	Tripeptidyl-peptidase 2			-0.0505174	-0.0364371	26.519	27.8052	Q5VZU9;P29144	Q5VZU9;P29144
	IDH3G	Isocitrate dehydrogenase [NAD] subunit, mitochondrial;Isocitrate dehydrogenase [NAD] subunit gamma, mitochondrial			-0.117928	-0.0366738	27.6456	28.5504	G5E9Q7;P51553-2;P51553;H7C1W2;E9PF84;E7EQB8;H0Y5Q7	G5E9Q7;P51553-2;P51553;H7C1W2;E9PF84;E7EQB8	Mitochondrion.
	RPS3A	40S ribosomal protein S3a			0.0485151	-0.0366887	31.8656	32.3619	P61247;E9PFI5;D6RG13;H0Y9Y4;D6RAT0;H0Y8L7;D6RB09;D6R9B6;D6RAS7;D6RI02;D6RED7;D6RGE0	P61247;E9PFI5;D6RG13;H0Y9Y4;D6RAT0;H0Y8L7;D6RB09;D6R9B6	Cytoplasm. Nucleus.
	UQCRFS1;UQCRFS1P1	Cytochrome b-c1 complex subunit Rieske, mitochondrial;Cytochrome b-c1 complex subunit 11;Putative cytochrome b-c1 complex subunit Rieske-like protein 1			-0.0255001	-0.0367627	23.7807	27.6342	P47985;P0C7P4	P47985;P0C7P4	Mitochondrion inner membrane; Single-pass membrane protein.
	CCT3	T-complex protein 1 subunit gamma			-0.00028853	-0.0369699	31.502	31.9434	P49368;P49368-2;B4DUR8;Q5SZX6;E9PRC8;Q5SZX9;E9PM09;Q5SZW8;E9PQ35	P49368;P49368-2;B4DUR8	Cytoplasm.
	PCCB	Propionyl-CoA carboxylase beta chain, mitochondrial			0.0388575	-0.0370143	35.2154	35.3695	P05166;E9PDR0;E7EX59;P05166-2;E7ETT1;C9JQS9;E7ETT4;E7EUY3;E9PEC3;F8WBI9;E7ENC1;H7C5C9;C9JVW9;C9JVY9;C9JAW3	P05166;E9PDR0;E7EX59;P05166-2;E7ETT1;C9JQS9;E7ETT4;E7EUY3;E9PEC3;F8WBI9	Mitochondrion matrix.
	CTAG2	Cancer/testis antigen 2			0.210888	-0.0373695	26.2556	28.1734	O75638-2;O75638;P78358	O75638-2;O75638
	PHB	Prohibitin			-0.0608185	-0.0374584	32.2718	32.4388	P35232;C9JW96;C9JZ20;E7ESE2;E9PCW0;P35232-2;D6RBK0	P35232;C9JW96;C9JZ20;E7ESE2;E9PCW0	Mitochondrion inner membrane.
	PRMT5	Protein arginine N-methyltransferase 5;Protein arginine N-methyltransferase 5, N-terminally processed			0.21176	-0.0375324	27.95	28.6543	O14744;O14744-2;O14744-5;O14744-3;O14744-4;G3V580;G3V5L5;G3V2L6;C9JSX3;H0YJX6;G3V2X6;H0YJ77;G3V507;H0YJY6;G3V2F5;G3V5T6;H7BZ44	O14744;O14744-2;O14744-5;O14744-3;O14744-4;G3V580	Cytoplasm. Nucleus. Golgi apparatus.
	XAB2	Pre-mRNA-splicing factor SYF1			-0.0683472	-0.0378434	26.8347	27.7792	Q9HCS7	Q9HCS7	Nucleus.
	LSM12	Protein LSM12 homolog			0.0182068	-0.0379915	25.4288	26.6621	Q3MHD2;Q3MHD2-2;K7ELG9	Q3MHD2;Q3MHD2-2;K7ELG9
	MPP2	MAGUK p55 subfamily member 2			-0.000865848	-0.0385249	28.3855	27.3771	E5RFN8;A0A087X0C7;E5RK50;E5RJK0;E5RK44;E5RI32;E5RIU3;A0A087WVY2;E5RI47;B4DZ84;D3DX48;A0A0A0MRU0;A0A0D9SFF8;D3DX49;A0A0C4DH75;Q14168-6;Q14168-2;Q14168-3;Q14168;Q14168-4	E5RFN8;A0A087X0C7;E5RK50;E5RJK0;E5RK44;E5RI32;E5RIU3;A0A087WVY2;E5RI47;B4DZ84;D3DX48;A0A0A0MRU0;A0A0D9SFF8;D3DX49;A0A0C4DH75;Q14168-6;Q14168-2;Q14168-3;Q14168;Q14168-4
	TMEM33	Transmembrane protein 33			-0.0440624	-0.0392956	27.305	29.22	P57088;D6RAA6;H0Y8N0;J3KN43;D6RBY2	P57088;D6RAA6	Endoplasmic reticulum membrane; Multi-pass membrane protein. Melanosome. Nucleus envelope.
	RAB13	Ras-related protein Rab-13			0.015783	-0.0393252	28.4126	28.9191	P51153;A0A087WWB9;M0R257;P20337;O95716;P20336;Q96E17	P51153	Cell membrane; Lipid-anchor; Cytoplasmic side. Cytoplasmic vesicle membrane; Lipid-anchor; Cytoplasmic side. Cell junction, tight junction. Golgi apparatus, trans-Golgi network membrane. Recycling endosome membrane. Cell projection, lamellipodium.
	RPLP0;RPLP0P6	60S acidic ribosomal protein P0;60S acidic ribosomal protein P0-like			-0.0059996	-0.0393993	31.5848	32.1042	P05388;F8VWS0;P05388-2;F8VU65;F8VPE8;G3V210;F8VW21;F8VQY6;F8VRK7;F8VZS0;Q8NHW5;F8VS58;F8VWV4;F8W1K8	P05388;F8VWS0;P05388-2;F8VU65;F8VPE8;G3V210;F8VW21;F8VQY6;F8VRK7;F8VZS0;Q8NHW5;F8VS58;F8VWV4	Nucleus. Cytoplasm.
	COPG1	Coatomer subunit gamma-1			-0.057797	-0.040393	29.86	30.9309	Q9Y678;H0Y8X7;D6RG17;H0Y8G2	Q9Y678	Cytoplasm. Golgi apparatus membrane; Peripheral membrane protein; Cytoplasmic side. Cytoplasmic vesicle, COPI-coated vesicle membrane; Peripheral membrane protein; Cytoplasmic side.
	RPS3	40S ribosomal protein S3			0.00719549	-0.040675	34.0852	34.3931	P23396;P23396-2;E9PL09;E9PPU1;F2Z2S8;H0YEU2;H0YCJ7;H0YF32;E9PQ96;E9PJH4;E9PK82;E9PSF4;E9PQX2;H0YES8	P23396;P23396-2;E9PL09;E9PPU1;F2Z2S8;H0YEU2;H0YCJ7	Cytoplasm. Nucleus. Nucleus, nucleolus. Mitochondrion inner membrane; Peripheral membrane protein. Cytoplasm, cytoskeleton, spindle.
	MRPL13	39S ribosomal protein L13, mitochondrial			0.0695647	-0.0409718	24.4001	25.9668	Q9BYD1;E5RJI7;H0YAX3;E5RFI2	Q9BYD1;E5RJI7	Mitochondrion.
	MLKL	Mixed lineage kinase domain-like protein			-0.187526	-0.041046	24.7368	26.4805	Q8NB16;I3L4A6;I3L2T9	Q8NB16;I3L4A6	Cytoplasm. Cell membrane.
	SLC2A1	Solute carrier family 2, facilitated glucose transporter member 1			-0.153479	-0.0412835	28.0804	28.5628	P11166	P11166	Cell membrane; Multi-pass membrane protein. Melanosome.
	PIGK	GPI-anchor transamidase			-0.0279397	-0.041432	24.8268	25.9972	A6NEM5;Q92643;B1AK81;Q92643-2	A6NEM5;Q92643;B1AK81;Q92643-2
	HSP90AA1	Heat shock protein HSP 90-alpha			0.0511633	-0.0416695	35.609	36.0958	P07900-2;P07900;G3V2J8;Q58FG0;Q14568	P07900-2;P07900	Nucleus. Cytoplasm. Melanosome. Cell membrane.
	FARSA	Phenylalanine--tRNA ligase alpha subunit			0.0330882	-0.0426203	28.3921	28.8847	Q9Y285;K7ER00;K7ER16;Q9Y285-2;K7EPH2;K7EK06	Q9Y285;K7ER00;K7ER16;Q9Y285-2	Cytoplasm.
	PRPF6	Pre-mRNA-processing factor 6			0.0129261	-0.0427391	27.0419	29.0486	O94906;O94906-2	O94906;O94906-2	Nucleus, nucleoplasm. Nucleus speckle.
	PDCD6IP	Programmed cell death 6-interacting protein			-0.0212772	-0.0431107	31.4858	32.4678	Q8WUM4;Q8WUM4-2;Q8WUM4-3;C9IZF9;F8WDK9;F8WEQ7;F8WBR8	Q8WUM4;Q8WUM4-2	Cytoplasm, cytosol. Melanosome. Cytoplasm, cytoskeleton, microtubule organizing center, centrosome. Secreted, exosome. Cell junction, tight junction. Midbody, Midbody ring.
	NUP188	Nucleoporin NUP188 homolog			-0.0200332	-0.0432594	25.7389	26.0886	Q5SRE5;Q5SRE5-2;H7C4K7	Q5SRE5;Q5SRE5-2	Nucleus, nuclear pore complex.
	PSMD14	26S proteasome non-ATPase regulatory subunit 14			-0.0622789	-0.0433188	27.7789	28.8565	O00487	O00487
	NUP214	Nuclear pore complex protein Nup214			-0.0865074	-0.043527	24.2891	26.2968	P35658-2;P35658-4;P35658;P35658-3;P35658-5;A0A0A0MSW3;E9PKD2;B7ZAV2;H0Y837	P35658-2;P35658-4;P35658;P35658-3;P35658-5;A0A0A0MSW3	Nucleus, nuclear pore complex.
	ABHD14B	Alpha/beta hydrolase domain-containing protein 14B			-0.133258	-0.0437203	27.9268	28.7386	Q96IU4;B4DQI4;F8W9U3;Q96IU4-2	Q96IU4;B4DQI4;F8W9U3	Cytoplasm. Nucleus.
	CCT6A	T-complex protein 1 subunit zeta			-0.00215121	-0.044107	32.0483	32.4636	P40227;P40227-2;J3KRI6	P40227;P40227-2	Cytoplasm.
	NAMPT	Nicotinamide phosphoribosyltransferase			0.112366	-0.0441665	30.4312	31.0371	P43490;A0A0C4DFS8;C9JF35;C9JG65	P43490;A0A0C4DFS8	Nucleus. Cytoplasm. Secreted.
	EIF2S1	Eukaryotic translation initiation factor 2 subunit 1			0.0241777	-0.0442408	26.5402	28.605	P05198;H0YJS4;G3V4T5	P05198;H0YJS4;G3V4T5	Cytoplasm, Stress granule.
	HACD2	Very-long-chain (3R)-3-hydroxyacyl-CoA dehydratase 2			-0.0121262	-0.0443598	25.1188	25.6915	Q6Y1H2	Q6Y1H2	Endoplasmic reticulum membrane; Multi-pass membrane protein.
	CCAR2	Cell cycle and apoptosis regulator protein 2			-0.126439	-0.044464	24.353	26.5033	Q8N163-2;Q8N163;G3V119;H0YB24;H0YC69;E5RGU7;E5RFJ3;H0YC58;A0A087X2B6;E5RHJ4	Q8N163-2;Q8N163;G3V119;H0YB24	Nucleus. Cytoplasm.
	APOBEC3C	DNA dC->dU-editing enzyme APOBEC-3C			-0.0478305	-0.0446872	27.2614	27.914	Q9NRW3;A0A087WX48;Q8IUX4	Q9NRW3	Nucleus. Cytoplasm.
	YARS	Tyrosine--tRNA ligase, cytoplasmic;Tyrosine--tRNA ligase, cytoplasmic, N-terminally processed;Tyrosine--tRNA ligase			-0.057752	-0.0455952	28.2776	29.2899	P54577;A0A0C4DGZ5	P54577;A0A0C4DGZ5	Cytoplasm.
	GLMN	Glomulin			0.0489337	-0.0461165	25.1817	26.056	Q92990-2;Q92990;M0QX84;M0QXG8	Q92990-2;Q92990;M0QX84
	RIOK2	Serine/threonine-protein kinase RIO2			0.230818	-0.0461463	24.4245	25.0809	Q9BVS4-2;Q9BVS4	Q9BVS4-2;Q9BVS4	Cytoplasm.
	EIF4A1	Eukaryotic initiation factor 4A-I			0.00144204	-0.0462952	34.2708	35.4334	P60842;J3KT12;P60842-2;J3QS69;J3KTB5;J3QL43;J3KSZ0;J3QR64;J3KTN0;J3QLN6;J3KS25;J3QKZ9;J3QL52;J3KT04;J3KS93;J3QQP0;J3QRP5;J3KRC2	P60842;J3KT12;P60842-2;J3QS69;J3KTB5;J3QL43;J3KSZ0
	PC	Pyruvate carboxylase, mitochondrial			-0.0155492	-0.0475919	41.0012	41.4271	P11498;P11498-2;E9PS68;E9PRE7	P11498	Mitochondrion matrix.
	GAPDH	Glyceraldehyde-3-phosphate dehydrogenase			-0.0559062	-0.0480094	35.4788	35.9675	P04406;P04406-2;E7EUT5;O14556	P04406;P04406-2;E7EUT5	Cytoplasm, cytosol. Nucleus. Cytoplasm, perinuclear region. Membrane. Cytoplasm, cytoskeleton.
	EIF2S3;EIF2S3L	Eukaryotic translation initiation factor 2 subunit 3;Putative eukaryotic translation initiation factor 2 subunit 3-like protein			0.00791302	-0.0480542	31.3012	31.5729	P41091;Q2VIR3;F8W810;Q2VIR3-2;H7BZU1	P41091;Q2VIR3;F8W810;Q2VIR3-2
	PICALM	Phosphatidylinositol-binding clathrin assembly protein			0.0855606	-0.048263	28.9478	29.9807	Q13492-3;Q13492-2;Q13492-5;Q13492;Q13492-4;E9PI56;E9PKP6;E9PLJ8;E5RGY9;E9PDG8;O60641-3;O60641-4;O60641;E9PK13;E5RFU0;E5RHK9;E5RFC6;E5RK51;E5RIJ5;E9PJT1	Q13492-3;Q13492-2;Q13492-5;Q13492;Q13492-4;E9PI56;E9PKP6;E9PLJ8	Membrane, clathrin-coated pit. Golgi apparatus. Cytoplasmic vesicle, clathrin-coated vesicle. Nucleus.
	RPL30	60S ribosomal protein L30			0.0499095	-0.0484569	29.4483	30.0062	P62888;A0A0B4J213;E5RJH3;A0A0C4DH44;E5RI99	P62888;A0A0B4J213;E5RJH3;A0A0C4DH44;E5RI99
	TOMM40	Mitochondrial import receptor subunit TOM40 homolog			-0.0161034	-0.0484868	26.1553	27.6237	O96008;K7EKG4;O96008-2;K7EJ57	O96008;K7EKG4;O96008-2;K7EJ57	Mitochondrion outer membrane; Multi-pass membrane protein.
	LINC00346	Putative uncharacterized protein encoded by LINC00346			-0.102945	-0.0486808	28.209	27.3184	Q8IVM7	Q8IVM7
	HACD3	Very-long-chain (3R)-3-hydroxyacyl-CoA dehydratase 3			-0.0435121	-0.0488001	25.9107	26.9482	H3BPZ1;H3BS72;Q9P035;H3BRL8;Q9P035-2;H3BMZ1	H3BPZ1;H3BS72;Q9P035;H3BRL8;Q9P035-2	Endoplasmic reticulum membrane; Multi-pass membrane protein.
	RPL23	60S ribosomal protein L23			-0.123953	-0.0498451	32.1666	32.0587	P62829;C9JD32;B9ZVP7;J3KT29;J3KTJ3	P62829;C9JD32;B9ZVP7;J3KT29
	UPF1	Regulator of nonsense transcripts 1			0.156785	-0.0503679	29.3035	30.2593	Q92900-2;Q92900	Q92900-2;Q92900	Cytoplasm. Cytoplasm, P-body. Nucleus.
	PSMD12	26S proteasome non-ATPase regulatory subunit 12			0.126444	-0.0505921	26.4158	27.628	O00232;O00232-2	O00232;O00232-2
	HSPA5	78 kDa glucose-regulated protein			-0.038273	-0.0507863	32.7004	33.344	P11021	P11021	Endoplasmic reticulum lumen. Melanosome. Cytoplasm.
	PRKACB	cAMP-dependent protein kinase catalytic subunit beta			0.0478175	-0.0510254	23.5822	24.5179	A0A087WVC4;A0A0A0MS54;P22694-4;P22694-3;P22694;P22694-5;P22694-7;P22694-6;P22694-9;P22694-2;P22694-10;B1APF7;B1APG1;B1APG0;B1APG2;B1APF8;B1APF9;B1APG3;P22694-8;P22612	A0A087WVC4;A0A0A0MS54;P22694-4;P22694-3;P22694;P22694-5;P22694-7;P22694-6;P22694-9;P22694-2;P22694-10
	SPTBN1	Spectrin beta chain, non-erythrocytic 1			0.0126402	-0.0511899	29.5658	30.0499	A0A087WUZ3;Q01082;Q01082-3;Q01082-2;F8W6C1;A4QPE4;P11277-3;P11277;P11277-2	A0A087WUZ3;Q01082;Q01082-3;Q01082-2
	DIS3	Exosome complex exonuclease RRP44			0.0243196	-0.0512795	26.6172	27.9882	Q9Y2L1;G3V1J5;Q9Y2L1-2;F2Z2C0	Q9Y2L1;G3V1J5;Q9Y2L1-2;F2Z2C0	Cytoplasm. Nucleus, nucleolus. Nucleus, nucleoplasm. Nucleus.
	EIF3D	Eukaryotic translation initiation factor 3 subunit D			0.0961269	-0.051429	28.4738	28.9497	O15371-2;O15371-3;O15371;B0QYA5;B0QYA4;B0QYA6;A0A0D9SGB5;B0QYA8	O15371-2;O15371-3;O15371	Cytoplasm.
	TUBGCP2	Gamma-tubulin complex component 2			0.0277203	-0.051459	24.6591	26.2001	F2Z2B9;Q9BSJ2;Q9BSJ2-4;Q9BSJ2-3;B3KTU7	F2Z2B9;Q9BSJ2;Q9BSJ2-4;Q9BSJ2-3	Cytoplasm, cytoskeleton, microtubule organizing center.
	PRKACA	cAMP-dependent protein kinase catalytic subunit alpha			-0.0197991	-0.0514739	27.1968	27.1713	P17612-2;P17612;Q15136;K7ERP6	P17612-2;P17612	Cytoplasm. Cell membrane. Nucleus. Mitochondrion. Membrane; Lipid-anchor.
	SPTAN1	Spectrin alpha chain, non-erythrocytic 1			-0.0213944	-0.0522665	29.5163	30.3415	Q13813;A0A0D9SGF6;Q13813-2;Q13813-3;A0A0D9SF54;A0A0D9SFF6;A0A1B0GTB7;A0A1B0GUH3;A0A0D9SFH4;A0A1B0GV13	Q13813;A0A0D9SGF6;Q13813-2;Q13813-3;A0A0D9SF54	Cytoplasm, cytoskeleton. Cytoplasm, cell cortex.
	FARSB	Phenylalanine--tRNA ligase beta subunit			0.0170666	-0.0531194	29.5962	30.1326	Q9NSD9;Q9NSD9-2	Q9NSD9;Q9NSD9-2	Cytoplasm.
	PPP2R2A	Serine/threonine-protein phosphatase 2A 55 kDa regulatory subunit B alpha isoform			0.00158601	-0.0532841	26.8489	27.276	P63151;P63151-2;E5RIY1;H0YB06;Q9Y2T4-3;Q00005-6;Q9Y2T4-4;Q00005;Q00005-2;Q9Y2T4-2;Q9Y2T4;Q00005-3;Q66LE6;Q00005-4;Q00005-5;Q00005-7	P63151;P63151-2;E5RIY1
	SLC25A32	Mitochondrial folate transporter/carrier			0.0480967	-0.0537932	23.8829	22.5984	Q9H2D1;E5RGK5;E5RFL3;E5RGT9	Q9H2D1;E5RGK5;E5RFL3;E5RGT9	Mitochondrion inner membrane; Multi-pass membrane protein.
	ACOT9	Acyl-coenzyme A thioesterase 9, mitochondrial			-0.0352096	-0.0547818	26.989	29.8484	Q9Y305-2;Q9Y305;Q9Y305-4;Q9Y305-3;H7C5Q2;C9J7L8	Q9Y305-2;Q9Y305;Q9Y305-4;Q9Y305-3;H7C5Q2	Mitochondrion.
	BAZ1A	Bromodomain adjacent to zinc finger domain protein 1A			-0.0128684	-0.0548867	31.2402	30.1341	Q9NRL2-2;Q9NRL2	Q9NRL2-2;Q9NRL2	Nucleus.
	DDX21	Nucleolar RNA helicase 2			0.0962619	-0.0551565	26.9182	29.621	Q9NR30;Q9NR30-2;A0A087WVC1;Q9BQ39	Q9NR30;Q9NR30-2	Nucleus, nucleolus. Nucleus, nucleoplasm.
	TBL3	Transducin beta-like protein 3			-0.0193897	-0.0557562	27.2469	27.7421	Q12788;J3KNP2;A0A087WYP7;H3BN88	Q12788;J3KNP2	Nucleus, nucleolus.
	SERPINH1	Serpin H1			-0.0481735	-0.0558013	31.6921	33.0996	P50454;E9PPV6;E9PR70;E9PKH2;E9PK86;E9PMI5;E9PNX1;E9PIG2;E9PRS3;E9PJH8;E9PQ34;H0YEP8;E9PLA6	P50454;E9PPV6;E9PR70;E9PKH2;E9PK86;E9PMI5	Endoplasmic reticulum lumen.
	TUBB6	Tubulin beta-6 chain			0.040121	-0.0558762	30.0521	30.6096	Q9BUF5;K7ESM5;K7EL29;K7ESQ3;K7EQT3;K7EJ64;K7ERA8;K7EJZ4;K7EN98;K7EPE5;K7ES63	Q9BUF5;K7ESM5	Cytoplasm, cytoskeleton.
	TECR	Very-long-chain enoyl-CoA reductase			-0.0250449	-0.0559362	28.2842	29.2471	Q9NZ01;M0R3C3;Q9NZ01-2;M0QXM3;M0R329;B4DR74	Q9NZ01	Endoplasmic reticulum membrane; Multi-pass membrane protein.
	C9orf64	UPF0553 protein C9orf64			0.0251707	-0.0559362	24.6492	27.7964	Q5T6V5;Q5T6V7;Q5T6V6	Q5T6V5;Q5T6V7
	PPP2R1A	Serine/threonine-protein phosphatase 2A 65 kDa regulatory subunit A alpha isoform			0.121679	-0.0560862	26.4931	28.7171	P30153;B3KQV6;E9PH38;C9J9C1;E9PPI5;E9PHZ6;P30154-5;P30154-4;P30154;P30154-2;E9PNM7	P30153;B3KQV6;E9PH38	Cytoplasm. Chromosome, centromere. Lateral cell membrane. Cell projection, dendrite.
	ERLIN2	Erlin-2			-0.00478328	-0.0562061	26.3214	26.8794	E5RHW4;O94905;E5RJ09	E5RHW4;O94905;E5RJ09
	COPE	Coatomer subunit epsilon			0.00561564	-0.0563562	27.6823	28.9895	M0QXB4;O14579;O14579-3;M0R061;O14579-2	M0QXB4;O14579;O14579-3;M0R061;O14579-2
	ABCF1	ATP-binding cassette sub-family F member 1			0.0799754	-0.0567763	25.7023	27.4982	Q8NE71-2;Q8NE71;H0YGW7;F5GYK6;A0A0G2JIC2;Q5STZ8	Q8NE71-2;Q8NE71;H0YGW7	Isoform 2: Cytoplasm. Nucleus, nucleoplasm. Nucleus envelope.
	HSPB1	Heat shock protein beta-1			0.0360461	-0.0570014	32.3948	32.7935	P04792;F8WE04;C9J3N8	P04792	Cytoplasm. Nucleus. Cytoplasm, cytoskeleton, spindle.
	AP2A1	AP-2 complex subunit alpha-1			-0.148257	-0.0570915	27.1221	28.47	O95782-2;O95782	O95782-2;O95782	Cell membrane. Membrane, coated pit; Peripheral membrane protein; Cytoplasmic side.
	NPEPPS	Puromycin-sensitive aminopeptidase			-0.0243698	-0.0572265	25.6149	27.5617	E9PLK3;P55786;P55786-2;H0YDG0;A6NEC2;H0YCQ5;E9PP11	E9PLK3;P55786;P55786-2
	TUBB2A;TUBB2B	Tubulin beta-2A chain;Tubulin beta-2B chain			0.0123541	-0.0572565	29.9609	30.3652	Q13885;Q9BVA1	Q13885;Q9BVA1	Cytoplasm, cytoskeleton.
	DHFR	Dihydrofolate reductase			-0.121706	-0.0576619	26.813	27.9747	P00374;B4DM58;P00374-2;C9JJ68;Q86XF0	P00374;B4DM58;P00374-2	Mitochondrion. Cytoplasm.
	ABCF2	ATP-binding cassette sub-family F member 2			-0.0493524	-0.0583378	29.9474	30.8155	Q9UG63;Q9UG63-2;C9JHK9;C9JZV3	Q9UG63;Q9UG63-2;C9JHK9;C9JZV3
	PRPF3	U4/U6 small nuclear ribonucleoprotein Prp3			0.0846086	-0.0588035	25.4874	27.0043	O43395;O43395-3	O43395;O43395-3	Nucleus speckle.
	NCLN	Nicalin			0.240742	-0.0595099	25.9258	27.6527	K7EMW4;Q969V3-2;Q969V3;K7ENM2;A0A0C4DGP7;K7ELZ9;K7EQ66	K7EMW4;Q969V3-2;Q969V3;K7ENM2;A0A0C4DGP7;K7ELZ9
	PURA	Transcriptional activator protein Pur-alpha			-0.17994	-0.0596302	26.1011	27.8784	Q00577	Q00577	Nucleus.
	AASDHPPT	L-aminoadipate-semialdehyde dehydrogenase-phosphopantetheinyl transferase			-0.0125918	-0.0602168	26.821	28.0687	Q9NRN7;Q9NRN7-2;E9PLW6;E9PNF3	Q9NRN7;Q9NRN7-2	Cytoplasm.
	GEMIN4	Gem-associated protein 4			-0.0517879	-0.0602468	27.5087	27.7831	I3L2C7;P57678;I3L4A4;I3L399;E7EN12;I3L4M4;I3L1J7	I3L2C7;P57678
	CPSF3	Cleavage and polyadenylation specificity factor subunit 3			0.458907	-0.0603672	24.2726	27.4668	G5E9W3;Q9UKF6	G5E9W3;Q9UKF6
	MCCC2	Methylcrotonoyl-CoA carboxylase beta chain, mitochondrial			-0.195385	-0.0604575	33.4915	33.8146	Q9HCC0;Q9HCC0-2;D6RD67;D6RDF7;D6R9R1;A0A0G2JM88	Q9HCC0;Q9HCC0-2;D6RD67	Mitochondrion matrix.
	CCT6B	T-complex protein 1 subunit zeta-2			-0.029912	-0.0607283	28.6034	28.9099	Q92526;Q92526-2;Q92526-3	Q92526;Q92526-2;Q92526-3	Cytoplasm.
	PSMC3	26S protease regulatory subunit 6A			0.010923	-0.0610594	24.6064	27.3008	E9PM69;R4GNH3;P17980;E9PKD5;E9PN50;E9PMD8;E9PLG2	E9PM69;R4GNH3;P17980;E9PKD5;E9PN50;E9PMD8
	JAK1	Tyrosine-protein kinase JAK1			0.0739573	-0.061511	27.4873	27.7629	P23458	P23458	Endomembrane system; Peripheral membrane protein.
	TOE1	Target of EGR1 protein 1			-0.0876108	-0.0616615	26.4657	27.4589	Q96GM8;Q96GM8-2	Q96GM8;Q96GM8-2	Nucleus, nucleolus. Nucleus speckle.
	NAA15	N-alpha-acetyltransferase 15, NatA auxiliary subunit			0.19774	-0.0619627	27.0137	28.6615	A0A0B4J1W3;Q9BXJ9;Q9BXJ9-4;Q6N069-5;Q6N069-4;Q6N069-3;Q6N069-2;Q6N069	A0A0B4J1W3;Q9BXJ9;Q9BXJ9-4
	PHB2	Prohibitin-2			-0.0670771	-0.0620681	33.9272	34.1973	Q99623;J3KPX7;F5GY37;Q99623-2;F5GWA7;F5H3X6;F5H2D2;U3KPZ5;F5H0C5	Q99623;J3KPX7;F5GY37;Q99623-2;F5GWA7;F5H3X6	Mitochondrion inner membrane. Cytoplasm. Nucleus.
	EMC1	ER membrane protein complex subunit 1			0.051024	-0.0623392	25.8178	27.1416	Q8N766-3;Q8N766-2;Q8N766;Q8N766-4;Q5TG59;H7C4E3	Q8N766-3;Q8N766-2;Q8N766;Q8N766-4	Membrane; Single-pass type I membrane protein.
	GRWD1	Glutamate-rich WD repeat-containing protein 1			-0.114269	-0.0623844	26.0884	26.9791	Q9BQ67;M0QX71	Q9BQ67;M0QX71	Nucleus, nucleolus. Nucleus. Chromosome.
	ARHGEF2	Rho guanine nucleotide exchange factor 2			-0.106172	-0.0625803	25.2364	27.1836	V9GYM8;Q92974-3;Q92974-2;Q92974;V9GYF5;V9GYG5;V9GZ14;V9GYF0;Q5VY93;V9GZ58	V9GYM8;Q92974-3;Q92974-2;Q92974
	SLC16A3	Monocarboxylate transporter 4			0.00345838	-0.0625954	29.6868	30.2635	O15427;J3QQV2;J3QSC3;J3QQS9;J3KTI8;J3KT83;J3QRA0;J3QLE3;J3KTM6;J3QRU2;J3QRP8	O15427;J3QQV2;J3QSC3	Cell membrane; Multi-pass membrane protein.
	ATPAF2	ATP synthase mitochondrial F1 complex assembly factor 2			-0.145861	-0.063379	24.7368	23.9254	Q8N5M1;C9J2Q2	Q8N5M1;C9J2Q2	Mitochondrion.
	LGALS3BP	Galectin-3-binding protein			-0.0685892	-0.0635297	26.93	28.6805	Q08380;K7EP36;K7ESM3;K7EKQ5;K7EQT9;K7ES75;K7EN99;K7ERZ6;K7EJY8;K7EJD3	Q08380	Secreted. Secreted, extracellular space, extracellular matrix.
	AHCY	Adenosylhomocysteinase			-0.310182	-0.063952	28.2746	29.9625	P23526;P23526-2	P23526;P23526-2	Cytoplasm. Melanosome.
	EIF3C;EIF3CL	Eukaryotic translation initiation factor 3 subunit C;Eukaryotic translation initiation factor 3 subunit C-like protein			0.208767	-0.0652042	28.8455	30.016	Q99613-2;Q99613;B5ME19;H3BPE4;H3BTY8;H3BPE3	Q99613-2;Q99613;B5ME19	Cytoplasm.
	HIST1H2BN;HIST1H2BM;HIST1H2BH;HIST2H2BF;HIST1H2BC;HIST1H2BD;HIST1H2BK;HIST1H2BL;H2BFS	Histone H2B;Histone H2B type 1-M;Histone H2B type 1-N;Histone H2B type 1-H;Histone H2B type 2-F;Histone H2B type 1-C/E/F/G/I;Histone H2B type 1-D;Histone H2B type 1-K;Histone H2B type 1-L;Histone H2B type F-S			-0.13416	-0.0656421	34.6389	34.4719	U3KQK0;Q99879;Q99877;Q93079;Q5QNW6;P62807;P58876;O60814;Q5QNW6-2;Q99880;P57053;Q96A08	U3KQK0;Q99879;Q99877;Q93079;Q5QNW6;P62807;P58876;O60814;Q5QNW6-2;Q99880;P57053	Chromosome. Nucleus.
	DDX3X;DDX3Y	ATP-dependent RNA helicase DDX3X;ATP-dependent RNA helicase DDX3Y			-0.000115405	-0.0657326	33.5404	33.9176	A0A0D9SFB3;A0A0D9SG12;A0A0D9SF53;O00571;O00571-2;O15523-2;O15523;O15523-3;B4DLA0;A0A0J9YVQ7;A0A0J9YYH6;A0A087WX09;C9J081;A0A087WVZ1;C9J8G5;D6RCM4;Q9NQI0-3;Q9NQI0-2;Q9NQI0-4;Q9NQI0;H0Y960	A0A0D9SFB3;A0A0D9SG12;A0A0D9SF53;O00571;O00571-2;O15523-2;O15523
	MTHFD1	C-1-tetrahydrofolate synthase, cytoplasmic;Methylenetetrahydrofolate dehydrogenase;Methenyltetrahydrofolate cyclohydrolase;Formyltetrahydrofolate synthetase;C-1-tetrahydrofolate synthase, cytoplasmic, N-terminally processed			-0.0930325	-0.0658534	30.842	31.7449	P11586;F5H2F4;V9GYY3	P11586;F5H2F4	Cytoplasm.
	PHGDH	D-3-phosphoglycerate dehydrogenase			0.0173518	-0.0658534	32.1758	32.3336	O43175;Q5SZU1	O43175;Q5SZU1
	NCAPG	Condensin complex subunit 3			-0.275542	-0.066518	23.23	26.4658	Q9BPX3;H0Y9Z8;D6RA93	Q9BPX3	Nucleus. Cytoplasm. Chromosome.
	RAB9A	Ras-related protein Rab-9A			0.175045	-0.0666691	26.9625	28.1812	P51151;Q9NP90;A0A1B0GUI0	P51151	Cell membrane; Lipid-anchor; Cytoplasmic side. Endoplasmic reticulum membrane. Golgi apparatus membrane. Late endosome. Cytoplasmic vesicle, phagosome membrane; Lipid-anchor; Cytoplasmic side. Cytoplasmic vesicle, phagosome. Cytoplasmic vesicle membrane. Melanosome.
	SEC13	Protein SEC13 homolog			-0.00759407	-0.0668051	25.4625	27.4631	A0A0C4DFR6;P55735-2;P55735;P55735-3;A8MXL6;E7ERC8	A0A0C4DFR6;P55735-2;P55735;P55735-3;A8MXL6
	STAT1	Signal transducer and activator of transcription 1-alpha/beta;Signal transducer and activator of transcription			-0.00164561	-0.0687557	28.2776	29.8454	P42224;J3KPM9;P42224-2;E7EPD2;D2KFR9;E7ENM1;H7BZB5	P42224;J3KPM9;P42224-2	Cytoplasm. Nucleus.
	STT3A	Dolichyl-diphosphooligosaccharide--protein glycosyltransferase subunit STT3A			-0.0116462	-0.0689524	28.3621	28.9586	P46977;P46977-2;A0A0C4DH80;E9PN73;E9PI32;H0YET6	P46977;P46977-2	Endoplasmic reticulum. Endoplasmic reticulum membrane; Multi-pass membrane protein.
	GALK1	Galactokinase			-0.0948494	-0.0692097	24.8725	27.5437	P51570;P51570-2;K7ERJ9;K7ERN9;K7EII7	P51570;P51570-2
	COPB1	Coatomer subunit beta			-0.0014434	-0.0692249	30.8552	31.6686	P53618;E9PP73;E9PP63;E9PKQ1	P53618;E9PP73	Cytoplasm. Golgi apparatus membrane; Peripheral membrane protein; Cytoplasmic side. Cytoplasmic vesicle, COPI-coated vesicle membrane; Peripheral membrane protein; Cytoplasmic side. Cell membrane. Endoplasmic reticulum-Golgi intermediate compartment.
	TCP1	T-complex protein 1 subunit alpha			-0.023783	-0.0696487	32.5215	32.6082	P17987;E7ERF2;E7EQR6;F5H282;F5GZ03;F5H136;F5GZI8;F5H676;F5H726;F5GYL4;F5H7Y1	P17987;E7ERF2;E7EQR6;F5H282	Cytoplasm. Cytoplasm, cytoskeleton, microtubule organizing center, centrosome.
	PFKP	ATP-dependent 6-phosphofructokinase, platelet type			0.0543624	-0.0699061	31.3515	31.7757	Q01813;Q01813-2;B1APP6;Q5VSR5;B1APP8;H0Y757;V9GYV7;V9GY25;H0Y3Y3	Q01813;Q01813-2	Cytoplasm.
	UFL1	E3 UFM1-protein ligase 1			-0.468212	-0.0700879	24.8251	26.1335	O94874;O94874-3;O94874-2	O94874;O94874-3;O94874-2	Endoplasmic reticulum. Cytoplasm, cytosol.
	AP3M1	AP-3 complex subunit mu-1			-0.0131449	-0.070315	27.0596	28.901	Q9Y2T2;E5RJ52;P53677;H0YBM0;H0YBA0;E7ER80;P53677-2	Q9Y2T2	Golgi apparatus. Cytoplasmic vesicle membrane; Peripheral membrane protein; Cytoplasmic side.
	OXCT1	Succinyl-CoA:3-ketoacid coenzyme A transferase 1, mitochondrial			-0.0664576	-0.0703302	30.0053	30.1188	P55809;E9PDW2;P55809-2;Q9BYC2	P55809;E9PDW2	Mitochondrion matrix.
	SRSF1	Serine/arginine-rich splicing factor 1			-0.000346329	-0.0710423	26.3304	26.4653	J3KTL2;Q07955-3;Q07955;Q07955-2;J3KSR8;J3QQV5;J3KSW7	J3KTL2;Q07955-3;Q07955;Q07955-2;J3KSR8
	NPM1	Nucleophosmin			0.185359	-0.0712999	31.3776	32.428	P06748;P06748-3;P06748-2;E5RI98;E5RGW4	P06748;P06748-3;P06748-2	Nucleus, nucleolus. Nucleus, nucleoplasm. Cytoplasm, cytoskeleton, microtubule organizing center, centrosome.
	IPO9	Importin-9			0.0792927	-0.0726344	28.3186	29.5068	Q96P70	Q96P70	Cytoplasm. Nucleus.
	TAMM41	Phosphatidate cytidylyltransferase, mitochondrial			0.0992279	-0.0732111	25.6132	27.4596	Q96BW9-3;Q96BW9-2;Q96BW9;A0A0G2JQ92;H7C1A2;G3V0F3;B4E101	Q96BW9-3;Q96BW9-2;Q96BW9;A0A0G2JQ92	Mitochondrion inner membrane; Peripheral membrane protein; Matrix side.
	NAA10	N-alpha-acetyltransferase 10			-0.0201356	-0.0751096	28.0653	29.2638	P41227-2;P41227;C9JN83;F8W808;A8MWP7;C9JW55;Q9BSU3;H0Y8T0	P41227-2;P41227;C9JN83;F8W808;A8MWP7	Cytoplasm. Nucleus.
	CORO1B	Coronin-1B;Coronin			-0.0267341	-0.0756264	30.6188	30.526	Q9BR76;A0A087WW53;F5H390;F5H0D2;A9Z1Z3-3;A9Z1Z3	Q9BR76;A0A087WW53;F5H390	Cytoplasm, cytoskeleton.
	BANF1	Barrier-to-autointegration factor;Barrier-to-autointegration factor, N-terminally processed			0.0714881	-0.0760674	28.4273	27.682	O75531	O75531	Barrier-to-autointegration factor: Nucleus. Cytoplasm. Chromosome. Nucleus envelope.
	MAP2K3;MAP2K6	Dual specificity mitogen-activated protein kinase kinase 3;Dual specificity mitogen-activated protein kinase kinase 6			-0.0538831	-0.0764173	25.1315	27.2666	P46734-2;P46734;P46734-3;E9PRZ0;J3QR49;K7ELM6;K7EIW3;P52564-2;P52564;J3KRV4	P46734-2;P46734;P46734-3;E9PRZ0;J3QR49;K7ELM6;K7EIW3;P52564-2;P52564
	GNB2L1	Guanine nucleotide-binding protein subunit beta-2-like 1;Guanine nucleotide-binding protein subunit beta-2-like 1, N-terminally processed			0.0176369	-0.0766759	33.9459	34.5522	P63244;J3KPE3;D6RHH4;D6RAC2;H0Y8W2;H0YAF8;D6REE5;H0YAM7;D6R9Z1;D6R9L0;D6RFX4;D6RAU2;E9PD14;D6RFZ9;D6RBD0;D6RF23;H0Y8R5;D6RGK8;D6R909;H0Y9P0;D6RHJ5;D6RDI0	P63244;J3KPE3;D6RHH4;D6RAC2;H0Y8W2;H0YAF8;D6REE5;H0YAM7;D6R9Z1;D6R9L0;D6RFX4;D6RAU2;E9PD14;D6RFZ9	Cell membrane; Peripheral membrane protein. Cytoplasm. Cytoplasm, perinuclear region. Nucleus. Perikaryon. Cell projection, dendrite. Cell projection, phagocytic cup.
	STXBP1	Syntaxin-binding protein 1			-0.21786	-0.0771324	25.2926	26.9461	A0A1B0GWF2;A0A1B0GVQ5;A0A0D9SG72;A0A1B0GTP9;P61764;P61764-2;A0A1B0GW76;A0A0D9SFQ7;A0A0D9SFW6;A0A0D9SEP9;A0A0D9SEH5;A0A1B0GTD8;A0A096LP33;A0A1B0GVV9;A0A096LP52	A0A1B0GWF2;A0A1B0GVQ5;A0A0D9SG72;A0A1B0GTP9;P61764;P61764-2;A0A1B0GW76
	RAB29	Ras-related protein Rab-7L1			-0.0738791	-0.0771324	26.0419	26.8704	O14966;E9PL56;O14966-2;P57729	O14966	Cell membrane; Lipid-anchor; Cytoplasmic side. Cytoplasm. Cytoplasm, perinuclear region. Golgi apparatus. Golgi apparatus, trans-Golgi network. Vacuole. Cytoplasm, cytoskeleton.
	EIF3M	Eukaryotic translation initiation factor 3 subunit M			0.0429245	-0.0788684	26.7838	27.61	Q7L2H7;J3KNJ2;Q7L2H7-2;H0YCQ8;E9PN86;E9PRY0	Q7L2H7;J3KNJ2;Q7L2H7-2	Cytoplasm.
	CYFIP1;CYFIP2	Cytoplasmic FMR1-interacting protein 1;Cytoplasmic FMR1-interacting protein 2			0.0408223	-0.0789141	27.5579	28.163	Q7L576;Q7L576-2;Q7L576-3;A0A0G2JR96;A0A0G2JQT1;H7C229;E7EVJ5;Q96F07-2;Q96F07;E7EW33;H0YL50;A0A0G2JRX2;A0A087WU52;A0A0G2JRV9;A0A087WWL1;A0A087WVE1;A0A087WTQ3;A0A087WWZ1;A0A087WV63;A0A0G2JRF5;A0A087WWY5;A0A0G2JQH3;A0A087WVZ5	Q7L576;Q7L576-2;Q7L576-3;A0A0G2JR96;A0A0G2JQT1;H7C229;E7EVJ5;Q96F07-2;Q96F07	Cytoplasm. Cytoplasm, perinuclear region. Cell projection, lamellipodium. Cell projection, ruffle. Cell junction, synapse, synaptosome.
	MISP	Mitotic interactor and substrate of PLK1			0.0930192	-0.0791122	27.3739	28.2514	Q8IVT2	Q8IVT2	Cell junction, focal adhesion. Cytoplasm, cytoskeleton. Cytoplasm, cell cortex.
	ERLIN1	Erlin-1			0.0230425	-0.0793103	28.4068	29.1496	O75477;B0QZ43;O94905-2;O94905-3	O75477;B0QZ43	Endoplasmic reticulum membrane; Single-pass type II membrane protein.
	PSMA1	Proteasome subunit alpha type-1;Proteasome subunit alpha type			-0.287871	-0.0794171	28.851	29.487	P25786;P25786-2;F5GX11;B4DEV8;F5H112	P25786;P25786-2;F5GX11;B4DEV8	Cytoplasm. Nucleus.
	WDR43	WD repeat-containing protein 43			-0.0379174	-0.0800574	26.5908	27.47	Q15061;C9JEE7;C9IZK7	Q15061	Nucleus, nucleolus.
	PRPSAP2	Phosphoribosyl pyrophosphate synthase-associated protein 2			0.0387171	-0.0801794	25.3888	23.4452	O60256-3;O60256;I3L0S1;E7EPA1;O60256-4;O60256-2;I3L331;I3L164;C9JDH0;I3L4G9;E7EW35;C9JDU5;C9JJS3;C9K0K7	O60256-3;O60256;I3L0S1;E7EPA1;O60256-4;O60256-2
	MARS	Methionine--tRNA ligase, cytoplasmic			0.000576887	-0.0803167	30.0144	30.8866	P56192;P56192-2;H0YHV5;H0YIP0;F5H2V6;H0YIC2;F8VS26;F8W0M7;F8W0S4;F8VZZ9;F8VPL7;H0YHL6;H0YI94;H0YI27	P56192;P56192-2	Cytoplasm, cytosol.
	PMVK	Phosphomevalonate kinase			-0.245198	-0.0803472	25.6195	26.0401	Q15126	Q15126	Cytoplasm, cytosol.
	GNE	Bifunctional UDP-N-acetylglucosamine 2-epimerase/N-acetylmannosamine kinase;UDP-N-acetylglucosamine 2-epimerase (hydrolyzing);N-acetylmannosamine kinase			0.0596321	-0.0809575	23.2433	25.3895	Q9Y223-4;Q9Y223-3;Q9Y223;Q9Y223-2;Q9Y223-5	Q9Y223-4;Q9Y223-3;Q9Y223;Q9Y223-2;Q9Y223-5	Cytoplasm.
	RPL11	60S ribosomal protein L11			-0.0500543	-0.0814306	26.5805	26.5034	P62913-2	P62913-2	Nucleus, nucleolus. Cytoplasm.
	DNM2	Dynamin-2			-0.116927	-0.0819039	27.2087	28.9994	P50570-5;P50570-4;P50570;P50570-3;P50570-2;K7EMQ3;A0A0D9SFB1;A0A0U1RQP1;A0A0D9SFE4;Q05193-5;Q05193-3;Q05193-2;Q05193;A0A1B0GUX5;A0A1B0GU67;E5RHK8;Q9UQ16-5;Q9UQ16-2;Q9UQ16-3;Q9UQ16;Q9UQ16-4;K7EPK9;H7C5U0;E5RIK2	P50570-5;P50570-4;P50570;P50570-3;P50570-2	Cytoplasm. Cytoplasm, cytoskeleton. Cell junction. Membrane, clathrin-coated pit. Cell junction, synapse, postsynaptic cell membrane, postsynaptic density. Cell junction, synapse. Midbody. Cell projection, phagocytic cup. Cytoplasmic vesicle, phagosome membrane; Peripheral membrane protein.
	VPS16	Vacuolar protein sorting-associated protein 16 homolog			-0.00537681	-0.0827133	27.2996	29.0253	Q9H269-2;Q9H269;Q5JUA9;Q5JUB0	Q9H269-2;Q9H269;Q5JUA9	Late endosome membrane; Peripheral membrane protein; Cytoplasmic side. Lysosome membrane; Peripheral membrane protein; Cytoplasmic side. Early endosome. Cytoplasmic vesicle, clathrin-coated vesicle. Cytoplasmic vesicle, autophagosome.
	SLC2A14;SLC2A3	Solute carrier family 2, facilitated glucose transporter member 14;Solute carrier family 2, facilitated glucose transporter member 3			-0.0992626	-0.0829273	26.4933	27.98	Q8TDB8-4;P11169;Q8TDB8-2;Q8TDB8;Q8TDB8-5;Q8TDB8-3	Q8TDB8-4;P11169;Q8TDB8-2;Q8TDB8;Q8TDB8-5;Q8TDB8-3	Membrane; Multi-pass membrane protein.
	ASS1	Argininosuccinate synthase			-0.0127374	-0.0831718	33.1765	34.2809	P00966;Q5T6L6;Q5T6L5	P00966;Q5T6L6	Cytoplasm, cytosol.
	HPDL	4-hydroxyphenylpyruvate dioxygenase-like protein			0.154713	-0.0848233	22.5786	24.7429	Q96IR7	Q96IR7
	POTEE;POTEI;POTEF;POTEJ	POTE ankyrin domain family member E;POTE ankyrin domain family member I;POTE ankyrin domain family member F;POTE ankyrin domain family member J			-0.0230938	-0.0852824	27.3729	28.0634	Q6S8J3;P0CG38;A5A3E0;P0CG39;Q9BYX7;A0A0G2JRD4;Q495V5;A0A0D9SFE8;A0A0G2JQ08;A0A087WXQ7;A6NC16;D7UEQ8;A0A0G2JQB7;A0A0C4DH93;A0A087X187;A0A087X092;A0A087X067;A0A087WTB9;A0A0A6YYL3;A0A0G2JMU2;Q6S8J3-3;Q6S5H4-3;Q6S8J3-2;Q6S8J7-2;Q6S5H5-2;Q6S8J7;Q6S5H5;A6NI47;B2RU33;Q6S5H4-2;H3BUK9;Q6S545;Q6S5H4;A0JP26	Q6S8J3;P0CG38;A5A3E0;P0CG39
	GNA11	Guanine nucleotide-binding protein subunit alpha-11			-0.0178698	-0.0867678	24.4114	27.2144	P29992;O95837;K7EL62;P50148;A0A087WVZ3;E9PC54;Q03113-3;Q03113-2;P19086;Q03113	P29992	Cell membrane; Lipid-anchor. Cytoplasm.
	SUCLG1	Succinyl-CoA ligase [ADP/GDP-forming] subunit alpha, mitochondrial			-0.188447	-0.087902	26.4956	27.8931	P53597;H7C233	P53597	Mitochondrion.
	SARS	Serine--tRNA ligase, cytoplasmic			-0.0491882	-0.0881627	24.2982	26.0525	Q5T5C7;P49591	Q5T5C7;P49591
	AP2M1	AP-2 complex subunit mu			-0.268365	-0.0895283	25.7324	26.7725	C9JJD3;C9JPV8;C9JTK4;C9JGT8;C9JJ47;A0A087WY71;E9PFW3;Q96CW1-2;Q96CW1	C9JJD3;C9JPV8;C9JTK4;C9JGT8;C9JJ47;A0A087WY71;E9PFW3;Q96CW1-2;Q96CW1
	MGEA5	Protein O-GlcNAcase			-0.423352	-0.0896818	24.6885	26.0073	O60502-4;O60502;H7C3X0;O60502-3;O60502-2	O60502-4;O60502;H7C3X0;O60502-3;O60502-2	Isoform 3: Nucleus.; Isoform 1: Cytoplasm.
	IDH3B	Isocitrate dehydrogenase [NAD] subunit, mitochondrial;Isocitrate dehydrogenase [NAD] subunit beta, mitochondrial			-0.128141	-0.0897892	27.1122	28.9458	A0A087WZN1;O43837;A0A087X2E5;O43837-2;O43837-3;A0A0D9SG66	A0A087WZN1;O43837;A0A087X2E5;O43837-2;O43837-3	Mitochondrion.
	FXR1;FXR2	Fragile X mental retardation syndrome-related protein 1;Fragile X mental retardation syndrome-related protein 2			-0.0755048	-0.0898506	25.9886	26.9864	E7EU85;E9PFF5;B4DXZ6;P51114-3;P51114-2;P51114;P51116;C9J5B4;C9IZ22;C9JZE0;C9JY20;C9JAJ4;R9WNI0;A8MQB8;G3V0J0;Q06787-8;Q06787-6;Q06787-2;Q06787-4;Q06787-5;Q06787-9;Q06787-7;Q06787-3;Q06787	E7EU85;E9PFF5;B4DXZ6;P51114-3;P51114-2;P51114;P51116
	NDUFS2	NADH dehydrogenase [ubiquinone] iron-sulfur protein 2, mitochondrial			-0.243113	-0.0905572	24.5683	27.576	O75306-2;O75306	O75306-2;O75306	Mitochondrion inner membrane; Peripheral membrane protein; Matrix side.
	PLEC	Plectin			-0.0546919	-0.090972	26.995	27.4242	Q15149-4	Q15149-4
	NFS1	Cysteine desulfurase, mitochondrial			0.194591	-0.0910641	24.907	26.0133	Q9Y697-2;Q9Y697;Q9Y697-3;A2A2M1;H7C0I5;H0YGN5;F2Z2E7	Q9Y697-2;Q9Y697;Q9Y697-3	Isoform Mitochondrial: Mitochondrion.; Isoform Cytoplasmic: Cytoplasm. Nucleus.
	AHSA1	Activator of 90 kDa heat shock protein ATPase homolog 1			0.0333701	-0.0910795	29.3989	31.1922	O95433;O95433-2;G3V438;G3V3W9;H0YJU2;H0YJG7;H0YJ63	O95433;O95433-2;G3V438	Cytoplasm, cytosol. Endoplasmic reticulum.
	PRPF4	U4/U6 small nuclear ribonucleoprotein Prp4			-0.0541976	-0.0922017	28.0087	29.6142	O43172-2;O43172	O43172-2;O43172	Nucleus speckle.
	WDR3	WD repeat-containing protein 3			-0.125557	-0.0924633	26.8495	28.1876	Q9UNX4;Q6PDA5	Q9UNX4	Nucleus, nucleolus.
	HNRNPC	Heterogeneous nuclear ribonucleoproteins C1/C2			-0.156724	-0.0926632	30.766	31.264	G3V4W0;B4DY08;B2R5W2;G3V4C1;P07910-2;G3V2Q1;P07910;G3V576;P07910-4;G3V555;G3V575;P07910-3;G3V251;G3V2D6;G3V5X6;G3V3K6;B4DSU6;G3V5V7;A0A0G2JPF8;A0A0G2JNQ3;P0DMR1;O60812;B7ZW38;B2RXH8;G3V4M8;G3V2H6;E5RG71;B3KT61;Q86SE5;Q86SE5-3	G3V4W0;B4DY08;B2R5W2;G3V4C1;P07910-2;G3V2Q1;P07910;G3V576;P07910-4;G3V555;G3V575;P07910-3;G3V251;G3V2D6
	PDHA1	Pyruvate dehydrogenase E1 component subunit alpha, somatic form, mitochondrial			-0.0486957	-0.092817	27.7866	29.0682	P08559-3;P08559;P08559-2;P08559-4;Q5JPU3;Q5JPU0;Q5JPT9;Q5JPU1;P29803;Q5JPU2	P08559-3;P08559;P08559-2;P08559-4	Mitochondrion matrix.
	HSDL2	Hydroxysteroid dehydrogenase-like protein 2			-0.000808115	-0.0928786	27.346	29.3635	Q6YN16-2;Q6YN16	Q6YN16-2;Q6YN16	Peroxisome.
	HEATR1	HEAT repeat-containing protein 1;HEAT repeat-containing protein 1, N-terminally processed			-0.106716	-0.0934326	28.8424	29.394	Q9H583;Q5T3Q7;Q6P664	Q9H583;Q5T3Q7	Nucleus, nucleolus.
	MYO1C	Unconventional myosin-Ic			-0.104403	-0.093448	29.2346	30.186	O00159-3;F5H6E2;O00159-2;O00159;I3L204;I3L4D4;I3L501;I3L3Y6;I3L168;I3L3F5	O00159-3;F5H6E2;O00159-2;O00159	Isoform 1: Cytoplasm. Nucleus.
	XPOT	Exportin-T			0.0173518	-0.0942795	28.4371	29.4347	O43592;F8WDU6;F5GYW6;F5GZM3	O43592	Nucleus. Cytoplasm.
	ACTR2	Actin-related protein 2			-0.0144996	-0.0945104	27.8461	28.1511	P61160;P61160-2;F5H6T1;A0A1B0GWD0;A0A1B0GWH0	P61160;P61160-2;F5H6T1	Cytoplasm, cytoskeleton. Cell projection.
	RPN2	Dolichyl-diphosphooligosaccharide--protein glycosyltransferase subunit 2			-0.0606531	-0.0946954	28.3393	29.6274	P04844-2;P04844;Q5JYR4;Q5JYR7;Q5JYR3;H0Y5M1;F2Z3K5	P04844-2;P04844	Endoplasmic reticulum. Endoplasmic reticulum membrane; Multi-pass membrane protein.
	CIRH1A	Cirhin			-0.139029	-0.0950651	26.918	27.7104	Q969X6;H3BSH7;Q969X6-3;Q969X6-2;A0A0J9YWM9;A0A0J9YWK2;H3BPD7;A0A0J9YXV4;I3L4T9;H3BRM8;J3KSE6;J3KTR0;J3KSI1	Q969X6;H3BSH7;Q969X6-3;Q969X6-2;A0A0J9YWM9	Nucleus, nucleolus. Chromosome.
	OPTC	Opticin			-0.149889	-0.0957433	29.2627	26.0287	Q5T2G3;Q9UBM4	Q5T2G3;Q9UBM4
	NKRF	NF-kappa-B-repressing factor			0.015212	-0.0959746	29.9134	30.9353	O15226;O15226-2	O15226;O15226-2	Nucleus, nucleolus.
	FBLL1	rRNA/tRNA 2-O-methyltransferase fibrillarin-like protein 1			-0.297148	-0.0965297	25.9639	26.4654	A6NHQ2	A6NHQ2	Nucleus, nucleolus.
	TWF2	Twinfilin-2			0.0768327	-0.0970543	25.1722	27.1145	D6RG15;H0Y858;Q6IBS0	D6RG15;H0Y858;Q6IBS0
	DARS	Aspartate--tRNA ligase, cytoplasmic			-0.134271	-0.0970697	30.1467	30.5616	P14868;P14868-2;C9J7S3;C9JLC1;H7C278;C9JQM9;H7BZ35	P14868;P14868-2;C9J7S3;C9JLC1	Cytoplasm, cytosol.
	EEF1G	Elongation factor 1-gamma			0.14991	-0.0972395	31.9302	33.2024	P26641;P26641-2	P26641;P26641-2
	CAPZB	F-actin-capping protein subunit beta			0.067088	-0.0984129	27.7759	28.5298	B1AK87;B1AK88;P47756-2;P47756;B1AK85	B1AK87;B1AK88;P47756-2;P47756
	NOL11	Nucleolar protein 11			-0.0714667	-0.100376	26.9793	28.1168	Q9H8H0;J3QLQ6;J3QR28;Q9H8H0-2	Q9H8H0	Nucleus, nucleolus.
	IGF2BP1	Insulin-like growth factor 2 mRNA-binding protein 1			0.0174944	-0.100608	30.239	30.6777	Q9NZI8;Q9NZI8-2	Q9NZI8;Q9NZI8-2	Nucleus. Cytoplasm. Cytoplasm, perinuclear region. Cell projection, lamellipodium. Cell projection, dendrite. Cell projection, dendritic spine. Cell projection, growth cone. Cell projection, filopodium. Cell projection, axon.
	TRMT1	tRNA (guanine(26)-N(2))-dimethyltransferase			-0.0455356	-0.101026	24.7945	28.1312	Q9NXH9-2;Q9NXH9;K7EQQ8;K7EQU7;K7EQY6;K7EMZ2;K7ENI9;K7ERR5	Q9NXH9-2;Q9NXH9;K7EQQ8
	ACACB	Acetyl-CoA carboxylase 2;Biotin carboxylase			0.0582473	-0.10324	34.6639	34.7204	O00763;O00763-2;O00763-3;F8W8T8;H0YGH5;A0A087WUA1;S4R3S7	O00763;O00763-2;O00763-3	Mitochondrion. Nucleus. Endomembrane system.
	SNRPA1	U2 small nuclear ribonucleoprotein A			0.086512	-0.103875	26.8837	27.4243	P09661;H0YMA0;H0YLR3;H0YKK0	P09661;H0YMA0;H0YLR3	Nucleus.
	SKIV2L	Helicase SKI2W			0.0309717	-0.103969	23.6288	24.7258	Q15477	Q15477	Nucleus. Cytoplasm.
	PYGL	Alpha-1,4 glucan phosphorylase;Glycogen phosphorylase, liver form			-0.126014	-0.105675	26.2666	28.1933	E9PK47;P06737-2;P06737;P11217-2;P11217	E9PK47;P06737-2;P06737
	NOP2	Probable 28S rRNA (cytosine(4447)-C(5))-methyltransferase			-0.124299	-0.106778	25.0946	27.4041	P46087-2;P46087;P46087-4;P46087-3;F5GYR3;F5H5X6	P46087-2;P46087;P46087-4;P46087-3	Nucleus, nucleolus.
	GARS	Glycine--tRNA ligase			-0.0570164	-0.107446	31.3762	32.3462	P41250;H7C443	P41250	Cytoplasm. Cell projection, axon. Secreted. Secreted, exosome.
	VPS26A	Vacuolar protein sorting-associated protein 26A			-0.0518776	-0.109732	27.7172	29.2651	O75436;S4R3Q6;O75436-2;S4R2Y3	O75436;S4R3Q6;O75436-2	Cytoplasm. Endosome membrane; Peripheral membrane protein. Early endosome.
	DMD	Dystrophin			-0.234397	-0.112069	26.4988	27.6554	E7EQR9;E7EQS5;F8VX32;E7ESB2;H0Y304;A0A087WV90;E9PDN5;A0A087WTU7;A0A075B6G3;P11532-8;P11532-7;P11532-5;P11532-6;P11532-3;P11532-2;P11532-4;P11532;F5GZY3;P11532-10;P11532-9;H0Y3E8;Q5JT45;Q5JT44;H0Y337;Q5T097;P46939-3;P46939-4;P46939;P46939-2	E7EQR9;E7EQS5;F8VX32;E7ESB2;H0Y304;A0A087WV90;E9PDN5;A0A087WTU7;A0A075B6G3;P11532-8;P11532-7;P11532-5;P11532-6;P11532-3;P11532-2;P11532-4;P11532;F5GZY3;P11532-10;P11532-9
	TP53RK	TP53-regulating kinase			-0.0960979	-0.113239	23.4103	24.8633	Q96S44;Q5JZ02	Q96S44;Q5JZ02	Nucleus.
	GSK3B	Glycogen synthase kinase-3 beta			-0.243677	-0.113598	25.3235	27.5989	P49841;P49841-2	P49841;P49841-2	Cytoplasm. Nucleus. Cell membrane.
	CALU	Calumenin			-0.0894669	-0.115973	25.9872	29.5927	O43852;O43852-3;O43852-2;O43852-4;O43852-10;O43852-5;O43852-6;O43852-13;O43852-14;O43852-9;O43852-15;O43852-11;H0Y875;O43852-8;O43852-12;O43852-7	O43852;O43852-3;O43852-2;O43852-4;O43852-10;O43852-5;O43852-6;O43852-13;O43852-14;O43852-9;O43852-15;O43852-11	Endoplasmic reticulum membrane. Golgi apparatus. Secreted. Melanosome. Sarcoplasmic reticulum lumen.
	RBM39	RNA-binding protein 39			-0.145063	-0.119119	23.799	23.7353	Q5QP23;A0A0U1RQH7;H0Y4X3;G3XAC6;Q14498-3;Q14498-2;Q14498;Q5QP22	Q5QP23;A0A0U1RQH7;H0Y4X3;G3XAC6;Q14498-3;Q14498-2;Q14498;Q5QP22
	PABPN1	Polyadenylate-binding protein 2			0.154194	-0.119338	22.8968	26.5648	Q86U42-2;Q86U42;H0YJH9;B4DEH8;G3V4T2;Q92843-2	Q86U42-2;Q86U42;H0YJH9;B4DEH8;G3V4T2;Q92843-2	Nucleus. Cytoplasm. Nucleus speckle.
	HIST1H4A	Histone H4			-0.143596	-0.119949	32.2527	32.3002	P62805	P62805	Nucleus. Chromosome.
	GNB2;GNB1	Guanine nucleotide-binding protein G(I)/G(S)/G(T) subunit beta-2;Guanine nucleotide-binding protein G(I)/G(S)/G(T) subunit beta-1			-0.305093	-0.121157	26.196	27.0152	E7EP32;P62879;C9JIS1;C9JXA5;P62873-2;P62873;B1AKQ8;C9JZN1;F6X3N5;F6UT28;P62879-2;C9JD14;F5H8J8;F5H100;B3KVK2;F5H0S8;E9PCP0;P16520-2;P16520	E7EP32;P62879;C9JIS1;C9JXA5;P62873-2;P62873;B1AKQ8;C9JZN1;F6X3N5;F6UT28;P62879-2
	DDX47	Probable ATP-dependent RNA helicase DDX47			-0.0836609	-0.121251	26.9617	28.4967	Q9H0S4-2;Q9H0S4;F5H1N9	Q9H0S4-2;Q9H0S4;F5H1N9	Nucleus, nucleolus.
	ACACB				-0.0345888	-0.121769	27.0268	26.8908	F5H5C3	F5H5C3
	ACOT7	Cytosolic acyl coenzyme A thioester hydrolase			-0.0509208	-0.122083	28.2247	29.1601	O00154-6;O00154-4;O00154-7;O00154;O00154-5;K7EKP8;O00154-2;O00154-3;Q6ZUV0	O00154-6;O00154-4;O00154-7;O00154;O00154-5;K7EKP8;O00154-2;O00154-3	Isoform 4: Cytoplasm.; Isoform 6: Cytoplasm.; Isoform 1: Mitochondrion.; Isoform 5: Mitochondrion.
	TMEM11	Transmembrane protein 11, mitochondrial			0.153157	-0.12301	23.6008	25.5619	P17152	P17152	Mitochondrion inner membrane; Multi-pass membrane protein.
	ESYT2	Extended synaptotagmin-2			0.0881415	-0.123513	25.8212	28.0386	H7BXI1;A0FGR8-2;A0A087WXU3;A0FGR8;A0FGR8-6;A0FGR8-5;A0FGR8-4	H7BXI1;A0FGR8-2;A0A087WXU3;A0FGR8;A0FGR8-6;A0FGR8-5;A0FGR8-4
	WDR77	Methylosome protein 50			0.0434844	-0.126297	25.9675	26.8873	Q9BQA1-2;Q9BQA1;H0Y711	Q9BQA1-2;Q9BQA1	Nucleus. Cytoplasm.
	DDX20	Probable ATP-dependent RNA helicase DDX20			-0.0080293	-0.127699	26.4847	28.5026	Q9UHI6;E9PJ60;Q9UHI6-2	Q9UHI6	Cytoplasm. Nucleus, gem.
	PPM1F	Protein phosphatase 1F			0.0901759	-0.127809	28.6349	29.0272	B5MCT7;A8MX49;P49593-2;P49593	B5MCT7;A8MX49;P49593-2;P49593
	HIST1H2AJ;HIST1H2AH;H2AFJ;HIST2H2AC;HIST2H2AA3;HIST1H2AG;HIST1H2AC	Histone H2A type 1-J;Histone H2A type 1-H;Histone H2A.J;Histone H2A type 2-C;Histone H2A type 2-A;Histone H2A type 1;Histone H2A type 1-C			-0.266993	-0.128093	34.2358	34.8717	Q99878;Q96KK5;Q9BTM1;Q16777;Q6FI13;P0C0S8;Q93077;Q9BTM1-2	Q99878;Q96KK5;Q9BTM1;Q16777;Q6FI13;P0C0S8;Q93077;Q9BTM1-2	Nucleus. Chromosome.
	CEPT1	Choline/ethanolaminephosphotransferase 1			0.00561564	-0.128204	23.5702	24.4317	A0A0C4DGS9;Q9Y6K0	A0A0C4DGS9;Q9Y6K0
	PLEC	Plectin			-0.00823235	-0.129923	35.6123	36.0887	Q15149;Q15149-7;Q15149-9;Q15149-5;Q15149-6;Q15149-2;E9PMV1;H0YDN1;E9PKG0;E9PQ28;E9PIA2;REV__A0A0U1RR03;REV__Q8IWV8-3;REV__Q8IWV8-4;REV__Q8IWV8;H3BPE1;H3BQK9;Q9UPN3-5;Q9UPN3	Q15149;Q15149-7;Q15149-9;Q15149-5;Q15149-6;Q15149-2
	PARVA	Alpha-parvin			-0.0312678	-0.131392	25.0951	25.9132	J3KNQ4;Q9NVD7;E9PS97;A0A087WZB5;Q9HBI1-3;Q9HBI1;Q9HBI1-2	J3KNQ4;Q9NVD7;E9PS97
	PCMT1	Protein-L-isoaspartate O-methyltransferase;Protein-L-isoaspartate(D-aspartate) O-methyltransferase			-0.041046	-0.131993	28.6227	30.4175	A0A0A0MRJ6;H7BY58;P22061;P22061-2;F6S8N6;F8WDT3;F8WAV5;F8WAX2;C9J0F2;H7C4X2	A0A0A0MRJ6;H7BY58;P22061;P22061-2;F6S8N6
	LAS1L	Ribosomal biogenesis protein LAS1L			0.0287106	-0.135063	24.7555	27.3031	Q9Y4W2-2;Q9Y4W2;Q9Y4W2-3;Q9Y4W2-4	Q9Y4W2-2;Q9Y4W2;Q9Y4W2-3;Q9Y4W2-4	Nucleus, nucleolus. Nucleus, nucleoplasm. Cytoplasm.
	TIMM23;TIMM23B	Mitochondrial import inner membrane translocase subunit Tim23;Putative mitochondrial import inner membrane translocase subunit Tim23B			0.0176369	-0.136807	26.4827	28.2569	O14925;Q5SRD1;B4DDK6	O14925;Q5SRD1;B4DDK6	Mitochondrion inner membrane; Multi-pass membrane protein.
	RALY	RNA-binding protein Raly			0.0712136	-0.139267	23.5372	25.4671	Q5QPM0;Q5QPL9;Q9UKM9-2;Q9UKM9;Q5QPM1;Q5QPM2	Q5QPM0;Q5QPL9;Q9UKM9-2;Q9UKM9;Q5QPM1
	PKN2	Serine/threonine-protein kinase N2			-0.0856957	-0.142067	26.7546	29.5059	Q16513-3;Q16513-2;Q16513;Q16513-5;Q16513-4;B1AL79;H0Y429;K7EL10;Q16512;Q16512-2;Q6P5Z2	Q16513-3;Q16513-2;Q16513;Q16513-5;Q16513-4	Cytoplasm. Nucleus. Membrane. Cell projection, lamellipodium. Cytoplasm, cytoskeleton. Cleavage furrow. Midbody. Cell junction.
	RCN1	Reticulocalbin-1			-0.0684985	-0.143373	29.1029	31.3844	Q15293;Q15293-2;E9PP27	Q15293;Q15293-2	Endoplasmic reticulum lumen.
	SNRPB2	U2 small nuclear ribonucleoprotein B			0.174279	-0.143867	24.9796	25.4799	P08579	P08579	Nucleus.
	RAB5A	Ras-related protein Rab-5A			-0.122491	-0.145781	27.002	27.7941	P20339-2;P20339;F8VVZ0;F8VUA5;P61020-2;F8WCY6;F8WD79;F8VPW9;F8VWZ7	P20339-2;P20339	Cell membrane; Lipid-anchor; Cytoplasmic side. Early endosome membrane; Lipid-anchor. Melanosome. Cytoplasmic vesicle. Cell projection, ruffle. Membrane. Cytoplasm, cytosol. Cytoplasmic vesicle, phagosome membrane. Endosome membrane.
	AP3B1	AP-3 complex subunit beta-1			0.0234682	-0.146947	25.9125	27.9151	O00203-3;O00203;Q13367;Q13367-4;H0YBD0;Q13367-3;F5GYB0;F5GWU4	O00203-3;O00203	Cytoplasmic vesicle, clathrin-coated vesicle membrane; Peripheral membrane protein; Cytoplasmic side. Golgi apparatus.
	POLRMT	DNA-directed RNA polymerase, mitochondrial			0.354791	-0.147058	24.9785	25.9581	O00411;K7EMH3	O00411	Mitochondrion.
	WDR36	WD repeat-containing protein 36			0.0583859	-0.149841	24.6835	25.785	A0A0A0MTB8;Q8NI36	A0A0A0MTB8;Q8NI36
	PLOD1	Procollagen-lysine,2-oxoglutarate 5-dioxygenase 1			0.145612	-0.154972	27.3085	28.7811	Q02809;Q02809-2;Q5JXB8;Q5JXB7	Q02809;Q02809-2	Rough endoplasmic reticulum membrane; Peripheral membrane protein; Lumenal side.
	YTHDF3;YTHDF1	YTH domain-containing family protein 1;YTH domain-containing family protein 3			0.012068	-0.15563	25.2517	25.1809	A0A024R7W5;A0A087X0Q1;A0A087WY31;Q9BYJ9;Q7Z739	A0A024R7W5;A0A087X0Q1;A0A087WY31;Q9BYJ9;Q7Z739
	IPO11	Importin-11			-0.0605778	-0.156756	26.5933	28.0226	Q9UI26;Q9UI26-2;F8WDV0;F8WBN4;E7EMB7;H0Y8M5;D6RJB1	Q9UI26;Q9UI26-2;F8WDV0	Cytoplasm. Nucleus.
	HIST2H3A;HIST3H3;HIST1H3A;H3F3B;H3F3A	Histone H3.2;Histone H3.1t;Histone H3.1;Histone H3;Histone H3.3			-0.25808	-0.160685	33.7074	34.0389	Q71DI3;Q16695;P68431;K7EMV3;B4DEB1;K7EK07;K7ES00;P84243;K7EP01;Q6NXT2	Q71DI3;Q16695;P68431;K7EMV3;B4DEB1;K7EK07;K7ES00;P84243	Nucleus. Chromosome.
	FLOT2	Flotillin-2			-0.0134508	-0.165127	23.4744	26.7807	J3QLD9;E7EMK3;Q14254;K7EKW9	J3QLD9;E7EMK3;Q14254;K7EKW9
	EPPK1	Epiplakin			-0.0252651	-0.165289	32.0664	32.8486	P58107	P58107	Cytoplasm, cytoskeleton. Cell junction, hemidesmosome. Cell junction, tight junction. Cell projection. Apicolateral cell membrane. Basolateral cell membrane. Cell junction.
	LIMS1	LIM and senescent cell antigen-like-containing domain protein 1			-0.359212	-0.165887	25.1413	25.3755	A0A0M3HER1;A0A0J9YXC7;P48059;P48059-4;P48059-2;P48059-5;P48059-3	A0A0M3HER1;A0A0J9YXC7;P48059;P48059-4;P48059-2;P48059-5;P48059-3
	EMC8	ER membrane protein complex subunit 8			-0.218867	-0.166017	23.998	25.2949	O43402;M0R1B0;O43402-2	O43402;M0R1B0;O43402-2	Cytoplasm.
	FLOT1	Flotillin-1			-0.00946622	-0.168771	26.1579	28.6343	O75955;O75955-2;A0A140T9R1;A0A140T9W4;A2AB12;A2AB10;A2AB13;A0A0G2JJQ6;A2AB11;A0A140T9X0;A2AB09;A0A140T974;A0A140T9C3;A0A140T959;A0A140T907;A0A140T905;A0A140T9B1;A0A140T957;A2ABJ5;A0A140T910	O75955;O75955-2;A0A140T9R1;A0A140T9W4;A2AB12;A2AB10	Cell membrane; Peripheral membrane protein. Endosome. Membrane, caveola; Peripheral membrane protein. Melanosome. Membrane raft.
	STOML2	Stomatin-like protein 2, mitochondrial			0.0201999	-0.170037	26.576	26.7514	A0A087WYB4;Q9UJZ1-2;Q9UJZ1;F2Z2I8	A0A087WYB4;Q9UJZ1-2;Q9UJZ1;F2Z2I8
	WDR75	WD repeat-containing protein 75			0.10608	-0.170378	24.6778	25.3655	Q8IWA0	Q8IWA0	Nucleus, nucleolus.
	URB1	Nucleolar pre-ribosomal-associated protein 1			0.0250288	-0.17498	25.7853	25.4517	O60287	O60287	Nucleus, nucleolus.
	PTGS2	Prostaglandin G/H synthase 2			0.155361	-0.179041	27.8452	28.7977	P35354;Q6ZYK7;A0A087X296;P23219-4;P23219-3;P23219-2;P23219;P23219-6;P23219-5	P35354	Microsome membrane; Peripheral membrane protein. Endoplasmic reticulum membrane; Peripheral membrane protein.
	HAX1	HCLS1-associated protein X-1			0.0535284	-0.179449	24.4301	26.4451	O00165-5;O00165;O00165-2;O00165-3;E9PIQ7;Q5VYD6;O00165-4;O00165-6	O00165-5;O00165;O00165-2;O00165-3;E9PIQ7;Q5VYD6;O00165-4	Mitochondrion. Endoplasmic reticulum. Nucleus membrane. Cytoplasmic vesicle. Cytoplasm, cell cortex. Cell membrane; Peripheral membrane protein; Cytoplasmic side. Sarcoplasmic reticulum. Cytoplasm, P-body.; Isoform 1: Cytoplasm. Nucleus.
	SRSF3	Serine/arginine-rich splicing factor 3			0.0441843	-0.181706	25.6635	28.0636	P84103-2;P84103;A0A087X2D0	P84103-2;P84103;A0A087X2D0	Nucleus. Nucleus speckle. Cytoplasm.
	SQSTM1	Sequestosome-1			-0.0187757	-0.184343	27.7556	28.3796	Q13501-2;Q13501;E7EMC7;E9PFW8;C9JRJ8;E3W990	Q13501-2;Q13501;E7EMC7;E9PFW8;C9JRJ8	Cytoplasm, cytosol. Late endosome. Lysosome. Cytoplasmic vesicle, autophagosome. Nucleus. Endoplasmic reticulum. Nucleus, PML body. Cytoplasm, myofibril, sarcomere.
	ASNS	Asparagine synthetase [glutamine-hydrolyzing]			-0.005623	-0.186163	29.9214	30.5404	P08243-2;P08243;P08243-3;F8WEJ5;C9J057;C9JT45;C9JLN6;C9JM09	P08243-2;P08243;P08243-3;F8WEJ5
	EIF4A2	Eukaryotic initiation factor 4A-II;Eukaryotic initiation factor 4A-II, N-terminally processed			0.0416635	-0.186508	25.9528	26.5314	E7EQG2;Q14240;Q14240-2;J3KSN7;E7EMV8;E9PBH4;F8WE11;C9JUF0	E7EQG2;Q14240;Q14240-2
	NEFM;INA;NEFL	Neurofilament medium polypeptide;Alpha-internexin;Neurofilament light polypeptide			-0.14151	-0.196542	28.5892	28.9246	E7EMV2;E7ESP9;P07197;Q16352;P07197-2;P07196	E7EMV2;E7ESP9;P07197;Q16352;P07197-2;P07196
	AHNAK	Neuroblast differentiation-associated protein AHNAK			-0.40947	-0.197368	26.0401	26.5194	Q09666	Q09666	Nucleus.
	DDX39A				-0.1538	-0.198014	25.5697	26.671	A0A0D9SEM9	A0A0D9SEM9
	VIM	Vimentin			-0.0916482	-0.202788	37.2878	37.341	P08670;B0YJC4;B0YJC5;A0A1B0GUA0;A0A1B0GTT5;Q5JVS8;A0A1B0GVG8;H7C5W5;P41219;P41219-2;P14136-3;P14136;P14136-2;K7EKH6;F8W835	P08670;B0YJC4	Cytoplasm.
	NIP7	60S ribosome subunit biogenesis protein NIP7 homolog			0.00834347	-0.204798	25.9252	26.4275	J3QLW7;Q9Y221-2;Q9Y221;J3QRD6;J3QRR4	J3QLW7;Q9Y221-2;Q9Y221
	RPS20	40S ribosomal protein S20			0.00733906	-0.211932	30.7645	30.749	P60866;P60866-2;E5RJX2;E5RIP1;G3XAN0	P60866;P60866-2;E5RJX2	Cytoplasm.
	DBN1	Drebrin			-0.25758	-0.213822	25.974	27.0047	Q16643;Q16643-2;Q16643-3;D6R9W4;D6R9Q9;D6RFI1	Q16643;Q16643-2;Q16643-3;D6R9W4	Cytoplasm. Cytoplasm, cell cortex. Cell junction. Cell projection. Cell projection, growth cone.
	PLEC	Plectin			-0.0442259	-0.220127	24.777	25.0754	Q15149-3	Q15149-3	Cytoplasm, cytoskeleton. Cell junction, hemidesmosome.
	DNAJC13	DnaJ homolog subfamily C member 13			-0.0918788	-0.222481	26.1247	26.8292	O75165	O75165	Early endosome. Early endosome membrane; Peripheral membrane protein. Endosome membrane.
	KNTC1	Kinetochore-associated protein 1			-0.00121239	-0.232633	27.9401	25.9225	P50748;E7ES84;F5H5V0;P50748-2	P50748;E7ES84	Cytoplasm. Nucleus. Chromosome, centromere, kinetochore. Cytoplasm, cytoskeleton, spindle.
	EPPK1				0.221692	-0.233091	25.7259	26.4939	A0A075B730;A0A087X1U6	A0A075B730;A0A087X1U6
	ARPC3	Actin-related protein 2/3 complex subunit 3			-0.03811	-0.236945	24.2096	26.2566	F8VR50;C9JZD1;O15145	F8VR50;C9JZD1;O15145
	ACTR1A;ACTR1B	Alpha-centractin;Beta-centractin			0.0268709	-0.237558	24.8707	27.4214	P61163;R4GMT0;A0A1B0GVS3;P42025	P61163;R4GMT0;A0A1B0GVS3;P42025	Cytoplasm, cytoskeleton. Cytoplasm, cytoskeleton, microtubule organizing center, centrosome. Cytoplasm, cell cortex.
	PPP6C	Serine/threonine-protein phosphatase 6 catalytic subunit;Serine/threonine-protein phosphatase 6 catalytic subunit, N-terminally processed			0.0643311	-0.241236	22.4673	25.9326	O00743-2;O00743;O00743-3	O00743-2;O00743;O00743-3	Mitochondrion. Cytoplasm.
	SRSF9	Serine/arginine-rich splicing factor 9			-0.0899428	-0.245899	23.2857	25.1831	H0YIB4;S4R3G0;Q13242	H0YIB4;S4R3G0;Q13242
	POLR1C	DNA-directed RNA polymerases I and III subunit RPAC1			-0.00348108	-0.249256	25.2856	25.251	O15160-2;O15160;H0Y723;E7EQB9;D6RDJ3	O15160-2;O15160;H0Y723;E7EQB9;D6RDJ3	Nucleus.
	SAP18	Histone deacetylase complex subunit SAP18			0.0316775	-0.266004	25.0302	24.8873	X6RAL5;O00422;U3KQ12;H7BZW6;U3KPY7	X6RAL5;O00422;U3KQ12;H7BZW6
	PWP2	Periodic tryptophan protein 2 homolog			-0.150385	-0.267271	25.8203	26.8248	A0A0B4J2E5;Q15269;A0A096LPI6;C9J544	A0A0B4J2E5;Q15269
	NES	Nestin			-0.13272	-0.271757	27.3796	27.7204	P48681	P48681
	IMPA2	Inositol monophosphatase 2			-0.436861	-0.273744	26.0218	27.1631	O14732-2;O14732;K7EL65;K7ELF8	O14732-2;O14732
	GPRC5A	Retinoic acid-induced protein 3			-0.141064	-0.319334	25.1353	25.2642	F5GWG3;Q8NFJ5	F5GWG3;Q8NFJ5
	SLC1A5	Neutral amino acid transporter B(0);Amino acid transporter			-0.27364	-0.319766	26.9138	26.648	Q15758;M0QXM4;Q15758-3;Q15758-2;M0QX44;M0R144	Q15758;M0QXM4;Q15758-3;Q15758-2;M0QX44	Cell membrane; Multi-pass membrane protein. Melanosome.
	CRYAB	Alpha-crystallin B chain			-0.29048	-0.323047	25.4408	27.0389	E9PR44;P02511;A0A024R3B9;E9PNH7;E9PJL7;H0YCW8;E9PRA8;E9PRS4;E9PS12	E9PR44;P02511;A0A024R3B9;E9PNH7;E9PJL7
	CLPB	Caseinolytic peptidase B protein homolog			0.106884	-0.327602	24.3122	25.5083	F5GX99;Q9H078-2;Q9H078;F5H392;F5H7A5;H0YGM0;Q9H078-3;Q9H078-4;Q9H078-5	F5GX99;Q9H078-2;Q9H078;F5H392;F5H7A5;H0YGM0;Q9H078-3;Q9H078-4
	FTH1	Ferritin heavy chain;Ferritin heavy chain, N-terminally processed;Ferritin			0.057277	-0.347234	24.9688	26.3726	P02794;E9PPQ4;E9PRK8;G3V1D1;E9PKY7;G3V192;E9PQR3;E9PKM5;E9PK45	P02794;E9PPQ4;E9PRK8;G3V1D1;E9PKY7;G3V192
	PKP2	Plakophilin-2			-0.195715	-0.363605	23.5039	25.3843	Q99959-2;Q99959;A0A087WXY2	Q99959-2;Q99959	Nucleus. Cell junction, desmosome.
	CLPX	ATP-dependent Clp protease ATP-binding subunit clpX-like, mitochondrial			0.115566	-0.40072	25.1851	24.6868	O76031	O76031	Mitochondrion. Mitochondrion matrix, mitochondrion nucleoid.
	DCXR	L-xylulose reductase			0.281906	-0.451721	23.2584	22.9573	J3KS22;J3QS36;Q7Z4W1;J3QS45;J3KRZ4;J3KSZ5;J3QL34	J3KS22;J3QS36;Q7Z4W1
	SYNM	Synemin			0.0972062	-0.465221	22.3006	25.0047	A0A075B7B1;O15061-2;O15061;H0YL34;C9JIE4;O15061-3	A0A075B7B1;O15061-2;O15061;H0YL34

## Sheet: 1x quantified
	Biotinylation approach using APEX2-dGFP-NLS-FKBP12: Proteins which were only quantified in either the forward or the reverse experiment
	Gene names	Protein names	Significance B		Normalized ratio H/L (log2)		Intensity		Protein IDs	Majority protein IDs	Subcellular location
			forward	reverse	forward	reverse	forward	reverse
	ALDH6A1	Methylmalonate-semialdehyde dehydrogenase [acylating], mitochondrial	+		-5.192	NaN	28.9495	NaN	Q02252-2;Q02252;G3V4Z4	Q02252-2;Q02252;G3V4Z4	Mitochondrion.
	ALDH2	Aldehyde dehydrogenase, mitochondrial	+		-4.07529	NaN	28.057	NaN	P05091;P05091-2;F8VP50;S4R3S4;H0YMG7;O94788-4;O94788-2;O94788-3;P00352;P30837;O94788	P05091;P05091-2	Mitochondrion matrix.
	PKP1	Plakophilin-1	+		-3.42091	NaN	24.1822	24.8469	Q13835-2;Q13835	Q13835-2;Q13835	Isoform 1: Nucleus. Cell junction, desmosome.; Nucleus.
	MRPL51	39S ribosomal protein L51, mitochondrial	+		-2.60235	NaN	30.9519	26.0731	Q4U2R6	Q4U2R6	Mitochondrion.
	ACADVL	Very long-chain specific acyl-CoA dehydrogenase, mitochondrial	+		-2.59833	NaN	27.8858	NaN	P49748-2;P49748;P49748-3;J3QRJ8;K7EJW8;J3KSR4;K7EQP4;G3V1M7	P49748-2;P49748;P49748-3;J3QRJ8	Mitochondrion inner membrane.
	GLUD2;GLUD1	Glutamate dehydrogenase 2, mitochondrial;Glutamate dehydrogenase 1, mitochondrial	+		-2.39418	NaN	27.7586	NaN	P49448;P00367;P00367-3;P00367-2	P49448;P00367;P00367-3;P00367-2	Mitochondrion matrix.
	RPLP1	60S acidic ribosomal protein P1	+		-1.38037	NaN	29.5312	27.3277	P05386	P05386
	UBE2L3	Ubiquitin-conjugating enzyme E2 L3	+		-0.749766	NaN	27.8035	27.1506	A0A1B0GUS4;P68036-2;P68036;P68036-3	A0A1B0GUS4;P68036-2;P68036;P68036-3
	STK38L	Serine/threonine-protein kinase 38-like	+		-0.715296	NaN	25.0239	NaN	Q9Y2H1-2;Q9Y2H1	Q9Y2H1-2;Q9Y2H1	Cytoplasm. Cytoplasm, cytoskeleton. Membrane.
	ABCA7	ATP-binding cassette sub-family A member 7	+		-0.698014	NaN	25.5862	24.3215	Q8IZY2-2;Q8IZY2	Q8IZY2-2;Q8IZY2	Cell membrane; Multi-pass membrane protein. Golgi apparatus membrane; Multi-pass membrane protein. Early endosome membrane; Multi-pass membrane protein.
	SSR4	Translocon-associated protein subunit delta	+		-0.318092	NaN	27.2274	26.9434	A6NLM8;P51571	A6NLM8;P51571
	RPL38	60S ribosomal protein L38	+		0.468114	NaN	28.1473	27.7964	J3KSP2;J3KT73;J3QL01;P63173	J3KSP2;J3KT73;J3QL01;P63173
	LAMB1	Laminin subunit beta-1		+	NaN	3.58003	NaN	27.3173	G3XAI2;P07942	G3XAI2;P07942
	TMEM194A	Transmembrane protein 194A		+	NaN	1.85236	NaN	23.7514	G3V5K2;O14524-2;O14524	G3V5K2;O14524-2;O14524
	RPL7A	60S ribosomal protein L7a		+	NaN	1.608	NaN	25.4083	Q5T8U3;P62424	Q5T8U3;P62424
	APOL2	Apolipoprotein L2		+	NaN	1.5853	NaN	24.2603	J3KQL8;Q9BQE5;E9PM95	J3KQL8;Q9BQE5
	RPL28	60S ribosomal protein L28		+	NaN	1.28137	NaN	24.5709	H0YKD8;P46779;P46779-2;P46779-3;H0YLP6;H0YMF4;P46779-4;P46779-5	H0YKD8;P46779;P46779-2;P46779-3;H0YLP6;H0YMF4;P46779-4;P46779-5
	LMNA	Prelamin-A/C;Lamin-A/C		+	NaN	1.23536	NaN	25.4084	P02545-2;Q3BDU5;Q5TCI8	P02545-2;Q3BDU5;Q5TCI8	Nucleus. Nucleus envelope. Nucleus lamina. Nucleus, nucleoplasm.
	ACBD3	Golgi resident protein GCP60		+	NaN	1.11263	NaN	24.0588	Q9H3P7	Q9H3P7	Golgi apparatus membrane; Peripheral membrane protein; Cytoplasmic side. Mitochondrion.
	TFG	Protein TFG		+	NaN	1.05624	NaN	26.0946	C9JTY3;C9JUE0;C9JJP5;Q92734-4;Q92734-3;Q92734-2;Q92734	C9JTY3;C9JUE0;C9JJP5;Q92734-4;Q92734-3;Q92734-2;Q92734
	PSMD10	26S proteasome non-ATPase regulatory subunit 10		+	NaN	0.98178	NaN	24.1632	B1AJY5;B1AJY7;O75832;B1AJY6;O75832-2	B1AJY5;B1AJY7;O75832;B1AJY6;O75832-2
	TMX1	Thioredoxin-related transmembrane protein 1		+	NaN	0.881273	21.6719	24.6853	G3V448;Q9H3N1	G3V448;Q9H3N1
	VAPA	Vesicle-associated membrane protein-associated protein A		+	NaN	0.877744	22.8075	27.0363	Q9P0L0;Q9P0L0-2;E5RK64;O95292-2	Q9P0L0;Q9P0L0-2	Endoplasmic reticulum membrane; Single-pass type IV membrane protein. Cell membrane; Single-pass type IV membrane protein. Cell junction, tight junction. Nucleus membrane.
	RAE1	mRNA export factor		+	NaN	0.830985	NaN	24.5112	E9PQ57;P78406;E9PPG9	E9PQ57;P78406
	PTPN1	Tyrosine-protein phosphatase non-receptor type;Tyrosine-protein phosphatase non-receptor type 1		+	NaN	0.820649	23.2787	26.1026	B4DSN5;P18031	B4DSN5;P18031
	FBXO22	F-box only protein 22		+	NaN	-1.07859	21.821	26.881	H3BTH6;Q8NEZ5-3;Q8NEZ5;H3BRE0;Q8NEZ5-2	H3BTH6;Q8NEZ5-3;Q8NEZ5;H3BRE0;Q8NEZ5-2
	IGLC3;IGLC2;IGLC1;IGLL5;IGLC6	Ig lambda-3 chain C regions;Ig lambda-2 chain C regions;Ig lambda-1 chain C regions;Ig lambda-6 chain C region;Immunoglobulin lambda-like polypeptide 5		+	NaN	-2.27167	25.3726	26.0354	A0A075B6L0;A0A075B6K9;P0CG06;P0CG05;A0A075B6K8;A0A0B4J231;P0CG04;P0CF74;B9A064	A0A075B6L0;A0A075B6K9;P0CG06;P0CG05;A0A075B6K8;A0A0B4J231;P0CG04;P0CF74;B9A064	Secreted. Cell membrane.
	IGHA1;IGHA2	Ig alpha-1 chain C region;Ig alpha-2 chain C region		+	NaN	-3.0932	NaN	23.5101	P01876;A0A0G2JMB2;A0A075B6N7;P01877	P01876;A0A0G2JMB2;A0A075B6N7;P01877	Secreted. Cell membrane.
	LYZ	Lysozyme;Lysozyme C		+	NaN	-3.58065	22.3272	25.729	F8VV32;A0A0B4J259;P61626	F8VV32;A0A0B4J259;P61626
	LCN1P1;LCN1	Putative lipocalin 1-like protein 1;Lipocalin-1		+	NaN	-4.04675	23.8083	25.2228	Q5VSP4;P31025	Q5VSP4;P31025	Secreted.
	IGHG1;IGHG3;IGHG2;IGHG4	Ig gamma-1 chain C region;Ig gamma-2 chain C region;Ig gamma-4 chain C region;Ig gamma-3 chain C region		+	NaN	-4.35908	22.99	27.9376	A0A0A0MS07;A0A0A0MS08;P01857;A0A075B6N8;P01859;P01861;P01860	A0A0A0MS07;A0A0A0MS08;P01857;A0A075B6N8;P01859;P01861;P01860
	DEFA3;DEFA1	Neutrophil defensin 3;HP 3-56;Neutrophil defensin 2;Neutrophil defensin 1;HP 1-56;Neutrophil defensin 2		+	NaN	-6.29744	NaN	27.8059	P59666;P59665	P59666;P59665	Secreted.
	LAMP1	Lysosome-associated membrane glycoprotein 1			NaN	0.791356	NaN	24.7804	P11279	P11279	Cell membrane; Single-pass type I membrane protein. Endosome membrane; Single-pass type I membrane protein. Lysosome membrane; Single-pass type I membrane protein. Late endosome.
	WBP2	WW domain-binding protein 2			NaN	0.786931	21.7159	25.098	K7EIJ0;K7ENL2;A6NG10;K7EMC9;Q969T9;K7EIN1;K7ESN4;K7EIK1;B4DFG2	K7EIJ0;K7ENL2;A6NG10;K7EMC9;Q969T9;K7EIN1;K7ESN4;K7EIK1;B4DFG2
	NCSTN	Nicastrin			NaN	0.760434	NaN	23.2902	H0Y6T7;Q92542-2;Q92542;Q5T205;H0Y3Z4	H0Y6T7;Q92542-2;Q92542;Q5T205;H0Y3Z4
	ATP1B3	Sodium/potassium-transporting ATPase subunit beta-3			NaN	0.740884	NaN	23.0064	P54709;H7C4L9;H7C547;F8WBY4;C9JA36;P54709-2	P54709;H7C4L9;H7C547;F8WBY4;C9JA36;P54709-2	Cell membrane; Single-pass type II membrane protein. Melanosome.
	CS	Citrate synthase;Citrate synthase, mitochondrial			NaN	0.715718	22.5001	25.3105	H0YIC4;A0A0C4DGI3;B4DJV2;O75390	H0YIC4;A0A0C4DGI3;B4DJV2;O75390
	MDH1	Malate dehydrogenase, cytoplasmic;Malate dehydrogenase			NaN	0.698041	NaN	25.9375	B9A041;P40925-2;P40925;P40925-3;B8ZZ51;C9JF79;C9JRL4	B9A041;P40925-2;P40925;P40925-3;B8ZZ51;C9JF79
	ADI1	1,2-dihydroxy-3-keto-5-methylthiopentene dioxygenase			NaN	0.690641	NaN	23.863	Q9BV57	Q9BV57	Cytoplasm. Nucleus. Cell membrane; Peripheral membrane protein; Cytoplasmic side.
	NUP35	Nucleoporin NUP53			NaN	0.683831	NaN	24.1931	Q8NFH5-3;Q8NFH5-2;Q8NFH5	Q8NFH5-3;Q8NFH5-2;Q8NFH5	Nucleus, nuclear pore complex. Nucleus membrane; Peripheral membrane protein.
	AHCTF1	Protein ELYS			NaN	0.679244	NaN	23.5267	Q8WYP5;Q8WYP5-3;Q8WYP5-2	Q8WYP5;Q8WYP5-3;Q8WYP5-2	Cytoplasm. Nucleus. Nucleus envelope. Nucleus matrix. Chromosome, centromere, kinetochore. Nucleus, nucleoplasm. Nucleus, nuclear pore complex.
	PRKAR1A	cAMP-dependent protein kinase type I-alpha regulatory subunit;cAMP-dependent protein kinase type I-alpha regulatory subunit, N-terminally processed			NaN	0.673195	NaN	25.478	K7EM13;P10644-2;P10644;K7EPB2	K7EM13;P10644-2;P10644
	RPA2	Replication protein A 32 kDa subunit			NaN	0.650029	NaN	26.5748	P15927;P15927-2;P15927-3;Q5TEJ7;Q5TEJ0	P15927;P15927-2;P15927-3;Q5TEJ7	Nucleus. Nucleus, PML body.
	CUL4B	Cullin-4B			NaN	0.634593	NaN	24.6153	K4DI93;Q13620-3;Q13620-1;Q13620	K4DI93;Q13620-3;Q13620-1;Q13620
	SHMT2	Serine hydroxymethyltransferase, mitochondrial;Serine hydroxymethyltransferase			NaN	0.622556	NaN	26.2348	P34897-3;P34897;G3V2Y4;H0YIZ0;P34897-2;G3V5L0	P34897-3;P34897;G3V2Y4;H0YIZ0;P34897-2;G3V5L0	Mitochondrion. Mitochondrion matrix, mitochondrion nucleoid. Mitochondrion inner membrane. Cytoplasm. Nucleus.
	AIP	AH receptor-interacting protein			NaN	0.621993	NaN	26.0156	O00170;E9PMH2	O00170;E9PMH2	Cytoplasm.
	RTN4	Reticulon-4;Reticulon			NaN	0.617863	22.6029	27.3755	Q9NQC3;F8W914;Q9NQC3-2;Q9NQC3-5;Q9NQC3-4;Q9NQC3-6;A0A0U1RQR6;H7C106;Q9NQC3-3	Q9NQC3;F8W914;Q9NQC3-2;Q9NQC3-5;Q9NQC3-4;Q9NQC3-6	Endoplasmic reticulum membrane; Multi-pass membrane protein.
	SYNGR2	Synaptogyrin-2			NaN	0.60046	NaN	25.3698	O43760;O43760-2;K7ELD9;K7ENG9;K7ELS8;K7EJ35	O43760;O43760-2;K7ELD9;K7ENG9;K7ELS8;K7EJ35	Cytoplasmic vesicle membrane; Multi-pass membrane protein. Cytoplasmic vesicle, secretory vesicle, synaptic vesicle membrane; Multi-pass membrane protein.
	TRIM33	E3 ubiquitin-protein ligase TRIM33			NaN	0.592254	NaN	25.4585	H0Y612;Q9UPN9-2;Q9UPN9	H0Y612;Q9UPN9-2;Q9UPN9
	CIAPIN1	Anamorsin			NaN	0.589284	20.619	27.2175	H3BUG4;H3BV90;H3BT65;Q6FI81;Q6FI81-3;H3BPG7;H3BQ23	H3BUG4;H3BV90;H3BT65;Q6FI81;Q6FI81-3;H3BPG7;H3BQ23
	RPS26;RPS26P11	40S ribosomal protein S26;Putative 40S ribosomal protein S26-like 1			NaN	0.57889	NaN	24.5469	P62854;Q5JNZ5	P62854;Q5JNZ5	Cytoplasm, cytosol. Cytoplasm. Rough endoplasmic reticulum.
	GLOD4	Glyoxalase domain-containing protein 4			NaN	0.576958	NaN	25.7748	F6TLX2;Q9HC38-2;Q9HC38;I3L3Q4;I3L1I0;Q9HC38-3	F6TLX2;Q9HC38-2;Q9HC38;I3L3Q4
	KIF4A	Chromosome-associated kinesin KIF4A			NaN	0.553262	22.559	28.2528	O95239-2;O95239;Q2VIQ3	O95239-2;O95239	Nucleus matrix. Cytoplasm, cytoskeleton, spindle. Midbody. Chromosome.
	HSPBP1	Hsp70-binding protein 1			NaN	0.553066	NaN	23.5777	K7EN20;Q9NZL4;Q9NZL4-3;K7EMM7;K7EL16;Q9NZL4-2	K7EN20;Q9NZL4;Q9NZL4-3;K7EMM7;K7EL16;Q9NZL4-2
	RTN1	Reticulon;Reticulon-1			NaN	0.538538	23.7303	26.1868	A8MT72;Q2NKQ5;Q16799-3;Q16799-2;Q16799	A8MT72;Q2NKQ5;Q16799-3;Q16799-2;Q16799	Endoplasmic reticulum membrane; Multi-pass membrane protein.
	FAM192A	Protein FAM192A			NaN	0.537147	NaN	25.8638	Q9GZU8;H3BU93;H3BQQ6;H3BTI2;H3BTP8;H3BSY6;H3BP64;H3BNK9;H3BUL4;H3BMX9;H3BPH9;H3BPF9;H3BN22;Q6P4H7;H3BSF0	Q9GZU8;H3BU93;H3BQQ6;H3BTI2;H3BTP8;H3BSY6;H3BP64;H3BNK9;H3BUL4;H3BMX9	Nucleus.
	TLE3;TLE4;TLE1	Transducin-like enhancer protein 3;Transducin-like enhancer protein 4;Transducin-like enhancer protein 1			NaN	0.531668	21.5928	25.6036	F5H7D6;H0YNT2;A0A0D9SES8;H0YKT5;H0YKN8;H0YL70;Q04726-2;Q04726-7;Q04726-3;Q04726-6;Q04726-5;Q04726-4;Q04726;H0YNI7;H0YLI3;Q04727-2;Q04727-4;Q04724;Q04727;Q04727-3;K7EJR7;H7C4E4;H0YKH0;H0YLW9;K7EMK7;Q04725-2;Q04725-3;Q04725	F5H7D6;H0YNT2;A0A0D9SES8;H0YKT5;H0YKN8;H0YL70;Q04726-2;Q04726-7;Q04726-3;Q04726-6;Q04726-5;Q04726-4;Q04726;H0YNI7;H0YLI3;Q04727-2;Q04727-4;Q04724;Q04727;Q04727-3
	MRPS15	28S ribosomal protein S15, mitochondrial			NaN	0.529071	23.2975	25.8762	P82914	P82914	Mitochondrion.
	COPS7A	COP9 signalosome complex subunit 7a			NaN	0.52697	NaN	25.1186	F5H4U8;F5H7C6;F5GYF7;F5H248;Q9UBW8;F5H4Z0;F5H3M6;G3XAP1;F5GXT7	F5H4U8;F5H7C6;F5GYF7;F5H248;Q9UBW8;F5H4Z0;F5H3M6;G3XAP1;F5GXT7
	GATAD2A;GATAD2B	Transcriptional repressor p66-alpha;Transcriptional repressor p66-beta			NaN	0.523462	NaN	26.3246	Q86YP4-2;Q86YP4;Q86YP4-3;A0A0U1RR30;A0A0U1RRM1;Q8WXI9	Q86YP4-2;Q86YP4;Q86YP4-3;A0A0U1RR30;A0A0U1RRM1;Q8WXI9	Nucleus speckle.
	CAMK2G;CAMK2B	Calcium/calmodulin-dependent protein kinase type II subunit gamma;Calcium/calmodulin-dependent protein kinase type II subunit beta			NaN	0.523361	NaN	22.6531	H0Y6G2;Q8WU40;A0A0A0MS52;Q13555-9;Q13555-2;Q13555-8;H7C394;Q5SWX3;A0A0A0MT11;Q13554-7;Q13554-4;Q13554-6;Q13555-10;Q13554-3;Q13554-8;Q13554-5;Q13555-3;Q13555-5;Q13555-4;Q13555-7;Q13554-2;Q13555;Q13555-6;Q13554	H0Y6G2;Q8WU40;A0A0A0MS52;Q13555-9;Q13555-2;Q13555-8;H7C394;Q5SWX3;A0A0A0MT11;Q13554-7;Q13554-4;Q13554-6;Q13555-10;Q13554-3;Q13554-8;Q13554-5;Q13555-3;Q13555-5;Q13555-4;Q13555-7;Q13554-2;Q13555;Q13555-6;Q13554
	EIF4H	Eukaryotic translation initiation factor 4H			NaN	0.516116	NaN	26.2187	Q15056-2;Q15056	Q15056-2;Q15056	Cytoplasm, perinuclear region.
	OTULIN	Ubiquitin thioesterase otulin			NaN	0.515511	NaN	25.4459	Q96BN8	Q96BN8	Cytoplasm.
	RHOC;RHOA	Transforming protein RhoA;Rho-related GTP-binding protein RhoC			NaN	0.510152	22.5941	24.8789	Q5JR08;P61586;P08134;Q5JR07;C9JNR4;E9PQH6;C9JX21;Q5JR05;E9PLA2;C9JRM1;Q5JR06;E9PN11;U3KQA9;U3KQV3;P62745	Q5JR08;P61586;P08134;Q5JR07;C9JNR4;E9PQH6;C9JX21;Q5JR05
	CAST	Calpastatin			NaN	0.502432	23.015	28.1351	A0A0C4DGB5;P20810-9;P20810-5;P20810-10;P20810-7;P20810-6;F8W7E0;H0YA91;E9PDE4;E7ES10;E9PCH5;E7EVY3;B7Z574;P20810-4;P20810-8;P20810-2;P20810;D6RGF7;D6RBR1;H0Y944;E9PSG1;H0Y9H6;P20810-3;E7EN75;H0Y7F0;E7EQ12;D6RAA8;D6RC54;E7EQK6;A0A0A0MR45;E7EQA0;H0YD33	A0A0C4DGB5;P20810-9;P20810-5;P20810-10;P20810-7;P20810-6;F8W7E0;H0YA91;E9PDE4;E7ES10;E9PCH5;E7EVY3;B7Z574;P20810-4;P20810-8;P20810-2;P20810;D6RGF7;D6RBR1;H0Y944;E9PSG1;H0Y9H6;P20810-3
	HMGB1;HMGB1P1	High mobility group protein B1;Putative high mobility group protein B1-like 1			NaN	0.502025	NaN	26.1174	Q5T7C4;P09429;B2RPK0	Q5T7C4;P09429;B2RPK0
	CPSF7	Cleavage and polyadenylation specificity factor subunit 7			NaN	0.494672	23.3435	26.8535	F5H669;Q8N684-2;Q8N684;Q8N684-3;J3QT54;F5H6M0;F5H047;C9JM38;C9J286;C9J323;F5H5B7;F5H1W4;F5H2K8;F5H6P5;F5H6A8;F5GXA3	F5H669;Q8N684-2;Q8N684;Q8N684-3;J3QT54;F5H6M0;F5H047
	ORC5	Origin recognition complex subunit 5			NaN	0.483674	20.6223	23.9242	O43913-2;O43913	O43913-2;O43913	Nucleus.
	VCL	Vinculin			NaN	0.482642	24.2196	26.1527	Q5JQ13;P18206-2;P18206	Q5JQ13;P18206-2;P18206
	NACC1	Nucleus accumbens-associated protein 1			NaN	0.482435	NaN	25.3513	Q96RE7;K7ENW4	Q96RE7	Nucleus. Cytoplasm.
	THOP1	Thimet oligopeptidase			NaN	0.480886	NaN	26.6186	P52888;K7EMU4;K7EP46;K7EIK4;K7EKB6;K7EL32;K7EL02;P52888-2	P52888;K7EMU4;K7EP46	Cytoplasm.
	CNN2;CNN3	Calponin;Calponin-2;Calponin-3			NaN	0.479644	21.6886	26.2319	A0A087X271;B4DDF4;B4DUT8;Q99439;K7ES69;A0A087X1X5;H3BVI6;Q99439-2;Q15417-3;Q15417	A0A087X271;B4DDF4;B4DUT8;Q99439;K7ES69;A0A087X1X5;H3BVI6;Q99439-2;Q15417-3;Q15417
	DCUN1D5	DCN1-like protein;DCN1-like protein 5			NaN	0.476122	NaN	25.6948	E9PM04;H0YCN4;Q9BTE7	E9PM04;H0YCN4;Q9BTE7
	CLUH	Clustered mitochondria protein homolog			NaN	0.474877	NaN	25.1543	I3L2B0;K7EIG1;O75153	I3L2B0;K7EIG1;O75153	Cytoplasm.
	PTPN23	Tyrosine-protein phosphatase non-receptor type 23			NaN	0.463413	25.3543	27.1246	Q9H3S7	Q9H3S7	Nucleus. Cytoplasm. Cytoplasmic vesicle. Endosome. Cytoplasm, cytoskeleton, cilium basal body. Early endosome.
	NHLRC2	NHL repeat-containing protein 2			NaN	0.46069	21.9869	23.5124	Q8NBF2-2;Q8NBF2	Q8NBF2-2;Q8NBF2
	LRBA	Lipopolysaccharide-responsive and beige-like anchor protein			NaN	0.460376	NaN	22.7232	H0YAC6;E9PEM5;P50851-2;P50851;H0Y9N9	H0YAC6;E9PEM5;P50851-2;P50851;H0Y9N9
	CHD4;CHD5	Chromodomain-helicase-DNA-binding protein 4;Chromodomain-helicase-DNA-binding protein 5			NaN	0.451646	NaN	25.2865	F5GWX5;A0A0C4DGG9;Q14839;Q14839-2;K7EMY3;Q8TDI0;Q12873-2;Q12873;Q12873-3	F5GWX5;A0A0C4DGG9;Q14839;Q14839-2;K7EMY3;Q8TDI0	Nucleus.
	CCAR1	Cell division cycle and apoptosis regulator protein 1			NaN	0.441802	26.8753	28.3768	A0A0C4DGG8;Q8IX12-2;Q8IX12;F5H2E6;F5H3E1;F5H1H2;F5H7M9	A0A0C4DGG8;Q8IX12-2;Q8IX12;F5H2E6;F5H3E1;F5H1H2
	RANBP3	Ran-binding protein 3			NaN	0.433921	NaN	25.1831	K7EIJ4;B7Z7F3;Q9H6Z4-3;Q9H6Z4-2;Q9H6Z4	K7EIJ4;B7Z7F3;Q9H6Z4-3;Q9H6Z4-2;Q9H6Z4
	LASP1	LIM and SH3 domain protein 1			NaN	0.410015	NaN	26.4713	C9J9W2;Q14847;Q14847-2;Q14847-3;J3KSN1	C9J9W2;Q14847;Q14847-2;Q14847-3
	ZNF207	BUB3-interacting and GLEBS motif-containing protein ZNF207			NaN	0.404794	NaN	27.9616	J3QRS9;X6R4W8;O43670-2;O43670;O43670-4;J3KS31;O43670-3;J3QS27;J3KTL1;J3KRB6;J3KRW6;H0Y3M2	J3QRS9;X6R4W8;O43670-2;O43670;O43670-4;J3KS31;O43670-3
	NFIA;NFIX;NFIB;NFIC	Nuclear factor 1;Nuclear factor 1 B-type;Nuclear factor 1 C-type;Nuclear factor 1 X-type;Nuclear factor 1 A-type			NaN	0.393636	24.7834	26.5088	S4R308;K7ESG9;K7EKH0;U3KPY9;K7EJB0;S4R3K4;A0A087WXP2;Q5W0Y9;B1AKN6;C9JWJ8;A0A1B0GW37;U3KQE8;A0A1B0GWJ4;A0A0A0MRX8;K7EN08;B1AKN7;A0A1B0GU97;A0A1B0GWI9;Q5VW27;B1AKN5;B1AKN8;Q5VW30;Q5VW26;O00712-2;P08651-4;O00712;P08651-5;P08651-3;Q14938-6;P08651-6;Q14938-5;Q14938-3;Q14938-2;O00712-4;Q14938-4;O00712-5;Q12857-2;P08651-2;Q12857-3;Q14938;P08651;Q12857;Q12857-4	S4R308;K7ESG9;K7EKH0;U3KPY9;K7EJB0;S4R3K4;A0A087WXP2;Q5W0Y9;B1AKN6;C9JWJ8;A0A1B0GW37;U3KQE8;A0A1B0GWJ4;A0A0A0MRX8;K7EN08;B1AKN7;A0A1B0GU97;A0A1B0GWI9;Q5VW27;B1AKN5;B1AKN8;Q5VW30;Q5VW26;O00712-2;P08651-4;O00712;P08651-5;P08651-3;Q14938-6;P08651-6;Q14938-5;Q14938-3;Q14938-2;O00712-4;Q14938-4;O00712-5;Q12857-2;P08651-2;Q12857-3;Q14938;P08651;Q12857;Q12857-4	Nucleus.
	CRKL	Crk-like protein			NaN	0.391878	NaN	24.0769	P46109	P46109
	RTFDC1	Protein RTF2 homolog			NaN	0.390668	NaN	24.6409	A2A2L5;A0A0A0MQR2;Q9BY42	A2A2L5;A0A0A0MQR2;Q9BY42
	CIRBP	Cold-inducible RNA-binding protein			NaN	0.390668	NaN	24.4514	K7EMY9;K7EPM4;K7EQR7;D6W5Y5;Q14011;Q14011-2;F6WMK9;K7ENX8;K7ELV6;K7EJV5;K7ELT6;K7EJV1;K7ER40;Q14011-3	K7EMY9;K7EPM4;K7EQR7;D6W5Y5;Q14011;Q14011-2;F6WMK9;K7ENX8;K7ELV6;K7EJV5;K7ELT6;K7EJV1;K7ER40;Q14011-3
	RPS24	40S ribosomal protein S24			NaN	0.389126	NaN	25.9974	E7ETK0;A0A087WUS0;P62847-2;P62847-3;P62847;P62847-4	E7ETK0;A0A087WUS0;P62847-2;P62847-3;P62847;P62847-4
	NUP133	Nuclear pore complex protein Nup133			NaN	0.388245	NaN	26.7119	Q8WUM0	Q8WUM0	Nucleus, nuclear pore complex. Chromosome, centromere, kinetochore.
	GPN3	GPN-loop GTPase 3			NaN	0.386149	22.2524	24.0448	S4R3M7;Q9UHW5;Q9UHW5-2	S4R3M7;Q9UHW5;Q9UHW5-2
	APEX1	DNA-(apurinic or apyrimidinic site) lyase;DNA-(apurinic or apyrimidinic site) lyase, mitochondrial			NaN	0.380951	22.6879	26.5873	G3V3M6;P27695;G3V3C7;G3V5Q1;G3V5D9;A0A0C4DGK8;G3V5M0;G3V359;H7C4A8	G3V3M6;P27695;G3V3C7;G3V5Q1;G3V5D9;A0A0C4DGK8;G3V5M0;G3V359	Nucleus. Cytoplasm. Mitochondrion.
	SMARCC2;SMARCC1	SWI/SNF complex subunit SMARCC1;SWI/SNF complex subunit SMARCC2			NaN	0.374733	NaN	24.3943	F8VXC8;Q92922;Q8TAQ2-2;Q8TAQ2-3;Q8TAQ2	F8VXC8;Q92922;Q8TAQ2-2;Q8TAQ2-3;Q8TAQ2	Nucleus.
	TBL1XR1;TBL1Y;TBL1X	F-box-like/WD repeat-containing protein TBL1XR1;F-box-like/WD repeat-containing protein TBL1Y;F-box-like/WD repeat-containing protein TBL1X			NaN	0.368712	NaN	26.2803	A0A0D9SF63;Q9BZK7;A0A1B0GVH3;Q9BQ87;O60907-2;O60907;C9JLJ1;C9JCK0;C9JBN1;A0A0D9SF25;A0A1B0GUU2;F8W9D8;C9IYU9	A0A0D9SF63;Q9BZK7;A0A1B0GVH3;Q9BQ87;O60907-2;O60907
	EXOSC7	Exosome complex component RRP42			NaN	0.366588	NaN	24.3354	Q15024	Q15024	Nucleus, nucleolus. Cytoplasm. Nucleus.
	RBM8A	RNA-binding protein 8A			NaN	0.3639	22.4316	25.0409	Q9Y5S9;A0A0J9YW13;Q9Y5S9-2	Q9Y5S9;A0A0J9YW13;Q9Y5S9-2	Nucleus. Nucleus speckle. Cytoplasm.
	SUZ12	Polycomb protein SUZ12			NaN	0.361544	NaN	25.4843	J3QQW9;Q15022	J3QQW9;Q15022
	BAG3	BAG family molecular chaperone regulator 3			NaN	0.355806	NaN	25.1026	C9JFK9;O95817	C9JFK9;O95817
	G3BP1	Ras GTPase-activating protein-binding protein 1			NaN	0.337426	22.782	25.383	Q13283	Q13283	Cytoplasm, cytosol. Cytoplasm, Stress granule. Cell membrane. Nucleus.
	SAFB2	Scaffold attachment factor B2			NaN	0.333424	23.0502	26.3281	Q14151	Q14151	Cytoplasm. Nucleus.
	TALDO1	Transaldolase			NaN	0.331017	NaN	27.4765	P37837;F2Z393	P37837;F2Z393	Cytoplasm.
	ANP32A	Acidic leucine-rich nuclear phosphoprotein 32 family member A			NaN	0.325732	NaN	25.1604	H0YN26;P39687;H7BZ09	H0YN26;P39687;H7BZ09
	DNTTIP2	Deoxynucleotidyltransferase terminal-interacting protein 2			NaN	0.322851	NaN	25.1212	Q5QJE6;J3KP30;E9PRB3	Q5QJE6;J3KP30	Nucleus.
	HSPA4L	Heat shock 70 kDa protein 4L			NaN	0.321235	22.9644	26.0842	E9PDE8;O95757;D6RJ96	E9PDE8;O95757;D6RJ96
	SRPR	Signal recognition particle receptor subunit alpha			NaN	0.32112	22.8308	27.5946	P08240;P08240-2	P08240;P08240-2	Endoplasmic reticulum membrane; Peripheral membrane protein.
	GTF2F2	General transcription factor IIF subunit 2			NaN	0.319502	NaN	24.8526	P13984	P13984	Nucleus.
	EMG1	Ribosomal RNA small subunit methyltransferase NEP1			NaN	0.318924	NaN	23.8472	Q92979;A0A087WVM7;V9GYP5;A0A087WWQ2	Q92979;A0A087WVM7;V9GYP5;A0A087WWQ2	Nucleus, nucleolus.
	NUBP1	Cytosolic Fe-S cluster assembly factor NUBP1			NaN	0.312781	NaN	25.0783	P53384-2;P53384;I3L531;REV__H0YBE5;REV__Q8N7X0	P53384-2;P53384;I3L531;REV__H0YBE5;REV__Q8N7X0	Cytoplasm. Nucleus. Cell projection. Cytoplasm, cytoskeleton, cilium axoneme. Cytoplasm, cytoskeleton, cilium basal body. Cytoplasm, cytoskeleton, microtubule organizing center. Cytoplasm, cytoskeleton, microtubule organizing center, centrosome, centriole. Cytoplasm, cytoskeleton, microtubule organizing center, centrosome.
	PUS7	Pseudouridylate synthase 7 homolog			NaN	0.312781	21.5035	24.1371	Q96PZ0	Q96PZ0
	GLRX3	Glutaredoxin-3			NaN	0.310573	NaN	26.1378	O76003	O76003	Cytoplasm, cytosol. Cytoplasm, cell cortex. Cytoplasm, myofibril, sarcomere, Z line.
	NASP	Nuclear autoantigenic sperm protein			NaN	0.309875	NaN	26.0635	P49321;P49321-3;E9PPR5;P49321-2;P49321-4;E9PPQ8;H0YDS9;E9PI86;E9PRH9;H0YF33;Q5T624	P49321;P49321-3;E9PPR5;P49321-2;P49321-4	Cytoplasm. Nucleus.
	PNO1	RNA-binding protein PNO1			NaN	0.309526	NaN	25.3676	Q9NRX1;F8WBJ6	Q9NRX1;F8WBJ6	Nucleus, nucleolus.
	ABCG2	ATP-binding cassette sub-family G member 2			NaN	0.307312	21.2859	24.4426	H0YAF3;H0YAF1;Q9UNQ0-2;Q9UNQ0	H0YAF3;H0YAF1;Q9UNQ0-2;Q9UNQ0
	ATR	Serine/threonine-protein kinase ATR			NaN	0.304044	NaN	23.5689	Q13535-2;Q13535-3;Q13535	Q13535-2;Q13535-3;Q13535	Nucleus. Nucleus, PML body. Chromosome.
	PEBP1	Phosphatidylethanolamine-binding protein 1;Hippocampal cholinergic neurostimulating peptide			NaN	0.299245	22.2466	26.4421	P30086	P30086	Cytoplasm.
	CTH	Cystathionine gamma-lyase			NaN	0.29537	NaN	26.3294	P32929-2;P32929-3;P32929	P32929-2;P32929-3;P32929	Cytoplasm.
	PTPN11	Tyrosine-protein phosphatase non-receptor type 11			NaN	0.29443	23.449	25.2793	Q06124-3;Q06124-2;Q06124;H0YF12;A0A0U1RRI0	Q06124-3;Q06124-2;Q06124	Cytoplasm. Nucleus.
	VAMP7	Vesicle-associated membrane protein 7			NaN	0.291839	NaN	23.9667	P51809-3;P51809;P51809-2;E5RH06	P51809-3;P51809;P51809-2;E5RH06	Cytoplasmic vesicle, secretory vesicle membrane; Single-pass type IV membrane protein. Golgi apparatus, trans-Golgi network membrane; Single-pass type IV membrane protein. Late endosome membrane; Single-pass type IV membrane protein. Lysosome membrane; Single-pass type IV membrane protein. Endoplasmic reticulum membrane; Single-pass type IV membrane protein. Cytoplasmic vesicle, phagosome membran…
	NCBP1	Nuclear cap-binding protein subunit 1			NaN	0.290542	NaN	24.0603	Q09161;X6R941	Q09161;X6R941	Nucleus. Cytoplasm.
	MRPL3	39S ribosomal protein L3, mitochondrial			NaN	0.285225	21.6815	24.4128	H0Y9G6;E7ETU7;P09001;D6RC14;E9PF06	H0Y9G6;E7ETU7;P09001;D6RC14;E9PF06
	MYOF	Myoferlin			NaN	0.280362	21.7499	25.6405	Q9NZM1-2;Q9NZM1-6;Q9NZM1-3;Q9NZM1;H0YD14;Q9NZM1-5;Q9NZM1-8;Q9NZM1-7;O75923-15;O75923-3;O75923-9;O75923;O75923-14;O75923-6;O75923-12;O75923-5;O75923-11;O75923-4;O75923-10;O75923-2;O75923-8;O75923-7;O75923-13	Q9NZM1-2;Q9NZM1-6;Q9NZM1-3;Q9NZM1;H0YD14;Q9NZM1-5	Cell membrane; Single-pass type II membrane protein. Nucleus membrane; Single-pass type II membrane protein. Cytoplasmic vesicle membrane; Single-pass type II membrane protein.
	CARM1	Histone-arginine methyltransferase CARM1			NaN	0.278817	NaN	26.4477	K7EQA8;Q86X55-2;Q86X55-1;Q86X55;K7EK20;K7EPK1	K7EQA8;Q86X55-2;Q86X55-1;Q86X55
	RPL26L1	60S ribosomal protein L26-like 1			NaN	0.277747	NaN	23.796	E5RIT6;Q9UNX3;E5RHH1;J3KS10	E5RIT6;Q9UNX3;E5RHH1
	CLNS1A	Methylosome subunit pICln			NaN	0.277509	22.8045	26.3143	E9PMI6;E9PJF4;J3KN38;P54105	E9PMI6;E9PJF4;J3KN38;P54105
	LAMA1	Laminin subunit alpha-1			NaN	0.27739	NaN	22.6754	P25391	P25391	Secreted, extracellular space, extracellular matrix, basement membrane.
	SLC4A1AP	Kanadaptin			NaN	0.272382	21.7675	27.7961	A0A087X0M4;Q9BWU0;A0A087WWF4;H7C256	A0A087X0M4;Q9BWU0
	PTGES3	Prostaglandin E synthase 3			NaN	0.265917	NaN	25.5309	A0A087WYT3;Q15185-3;Q15185-4;Q15185;Q15185-2	A0A087WYT3;Q15185-3;Q15185-4;Q15185;Q15185-2
	TSN	Translin			NaN	0.265197	NaN	24.4554	H7C1D4;E9PGT1;Q15631;A0A0J9YVW2;Q15631-2	H7C1D4;E9PGT1;Q15631;A0A0J9YVW2;Q15631-2
	SMARCE1	SWI/SNF-related matrix-associated actin-dependent regulator of chromatin subfamily E member 1			NaN	0.262313	NaN	26.0324	J3QKS7;B4DGM3;Q969G3-2;Q969G3;H7C048;K7EMQ8;Q969G3-6;Q969G3-5;Q969G3-3;Q969G3-4;J3KS99;J3QL66;J3QKX6;J3QR61	J3QKS7;B4DGM3;Q969G3-2;Q969G3;H7C048;K7EMQ8;Q969G3-6;Q969G3-5;Q969G3-3;Q969G3-4
	ANKRD17;ANKHD1	Ankyrin repeat domain-containing protein 17;Ankyrin repeat and KH domain-containing protein 1			NaN	0.260628	NaN	22.3294	H0YM23;O75179-6;O75179-7;O75179-2;O75179;H0YLQ3;E9PDP5;Q8IWZ3-5;Q8IWZ3-2;O75179-5;O75179-3;O75179-4;Q8IWZ3;Q8IWZ3-4;Q8IWZ3-6	H0YM23;O75179-6;O75179-7;O75179-2;O75179;H0YLQ3;E9PDP5;Q8IWZ3-5;Q8IWZ3-2;O75179-5;O75179-3;O75179-4;Q8IWZ3;Q8IWZ3-4;Q8IWZ3-6
	PQBP1	Polyglutamine-binding protein 1			NaN	0.260508	NaN	25.1411	C9JQA1;O60828-6;O60828-3;O60828-2;O60828;O60828-10;O60828-9;O60828-8;O60828-7;O60828-5;O60828-4	C9JQA1;O60828-6;O60828-3;O60828-2;O60828;O60828-10;O60828-9;O60828-8;O60828-7;O60828-5;O60828-4	Nucleus. Nucleus speckle. Cytoplasmic granule.
	NEK9	Serine/threonine-protein kinase Nek9			NaN	0.259303	NaN	24.6784	Q8TD19	Q8TD19	Cytoplasm. Nucleus.
	YIF1A	Protein YIF1A			NaN	0.256286	22.5677	24.857	E9PS11;A6NGW1;O95070	E9PS11;A6NGW1;O95070
	TRABD	TraB domain-containing protein			NaN	0.255319	NaN	24.4551	J3KPT4;Q9H4I3	J3KPT4;Q9H4I3
	COMMD3-BMI1;COMMD3;BMI1	COMM domain-containing protein 3;Polycomb complex protein BMI-1			NaN	0.254957	NaN	25.2723	R4GMX3;R4GN54;R4GMW6;H0Y4W0;H0Y6Z9;Q5T8Z2;Q9UBI1;P35226	R4GMX3;R4GN54;R4GMW6;H0Y4W0;H0Y6Z9;Q5T8Z2;Q9UBI1;P35226
	ELAC2	Zinc phosphodiesterase ELAC protein 2			NaN	0.254836	NaN	24.3213	E7ES68;G5E9D5;Q9BQ52-3;Q9BQ52-4;Q9BQ52;H7C2I4;Q9BQ52-2	E7ES68;G5E9D5;Q9BQ52-3;Q9BQ52-4;Q9BQ52;H7C2I4;Q9BQ52-2
	SSB	Lupus La protein			NaN	0.252537	22.868	25.823	P05455;E9PGX9;E7ERC4	P05455	Nucleus.
	MTCH2	Mitochondrial carrier homolog 2			NaN	0.252537	NaN	25.9446	Q9Y6C9;E9PIE4	Q9Y6C9;E9PIE4	Mitochondrion inner membrane; Multi-pass membrane protein.
	FAM50A	Protein FAM50A			NaN	0.250719	NaN	24.4835	Q14320	Q14320	Nucleus.
	ATG3	Ubiquitin-like-conjugating enzyme ATG3			NaN	0.250113	20.7768	25.9621	Q9NT62-2;Q9NT62;F8WDI0	Q9NT62-2;Q9NT62	Cytoplasm.
	PITPNB	Phosphatidylinositol transfer protein beta isoform			NaN	0.247077	NaN	25.6424	B3KYB6;B3KYB7;A0A0A0MSW4;P48739;P48739-2;P48739-3	B3KYB6;B3KYB7;A0A0A0MSW4;P48739;P48739-2;P48739-3
	WAPAL	Wings apart-like protein homolog			NaN	0.244278	NaN	25.2161	Q8WVX6;Q7Z5K2;Q7Z5K2-2;Q7Z5K2-3	Q8WVX6;Q7Z5K2;Q7Z5K2-2;Q7Z5K2-3
	SMARCA4	Transcription activator BRG1			NaN	0.23952	21.5632	27.5173	Q9HBD4;A0A0A0MT49;P51532-5;P51532-2;P51532-3;P51532-4;P51532;P51531-2;P51531;A0A0U1RQZ9;F6VDE0;K7EP28;A0A0U1RRF5;A0A0U1RRD6;A0A0U1RRF8;A0A0A0MSS5;F6UH26;A0A0U1RQU0;A0A0U1RR09;F6XE55;A0A0U1RQW7;A0A0U1RRN2;B1ALG1;A0A0U1RR83;A0A0U1RQX3;F6T8Q0;B1ALG2;A0A0U1RR26;A0A0U1RRG6;B4DNT1;B1ALF6	Q9HBD4;A0A0A0MT49;P51532-5;P51532-2;P51532-3;P51532-4;P51532
	CDC73	Parafibromin			NaN	0.233152	20.8966	25.0385	Q6P1J9;A0A1B0GUB2	Q6P1J9;A0A1B0GUB2	Nucleus.
	TCEA1	Transcription elongation factor A protein 1			NaN	0.230449	NaN	26.5489	P23193;P23193-2;B7Z4S1;E5RJ93;E5RIS7;A0A0A0MT58;Q15560-2;Q15560;E5RK46;E5RFI1;Q5JRI7	P23193;P23193-2;B7Z4S1	Nucleus.
	PSMD9	26S proteasome non-ATPase regulatory subunit 9			NaN	0.229465	NaN	24.6699	F5H7X1;F5H5V4;F5GX23;J3KN29;O00233-2;O00233;F5H169	F5H7X1;F5H5V4;F5GX23;J3KN29;O00233-2;O00233;F5H169
	YEATS2	YEATS domain-containing protein 2			NaN	0.229096	20.4452	28.7763	Q9ULM3	Q9ULM3	Nucleus.
	EZR;RDX	Ezrin;Radixin			NaN	0.226632	NaN	25.1904	E7EQR4;P15311;P35241;P35241-5;P35241-4;E9PQ82;E9PNV3;P35241-3	E7EQR4;P15311;P35241;P35241-5;P35241-4
	RGPD3;RGPD4	RanBP2-like and GRIP domain-containing protein 3;RanBP2-like and GRIP domain-containing protein 4			NaN	0.226139	NaN	24.664	J3KNE0;A6NKT7;Q7Z3J3	J3KNE0;A6NKT7;Q7Z3J3
	COPS6	COP9 signalosome complex subunit 6			NaN	0.225028	22.3151	27.137	E7EM64;Q7L5N1	E7EM64;Q7L5N1
	POLD2	DNA polymerase delta subunit 2			NaN	0.223917	NaN	26.025	F8W8R3;A0A087WWF6;P49005;C9JLE1;C9JHC7;H7C1B3;C9IZD2;C9J8Z7	F8W8R3;A0A087WWF6;P49005;C9JLE1;C9JHC7
	HSPA14	Heat shock 70 kDa protein 14			NaN	0.222557	NaN	25.3712	Q0VDF9;H7C2A1;B0YIZ1	Q0VDF9;H7C2A1	Cytoplasm, cytosol.
	PMM2	Phosphomannomutase;Phosphomannomutase 2			NaN	0.220949	22.1444	26.2687	H3BV55;O15305;H3BPH4;H3BRM0;Q92871	H3BV55;O15305;H3BPH4;H3BRM0	Cytoplasm.
	GPX8	Probable glutathione peroxidase 8;Glutathione peroxidase			NaN	0.219091	22.4113	25.1108	Q8TED1;J3KNB5;E7ETY7	Q8TED1;J3KNB5;E7ETY7	Membrane; Single-pass membrane protein.
	HEATR3	HEAT repeat-containing protein 3			NaN	0.21661	21.6713	24.6605	Q7Z4Q2;Q7Z4Q2-2	Q7Z4Q2;Q7Z4Q2-2
	OXA1L	Mitochondrial inner membrane protein OXA1L			NaN	0.213752	20.5893	23.3321	S4R3Q9;J3KNA0;Q15070-2;Q15070;C9JC63;E7EVY0;Q15070-3	S4R3Q9;J3KNA0;Q15070-2;Q15070;C9JC63;E7EVY0;Q15070-3	Membrane; Multi-pass membrane protein.
	ZBED1	Zinc finger BED domain-containing protein 1			NaN	0.207893	NaN	27.7545	O96006	O96006	Nucleus.
	KDSR	3-ketodihydrosphingosine reductase			NaN	0.207143	NaN	23.9192	K7ERC8;Q06136	K7ERC8;Q06136
	PSMG1	Proteasome assembly chaperone 1			NaN	0.205893	21.5939	26.3275	O95456-2;O95456;F8WBH7	O95456-2;O95456;F8WBH7	Cytoplasm. Endoplasmic reticulum.
	DCPS	m7GpppX diphosphatase			NaN	0.20389	NaN	24.9205	Q96C86	Q96C86	Cytoplasm. Nucleus.
	YBX1	Nuclease-sensitive element-binding protein 1			NaN	0.199248	21.788	26.5028	P67809;H0Y449;P16989-2;P16989-3;Q9Y2T7;P16989	P67809;H0Y449	Cytoplasm. Nucleus. Cytoplasmic granule. Secreted.
	TBL2	Transducin beta-like protein 2			NaN	0.197236	21.3397	25.3136	E9PF19;Q9Y4P3;Q96E41;F8WCR3;F8WDI9	E9PF19;Q9Y4P3;Q96E41
	POLA2	DNA polymerase alpha subunit B			NaN	0.193204	NaN	26.0413	Q14181;H0YDR7;Q14181-2	Q14181	Nucleus.
	ILK	Integrin-linked protein kinase			NaN	0.185993	NaN	25.6725	A0A0A0MTH3;Q13418;Q13418-3;Q13418-2;E9PQ52;A0A087WW45;A0A087WWY6	A0A0A0MTH3;Q13418;Q13418-3;Q13418-2
	IK	Protein Red			NaN	0.183582	21.9638	26.2753	Q13123;E7EQZ7;D6REL4	Q13123;E7EQZ7	Nucleus. Nucleus, nucleoplasm. Chromosome. Cytoplasm, cytoskeleton, spindle pole.
	AP1M1	AP-1 complex subunit mu-1			NaN	0.182819	NaN	27.7655	E7ENJ6;Q9BXS5;Q9BXS5-2;K7EJL1;K7EPJ8;A0A087WZX7;K7ENA7;K7EK69;K7EQ90;K7ERH5;K7ER75;K7EL08;Q9Y6Q5;Q9Y6Q5-2	E7ENJ6;Q9BXS5;Q9BXS5-2;K7EJL1
	DDX46	Probable ATP-dependent RNA helicase DDX46			NaN	0.182311	NaN	25.0252	A0A0C4DG89;Q7L014;D6RJA6	A0A0C4DG89;Q7L014
	SSRP1	FACT complex subunit SSRP1			NaN	0.180657	22.2471	27.8946	Q08945;E9PMD4;A0A0U1RRK2	Q08945	Nucleus. Nucleus, nucleolus. Chromosome.
	CMPK1	UMP-CMP kinase			NaN	0.178237	NaN	24.8025	Q5T0D2;P30085;P30085-2	Q5T0D2;P30085;P30085-2
	MCM3AP	Germinal-center associated nuclear protein			NaN	0.176195	NaN	22.642	O60318	O60318	Isoform GANP: Cytoplasm. Nucleus envelope. Nucleus, nuclear pore complex.
	ATAD1	ATPase family AAA domain-containing protein 1			NaN	0.173127	21.0748	26.1332	Q8NBU5;Q8NBU5-2	Q8NBU5;Q8NBU5-2	Peroxisome. Cell junction, synapse, postsynaptic cell membrane.
	CKB	Creatine kinase B-type			NaN	0.166073	21.8153	25.956	P12277;G3V4N7;G3V461;H0YJG0	P12277;G3V4N7	Cytoplasm.
	RAB8A;RAB8B	Ras-related protein Rab-8A;Ras-related protein Rab-8B			NaN	0.165172	NaN	24.7562	P61006;H0YMN7;H0YNE9;Q92930;P61006-2	P61006;H0YMN7;H0YNE9;Q92930;P61006-2	Cell membrane; Lipid-anchor; Cytoplasmic side. Golgi apparatus. Recycling endosome membrane. Cell projection, cilium. Cytoplasmic vesicle, phagosome. Cytoplasmic vesicle, phagosome membrane; Lipid-anchor; Cytoplasmic side. Cytoplasm, cytoskeleton, microtubule organizing center, centrosome, centriole. Cytoplasm, cytoskeleton, cilium basal body.
	ZFR	Zinc finger RNA-binding protein			NaN	0.160533	NaN	24.5365	Q96KR1	Q96KR1	Nucleus. Cytoplasm. Cytoplasmic granule. Chromosome.
	RRP7A	Ribosomal RNA-processing protein 7 homolog A			NaN	0.158337	NaN	23.6683	Q9Y3A4	Q9Y3A4
	TSEN34	tRNA-splicing endonuclease subunit Sen34			NaN	0.156008	22.5381	24.7253	E7EQB3;Q9BSV6;B0V3J0;A9C4B9;A0A0G2JNK5	E7EQB3;Q9BSV6;B0V3J0;A9C4B9;A0A0G2JNK5	Nucleus.
	ARID2	AT-rich interactive domain-containing protein 2			NaN	0.155102	NaN	22.3159	Q68CP9-3;Q68CP9;F8VWP4;F8W108;F8WCU9	Q68CP9-3;Q68CP9;F8VWP4;F8W108;F8WCU9	Nucleus.
	RBM6	RNA-binding protein 6			NaN	0.152897	23.2412	24.7163	E9PGM9;P78332-2;P78332	E9PGM9;P78332-2;P78332
	NUDT5	ADP-sugar pyrophosphatase			NaN	0.152118	NaN	27.2525	A6NFX8;Q9UKK9;A6NJU6;A6NCQ0;H0YEY4;C9JYY9	A6NFX8;Q9UKK9;A6NJU6;A6NCQ0
	RBM12	RNA-binding protein 12			NaN	0.151209	NaN	24.732	Q9NTZ6	Q9NTZ6	Nucleus.
	RFC1	Replication factor C subunit 1			NaN	0.15069	23.2701	25.0228	P35251-2;P35251;H0Y8U4	P35251-2;P35251	Nucleus.
	DHX36	ATP-dependent RNA helicase DHX36			NaN	0.15004	NaN	26.2274	E7EWK3;Q9H2U1-3;Q9H2U1-2;Q9H2U1;A0A0G2JRP3;H7C5F5;A0A0G2JQU7;Q6P158-2;Q6P158	E7EWK3;Q9H2U1-3;Q9H2U1-2;Q9H2U1
	UBAC2	Ubiquitin-associated domain-containing protein 2			NaN	0.148348	NaN	23.9629	X6R5E5;Q8NBM4-4;Q8NBM4-3;Q8NBM4-2;Q8NBM4;A0A087WXT1	X6R5E5;Q8NBM4-4;Q8NBM4-3;Q8NBM4-2;Q8NBM4;A0A087WXT1
	YIPF5	Protein YIPF5;Protein YIPF			NaN	0.145873	21.9364	23.9725	Q969M3;Q969M3-3;E5RGR9;E5RHH4;Q969M3-2	Q969M3;Q969M3-3;E5RGR9;E5RHH4;Q969M3-2	Endoplasmic reticulum membrane; Multi-pass membrane protein. Golgi apparatus, cis-Golgi network membrane; Multi-pass membrane protein. Cytoplasmic vesicle, COPII-coated vesicle.
	PSMD4	26S proteasome non-ATPase regulatory subunit 4			NaN	0.142609	NaN	27.4647	Q5VWC4;P55036;P55036-2;H0Y3Y9;A6PVX3;H0Y561	Q5VWC4;P55036;P55036-2;H0Y3Y9;A6PVX3
	MTAP	Purine nucleoside phosphorylase;S-methyl-5-thioadenosine phosphorylase			NaN	0.141171	23.7959	26.1918	J3QSB7;B4DUC8;Q13126-7;Q13126-4;Q13126;Q13126-6;Q13126-5;Q13126-3;Q13126-2;F2Z2F3;F8WES2	J3QSB7;B4DUC8;Q13126-7;Q13126-4;Q13126;Q13126-6;Q13126-5;Q13126-3;Q13126-2;F2Z2F3	Cytoplasm. Nucleus.
	DAZAP1	DAZ-associated protein 1			NaN	0.140124	NaN	27.4306	K7EQ02;K7EQ55;K7EK33;Q96EP5-2;Q96EP5	K7EQ02;K7EQ55;K7EK33;Q96EP5-2;Q96EP5
	NOSIP	Nitric oxide synthase-interacting protein			NaN	0.139469	NaN	24.3659	M0R1K2;M0R3B2;A0A075B6F9;Q9Y314;M0QX85;A0A075B797;M0R1T7	M0R1K2;M0R3B2;A0A075B6F9;Q9Y314;M0QX85;A0A075B797
	PGM1	Phosphoglucomutase-1			NaN	0.138159	NaN	26.2382	P36871;P36871-2;P36871-3	P36871;P36871-2;P36871-3	Isoform 1: Cytoplasm.
	IFI16	Gamma-interferon-inducible protein 16			NaN	0.138159	NaN	25.015	Q16666-3;Q16666-2;Q16666;H3BM18;X6RHM1;Q16666-6;A0A0A0MRB1	Q16666-3;Q16666-2;Q16666;H3BM18;X6RHM1;Q16666-6	Nucleus. Cytoplasm.
	DNAJC7	DnaJ homolog subfamily C member 7			NaN	0.137766	21.863	26.0855	Q99615-2;Q99615;K7EPP7;K7ESP1;K7EIH8;K7EJE9;K7EK03;K7EJL5;K7EN19;K7EJV7;K7ER44;K7ELJ8	Q99615-2;Q99615;K7EPP7;K7ESP1;K7EIH8	Cytoplasm. Nucleus. Cytoplasm, cytoskeleton.
	ZW10	Centromere/kinetochore protein zw10 homolog			NaN	0.136979	NaN	23.9643	O43264-2;O43264;F5H3C1	O43264-2;O43264;F5H3C1	Cytoplasm. Endoplasmic reticulum membrane; Peripheral membrane protein. Chromosome, centromere, kinetochore. Cytoplasm, cytoskeleton, spindle.
	RPTOR	Regulatory-associated protein of mTOR			NaN	0.136585	NaN	23.7987	Q8N122	Q8N122	Cytoplasm. Lysosome. Cytoplasmic granule.
	KIF23	Kinesin-like protein;Kinesin-like protein KIF23			NaN	0.131194	22.8103	26.6539	H7BYN4;Q02241-3;Q02241-2;Q02241;H0YKQ5	H7BYN4;Q02241-3;Q02241-2;Q02241
	OGT	UDP-N-acetylglucosamine--peptide N-acetylglucosaminyltransferase 110 kDa subunit			NaN	0.12618	22.624	27.4699	O15294;O15294-3;O15294-2;O15294-4;C9JZL3	O15294;O15294-3;O15294-2;O15294-4	Nucleus. Cytoplasm.
	CDC27	Cell division cycle protein 27 homolog			NaN	0.125387	NaN	25.6863	G5EA36;P30260;P30260-2;I3L3H6;F6QPS0;K7EMA6;I3L3G1;I3L2Z8;E9PRZ6;I3L328	G5EA36;P30260;P30260-2;I3L3H6;F6QPS0
	PIK3R4	Phosphoinositide 3-kinase regulatory subunit 4			NaN	0.125254	NaN	23.758	D6RJ98;Q99570;D6RAC3;D6RBB7	D6RJ98;Q99570;D6RAC3;D6RBB7
	RPRD1B	Regulation of nuclear pre-mRNA domain-containing protein 1B			NaN	0.12499	NaN	24.8341	Q9NQG5;A2A2M0	Q9NQG5;A2A2M0	Nucleus.
	CSNK2A1;CSNK2A3	Casein kinase II subunit alpha 3;Casein kinase II subunit alpha			NaN	0.123931	21.2663	25.562	E7EU96;Q8NEV1;P68400;A0A087WY74;P68400-2	E7EU96;Q8NEV1;P68400;A0A087WY74;P68400-2
	TXNDC9	Thioredoxin domain-containing protein 9			NaN	0.123136	NaN	25.116	O14530-2;O14530;F8WBV5;G3XAJ4;F8WCJ3;B8ZZX4	O14530-2;O14530;F8WBV5;G3XAJ4;F8WCJ3;B8ZZX4	Cytoplasm. Nucleus. Cytoplasm, cytoskeleton, microtubule organizing center, centrosome. Midbody.
	PIR	Pirin			NaN	0.122739	NaN	24.6547	O00625	O00625	Nucleus. Cytoplasm.
	SNW1	SNW domain-containing protein 1			NaN	0.122606	21.7304	26.0741	G3V3A4;Q13573;G3V4X8;G3V5R3	G3V3A4;Q13573;G3V4X8
	STAG2	Cohesin subunit SA-2			NaN	0.121148	21.3244	25.536	Q8N3U4;Q8N3U4-2	Q8N3U4;Q8N3U4-2	Nucleus. Chromosome. Chromosome, centromere.
	NELFB	Negative elongation factor B			NaN	0.120485	22.8209	24.3836	A0A0X1KG71;Q8WX92	A0A0X1KG71;Q8WX92
	PDK1	[Pyruvate dehydrogenase (acetyl-transferring)] kinase isozyme 1, mitochondrial			NaN	0.120219	NaN	23.793	Q15118;Q15118-2;F8WC75;C9JKT3;F8WEJ6;C9IYB4	Q15118;Q15118-2;F8WC75;C9JKT3;F8WEJ6;C9IYB4	Mitochondrion matrix.
	ANAPC1	Anaphase-promoting complex subunit 1			NaN	0.119688	NaN	25.6794	Q9H1A4;H0Y564;F8WAS1	Q9H1A4;H0Y564
	SBNO2;SBNO1	Protein strawberry notch homolog 1;Protein strawberry notch homolog 2			NaN	0.118759	NaN	24.3685	K7ES28;A3KN83-4;Q9Y2G9-3;Q9Y2G9;A3KN83-3;A3KN83-2;A3KN83	K7ES28;A3KN83-4;Q9Y2G9-3;Q9Y2G9;A3KN83-3;A3KN83-2;A3KN83
	OSBPL8	Oxysterol-binding protein;Oxysterol-binding protein-related protein 8			NaN	0.116764	NaN	23.0029	F8VUA7;F8VQX7;Q9BZF1-3;Q9BZF1-2;Q9BZF1	F8VUA7;F8VQX7;Q9BZF1-3;Q9BZF1-2;Q9BZF1
	UFD1L	Ubiquitin fusion degradation protein 1 homolog			NaN	0.1145	NaN	25.1376	Q92890;Q92890-1;Q92890-3;C9J6N9	Q92890;Q92890-1;Q92890-3	Nucleus. Cytoplasm, cytosol.
	RNF40;RNF20	E3 ubiquitin-protein ligase BRE1B;E3 ubiquitin-protein ligase BRE1A			NaN	0.113167	22.7979	23.7546	H3BP71;O75150-3;O75150-4;Q5VTR2;O75150	H3BP71;O75150-3;O75150-4;Q5VTR2;O75150
	HARS2;HARS	Histidine--tRNA ligase, cytoplasmic;Probable histidine--tRNA ligase, mitochondrial			NaN	0.111966	22.4732	23.9596	D6RJE6;B3KWE1;P12081-3;P12081-2;P49590-2;P12081-4;P49590;P12081	D6RJE6;B3KWE1;P12081-3;P12081-2;P49590-2;P12081-4;P49590;P12081
	IDI1	Isopentenyl-diphosphate Delta-isomerase 1			NaN	0.109829	21.698	24.1984	Q13907;Q13907-2	Q13907;Q13907-2	Peroxisome.
	ATIC	Bifunctional purine biosynthesis protein PURH;Phosphoribosylaminoimidazolecarboxamide formyltransferase;IMP cyclohydrolase			NaN	0.106214	NaN	26.554	P31939-2;P31939;F8WEF0;C9JLK0;H7C1S2	P31939-2;P31939
	COPZ1	Coatomer subunit zeta-1			NaN	0.104605	NaN	26.5535	F8W651;F8VVA7;P61923;F8VYK5;F8VXB1;F8VUC5;F8W156;F8VYZ4;P61923-2;P61923-3;P61923-5;P61923-4	F8W651;F8VVA7;P61923;F8VYK5;F8VXB1;F8VUC5;F8W156;F8VYZ4;P61923-2;P61923-3;P61923-5;P61923-4
	IDH1	Isocitrate dehydrogenase [NADP] cytoplasmic			NaN	0.103263	21.9511	26.3074	O75874;C9J4N6;C9JLU6	O75874;C9J4N6	Cytoplasm. Peroxisome.
	PAFAH1B1	Platelet-activating factor acetylhydrolase IB subunit alpha			NaN	0.100574	22.2339	25.08	I3L3N5;P43034;P43034-2	I3L3N5;P43034;P43034-2
	HNRNPUL2-BSCL2;HNRNPUL2	Heterogeneous nuclear ribonucleoprotein U-like protein 2			NaN	0.10017	22.2791	24.1589	H3BQZ7;Q1KMD3	H3BQZ7;Q1KMD3
	EIF2B2	Translation initiation factor eIF-2B subunit beta			NaN	0.10017	NaN	25.8773	P49770;H0YJJ8;G3V5E5;H0YK01	P49770;H0YJJ8;G3V5E5
	CUL2	Cullin-2			NaN	0.0950467	21.9343	23.4188	A0A0A0MTN0;Q13617;Q13617-2;Q5T2B5	A0A0A0MTN0;Q13617;Q13617-2;Q5T2B5
	RQCD1	Cell differentiation protein RCD1 homolog			NaN	0.0928839	NaN	24.0972	Q92600;Q92600-3;Q92600-2	Q92600;Q92600-3;Q92600-2	Nucleus. Cytoplasm, P-body.
	BTAF1	TATA-binding protein-associated factor 172			NaN	0.0924781	23.5234	23.6644	A0A0A0MTH9;O14981;O14981-2	A0A0A0MTH9;O14981
	ATL2	Atlastin-2			NaN	0.0923428	21.412	25.5382	Q8NHH9-3;Q8NHH9-5;Q8NHH9;C9JQQ5;B5MCN0;Q8NHH9-4;Q8NHH9-2;H7C3A2	Q8NHH9-3;Q8NHH9-5;Q8NHH9;C9JQQ5;B5MCN0;Q8NHH9-4;Q8NHH9-2	Endoplasmic reticulum membrane; Multi-pass membrane protein.
	EIF3J	Eukaryotic translation initiation factor 3 subunit J			NaN	0.0911243	NaN	27.8601	O75822;O75822-2;O75822-3;H0YLP3;H0YGJ7	O75822;O75822-2;O75822-3	Cytoplasm.
	GBF1	Golgi-specific brefeldin A-resistance guanine nucleotide exchange factor 1			NaN	0.0909888	NaN	25.0829	Q92538-3;Q92538-2;Q92538	Q92538-3;Q92538-2;Q92538	Golgi apparatus, cis-Golgi network. Endoplasmic reticulum-Golgi intermediate compartment. Golgi apparatus, trans-Golgi network. Cytoplasm. Lipid droplet. Membrane; Peripheral membrane protein.
	FOXK1	Forkhead box protein K1			NaN	0.0894982	NaN	25.5795	P85037;P85037-2	P85037;P85037-2	Nucleus. Cytoplasm.
	EML4	Echinoderm microtubule-associated protein-like 4			NaN	0.0862402	NaN	25.1817	B5MBZ0;Q9HC35-2;Q9HC35	B5MBZ0;Q9HC35-2;Q9HC35
	NPLOC4	Nuclear protein localization protein 4 homolog			NaN	0.0847447	NaN	26.1647	Q8TAT6;Q8TAT6-2;A0A0D9SFI9;I3L4U9	Q8TAT6;Q8TAT6-2;A0A0D9SFI9;I3L4U9	Cytoplasm, cytosol. Endoplasmic reticulum. Nucleus.
	SEH1L	Nucleoporin SEH1			NaN	0.0836559	NaN	25.0096	K7ELV2;Q96EE3;Q96EE3-1;K7ENI5	K7ELV2;Q96EE3;Q96EE3-1;K7ENI5
	IPO4	Importin-4			NaN	0.0779266	NaN	25.2447	Q8TEX9;Q8TEX9-2;H0YN14;H0YN07;H0YMR4	Q8TEX9;Q8TEX9-2;H0YN14;H0YN07;H0YMR4	Cytoplasm. Nucleus.
	TSTA3	GDP-L-fucose synthase			NaN	0.0777899	NaN	23.9189	E9PLH9;E9PP14;A0A0J9YX13;E9PKL9;Q13630	E9PLH9;E9PP14;A0A0J9YX13;E9PKL9;Q13630
	TRRAP	Transformation/transcription domain-associated protein			NaN	0.0764222	NaN	22.6055	H0Y4W2;F2Z2U4;Q9Y4A5-2;Q9Y4A5	H0Y4W2;F2Z2U4;Q9Y4A5-2;Q9Y4A5
	CDKN2AIP	CDKN2A-interacting protein			NaN	0.0749164	22.1841	24.7176	Q9NXV6	Q9NXV6	Nucleus, nucleoplasm.
	NDUFB10	NADH dehydrogenase [ubiquinone] 1 beta subcomplex subunit 10			NaN	0.0742315	NaN	23.8716	H3BPJ9;O96000;H3BV16;O96000-2	H3BPJ9;O96000;H3BV16;O96000-2
	TIAL1;TIA1	Nucleolysin TIAR;Nucleolysin TIA-1 isoform p40			NaN	0.0728604	22.3186	27.1083	Q01085-2;Q01085;E7ETC0;C9JTN7;F8W8I6;P31483-2;P31483;A6NKZ9;E7ETJ9;E5RGV5;E5RG67;P31483-3;F8WE16;H7BY49	Q01085-2;Q01085;E7ETC0;C9JTN7;F8W8I6;P31483-2;P31483	Cytoplasm. Nucleus. Cytoplasmic granule.
	DVL3;DVL2	Segment polarity protein dishevelled homolog DVL-3;Segment polarity protein dishevelled homolog DVL-2			NaN	0.0728604	22.4646	24.8572	Q92997-2;Q92997;C9K0P9;I3L0M7;I3L2W9;I3L2N2;O14641	Q92997-2;Q92997;C9K0P9;I3L0M7;I3L2W9;I3L2N2;O14641	Cytoplasm.
	MAGEA1;MAGEA8;MAGEA4	Melanoma-associated antigen 1;Melanoma-associated antigen 8;Melanoma-associated antigen 4			NaN	0.0706641	21.9827	25.3385	P43355;P43361;P43358;A0A075B7A9;Q3SYA6;Q8TD91-2;A0A0A0MSA3;O60732-2;P43362;A2A368;A8MXT2;Q96M61;O15480;P43363;O60732	P43355;P43361;P43358	Cytoplasm. Nucleus.
	ALG5	Dolichyl-phosphate beta-glucosyltransferase			NaN	0.0705267	NaN	24.6363	Q9Y673;Q9Y673-2	Q9Y673;Q9Y673-2	Endoplasmic reticulum membrane; Single-pass type II membrane protein.
	SLC35F6	Solute carrier family 35 member F6			NaN	0.0677764	NaN	24.6713	Q8N357	Q8N357	Mitochondrion. Lysosome membrane; Multi-pass membrane protein.
	NARS2	Probable asparagine--tRNA ligase, mitochondrial			NaN	0.0668125	23.155	24.3002	E9PRK2;Q96I59	E9PRK2;Q96I59
	RIN1	Ras and Rab interactor 1			NaN	0.066537	20.635	24.3262	E9PNR2;Q13671-2;Q13671	E9PNR2;Q13671-2;Q13671
	SF3B4	Splicing factor 3B subunit 4			NaN	0.0635029	NaN	24.9371	Q15427	Q15427	Nucleus.
	DTYMK	Thymidylate kinase			NaN	0.0625362	NaN	26.5105	P23919-2;P23919;H7C312;H7BZ20;G5E9E9;H7C3A4	P23919-2;P23919;H7C312;H7BZ20
	PRPS2	Ribose-phosphate pyrophosphokinase 2			NaN	0.0606008	22.5743	26.6701	P11908;P11908-2;D3YTJ7;A6NMS2;H7C540	P11908;P11908-2
	HSD17B11	Estradiol 17-beta-dehydrogenase 11			NaN	0.0601858	22.5978	25.4611	D6RCD0;Q8NBQ5	D6RCD0;Q8NBQ5
	SORD	Sorbitol dehydrogenase			NaN	0.0589399	22.2987	24.652	H0YLA4;Q00796	H0YLA4;Q00796
	GCDH	Glutaryl-CoA dehydrogenase, mitochondrial			NaN	0.0585242	NaN	25.6803	Q92947;Q92947-2	Q92947;Q92947-2	Mitochondrion matrix.
	CHEK1	Serine/threonine-protein kinase Chk1			NaN	0.0578315	22.4096	24.2832	J3KN87;E7EPP6;O14757-2;O14757-3;O14757;E9PJI4;E9PPA5;E9PKQ3	J3KN87;E7EPP6;O14757-2;O14757-3;O14757;E9PJI4;E9PPA5;E9PKQ3
	MRPL39	39S ribosomal protein L39, mitochondrial			NaN	0.0571383	NaN	25.565	C9JG87;Q9NYK5;Q9NYK5-2	C9JG87;Q9NYK5;Q9NYK5-2
	CDK9	Cyclin-dependent kinase 9			NaN	0.0567222	21.1122	24.6889	P50750;P50750-2;X6RE90;Q9BVE2;E7EUK8;E5RGN0;A0A087X209;F5H6Z0;J3QSD7;P11802-2;Q96Q40-2;Q96Q40-4;Q96Q40-3;O94921-3;Q96Q40-5;Q96Q40;O94921-2;O94921;Q07002;Q07002-2;Q07002-3;Q00537-2;Q00537;Q9NYV4-3;Q14004-2;Q9NYV4-2;Q9NYV4;Q14004	P50750;P50750-2	Nucleus. Cytoplasm. Nucleus, PML body.
	LARP4	La-related protein 4			NaN	0.0538064	21.5594	27.4325	Q71RC2-3;Q71RC2;Q71RC2-4;X6RLN4;Q71RC2-2;Q71RC2-5;Q96J85;Q71RC2-7;Q71RC2-6;F8W1I4;Q8TBL5;A0A087WTL9;F8VY40	Q71RC2-3;Q71RC2;Q71RC2-4;X6RLN4;Q71RC2-2;Q71RC2-5;Q96J85;Q71RC2-7;Q71RC2-6	Cytoplasm, Stress granule. Cytoplasm, cytosol.
	CSNK1A1	Casein kinase I isoform alpha			NaN	0.0522768	21.4601	25.2861	P48729-3;P48729;P48729-2;E5RG27;D6RGE5;U3KPX3;H0Y9X2;U3KQK7;D6REM4;E7ETM0	P48729-3;P48729;P48729-2;E5RG27;D6RGE5;U3KPX3;H0Y9X2;U3KQK7;D6REM4;E7ETM0	Cytoplasm. Cytoplasm, cytoskeleton, microtubule organizing center, centrosome. Chromosome, centromere, kinetochore. Nucleus speckle. Cytoplasm, cytoskeleton, cilium basal body.
	ALDH1A3	Aldehyde dehydrogenase family 1 member A3			NaN	0.0521377	NaN	24.5898	H0Y2X5;P47895;H0YNQ3;H0YKF9	H0Y2X5;P47895
	TBRG4	Protein TBRG4			NaN	0.0501883	22.3953	26.6287	C9IZN7;Q969Z0;C9J7P5;Q969Z0-2	C9IZN7;Q969Z0;C9J7P5;Q969Z0-2
	DHX33	Putative ATP-dependent RNA helicase DHX33			NaN	0.0483758	23.1629	27.4023	Q9H6R0;I3L1L6;Q9H6R0-2;I3L0M5;Q05BE5	Q9H6R0;I3L1L6	Nucleus, nucleolus. Nucleus, nucleoplasm.
	WDR18	WD repeat-containing protein 18			NaN	0.0478175	NaN	26.4104	U3KQC1;A0A0A0MQU0;Q9BV38;K7EIR0;K7EML4	U3KQC1;A0A0A0MQU0;Q9BV38;K7EIR0;K7EML4
	POLD1	DNA polymerase;DNA polymerase delta catalytic subunit			NaN	0.0453032	NaN	26.0371	M0R2B7;P28340;M0QXE6;M0QXQ2;M0R3H8;M0QZR8	M0R2B7;P28340;M0QXE6;M0QXQ2;M0R3H8	Nucleus.
	PURB	Transcriptional activator protein Pur-beta			NaN	0.0436244	NaN	24.362	Q96QR8	Q96QR8	Nucleus.
	ALYREF	THO complex subunit 4			NaN	0.0429245	23.5676	25.1419	E9PB61;Q86V81	E9PB61;Q86V81
	NLE1	Notchless protein homolog 1			NaN	0.040121	NaN	23.6213	Q9NVX2;K7ERN7;A0A0A0MRH0	Q9NVX2;K7ERN7;A0A0A0MRH0	Nucleus, nucleolus.
	NADK2	NAD kinase 2, mitochondrial			NaN	0.0367495	NaN	26.4564	Q4G0N4-2;Q4G0N4;A0A0C4DGV3;B7Z8V7;Q4G0N4-3	Q4G0N4-2;Q4G0N4;A0A0C4DGV3;B7Z8V7;Q4G0N4-3	Mitochondrion.
	L2HGDH	L-2-hydroxyglutarate dehydrogenase, mitochondrial			NaN	0.0323829	21.7194	24.7532	C9JVN9;Q9H9P8-2;Q9H9P8;G3V5S1;G3V272	C9JVN9;Q9H9P8-2;Q9H9P8
	KIF2C	Kinesin-like protein KIF2C			NaN	0.032242	NaN	24.3403	Q99661-2;Q99661;Q8N4N8	Q99661-2;Q99661	Cytoplasm, cytoskeleton. Nucleus. Chromosome, centromere. Chromosome, centromere, kinetochore.
	ARAF;BRAF;RAF1	Serine/threonine-protein kinase A-Raf;RAF proto-oncogene serine/threonine-protein kinase;Serine/threonine-protein kinase B-raf			NaN	0.0321009	NaN	25.3895	Q96II5;P10398;H7C4S5;H7C560;H7C155;P04049;P04049-2;P15056	Q96II5;P10398;H7C4S5;H7C560;H7C155;P04049;P04049-2;P15056
	NSF	Vesicle-fusing ATPase			NaN	0.0312541	NaN	25.662	I3L0N3;P46459-2;P46459;I3L0L3	I3L0N3;P46459-2;P46459
	RFC4	Replication factor C subunit 4			NaN	0.0301242	NaN	27.4009	P35249;C9JZI1;P35249-2;C9J8M3;C9JXZ7;C9JTT7;C9JGY5;F8WE44;C9JW34;H7C1P0	P35249;C9JZI1;P35249-2;C9J8M3;C9JXZ7;C9JTT7	Nucleus.
	NDUFV1	NADH dehydrogenase [ubiquinone] flavoprotein 1, mitochondrial			NaN	0.0289935	NaN	24.6722	G3V0I5;P49821-2;P49821;E9PPS5;E9PPR0;E9PQP1;E9PMX3;B4DE93	G3V0I5;P49821-2;P49821;E9PPS5;E9PPR0;E9PQP1;E9PMX3;B4DE93	Mitochondrion inner membrane; Peripheral membrane protein; Matrix side.
	CAPZA2	F-actin-capping protein subunit alpha-2			NaN	0.0284276	NaN	26.0142	P47755;C9JUG7;F8W9N7;A0A0D9SET8;P47755-2	P47755;C9JUG7;F8W9N7;A0A0D9SET8;P47755-2
	USP15	Ubiquitin carboxyl-terminal hydrolase 15			NaN	0.0278618	NaN	24.9714	Q9Y4E8-2;Q9Y4E8-3;Q9Y4E8;G5E9A6;Q13107-2;Q13107;P51784	Q9Y4E8-2;Q9Y4E8-3;Q9Y4E8	Cytoplasm. Nucleus. Mitochondrion.
	VPS33B	Vacuolar protein sorting-associated protein 33B			NaN	0.0258793	21.8503	23.8201	Q9H267;G3V3F9;F5H008;Q9H267-2	Q9H267;G3V3F9;F5H008;Q9H267-2	Late endosome membrane; Peripheral membrane protein; Cytoplasmic side. Lysosome membrane; Peripheral membrane protein; Cytoplasmic side. Early endosome. Cytoplasmic vesicle, clathrin-coated vesicle. Recycling endosome.
	TPT1	Translationally-controlled tumor protein;TPT1-like protein			NaN	0.0238941	NaN	25.6984	J3KPG2;E9PJF7;Q5W0H4;A0A0B4J2C3;P13693-2;P13693;Q56UQ5	J3KPG2;E9PJF7;Q5W0H4;A0A0B4J2C3;P13693-2;P13693;Q56UQ5
	ZNF622	Zinc finger protein 622			NaN	0.0216219	NaN	24.3047	Q969S3	Q969S3	Cytoplasm. Nucleus.
	DIMT1	Probable dimethyladenosine transferase			NaN	0.0159258	NaN	24.5105	A0A0C4DGB1;Q9UNQ2;D6RCL3	A0A0C4DGB1;Q9UNQ2;D6RCL3
	PTRH2	Peptidyl-tRNA hydrolase 2, mitochondrial			NaN	0.0154976	NaN	26.3865	J3KQ48;Q9Y3E5	J3KQ48;Q9Y3E5
	SNRPF	Small nuclear ribonucleoprotein F			NaN	0.0116388	NaN	27.5204	P62306	P62306	Cytoplasm, cytosol. Nucleus.
	SF3A2	Splicing factor 3A subunit 2			NaN	0.0107799	NaN	24.9552	K7EMT0;Q15428	K7EMT0;Q15428	Nucleus.
	ZWILCH	Protein zwilch homolog			NaN	0.0103502	NaN	24.029	Q9H900-2;Q9H900	Q9H900-2;Q9H900	Chromosome, centromere, kinetochore.
	POLDIP2	Polymerase delta-interacting protein 2			NaN	0.00791302	NaN	26.4215	B4DEM9;Q9Y2S7	B4DEM9;Q9Y2S7
	TFB2M	Dimethyladenosine transferase 2, mitochondrial			NaN	0.00575919	NaN	24.5172	Q9H5Q4	Q9H5Q4	Mitochondrion.
	QTRTD1	Queuine tRNA-ribosyltransferase subunit QTRTD1			NaN	0.00230651	NaN	25.9388	Q9H974-2;Q9H974-3;Q9H974;Q9H974-4	Q9H974-2;Q9H974-3;Q9H974;Q9H974-4	Cytoplasm. Mitochondrion outer membrane; Peripheral membrane protein; Cytoplasmic side.
	DNAJA4	DnaJ homolog subfamily A member 4			NaN	0.00201835	24.0576	26.2528	F5H170;Q8WW22-3;Q8WW22;Q8WW22-2	F5H170;Q8WW22-3;Q8WW22;Q8WW22-2
	PAPOLA	Poly(A) polymerase alpha			NaN	0.00144204	NaN	24.2487	G3V2A0;G3XAH6;P51003;H0YJL4	G3V2A0;G3XAH6;P51003;H0YJL4
	HDAC1	Histone deacetylase 1			NaN	-0.000274166	22.8006	26.2575	Q5TEE2;Q13547	Q5TEE2;Q13547
	EMC3	ER membrane protein complex subunit 3			NaN	-0.00122684	NaN	24.7467	Q9P0I2-2;Q9P0I2;S4R3U9	Q9P0I2-2;Q9P0I2;S4R3U9	Membrane; Multi-pass membrane protein.
	TIGAR	Fructose-2,6-bisphosphatase TIGAR			NaN	-0.00223794	22.4572	26.1289	Q9NQ88	Q9NQ88	Cytoplasm. Nucleus. Mitochondrion.
	PTBP3	Polypyrimidine tract-binding protein 3			NaN	-0.00293167	NaN	24.6427	O95758-7;O95758-1;O95758-6;O95758-2;O95758;O95758-5;O95758-4;X6R242	O95758-7;O95758-1;O95758-6;O95758-2;O95758;O95758-5;O95758-4
	HNRNPLL;HNRPLL	Heterogeneous nuclear ribonucleoprotein L-like			NaN	-0.00678214	NaN	26.15	B7WPG3;C9IYN3;D6W592;Q8WVV9-5;Q8WVV9-4;Q8WVV9;H7C464	B7WPG3;C9IYN3;D6W592;Q8WVV9-5;Q8WVV9-4;Q8WVV9;H7C464
	EIF3K	Eukaryotic translation initiation factor 3 subunit K			NaN	-0.00878387	22.8266	25.9755	K7ES31;K7ERF1;Q9UBQ5-2;Q9UBQ5	K7ES31;K7ERF1;Q9UBQ5-2;Q9UBQ5	Cytoplasm.
	NEDD8;NEDD8-MDP1	NEDD8			NaN	-0.00929198	23.8518	26.0003	F8VSA6;E9PS38;S4R3E9;E9PL57;Q15843	F8VSA6;E9PS38;S4R3E9;E9PL57;Q15843
	METTL7A	Methyltransferase-like protein 7A			NaN	-0.00932098	22.0585	25.1265	F8VQX6;H0YI09;Q9H8H3	F8VQX6;H0YI09;Q9H8H3
	BPNT1	3(2),5-bisphosphate nucleotidase 1			NaN	-0.00997457	NaN	25.5514	A6NF51;O95861-4;O95861;O95861-2;F8VVW8;F8VZG4;F8W1J0;O95861-3	A6NF51;O95861-4;O95861;O95861-2;F8VVW8;F8VZG4;F8W1J0;O95861-3
	CLPP	ATP-dependent Clp protease proteolytic subunit, mitochondrial;ATP-dependent Clp protease proteolytic subunit			NaN	-0.0134362	24.2429	26.5642	Q16740;M0R208;M0QYV5	Q16740;M0R208;M0QYV5	Mitochondrion matrix.
	OPA1	Dynamin-like 120 kDa protein, mitochondrial;Dynamin-like 120 kDa protein, form S1			NaN	-0.0142227	21.4985	24.4736	E5KLK1;E5KLJ6;E5KLJ9;E5KLJ5;O60313;O60313-2	E5KLK1;E5KLJ6;E5KLJ9;E5KLJ5;O60313;O60313-2	Mitochondrion inner membrane; Single-pass membrane protein. Mitochondrion intermembrane space. Mitochondrion membrane.
	CBR4	Carbonyl reductase family member 4			NaN	-0.0164974	NaN	23.0546	H0Y962;Q8N4T8-2;Q8N4T8	H0Y962;Q8N4T8-2;Q8N4T8
	IMP4	U3 small nucleolar ribonucleoprotein protein IMP4			NaN	-0.0180305	NaN	24.5546	B9A008;E7ENR5;H0Y714;Q96G21;B8ZZ47	B9A008;E7ENR5;H0Y714;Q96G21;B8ZZ47
	RPS13	40S ribosomal protein S13			NaN	-0.0197846	25.8247	27.2154	J3KMX5;P62277;E9PS50	J3KMX5;P62277;E9PS50
	ACP1	Low molecular weight phosphotyrosine protein phosphatase			NaN	-0.0262198	NaN	27.7764	G5E9R5;P24666-4;P24666	G5E9R5;P24666-4;P24666
	TUBGCP3	Gamma-tubulin complex component 3			NaN	-0.0305603	21.3347	23.9287	Q96CW5-2;Q96CW5;A0A087WU06;Q96CW5-3	Q96CW5-2;Q96CW5;A0A087WU06;Q96CW5-3	Cytoplasm, cytoskeleton, microtubule organizing center, centrosome.
	DDX52	Probable ATP-dependent RNA helicase DDX52			NaN	-0.0318724	NaN	25.1593	Q9Y2R4;A0A087X121	Q9Y2R4;A0A087X121	Nucleus, nucleolus.
	CIAO1	Probable cytosolic iron-sulfur protein assembly protein CIAO1			NaN	-0.0362743	NaN	25.6214	O76071	O76071
	OSBP	Oxysterol-binding protein 1			NaN	-0.0391621	NaN	28.293	P22059;H0YCV6	P22059;H0YCV6	Cytoplasm, cytosol. Cytoplasm, perinuclear region. Golgi apparatus membrane; Peripheral membrane protein. Endoplasmic reticulum membrane; Peripheral membrane protein.
	AKAP8L	A-kinase anchor protein 8-like			NaN	-0.0392956	22.1774	25.8544	Q9ULX6;V9GZ50;Q9ULX6-2;M0R1Y5;M0R010;M0QYT7	Q9ULX6;V9GZ50;Q9ULX6-2	Nucleus. Nucleus matrix. Nucleus speckle. Nucleus, PML body. Cytoplasm.
	SCYL1	N-terminal kinase-like protein			NaN	-0.0410311	22.6385	26.0739	E9PS17;E9PK59;Q96KG9-5;Q96KG9-3;Q96KG9-4;Q96KG9-6;Q96KG9-2;Q96KG9;E9PPN3;H0YCI6;A0A0A0MQX4	E9PS17;E9PK59;Q96KG9-5;Q96KG9-3;Q96KG9-4;Q96KG9-6;Q96KG9-2;Q96KG9;E9PPN3
	PUS3	tRNA pseudouridine(38/39) synthase;tRNA pseudouridine synthase			NaN	-0.0429323	NaN	23.8198	Q9BZE2;E9PNY6;E9PRI9	Q9BZE2;E9PNY6;E9PRI9	Nucleus.
	DNAAF5	Dynein assembly factor 5, axonemal			NaN	-0.0446872	NaN	26.5513	Q86Y56;Q86Y56-2;H0Y650;E9PGY2;Q86Y56-3	Q86Y56;Q86Y56-2	Cytoplasm. Cytoplasmic granule.
	RACGAP1	Rac GTPase-activating protein 1			NaN	-0.0447616	NaN	24.2064	F8VZ66;F8VV47;F8VWY4;F8VVE5;F8VRD2;Q9H0H5;F8VXH1;F8VUW9;F8VV39;F8VQZ5;F8VS54;F8VWX0;F8W1T4;F8W0L1;F8VV37;F8W1E5	F8VZ66;F8VV47;F8VWY4;F8VVE5;F8VRD2;Q9H0H5;F8VXH1;F8VUW9;F8VV39;F8VQZ5;F8VS54;F8VWX0;F8W1T4;F8W0L1;F8VV37;F8W1E5
	APOBEC3B;APOBEC3A	DNA dC->dU-editing enzyme APOBEC-3B;DNA dC->dU-editing enzyme APOBEC-3A			NaN	-0.053344	NaN	24.5195	B0QYD3;Q9UH17;P31941-2;P31941;Q9UH17-3	B0QYD3;Q9UH17;P31941-2;P31941;Q9UH17-3
	TMEM165	Transmembrane protein 165			NaN	-0.0536584	NaN	27.133	Q9HC07;V9GY93;Q9HC07-2;V9GYC8;D6RBL0;D6RD79	Q9HC07;V9GY93;Q9HC07-2	Golgi apparatus membrane; Multi-pass membrane protein. Golgi apparatus, trans-Golgi network membrane. Lysosome membrane. Early endosome membrane. Late endosome membrane.
	MRPS18B	28S ribosomal protein S18b, mitochondrial			NaN	-0.0623091	22.2375	24.4147	Q9Y676;A0A0G2JIC6	Q9Y676;A0A0G2JIC6	Mitochondrion.
	SEC23A	Protein transport protein Sec23A			NaN	-0.0633488	22.7082	27.7332	F5H365;Q15436;Q15436-2;G3V5X8;G3V4Q2;G3V4V1;G3V1W4;G3V3G5;G3V2R6	F5H365;Q15436;Q15436-2
	ARMT1	Protein-glutamate O-methyltransferase			NaN	-0.0643743	NaN	25.492	Q9H993;F5GZY1	Q9H993;F5GZY1
	INTS1	Integrator complex subunit 1			NaN	-0.0661252	NaN	23.3218	Q8N201	Q8N201	Nucleus membrane; Single-pass membrane protein.
	SEC31A	Protein transport protein Sec31A			NaN	-0.0726344	23.3106	25.5652	H7BXG7;D6REX3;O94979-7;O94979-6;O94979-3;O94979-10;O94979-4;O94979-9;O94979-2;O94979;O94979-8;H0YAF5;H0Y8W8;D6RHZ5;O94979-5	H7BXG7;D6REX3;O94979-7;O94979-6;O94979-3;O94979-10;O94979-4;O94979-9;O94979-2;O94979;O94979-8;H0YAF5;H0Y8W8;D6RHZ5;O94979-5
	ELP3	Elongator complex protein 3			NaN	-0.0800727	21.3904	24.1744	Q9H9T3-2;Q9H9T3;B4DKA4;Q9H9T3-4;Q9H9T3-5;E5RHY2;E5RIC0;E5RIZ7;E5RHR2	Q9H9T3-2;Q9H9T3;B4DKA4;Q9H9T3-4;Q9H9T3-5	Cytoplasm.; Isoform 1: Nucleus.; Isoform 2: Cytoplasm. Nucleus.
	GTF3C4	General transcription factor 3C polypeptide 4			NaN	-0.0800879	21.429	25.151	Q9UKN8	Q9UKN8	Nucleus.
	DNAJB1	DnaJ homolog subfamily B member 1			NaN	-0.0814153	NaN	25.9828	P25685;M0R080;P25685-2;M0QYT3;M0QXK0;M0R1D6;M0QZD0;M0R128;A0A1B0GX60	P25685;M0R080;P25685-2;M0QYT3;M0QXK0	Cytoplasm. Nucleus. Nucleus, nucleolus.
	IFIT1;IFIT1B	Interferon-induced protein with tetratricopeptide repeats 1;Interferon-induced protein with tetratricopeptide repeats 1B			NaN	-0.0862776	NaN	24.9149	P09914-2;P09914;Q5T764	P09914-2;P09914;Q5T764	Cytoplasm.
	TMEM41B	Transmembrane protein 41B			NaN	-0.0945567	21.7758	23.4477	E9PJ42;Q5BJD5-3;Q5BJD5-2;Q5BJD5	E9PJ42;Q5BJD5-3;Q5BJD5-2;Q5BJD5
	YES1;FYN;SRC	Non-specific protein-tyrosine kinase;Tyrosine-protein kinase Fyn;Tyrosine-protein kinase Yes;Proto-oncogene tyrosine-protein kinase Src			NaN	-0.0967149	23.5711	26.1041	J3QRU1;P06241-3;P06241-2;P06241;P07947;P12931;P12931-2;Q573B4;P07948-2;P06239;P07948;P06239-3	J3QRU1;P06241-3;P06241-2;P06241;P07947;P12931;P12931-2
	ARPC1B	Actin-related protein 2/3 complex subunit 1B			NaN	-0.106281	NaN	27.0746	O15143;C9J4Z7;F8VXW2;C9JEY1;C9JQM8;C9JFG9;C9J6C8;C9JTT6;C9JBJ7;C9K057	O15143;C9J4Z7;F8VXW2;C9JEY1;C9JQM8;C9JFG9;C9J6C8	Cytoplasm, cytoskeleton.
	SF3A1	Splicing factor 3A subunit 1			NaN	-0.107042	22.8765	28.1752	Q15459;Q15459-2	Q15459;Q15459-2	Nucleus.
	FERMT2	Fermitin family homolog 2			NaN	-0.109468	NaN	26.09	H0YJ34;Q96AC1-2;Q96AC1;Q96AC1-3;A0A0U1RRM8;H0YJB6;G3V5R2;G3V281;G3V3J0;Q9BQL6-4;Q9BQL6-2	H0YJ34;Q96AC1-2;Q96AC1;Q96AC1-3;A0A0U1RRM8
	NCKAP1	Nck-associated protein 1			NaN	-0.110994	NaN	26.6393	Q9Y2A7;Q9Y2A7-2	Q9Y2A7;Q9Y2A7-2	Cell membrane; Single-pass membrane protein; Cytoplasmic side. Cell projection, lamellipodium membrane; Single-pass membrane protein; Cytoplasmic side.
	TRMT1L	TRMT1-like protein			NaN	-0.11182	NaN	25.7831	Q7Z2T5;Q7Z2T5-2;X6RK96	Q7Z2T5;Q7Z2T5-2
	FAM90A24P;FAM90A14P;FAM90A13P;FAM90A15P;FAM90A23P;FAM90A22P;FAM90A2P;FAM90A7P;FAM90A20P;FAM90A10P	Putative protein FAM90A24P;Putative protein FAM90A14P;Putative protein FAM90A13P;Putative protein FAM90A15P;Putative protein FAM90A23P;Putative protein FAM90A22P;Putative protein FAM90A2P;Putative protein FAM90A7P;Putative protein FAM90A20P;Putative protein FAM90A10P			NaN	-0.115207	25.9551	27.8744	P0C7X0;P0C7W9;P0C7W8;P0C7V4;A8MXZ1;A8MWA6;Q658T7-2;Q658T7;A6NKC0;A6NIJ5;A6NDY2	P0C7X0;P0C7W9;P0C7W8;P0C7V4;A8MXZ1;A8MWA6;Q658T7-2;Q658T7;A6NKC0;A6NIJ5;A6NDY2
	HSD17B4	Peroxisomal multifunctional enzyme type 2;(3R)-hydroxyacyl-CoA dehydrogenase;Enoyl-CoA hydratase 2			NaN	-0.119636	21.4978	25.0874	P51659;E7ER27;E7EWE5;P51659-3;P51659-2;E7EPL9;G5E9S2;E7ET17	P51659;E7ER27;E7EWE5;P51659-3;P51659-2	Peroxisome.
	BRCC3	Lys-63-specific deubiquitinase BRCC36			NaN	-0.119714	NaN	24.3231	X6RJS7;A0A087WZR3;H9KVA9;A0A0D9SF50;P46736-4;P46736-5;P46736-2;P46736-3;P46736	X6RJS7;A0A087WZR3;H9KVA9;A0A0D9SF50;P46736-4;P46736-5;P46736-2;P46736-3;P46736
	MBOAT7	Lysophospholipid acyltransferase 7			NaN	-0.119714	NaN	25.0471	Q96N66;Q96N66-3;Q96N66-2;H7C2M4;C9J4E9;A0A0G2JNX6;A9C4B8	Q96N66;Q96N66-3;Q96N66-2	Membrane; Multi-pass membrane protein.
	KIF5B;KIF5A;KIF5C	Kinesin-1 heavy chain;Kinesin-like protein;Kinesin heavy chain isoform 5C;Kinesin heavy chain isoform 5A			NaN	-0.120232	NaN	24.3679	P33176;A0A0G2JMZ6;J3KNA1;O60282-2;O60282;Q12840	P33176;A0A0G2JMZ6;J3KNA1;O60282-2;O60282;Q12840	Cytoplasm, cytoskeleton.
	VPS18	Vacuolar protein sorting-associated protein 18 homolog			NaN	-0.12089	22.1184	25.1948	Q9P253	Q9P253	Late endosome membrane; Peripheral membrane protein; Cytoplasmic side. Lysosome membrane; Peripheral membrane protein; Cytoplasmic side. Early endosome. Cytoplasmic vesicle, autophagosome. Cytoplasmic vesicle, clathrin-coated vesicle.
	MVP	Major vault protein			NaN	-0.130681	22.0978	26.3275	Q14764;H3BP76;H3BUK7;H3BNF6;H3BRL2;H3BQK6;H3BPZ2;H3BNF2;H3BUP3;H3BQE7	Q14764;H3BP76;H3BUK7;H3BNF6;H3BRL2;H3BQK6	Cytoplasm. Nucleus, nuclear pore complex. Cytoplasm, perinuclear region.
	PYGB	Glycogen phosphorylase, brain form			NaN	-0.136521	23.0062	25.6511	P11216;H0Y4Z6	P11216
	PKP3	Plakophilin-3			NaN	-0.14527	NaN	25.0121	Q9Y446;Q9Y446-2	Q9Y446;Q9Y446-2	Nucleus. Cell junction, desmosome.
	NDUFS8	NADH dehydrogenase [ubiquinone] iron-sulfur protein 8, mitochondrial			NaN	-0.150497	NaN	24.5616	E9PN51;F8W9K7;E9PKH6;E9PPW7;O00217	E9PN51;F8W9K7;E9PKH6;E9PPW7;O00217
	ARPC2	Actin-related protein 2/3 complex subunit 2			NaN	-0.162331	22.7262	26.5297	O15144;G5E9S7;C9JTV5;G5E9J0;H7C3F9	O15144;G5E9S7;C9JTV5;G5E9J0	Cytoplasm, cytoskeleton. Cell projection. Cell junction, synapse, synaptosome.
	CLN6	Ceroid-lipofuscinosis neuronal protein 6			NaN	-0.167507	23.7861	24.1784	A0A1B0GU90;A0A1B0GW73;H3BNF1;A0A1B0GTV3;A0A0S2Z5D0;H3BUV4;A0A1B0GUD2;H3BUT1;A0A1B0GTU6;Q9NWW5;Q9NWW5-2	A0A1B0GU90;A0A1B0GW73;H3BNF1;A0A1B0GTV3;A0A0S2Z5D0;H3BUV4;A0A1B0GUD2;H3BUT1;A0A1B0GTU6;Q9NWW5;Q9NWW5-2
	ARHGAP23	Rho GTPase-activating protein 23			NaN	-0.170378	NaN	21.9507	A0A087WTU4;Q9P227-2;Q9P227	A0A087WTU4;Q9P227-2;Q9P227
	CSNK2B;CSNK2B-LY6G5B-1181;CSNK2B-LY6G5B--991	Casein kinase II subunit beta			NaN	-0.173661	NaN	26.28	Q5SRQ6;P67870;Q5SRQ3;N0E472;A0A0G2JM12	Q5SRQ6;P67870;Q5SRQ3;N0E472;A0A0G2JM12
	PGM3	Phosphoacetylglucosamine mutase			NaN	-0.176707	NaN	24.4539	H0Y8I3;H0Y987;A0A087WT27;J3KN95;O95394;O95394-3;O95394-4	H0Y8I3;H0Y987;A0A087WT27;J3KN95;O95394;O95394-3;O95394-4
	ACTL6A	Actin-like protein 6A			NaN	-0.180381	21.7516	27.5887	O96019-2;O96019;C9JQT2;H7C5S0;O94805	O96019-2;O96019	Nucleus.
	GALE	UDP-glucose 4-epimerase			NaN	-0.189236	NaN	24.7433	Q5QPP1;Q5QPP3;Q5QPP4;Q14376-2;Q14376	Q5QPP1;Q5QPP3;Q5QPP4;Q14376-2;Q14376
	DDX42	ATP-dependent RNA helicase DDX42			NaN	-0.196955	NaN	25.8889	A0A0A0MSJ0;Q86XP3-2;Q86XP3	A0A0A0MSJ0;Q86XP3-2;Q86XP3
	PDHX	Pyruvate dehydrogenase protein X component, mitochondrial			NaN	-0.20088	22.6741	25.5679	O00330-3;O00330;H0YD97;O00330-2;E9PLU0;E9PRI6	O00330-3;O00330;H0YD97;O00330-2	Mitochondrion matrix.
	THOC6	THO complex subunit 6 homolog			NaN	-0.204034	NaN	26.0967	Q86W42-2;Q86W42;Q86W42-3	Q86W42-2;Q86W42;Q86W42-3	Nucleus. Nucleus speckle.
	IDE	Insulin-degrading enzyme			NaN	-0.207045	23.0973	26.541	P14735;Q5T5N3;P14735-2	P14735	Cytoplasm. Cell membrane. Secreted.
	SLC35B2	Adenosine 3-phospho 5-phosphosulfate transporter 1			NaN	-0.213103	NaN	24.6815	Q8TB61-5;Q8TB61-4;Q8TB61-3;Q8TB61-2;Q8TB61	Q8TB61-5;Q8TB61-4;Q8TB61-3;Q8TB61-2;Q8TB61	Golgi apparatus membrane; Multi-pass membrane protein.
	MRPL16	39S ribosomal protein L16, mitochondrial			NaN	-0.213103	NaN	26.1702	Q9NX20;E9PI14	Q9NX20	Mitochondrion.
	RAB27A	Ras-related protein Rab-27A			NaN	-0.213872	NaN	24.2671	H3BU81;H3BUD9;H3BS49;H3BVH7;H3BN55;P51159-2;P51159	H3BU81;H3BUD9;H3BS49;H3BVH7;H3BN55;P51159-2;P51159
	IPO8	Importin-8			NaN	-0.220127	22.3464	25.9751	O15397;O15397-2;F5H2I3;F5H244	O15397;O15397-2	Cytoplasm. Nucleus.
	AP2A2	AP-2 complex subunit alpha-2			NaN	-0.226307	23.1781	25.0676	O94973-3;O94973;O94973-2;A0A0G2JQM1;A0A0G2JS82;E9PR62;A0A0G2JS17;A0A0G2JQT9;H0YDE9;H0YEG0;A0A0G2JRF9;A0A0G2JQA4;E9PQP4;E9PPY8;M0R2D9;E9PPZ3;E9PS94;A0A0G2JRS3	O94973-3;O94973;O94973-2;A0A0G2JQM1;A0A0G2JS82;E9PR62	Cell membrane; Peripheral membrane protein; Cytoplasmic side. Membrane, coated pit; Peripheral membrane protein; Cytoplasmic side.
	RBM15	Putative RNA-binding protein 15			NaN	-0.228993	NaN	26.3856	A0A087WWP4;Q96T37-4;Q96T37-2;Q96T37-3;Q96T37;Q8NDT2-2;Q8NDT2	A0A087WWP4;Q96T37-4;Q96T37-2;Q96T37-3;Q96T37
	MYL6;MYL6B	Myosin light polypeptide 6;Myosin light chain 6B			NaN	-0.229924	NaN	26.2962	F8VPF3;F8W1R7;J3KND3;G8JLA2;G3V1V0;F8W1I5;B7Z6Z4;P60660-2;P60660;P14649	F8VPF3;F8W1R7;J3KND3;G8JLA2;G3V1V0;F8W1I5;B7Z6Z4;P60660-2;P60660;P14649
	ABCB7	ATP-binding cassette sub-family B member 7, mitochondrial			NaN	-0.232328	NaN	24.7516	E9PJR8;B4DGL8;O75027;O75027-2;E9PNQ5;A0A087WW65;O75027-3	E9PJR8;B4DGL8;O75027;O75027-2;E9PNQ5;A0A087WW65;O75027-3
	TRAPPC5	Trafficking protein particle complex subunit 5			NaN	-0.23783	22.1109	25.6558	Q8IUR0	Q8IUR0	Golgi apparatus, cis-Golgi network. Endoplasmic reticulum.
	ACTR3	Actin-related protein 3			NaN	-0.249068	NaN	27.5373	P61158;B4DXW1;F8WDR7;Q9P1U1-2;Q9P1U1	P61158;B4DXW1	Cytoplasm, cytoskeleton. Cell projection.
	WDR12	Ribosome biogenesis protein WDR12			NaN	-0.2541	NaN	23.9882	Q9GZL7	Q9GZL7	Nucleus, nucleolus. Nucleus, nucleoplasm.
	PTK2	Focal adhesion kinase 1			NaN	-0.262019	NaN	24.8451	H0YBP1;E7ESA6;Q05397-7;Q05397;Q05397-5;E5RIK4;E5RG54;E5RH48;E5RH01;E5RG66;E5RI72;E5RFW9;E5RJP0;E5RGA6;H0YB99;Q05397-4;Q05397-3;Q05397-2	H0YBP1;E7ESA6;Q05397-7;Q05397;Q05397-5;E5RIK4;E5RG54;E5RH48;E5RH01;E5RG66;E5RI72;E5RFW9;E5RJP0;E5RGA6;H0YB99;Q05397-4;Q05397-3;Q05397-2
	RBM10	RNA-binding protein 10			NaN	-0.279687	NaN	25.2768	A0A0A0MR66;P98175-4;P98175-3;P98175-2;P98175	A0A0A0MR66;P98175-4;P98175-3;P98175-2;P98175	Nucleus.
	PSMB3	Proteasome subunit beta type-3			NaN	-0.282105	22.7415	24.2194	A0A087WXQ8;A0A087WY10;A0A087WUL2;P49720	A0A087WXQ8;A0A087WY10;A0A087WUL2;P49720	Nucleus.
	FARS2	Phenylalanine--tRNA ligase, mitochondrial			NaN	-0.284546	NaN	25.0759	O95363	O95363	Mitochondrion matrix. Mitochondrion.
	MLF2	Myeloid leukemia factor 2			NaN	-0.287977	22.2169	25.2894	Q15773;F5H0Y3	Q15773	Cytoplasm. Nucleus.
	CAPN1	Calpain-1 catalytic subunit			NaN	-0.291804	NaN	24.0805	P07384;E9PIA9;E9PLX0;E9PJJ3;E9PLC9;E9PMC6;E9PJA6;E9PSA6;E9PQB3;E9PL37;E9PRM1	P07384	Cytoplasm. Cell membrane.
	RBM25	RNA-binding protein 25			NaN	-0.324997	NaN	26.1728	P49756;P49756-2;P49756-3;H0YE46;E9PQU5	P49756;P49756-2;P49756-3	Nucleus speckle. Cytoplasm.
	ARHGEF1	Rho guanine nucleotide exchange factor 1			NaN	-0.365128	NaN	23.9649	M0QZR4;Q92888-2;Q92888;Q92888-3;Q92888-4;M0QXV6;M0R2C7;M0QYC1	M0QZR4;Q92888-2;Q92888;Q92888-3;Q92888-4;M0QXV6;M0R2C7;M0QYC1
	ATP1B1	Sodium/potassium-transporting ATPase subunit beta-1			NaN	-0.367397	NaN	24.3459	V9GYR2;P05026-2;P05026	V9GYR2;P05026-2;P05026	Membrane.
	U2AF1	Splicing factor U2AF 35 kDa subunit			NaN	-0.375721	NaN	24.77	P0DN76;Q01081	P0DN76;Q01081	Nucleus. Nucleus speckle.
	GALK2	N-acetylgalactosamine kinase			NaN	-0.414749	NaN	24.9133	Q01415;H0YN31;H0YLL3;H0YLL8;B7ZAX5;Q01415-2	Q01415;H0YN31;H0YLL3;H0YLL8;B7ZAX5;Q01415-2
	TELO2	Telomere length regulation protein TEL2 homolog			NaN	-0.482492	NaN	25.458	Q9Y4R8;H3BRS3	Q9Y4R8;H3BRS3	Cytoplasm. Membrane. Nucleus. Chromosome, telomere.
	PNP	Purine nucleoside phosphorylase			NaN	-0.505963	22.2946	25.4998	P00491;G3V2H3;G3V5M2	P00491	Cytoplasm, cytoskeleton. Cytoplasm.
	H2AFY	Core histone macro-H2A.1;Histone H2A			-0.314302	NaN	23.7979	NaN	O75367-2;O75367-3;O75367;B4DJC3;D6RCF2	O75367-2;O75367-3;O75367;B4DJC3	Nucleus. Chromosome.
	CSK	Tyrosine-protein kinase CSK			-0.314087	NaN	24.7204	NaN	P41240	P41240	Cytoplasm. Cell membrane.
	PSMD8	26S proteasome non-ATPase regulatory subunit 8			-0.110059	NaN	24.6286	23.8806	K7EJC1;K7EJR3;R4GMR5;P48556	K7EJC1;K7EJR3;R4GMR5;P48556
	UBTF	Nucleolar transcription factor 1			-0.10925	NaN	23.098	23.4324	E9PKP7;P17480-2;P17480	E9PKP7;P17480-2;P17480
	RPF2	Ribosome production factor 2 homolog			-0.104341	NaN	22.8472	21.7527	Q5VXN0;Q9H7B2;U3KQN5;Q5VXM9	Q5VXN0;Q9H7B2;U3KQN5;Q5VXM9
					-0.0835539	NaN	24.6904	21.9756	A0A1B0GW30	A0A1B0GW30
	SMARCB1	SWI/SNF-related matrix-associated actin-dependent regulator of chromatin subfamily B member 1			-0.0681657	NaN	24.5611	24.153	A0A0U1RQQ2;A0A0U1RRB8;C9JTA6;A0A0G2JSE9;G5E975;Q12824-2;Q12824	A0A0U1RQQ2;A0A0U1RRB8;C9JTA6;A0A0G2JSE9;G5E975;Q12824-2;Q12824
	GSR	Glutathione reductase, mitochondrial			-0.0374584	NaN	26.1828	24.4751	P00390-5;P00390-4;P00390-2;P00390-3;P00390;H0YC68;E5RI06	P00390-5;P00390-4;P00390-2;P00390-3;P00390	Isoform Mitochondrial: Mitochondrion.; Isoform Cytoplasmic: Cytoplasm.
	PYCRL	Pyrroline-5-carboxylate reductase;Pyrroline-5-carboxylate reductase 3			-0.0261169	NaN	25.3162	24.4048	A0A0A0MQS1;Q53H96-2;Q53H96;F8WEI0;B5MD87	A0A0A0MQS1;Q53H96-2;Q53H96;F8WEI0;B5MD87
	PACS1	Phosphofurin acidic cluster sorting protein 1			-0.0089435	NaN	24.5873	22.5026	Q6VY07;Q6VY07-2;B4DF77;E9PNZ9;E9PPK2	Q6VY07;Q6VY07-2;B4DF77	Golgi apparatus, trans-Golgi network.
	MYO1B;MYO1A	Unconventional myosin-Ib;Unconventional myosin-Ia			-0.00218015	NaN	25.9096	NaN	E9PDF6;O43795-2;O43795;H7C2Y7;E7EQD9;Q9UBC5	E9PDF6;O43795-2;O43795;H7C2Y7;E7EQD9;Q9UBC5
	IMPDH1	Inosine-5-monophosphate dehydrogenase;Inosine-5-monophosphate dehydrogenase 1			0.00216244	NaN	23.9245	22.8471	C9J381;P20839-2;P20839-4;P20839;P20839-3;P20839-7;P20839-5;P20839-6	C9J381;P20839-2;P20839-4;P20839;P20839-3;P20839-7;P20839-5;P20839-6	Cytoplasm. Nucleus.
	ACTBL2	Beta-actin-like protein 2			0.0124972	NaN	30.7096	NaN	Q562R1	Q562R1	Cytoplasm, cytoskeleton.
	MDN1	Midasin			0.0214797	NaN	25.3162	20.988	Q9NU22;Q5T795	Q9NU22	Nucleus, nucleolus. Nucleus, nucleoplasm. Cytoplasm.
	MON2	Protein MON2 homolog			0.0234682	NaN	22.754	20.3665	Q7Z3U7-2;Q7Z3U7-6;Q7Z3U7-5;Q7Z3U7;F8VZV1;Q7Z3U7-3	Q7Z3U7-2;Q7Z3U7-6;Q7Z3U7-5;Q7Z3U7;F8VZV1;Q7Z3U7-3
	ARF1;ARF3	ADP-ribosylation factor 1;ADP-ribosylation factor 3			0.0241777	NaN	25.5229	NaN	F5H423;P84077;P61204;P61204-2	F5H423;P84077;P61204;P61204-2
	LAP3	Cytosol aminopeptidase			0.0343565	NaN	24.2964	NaN	P28838-2;P28838;H0Y9Q1	P28838-2;P28838;H0Y9Q1	Cytoplasm.
	EPB41L1	Band 4.1-like protein 1			0.038998	NaN	23.6001	23.5665	A0A0C4DH22;Q9H4G0-4;Q9H4G0-3;Q9H4G0-2;Q9H4G0;X6RC15;Q4VXN1;Q4VXN0;H7C2K6	A0A0C4DH22;Q9H4G0-4;Q9H4G0-3;Q9H4G0-2;Q9H4G0;X6RC15;Q4VXN1;Q4VXN0;H7C2K6
	RPS12	40S ribosomal protein S12			0.0589399	NaN	28.9022	26.918	P25398	P25398	Cytoplasm.
	IRF6	Interferon regulatory factor 6			0.1137	NaN	25.6256	23.3573	O14896;B1AJU4;O14896-2	O14896;B1AJU4;O14896-2	Nucleus. Cytoplasm.
	LARP1	La-related protein 1			0.1145	NaN	24.8624	24.7536	H0YC33;E5RH50;A0A0B4J210;Q6PKG0-3;Q6PKG0	H0YC33;E5RH50;A0A0B4J210;Q6PKG0-3;Q6PKG0
	CYB5R1	NADH-cytochrome b5 reductase 1			0.149389	NaN	24.111	23.0903	H7C0R7;Q9UHQ9	H7C0R7;Q9UHQ9
	FOCAD	Focadhesin			0.151729	NaN	23.4306	23.0131	Q5VW36;S4R400	Q5VW36;S4R400	Membrane; Multi-pass membrane protein. Cell junction, focal adhesion.
	CCBL2	Kynurenine--oxoglutarate transaminase 3			0.172872	NaN	22.8342	23.0118	A0A0A0MRN6;A0A0A0MRN7;Q6YP21-3;Q6YP21	A0A0A0MRN6;A0A0A0MRN7;Q6YP21-3;Q6YP21
	FUBP3	Far upstream element-binding protein 3			0.177727	NaN	24.932	NaN	Q96I24	Q96I24	Nucleus.
	C9orf114	Putative methyltransferase C9orf114			0.184598	NaN	23.1127	23.6228	Q5T280;R4GNG4	Q5T280;R4GNG4	Cytoplasm, cytoskeleton, spindle. Chromosome, centromere, kinetochore. Cytoplasm, cytoskeleton, microtubule organizing center, centrosome.
	EDC4	Enhancer of mRNA-decapping protein 4			0.191563	NaN	24.568	23.2482	Q6P2E9;Q6P2E9-2;I3L2F4	Q6P2E9;Q6P2E9-2	Cytoplasm, P-body. Nucleus.
