# Supplementary material for: Probing the Environment of Emerin by Enhanced Ascorbate Peroxidase 2 (APEX2)-Mediated Proximity Labeling
Source: Cells. 2020 Mar 3;9(3):605. doi: 10.3390/cells9030605 (PMC7140434; doi:10.3390/cells9030605)
Supplement: Supplementary file 1 [file cells-09-00605-s001.zip › tables/Table S3.xlsx]

## Sheet: legend
Table S3. Biotinylation assay (RAPIDS) using FKBP12-GFP-APEX2 and mCherry-FRB-emerin
Identified proteins were sorted into three groups as follows. The results are shown in individual sheets.
	1) proteins identified in quadrant IV
	2) proteins identified in quadrants I, II and III
	3) proteins which were only quantified in either the forward or the reverse experiment
Columns
Significance B: A "+" indicates a positive result in a Significance B test with the following settings: both-sided, Benjamini Hochberg FDR, threshold value: 0.05 (shown separately for forward and reverse experiments)
Normalized ratio H/L (log2): log2 of normalized ratio between two isotopically labeled partners (shown separately for forward and reverse experiments)
Intensity: log2 of the mean combined peptide signal intensity per protein
Protein IDs: identifiers of proteins contained in the protein group, sorted by number of identified peptides in descending order
Majority protein IDs: IDs of proteins that have at least half of the peptides that the leading protein has
Subcellular localization: subcellular localization as listed in UniProt (corresponding to the first majority protein ID)

## Sheet: quadrant IV
	Biotinylation approach using FKBP12-GFP-APEX2: Proteins identified in quadrant IV
	Gene names	Protein names	Significance B		Normalized ratio H/L (log2)		Intensity		Protein IDs	Majority protein IDs	Subcellular location
			forward	reverse	forward	reverse	forward	reverse
	PBRM1	Protein polybromo-1	+	+	-1.56738	2.05908	31.6143	32.6713	E7EVG2;Q86U86-5;Q86U86-4;Q86U86-7;Q86U86-3;Q86U86-9;Q86U86-2;Q86U86-8;Q86U86;H0Y5B5;Q86U86-6	E7EVG2;Q86U86-5;Q86U86-4;Q86U86-7;Q86U86-3;Q86U86-9;Q86U86-2;Q86U86-8;Q86U86;H0Y5B5;Q86U86-6
	GOPC	Golgi-associated PDZ and coiled-coil motif-containing protein	+	+	-1.69717	2.00486	29.6455	30.0249	Q9HD26-2;Q9HD26;F5H1Y4;Q9HD26-3;A0A0J9YVX5	Q9HD26-2;Q9HD26;F5H1Y4;Q9HD26-3	Cytoplasm. Golgi apparatus membrane; Peripheral membrane protein. Golgi apparatus, trans-Golgi network membrane; Peripheral membrane protein. Cell junction, synapse. Cell junction, synapse, postsynaptic cell membrane, postsynaptic density. Cell projection, dendrite.
	EMD	Emerin	+	+	-1.71165	1.8986	37.3117	38.1797	P50402;Q5HY57;F8WEQ1	P50402;Q5HY57	Nucleus inner membrane; Single-pass membrane protein; Nucleoplasmic side. Nucleus outer membrane.
	ACBD3	Golgi resident protein GCP60	+	+	-1.78792	1.55449	30.1461	31.22	Q9H3P7	Q9H3P7	Golgi apparatus membrane; Peripheral membrane protein; Cytoplasmic side. Mitochondrion.
	LMNB1	Lamin-B1	+	+	-1.21903	1.42336	32.4916	33.3817	P20700;E9PBF6;A0A0D9SFE5;A0A0D9SFY5	P20700;E9PBF6;A0A0D9SFE5	Nucleus inner membrane; Lipid-anchor; Nucleoplasmic side.
	HIST1H2AJ;HIST1H2AH;H2AFJ;HIST2H2AC;HIST2H2AA3;HIST1H2AD;HIST1H2AG;HIST1H2AA	Histone H2A type 1-J;Histone H2A type 1-H;Histone H2A.J;Histone H2A type 2-C;Histone H2A type 2-A;Histone H2A type 1-D;Histone H2A type 1;Histone H2A;Histone H2A type 1-A	+	+	-1.77137	1.39451	36.3076	37.7853	A0A0U1RR32;A0A0U1RRH7;Q99878;Q96KK5;Q9BTM1;Q16777;Q6FI13;P20671;P0C0S8;H0YFX9;Q9BTM1-2;Q96QV6;REV__H0Y672;REV__E7EQ67;REV__H7BY63;REV__Q8NB25-4;REV__Q8NB25-2;Q71UI9-5	A0A0U1RR32;A0A0U1RRH7;Q99878;Q96KK5;Q9BTM1;Q16777;Q6FI13;P20671;P0C0S8;H0YFX9;Q9BTM1-2;Q96QV6	Chromosome. Nucleus.
	ARFGEF1	Brefeldin A-inhibited guanine nucleotide-exchange protein 1	+	+	-1.65599	1.23444	26.9625	28.5527	Q9Y6D6;E5RIF2;E5RHL7;E5RHZ1	Q9Y6D6;E5RIF2;E5RHL7	Cytoplasm. Cytoplasm, perinuclear region. Golgi apparatus. Golgi apparatus, trans-Golgi network. Nucleus. Nucleus, nucleolus. Nucleus matrix. Membrane.
	TMPO	Lamina-associated polypeptide 2, isoforms beta/gamma;Thymopoietin;Thymopentin	+	+	-1.13445	0.969233	30.9642	32.1986	P42167;G5E972;P42167-2	P42167;G5E972;P42167-2	Nucleus inner membrane; Single-pass type II membrane protein.
	RAB6A;RAB6B	Ras-related protein Rab-6A;Ras-related protein Rab-6B	+	+	-0.739926	0.953004	31.3599	31.9485	P20340;Q9NRW1;J3KR73;P20340-3;Q9NRW1-2;F5H3K7;C9JU14;F5GX61;C9JB90;C9J0I2;Q14964	P20340;Q9NRW1	Golgi apparatus membrane; Lipid-anchor.
	LMNA	Prelamin-A/C;Lamin-A/C	+	+	-0.907008	0.930018	36.5448	37.1963	P02545;P02545-6;P02545-3;P02545-5;P02545-4;H0YAB0;A0A0C4DGC5;REV__Q5VX52	P02545;P02545-6;P02545-3;P02545-5;P02545-4	Nucleus. Nucleus envelope. Nucleus lamina. Nucleus, nucleoplasm.
	DAG1	Dystroglycan;Alpha-dystroglycan;Beta-dystroglycan	+	+	-0.881268	0.824809	30.8516	30.9987	Q14118	Q14118	Alpha-dystroglycan: Secreted, extracellular space.; Beta-dystroglycan: Cell membrane; Single-pass type I membrane protein. Cytoplasm, cytoskeleton. Nucleus, nucleoplasm. Cell membrane, sarcolemma. Cell junction, synapse, postsynaptic cell membrane.
	H3F3B;HIST2H3A;HIST3H3;H3F3A;HIST1H3A;H3F3C	Histone H3;Histone H3.2;Histone H3.1t;Histone H3.3;Histone H3.1;Histone H3.3C	+	+	-0.84187	0.796598	35.6443	36.2618	K7EK07;Q71DI3;Q16695;P84243;P68431;K7EMV3;B4DEB1;K7ES00;Q6NXT2;K7EP01	K7EK07;Q71DI3;Q16695;P84243;P68431;K7EMV3;B4DEB1;K7ES00;Q6NXT2	Chromosome. Nucleus.
	NEB	Nebulin	+		-3.86149	0.238053	28.3204	30.0418	A0A087X1N7;P20929-4;P20929;P20929-3;P20929-2;H0Y786;H7C2D0	A0A087X1N7;P20929-4;P20929;P20929-3;P20929-2;H0Y786
	ZFPL1	Zinc finger protein-like 1	+		-1.84887	1.0529	26.7834	27.1821	O95159	O95159	Golgi apparatus, cis-Golgi network membrane; Single-pass membrane protein.
	PDXDC1	Pyridoxal-dependent decarboxylase domain-containing protein 1	+		-1.45549	0.00934718	26.6468	30.0634	Q6P996-4;Q6P996-5;Q6P996;H3BND4;Q6P996-3;Q86XE2;Q6P996-2;J3KNK7;Q6XYB5;Q6P474;H3BPV5;H3BM88;A0A0J9YXH6;H3BNL6;H3BQS3;H3BU11;H3BQ54	Q6P996-4;Q6P996-5;Q6P996;H3BND4;Q6P996-3;Q86XE2;Q6P996-2;J3KNK7
	C11orf54	Ester hydrolase C11orf54	+		-1.42368	0.239154	22.7847	25.2773	E9PQS1;A0A087WT99;Q9H0W9-3;Q9H0W9-2;Q9H0W9;E9PR95;E9PSC3;E9PLC5;E9PLB3;E9PIP1;E9PPB5;E9PJU8;Q9H0W9-4	E9PQS1;A0A087WT99;Q9H0W9-3;Q9H0W9-2;Q9H0W9;E9PR95;E9PSC3;E9PLC5;E9PLB3;E9PIP1;E9PPB5;E9PJU8;Q9H0W9-4
	LMNB2	Lamin-B2	+		-1.29747	0.942383	27.5609	27.3576	Q03252	Q03252	Nucleus inner membrane; Lipid-anchor; Nucleoplasmic side.
	KIDINS220	Kinase D-interacting substrate of 220 kDa	+		-1.26493	0.578118	27.6109	27.1569	H0Y8E4;E9PH70;Q9ULH0-2;Q9ULH0-4;Q9ULH0;Q9ULH0-3;Q9ULH0-5	H0Y8E4;E9PH70;Q9ULH0-2;Q9ULH0-4;Q9ULH0;Q9ULH0-3
	VANGL1	Vang-like protein 1	+		-1.09326	0.82603	28.9902	29.768	Q8TAA9-2;Q8TAA9	Q8TAA9-2;Q8TAA9	Cell membrane; Multi-pass membrane protein.
	TMF1	TATA element modulatory factor	+		-1.08853	1.27328	26.6823	25.1831	F8WF45;P82094;P82094-2	F8WF45;P82094;P82094-2
	ARFGEF2	Brefeldin A-inhibited guanine nucleotide-exchange protein 2	+		-1.08027	0.886121	29.0764	29.4732	Q9Y6D5	Q9Y6D5	Cytoplasm. Membrane. Golgi apparatus. Cytoplasm, perinuclear region. Golgi apparatus, trans-Golgi network. Endosome. Cytoplasm, cytoskeleton, microtubule organizing center, centrosome. Cell projection, dendrite. Cytoplasmic vesicle. Cell junction, synapse. Cytoplasm, cytoskeleton.
	ARL1	ADP-ribosylation factor-like protein 1	+		-0.944443	0.491084	29.8268	30.7254	P40616-2;P40616;F8VYN9;B4DZG7;F8VP99;F8W1Z8;F8VP63	P40616-2;P40616;F8VYN9;B4DZG7	Golgi apparatus membrane; Peripheral membrane protein; Cytoplasmic side. Membrane; Lipid-anchor.
	TOR1AIP1	Torsin-1A-interacting protein 1	+		-0.938376	0.953004	29.2052	30.7275	A0A0A0MSK5;Q5JTV8;H0YD16;H0Y4R4;H0YDU3	A0A0A0MSK5;Q5JTV8;H0YD16;H0Y4R4
	SMPD4	Sphingomyelin phosphodiesterase 4	+		-0.882757	0.734742	27.0278	27.0401	H7BXF4;Q9NXE4-2;B1PBA3;Q9NXE4-10;Q9NXE4-8;Q9NXE4-3;Q9NXE4-6;Q9NXE4;Q9NXE4-4;H7C2E2;H7C2J2;H7C0W5;H7C1Q6;Q9NXE4-9;Q9NXE4-7;F8WEQ5;C9J647;H7C235	H7BXF4;Q9NXE4-2;B1PBA3;Q9NXE4-10;Q9NXE4-8;Q9NXE4-3;Q9NXE4-6;Q9NXE4;Q9NXE4-4;H7C2E2;H7C2J2;H7C0W5;H7C1Q6;Q9NXE4-9;Q9NXE4-7
	ROBO1	Roundabout homolog 1	+		-0.874719	0.748633	27.4944	26.9092	A0A087WTM1;Q9Y6N7-6;Q9Y6N7-5;Q9Y6N7-4;Q9Y6N7-3;Q9Y6N7;Q9Y6N7-2;A0A087WZ85;A0A0A0MSX4;F8WBR3;R4GMM8;F8W703;Q9HCK4-2;Q9HCK4;Q9HCK4-3;H7C4Y7	A0A087WTM1;Q9Y6N7-6;Q9Y6N7-5;Q9Y6N7-4;Q9Y6N7-3;Q9Y6N7;Q9Y6N7-2;A0A087WZ85;A0A0A0MSX4
	MON2	Protein MON2 homolog	+		-0.869623	0.926455	28.9112	30.5317	Q7Z3U7-2;Q7Z3U7-6;Q7Z3U7-5;Q7Z3U7;Q7Z3U7-3;F8VZV1;F8VZV6;F8VQS2	Q7Z3U7-2;Q7Z3U7-6;Q7Z3U7-5;Q7Z3U7;Q7Z3U7-3
	GOLGA2	Golgin subfamily A member 2	+		-0.862313	0.8118	29.437	30.0697	A0A0C4DGS5;Q08379;Q08379-2;B7ZC06;A0A087WYC0;H0Y7B8	A0A0C4DGS5;Q08379;Q08379-2	Golgi apparatus, cis-Golgi network membrane; Peripheral membrane protein. Cytoplasm, cytoskeleton, spindle pole.
	PIEZO2	Piezo-type mechanosensitive ion channel component;Piezo-type mechanosensitive ion channel component 2	+		-0.778111	0.4728	28.313	29.7873	E7EVM7;Q9H5I5-2;Q9H5I5;Q9H5I5-4;Q9H5I5-3;J3KRQ5	E7EVM7;Q9H5I5-2;Q9H5I5;Q9H5I5-4;Q9H5I5-3	Membrane; Multi-pass membrane protein.
	GBF1	Golgi-specific brefeldin A-resistance guanine nucleotide exchange factor 1	+		-0.770634	0.434562	31.2308	32.158	Q92538-3;Q92538-2;Q92538	Q92538-3;Q92538-2;Q92538	Golgi apparatus, cis-Golgi network. Endoplasmic reticulum-Golgi intermediate compartment. Golgi apparatus, trans-Golgi network. Cytoplasm. Lipid droplet. Membrane; Peripheral membrane protein.
	APOL2	Apolipoprotein L2	+		-0.770584	0.825053	29.0512	29.8376	Q9BQE5;J3KQL8;E9PM95;B0QYK8	Q9BQE5;J3KQL8	Cytoplasm.
	ROR2	Tyrosine-protein kinase transmembrane receptor ROR2	+		-0.755332	0.881978	28.2262	28.4881	Q01974;B1APY4;A0A0A0MTJ5;Q01973-3;Q01973	Q01974;B1APY4	Cell membrane; Single-pass type I membrane protein.
	SLC35E1	Solute carrier family 35 member E1	+		-0.750033	0.722291	28.1452	28.9062	Q96K37;H7C1I0;Q96K37-2;C9JK45	Q96K37;H7C1I0	Membrane; Multi-pass membrane protein.
	LRBA	Lipopolysaccharide-responsive and beige-like anchor protein	+		-0.728144	0.570463	30.7776	31.4405	P50851-2;P50851;E9PEM5;H0YAC6;H0Y9N9;Q5T321;A0A0D9SF28;F5GXV7;Q8NFP9;Q8NFP9-3;H0YA17	P50851-2;P50851;E9PEM5;H0YAC6	Cell membrane; Single-pass membrane protein. Endoplasmic reticulum. Golgi apparatus, trans-Golgi network. Lysosome.
	L1CAM	Neural cell adhesion molecule L1	+		-0.640052	0.309642	32.9814	33.9101	P32004-3;P32004-2;P32004;H0Y5C3;E7EPI4;E7EVM4;E9PHJ4;E7EMY4;H3BLW5	P32004-3;P32004-2;P32004	Cell membrane; Single-pass type I membrane protein. Cell projection, growth cone. Cell projection, axon. Cell projection, dendrite.
	ARF1;ARF3	ADP-ribosylation factor 1;ADP-ribosylation factor 3	+		-0.570743	0.233029	32.6915	34.0197	P84077;P61204;F5H423;P61204-2;F5H0C7;H0YGG7;F5H1V1;F5H6T5;F8WDB3	P84077;P61204;F5H423;P61204-2	Golgi apparatus. Cytoplasm, perinuclear region. Cell junction, synapse, synaptosome. Cell junction, synapse, postsynaptic cell membrane, postsynaptic density. Membrane; Lipid-anchor.
	VIM	Vimentin		+	-0.0101199	1.99291	39.694	40.0346	P08670;B0YJC4;B0YJC5;A0A1B0GUA0;A0A1B0GTT5;Q5JVS8;A0A1B0GVG8;H7C5W5;P41219;P41219-2;F8W835;K7EKH6	P08670;B0YJC4	Cytoplasm.
	ACADM	Medium-chain specific acyl-CoA dehydrogenase, mitochondrial		+	-0.206395	1.85886	24.0758	28.5553	B7Z9I1;Q5T4U5;P11310;P11310-2;H0YDT5;E9PRX4;E9PJM9	B7Z9I1;Q5T4U5;P11310;P11310-2
	KCNA10	Potassium voltage-gated channel subfamily A member 10		+	-0.0723463	1.70048	29.1094	28.3493	Q16322	Q16322	Membrane; Multi-pass membrane protein.
	SYNM	Synemin		+	-0.0158992	1.64367	28.7911	29.7311	O15061;A0A075B7B1;O15061-2;H0YL34;C9JIE4;O15061-3	O15061;A0A075B7B1;O15061-2;H0YL34	Cytoplasm, cytoskeleton. Cell junction, adherens junction.
	DPH6	Diphthine--ammonia ligase		+	-0.0223317	1.61098	24.3399	25.1434	Q7L8W6;H0YNH5;H0YND7;Q7L8W6-2	Q7L8W6
	KIF23	Kinesin-like protein KIF23;Kinesin-like protein		+	-0.0288372	1.5633	29.1118	31.0896	Q02241-2;H7BYN4;Q02241;Q02241-3;H0YKQ5;H0YME6;H0YMJ4	Q02241-2;H7BYN4;Q02241;Q02241-3	Nucleus. Cytoplasm, cytoskeleton, spindle. Midbody, Midbody ring.
	TTN	Titin		+	-0.385318	1.43685	27.4849	30.002	A0A0A0MTS7;Q8WZ42-5;Q8WZ42-2;Q8WZ42;Q8WZ42-8;Q8WZ42-13;Q8WZ42-12;Q8WZ42-11;Q8WZ42-4;Q8WZ42-7;A0A0A0MRA3;Q8WZ42-3;Q8WZ42-10;Q8WZ42-9	A0A0A0MTS7;Q8WZ42-5;Q8WZ42-2;Q8WZ42;Q8WZ42-8;Q8WZ42-13;Q8WZ42-12;Q8WZ42-11;Q8WZ42-4;Q8WZ42-7;A0A0A0MRA3;Q8WZ42-3;Q8WZ42-10;Q8WZ42-9
	FBL	rRNA 2-O-methyltransferase fibrillarin		+	-0.00708655	1.36031	30.2795	31.6754	P22087;M0QXL5;M0R0P1;M0R2Q4;M0R299;M0R2U2;M0R1H0;M0R2B0;A0A0D9SFM2;M0QXC9	P22087;M0QXL5;M0R0P1;M0R2Q4;M0R299;M0R2U2;M0R1H0;M0R2B0	Nucleus, nucleolus.
	DSG2	Desmoglein-2		+	-0.265154	1.27691	31.5794	31.9254	Q14126;J3KSI6	Q14126	Cell membrane; Single-pass type I membrane protein. Cell junction, desmosome.
	SAP18	Histone deacetylase complex subunit SAP18		+	-0.2042	1.25671	27.2096	27.6421	X6RAL5;O00422;H7BZW6;U3KQ12	X6RAL5;O00422;H7BZW6
	FBLL1	rRNA/tRNA 2-O-methyltransferase fibrillarin-like protein 1		+	-0.3026	1.23769	27.6011	28.8925	A6NHQ2	A6NHQ2	Nucleus, nucleolus.
	TRA2B	Transformer-2 protein homolog beta		+	-0.131898	1.20358	25.1255	28.3293	P62995-3;P62995;H7C2L4;H7BXF3	P62995-3;P62995;H7C2L4;H7BXF3	Nucleus.
	NUMA1	Nuclear mitotic apparatus protein 1		+	-0.0426797	1.19472	33.3185	33.94	Q14980-2;Q14980;A0A087WY61;Q14980-4;Q14980-3;Q14980-5;H0YFY6;F5H4J1;F5H6Y5;K4DIE0;F5H763;F5H2F3;F5H3L6;F5H0Z7;F5GZW1;F5H1L0;F8W6T3;F5GWK2;F5H073;F5H068;F5H7R5;F5H4Y4;F5GWA2;A0A0A0MR36;Q9ULV0-2;Q9ULV0	Q14980-2;Q14980;A0A087WY61;Q14980-4;Q14980-3	Nucleus. Nucleus, nucleoplasm. Nucleus matrix. Chromosome. Cytoplasm, cytoskeleton. Cytoplasm, cytoskeleton, microtubule organizing center, centrosome. Cytoplasm, cytoskeleton, spindle pole. Cytoplasm, cell cortex. Cell membrane; Lipid-anchor; Cytoplasmic side. Lateral cell membrane.
	SRSF3	Serine/arginine-rich splicing factor 3		+	-0.0235484	1.17473	29.7291	30.6269	P84103-2;P84103;A0A087X2D0	P84103-2;P84103;A0A087X2D0	Nucleus. Nucleus speckle. Cytoplasm.
	EIF6	Eukaryotic translation initiation factor 6		+	-0.343074	1.16941	26.4107	29.3731	P56537;P56537-2;B7ZBH1;A0A0U1RQV5;F8WD20;A0A0B4J1Y7;F8WDS6	P56537;P56537-2	Cytoplasm. Nucleus, nucleolus.
	GOLGB1	Golgin subfamily B member 1		+	-0.708821	1.15549	27.7615	29.4008	Q14789-4;Q14789-3;Q14789;Q14789-2;E7EU81;H0Y867	Q14789-4;Q14789-3;Q14789;Q14789-2;E7EU81	Golgi apparatus membrane; Single-pass type I membrane protein.
	LIFR	Leukemia inhibitory factor receptor		+	-0.4808	1.06523	28.6055	28.7873	P42702;H0YAF2;D6RF33	P42702	Isoform 1: Cell membrane; Single-pass type I membrane protein.; Isoform 2: Secreted.
	KRT18	Keratin, type I cytoskeletal 18		+	-0.110651	1.02155	39.4134	39.8425	P05783;F8VZY9;CON__H-INV:HIT000015463	P05783;F8VZY9	Cytoplasm, perinuclear region. Nucleus, nucleolus.
	PLEC	Plectin		+	-0.0220094	0.958286	37.9148	38.4111	Q15149;Q15149-7;Q15149-5;Q15149-6;H0YDN1;E9PKG0;E9PQ28;E9PIA2;REV__A0A0U1RR03	Q15149;Q15149-7;Q15149-5;Q15149-6
	POR	NADPH--cytochrome P450 reductase		+	-0.142895	0.920522	31.2619	32.8796	P16435;H0Y4R2;E7EMD0;E7EWU0;C9JU80	P16435;H0Y4R2;E7EMD0	Endoplasmic reticulum membrane; Single-pass membrane protein; Cytoplasmic side.
	GTPBP4	Nucleolar GTP-binding protein 1		+	-0.0508162	0.839395	30.9916	32.1856	Q9BZE4;Q9BZE4-2;Q9BZE4-3;Q5T3R7	Q9BZE4;Q9BZE4-2;Q9BZE4-3	Nucleus, nucleolus.
	NUP155	Nuclear pore complex protein Nup155		+	-0.296793	0.678613	33.2467	34.1709	O75694;E9PF10;O75694-2;D6RA13	O75694;E9PF10;O75694-2	Nucleus, nuclear pore complex. Nucleus membrane; Peripheral membrane protein; Cytoplasmic side. Nucleus membrane; Peripheral membrane protein; Nucleoplasmic side.
	DSP	Desmoplakin		+	-0.268712	0.631337	36.411	37.0277	P15924;P15924-3;P15924-2	P15924;P15924-3;P15924-2	Cell junction, desmosome. Cytoplasm, cytoskeleton. Cell membrane.
	SEC22B	Vesicle-trafficking protein SEC22b		+	-0.195533	0.590722	31.8072	33.2875	O75396;A0A087X1A9	O75396	Endoplasmic reticulum membrane; Single-pass type IV membrane protein. Endoplasmic reticulum-Golgi intermediate compartment membrane. Golgi apparatus, cis-Golgi network membrane. Golgi apparatus, trans-Golgi network membrane. Melanosome.
	SRPRB	Signal recognition particle receptor subunit beta		+	-0.317103	0.579759	31.9483	33.4096	Q9Y5M8;H7C4H2;C9J5Z8	Q9Y5M8;H7C4H2	Endoplasmic reticulum membrane; Single-pass membrane protein.
	VAPA	Vesicle-associated membrane protein-associated protein A		+	-0.295075	0.563646	30.9697	32.9373	Q9P0L0;Q9P0L0-2;J3QKM9	Q9P0L0;Q9P0L0-2	Endoplasmic reticulum membrane; Single-pass type IV membrane protein. Cell membrane; Single-pass type IV membrane protein. Cell junction, tight junction. Nucleus membrane.
	MTOR	Serine/threonine-protein kinase mTOR		+	-0.177686	0.560715	35.3716	36.2592	P42345;B1AKP8	P42345	Endoplasmic reticulum membrane; Peripheral membrane protein; Cytoplasmic side. Golgi apparatus membrane; Peripheral membrane protein; Cytoplasmic side. Mitochondrion outer membrane; Peripheral membrane protein; Cytoplasmic side. Lysosome. Cytoplasm. Nucleus, PML body. Microsome membrane.
	ESYT1	Extended synaptotagmin-1		+	-0.264253	0.509138	32.5206	33.3708	Q9BSJ8;Q9BSJ8-2;F8VZB1	Q9BSJ8;Q9BSJ8-2	Endoplasmic reticulum membrane; Multi-pass membrane protein. Cell membrane; Peripheral membrane protein.
	TMPO				-0.779076	1.08372	24.4704	24.6296	H0YJH7	H0YJH7
	NUP62	Nuclear pore glycoprotein p62			-0.612527	1.01949	26.4581	25.4525	M0QXN5;P37198;M0QX10;M0QYY0;M0QX13;M0QZL5;M0R1S1;M0QX64;M0R302	M0QXN5;P37198
	WDR3	WD repeat-containing protein 3			-0.186574	0.989938	28.2208	30.338	Q9UNX4;Q6PDA5	Q9UNX4	Nucleus, nucleolus.
	UBXN4	UBX domain-containing protein 4			-0.60406	0.970412	26.9583	26.5328	Q92575	Q92575	Endoplasmic reticulum membrane; Peripheral membrane protein. Nucleus envelope.
	MRPS7	28S ribosomal protein S7, mitochondrial			-0.107617	0.938173	25.1669	27.9449	J3QLS3;Q9Y2R9;J3QQS1;J3KSI8;J3QKW2	J3QLS3;Q9Y2R9;J3QQS1;J3KSI8;J3QKW2
	NUP210	Nuclear pore membrane glycoprotein 210			-0.0655212	0.921208	28.2104	30.0465	Q8TEM1;Q8TEM1-2	Q8TEM1	Nucleus, nuclear pore complex. Nucleus membrane; Single-pass type I membrane protein. Endoplasmic reticulum membrane; Single-pass type I membrane protein.
	RAB10	Ras-related protein Rab-10			-0.0529997	0.903038	27.9971	29.2559	P61026	P61026	Cytoplasmic vesicle membrane; Lipid-anchor; Cytoplasmic side. Golgi apparatus membrane. Golgi apparatus, trans-Golgi network membrane. Endosome membrane. Recycling endosome membrane. Cytoplasmic vesicle, phagosome membrane. Cell projection, cilium. Endoplasmic reticulum membrane.
	GPRC5A	Retinoic acid-induced protein 3			-0.0642386	0.895613	29.7417	30.7685	Q8NFJ5;H0YFN2;F5GWG3	Q8NFJ5	Cell membrane; Multi-pass membrane protein. Cytoplasmic vesicle membrane; Multi-pass membrane protein.
	NUP188	Nucleoporin NUP188 homolog			-0.0730594	0.874049	29.4278	29.999	Q5SRE5;Q5SRE5-2;H7C4K7	Q5SRE5;Q5SRE5-2	Nucleus, nuclear pore complex.
	PLEC	Plectin			-0.172896	0.84004	26.153	26.4589	Q15149-8	Q15149-8
	RAB35	Ras-related protein Rab-35			-0.139204	0.833578	27.628	28.63	Q15286;F5H157;Q15286-2;E9PQ07;E9PI18;E9PJQ5;E9PRF7;E9PNB9;E9PS06;E9PMJ1;Q15771-2;Q15771	Q15286;F5H157	Cell membrane; Lipid-anchor; Cytoplasmic side. Membrane, clathrin-coated pit. Cytoplasmic vesicle, clathrin-coated vesicle. Endosome. Melanosome.
	ACIN1	Apoptotic chromatin condensation inducer in the nucleus			-0.00910324	0.820649	24.9877	28.8197	Q9UKV3-5;S4R3H4;E7EQT4;Q9UKV3;G3V3B0;Q9UKV3-3;Q9UKV3-2	Q9UKV3-5;S4R3H4;E7EQT4;Q9UKV3;G3V3B0	Nucleus. Nucleus speckle. Nucleus, nucleoplasm.
	GATAD2B	Transcriptional repressor p66-beta			-0.0485912	0.808838	29.0757	29.7685	A0A0U1RRM1;Q8WXI9;A0A0U1RR30	A0A0U1RRM1;Q8WXI9;A0A0U1RR30
	KIF14	Kinesin-like protein KIF14			-0.344538	0.791522	27.6947	27.3204	Q15058	Q15058	Nucleus. Cytoplasm. Cytoplasm, cytoskeleton, spindle. Midbody.
	NAT10	N-acetyltransferase 10			-0.0716638	0.786094	29.7725	31.0541	Q9H0A0;Q9H0A0-2;A0A087WV29;E9PMU0;E9PJN6	Q9H0A0;Q9H0A0-2;A0A087WV29	Nucleus, nucleolus.
	CLPTM1	Cleft lip and palate transmembrane protein 1			-0.236062	0.771548	25.699	24.4287	O96005;K7EQQ1;O96005-4;O96005-3	O96005;K7EQQ1;O96005-4	Membrane; Multi-pass membrane protein.
	NIFK	MKI67 FHA domain-interacting nucleolar phosphoprotein			-0.0243552	0.763836	28.5832	29.5026	Q9BYG3;C9J808;C9J6C5;H7BZL0	Q9BYG3;C9J808;C9J6C5	Nucleus, nucleolus. Chromosome.
	BCAP31	B-cell receptor-associated protein 31			-0.5771	0.748204	29.058	30.1585	P51572;P51572-2;C9JMD7;C9JSP1;C9JQ75;C9J0M4;C9JM14	P51572;P51572-2;C9JMD7;C9JSP1;C9JQ75;C9J0M4	Endoplasmic reticulum membrane; Multi-pass membrane protein. Endoplasmic reticulum-Golgi intermediate compartment membrane; Multi-pass membrane protein.
	GOSR1	Golgi SNAP receptor complex member 1			-0.328417	0.721679	25.6561	29.6119	E9PCW1;G5E9T8;O95249;K7EJC8;B4DQA8;O95249-2;F6RU00	E9PCW1;G5E9T8;O95249;K7EJC8;B4DQA8;O95249-2	Golgi apparatus membrane.
	PTPRF	Receptor-type tyrosine-protein phosphatase F			-0.313011	0.718175	27.3257	28.4313	H0Y6Z7;P10586-2;P10586;H0Y4H1;H0Y7Z9;H0Y380	H0Y6Z7;P10586-2;P10586;H0Y4H1;H0Y7Z9
	ARFIP2	Arfaptin-2			-0.622132	0.715806	28.698	29.4146	A0A087X1E4;P53365-3;P53365;P53365-2;E9PRV8;E9PPY7	A0A087X1E4;P53365-3;P53365;P53365-2
	URB2	Unhealthy ribosome biogenesis protein 2 homolog			-0.12803	0.714663	27.0118	27.8408	Q14146;Q5VYD0	Q14146	Nucleus, nucleolus.
	SHCBP1	SHC SH2 domain-binding protein 1			-0.108799	0.708761	25.3163	27.3949	Q8NEM2;I3L3Z1	Q8NEM2	Midbody. Cytoplasm, cytoskeleton, spindle.
	ATP6V0A1	V-type proton ATPase 116 kDa subunit a isoform 1;V-type proton ATPase subunit a			-0.285073	0.692427	25.5163	30.3194	Q93050-1;Q93050;Q93050-3;B7Z641;B7Z2A9;K7EN36;K7EPG4;F5H1T6;K7EM24	Q93050-1;Q93050;Q93050-3;B7Z641;B7Z2A9	Cytoplasmic vesicle membrane; Multi-pass membrane protein. Melanosome.
	DCAF13	DDB1- and CUL4-associated factor 13			-0.119448	0.691624	26.0984	29.414	A0A087WT20;Q9NV06;B3KME9	A0A087WT20;Q9NV06
	COMT	Catechol O-methyltransferase			-0.00228126	0.688315	26.4222	29.0557	P21964-2;P21964;E7EMS6;E7EUU8;H7BZ45;F8WBW9	P21964-2;P21964;E7EMS6;E7EUU8	Isoform Soluble: Cytoplasm.; Isoform Membrane-bound: Cell membrane; Single-pass type II membrane protein; Extracellular side.
	COPB2	Coatomer subunit beta			-0.247012	0.688046	30.9688	32.02	P35606-2;P35606;D6R997;H0Y938;D6RBZ7;D6RCL6;D6RBG7;D6RBT6;H0YAC7	P35606-2;P35606	Cytoplasm, cytosol. Golgi apparatus membrane; Peripheral membrane protein; Cytoplasmic side. Cytoplasmic vesicle, COPI-coated vesicle membrane; Peripheral membrane protein; Cytoplasmic side.
	FKBP8	Peptidyl-prolyl cis-trans isomerase FKBP8;Peptidyl-prolyl cis-trans isomerase			-0.354852	0.686881	23.4852	27.9297	Q14318;Q14318-2;U3KQ64;M0R2K9;M0R1Q0;M0R1S6;M0R2Q6;A0A0A0MTJ1;Q14318-3	Q14318;Q14318-2;U3KQ64;M0R2K9	Mitochondrion. Mitochondrion membrane; Single-pass membrane protein; Cytoplasmic side.; Isoform 1: Mitochondrion membrane; Single-pass membrane protein; Cytoplasmic side.; Isoform 3: Mitochondrion membrane; Single-pass membrane protein; Cytoplasmic side.
	ABCA7	ATP-binding cassette sub-family A member 7			-0.240333	0.677441	28.8336	29.217	Q8IZY2-2;Q8IZY2	Q8IZY2-2;Q8IZY2	Cell membrane; Multi-pass membrane protein. Golgi apparatus membrane; Multi-pass membrane protein. Early endosome membrane; Multi-pass membrane protein.
	RAB11A;RAB11B	Ras-related protein Rab-11A;Ras-related protein Rab-11B			-0.0950343	0.67229	29.9881	31.0153	H3BSC1;P62491;H3BMH2;P62491-2;Q15907-2;Q15907;B4DQU5;M0R377;M0R2D0;H3BN38;P57735	H3BSC1;P62491;H3BMH2;P62491-2;Q15907-2;Q15907
	FTH1	Ferritin heavy chain;Ferritin heavy chain, N-terminally processed;Ferritin			-0.0281162	0.671837	28.5164	28.5546	P02794;G3V192;E9PRK8;G3V1D1;E9PKY7;E9PQR3;E9PPQ4;E9PKM5;E9PK45	P02794;G3V192;E9PRK8;G3V1D1;E9PKY7
	BRIX1	Ribosome biogenesis protein BRX1 homolog			-0.151506	0.671565	29.2064	31.193	Q8TDN6	Q8TDN6	Nucleus, nucleolus.
	NUP98	Nuclear pore complex protein Nup98-Nup96;Nuclear pore complex protein Nup98;Nuclear pore complex protein Nup96			-0.162299	0.664938	29.9843	30.904	P52948-6;P52948-5;P52948;P52948-2;H7C3P6;P52948-4;P52948-3;H0YEN4;H0YDF4;H0YCR0;H0YCT1	P52948-6;P52948-5;P52948;P52948-2;H7C3P6	Nucleus membrane; Peripheral membrane protein; Nucleoplasmic side. Nucleus, nuclear pore complex. Nucleus, nucleoplasm.
	RHBDD2	Rhomboid domain-containing protein 2			-0.633972	0.661202	27.531	29.5105	Q6NTF9;Q6NTF9-2;Q6NTF9-3;Q9UDT1	Q6NTF9;Q6NTF9-2;Q6NTF9-3	Golgi apparatus, cis-Golgi network membrane; Multi-pass membrane protein.
	KEAP1	Kelch-like ECH-associated protein 1			-0.11129	0.658189	28.2376	28.3289	Q14145;K7EJ49;K7EJD8;K7ESE0;K7EPZ3;K7EQX2	Q14145;K7EJ49;K7EJD8;K7ESE0	Cytoplasm. Nucleus.
	MRPS23	28S ribosomal protein S23, mitochondrial			-0.0997108	0.650856	24.9529	24.2491	Q9Y3D9;J3QLR8	Q9Y3D9;J3QLR8	Mitochondrion.
	YIF1B	Protein YIF1B			-0.708231	0.643487	24.9544	27.9511	K7EPQ7;Q5BJH7-2;Q5BJH7-6;Q5BJH7-3;Q5BJH7	K7EPQ7;Q5BJH7-2;Q5BJH7-6;Q5BJH7-3;Q5BJH7
	WDR11	WD repeat-containing protein 11			-0.261846	0.63812	26.6224	27.5654	Q9BZH6;S4R451	Q9BZH6	Membrane; Single-pass membrane protein. Cytoplasm. Nucleus.
	RDH11	Retinol dehydrogenase 11			-0.141303	0.637935	26.7535	28.874	Q8TC12;Q8TC12-2;G3V2G6;H0YIZ8;G3V234;Q8TC12-3;H0YJ10;H0YJ46	Q8TC12;Q8TC12-2;G3V2G6;H0YIZ8;G3V234;Q8TC12-3	Endoplasmic reticulum membrane; Single-pass type II membrane protein.
	SON	Protein SON			-0.165305	0.632082	27.425	28.4845	P18583-6;P18583-10;P18583-3;P18583-4;P18583-7;P18583;P18583-5;P18583-9;P18583-2;H7C1M2;P18583-8;J3QSZ5;H7C2G8	P18583-6;P18583-10;P18583-3;P18583-4;P18583-7;P18583;P18583-5;P18583-9;P18583-2	Nucleus speckle.
	AHNAK2	Protein AHNAK2			-0.160976	0.629846	26.8865	27.8355	Q8IVF2-3;Q8IVF2	Q8IVF2-3;Q8IVF2	Nucleus.
	RHOA	Transforming protein RhoA			-0.570722	0.620962	28.8146	30.4941	P61586;C9JNR4;C9JX21;Q5JR08;P08134;E9PLA2;C9JRM1;Q5JR06;Q5JR07;E9PN11;E9PQH6;Q5JR05;U3KQA9;U3KQV3	P61586	Cell membrane; Lipid-anchor; Cytoplasmic side. Cytoplasm, cytoskeleton. Cleavage furrow. Cytoplasm, cell cortex. Midbody. Cell projection, lamellipodium.
	WDR44	WD repeat-containing protein 44			-0.0892673	0.610039	27.9682	28.4649	Q5JSH3-4;Q5JSH3-2;Q5JSH3;H7BY83;Q5JSH3-3	Q5JSH3-4;Q5JSH3-2;Q5JSH3;H7BY83	Cytoplasm, cytosol. Cytoplasm, perinuclear region. Endosome membrane. Golgi apparatus, trans-Golgi network.
	MLLT4	Afadin			-0.258442	0.606821	27.1871	25.2104	Q5TIG5;A8MQ02;J3KN01;P55196-2;P55196-6;P55196;P55196-5;P55196-3;P55196-1;H0Y7R8;H0Y9I0;H0Y8L4	Q5TIG5;A8MQ02;J3KN01;P55196-2;P55196-6;P55196;P55196-5;P55196-3;P55196-1;H0Y7R8
	ACSL4	Long-chain-fatty-acid--CoA ligase 4			-0.267583	0.604925	29.5157	30.9771	O60488-2;O60488;D6RF95;H0Y9A0;D6RFW9;D6RDA8;D6RD96	O60488-2;O60488	Mitochondrion outer membrane; Single-pass type III membrane protein. Peroxisome membrane; Single-pass type III membrane protein. Microsome membrane; Single-pass type III membrane protein. Endoplasmic reticulum membrane; Single-pass type III membrane protein.
	ARPC4;ARPC4-TTLL3	Actin-related protein 2/3 complex subunit 4			-0.0610594	0.602077	30.8302	31.4214	F8WDD7;F8WCF6;A0A0A6YYG9;P59998;P59998-2;P59998-3;H7C0A3;F8WE39;F8WDW3;R4GN08;P59998-4	F8WDD7;F8WCF6;A0A0A6YYG9;P59998;P59998-2;P59998-3;H7C0A3
	URB1	Nucleolar pre-ribosomal-associated protein 1			-0.108861	0.593975	29.6486	30.2515	O60287	O60287	Nucleus, nucleolus.
	BAIAP2	Brain-specific angiogenesis inhibitor 1-associated protein 2			-0.287712	0.593688	26.8484	25.6655	I3L4C2;Q9UQB8-3;Q9UQB8-5;Q9UQB8-4;Q9UQB8-2;Q9UQB8;Q9UQB8-6;B4DWA1;I3L3C6;I3L3C5;I3L0M4;I3L3J7;I3L327;I3L2J6;I3L113;I3L526;I3L0Y9;I3L125;I3L1C8;I3L2M4	I3L4C2;Q9UQB8-3;Q9UQB8-5;Q9UQB8-4;Q9UQB8-2;Q9UQB8;Q9UQB8-6;B4DWA1;I3L3C6
	NOL10	Nucleolar protein 10			-0.0252211	0.593593	25.088	27.6853	Q9BSC4-2;Q9BSC4-4;Q9BSC4	Q9BSC4-2;Q9BSC4-4;Q9BSC4	Nucleus, nucleolus.
	NEFM;NEFL	Neurofilament medium polypeptide;Neurofilament light polypeptide			-0.0588937	0.592062	30.4028	29.8323	E7EMV2;E7ESP9;P07197;P07197-2;P07196	E7EMV2;E7ESP9;P07197;P07197-2;P07196
	NUP133	Nuclear pore complex protein Nup133			-0.245814	0.589092	27.913	29.9035	Q8WUM0	Q8WUM0	Nucleus, nuclear pore complex. Chromosome, centromere, kinetochore.
	SACM1L	Phosphatidylinositide phosphatase SAC1			-0.0409718	0.587941	28.18	30.0583	Q9NTJ5;E9PGZ4;Q9NTJ5-2;F8WDN7;F8WCQ2;C9JV50;C9J3E3	Q9NTJ5;E9PGZ4;Q9NTJ5-2;F8WDN7	Endoplasmic reticulum membrane; Multi-pass membrane protein.
	NUP153	Nuclear pore complex protein Nup153			-0.417309	0.573956	31.6355	32.5335	P49790;P49790-2;P49790-3	P49790;P49790-2;P49790-3	Nucleus. Nucleus membrane. Nucleus, nuclear pore complex.
	AAAS	Aladin			-0.453024	0.571434	28.6216	29.7758	Q9NRG9;F8VZ44;H3BU82;Q9NRG9-2;F8VUB6	Q9NRG9;F8VZ44;H3BU82;Q9NRG9-2	Nucleus, nuclear pore complex.
	TMEM43	Transmembrane protein 43			-0.410716	0.571046	28.7784	30.5046	Q9BTV4	Q9BTV4	Endoplasmic reticulum. Nucleus inner membrane; Multi-pass membrane protein.
	EGFR	Epidermal growth factor receptor;Receptor protein-tyrosine kinase			-0.407976	0.561693	31.6599	32.1472	P00533;E9PFD7;Q504U8;P00533-4;P00533-3;P00533-2;C9JYS6;J3KTI5;H3BLT0;B4DTR1;J3QLU9;A0A0A0MSE1;P04626-3;P04626-2;P04626-6;P04626-5;P04626-4;P04626;Q15303-4;Q15303-3;Q15303-2;Q15303	P00533;E9PFD7;Q504U8	Cell membrane; Single-pass type I membrane protein. Endoplasmic reticulum membrane; Single-pass type I membrane protein. Golgi apparatus membrane; Single-pass type I membrane protein. Nucleus membrane; Single-pass type I membrane protein. Endosome. Endosome membrane. Nucleus.
	PLEC	Plectin			-0.0726041	0.561106	29.2357	29.915	Q15149-4	Q15149-4
	AHCTF1	Protein ELYS			-0.636481	0.560128	27.2217	29.1388	Q8WYP5;Q8WYP5-3;Q8WYP5-2;H7C4S1	Q8WYP5;Q8WYP5-3;Q8WYP5-2	Cytoplasm. Nucleus. Nucleus envelope. Nucleus matrix. Chromosome, centromere, kinetochore. Nucleus, nucleoplasm. Nucleus, nuclear pore complex.
	AK4	Adenylate kinase 4, mitochondrial			-0.0153596	0.559834	27.6707	30.5161	P27144;D3DQ64	P27144;D3DQ64	Mitochondrion matrix.
	ACSL3	Long-chain-fatty-acid--CoA ligase 3			-0.308984	0.558464	31.3852	32.2308	O95573;F5GWH2;F5H062;C9JC11	O95573	Mitochondrion outer membrane; Single-pass type III membrane protein. Peroxisome membrane; Single-pass type III membrane protein. Microsome membrane; Single-pass type III membrane protein. Endoplasmic reticulum membrane; Single-pass type III membrane protein.
	RETSAT	All-trans-retinol 13,14-reductase			-0.378119	0.551885	27.299	28.1915	Q6NUM9-2;Q6NUM9;H7BZ81;H7C3J0;H7BZ16;H0YGU3	Q6NUM9-2;Q6NUM9;H7BZ81;H7C3J0	Endoplasmic reticulum membrane; Peripheral membrane protein.
	ABCD3	ATP-binding cassette sub-family D member 3			-0.170508	0.551393	32.5294	32.6978	P28288;P28288-2;P28288-3	P28288;P28288-2	Peroxisome membrane; Multi-pass membrane protein.
	VAPB	Vesicle-associated membrane protein-associated protein B/C			-0.173433	0.546956	28.9707	31.2064	O95292;E5RK64;O95292-2	O95292	Endoplasmic reticulum membrane; Single-pass type IV membrane protein.
	CLASP2	CLIP-associating protein 2			-0.324491	0.534261	29.6608	30.8717	E3W994;J3KR49;E7ERI8;E7EW49;O75122;O75122-3;A0A0U1RQI6;B3KR06;E7ENG2;O75122-2;C9J668;D6RBU8;H7C4M5;H7C4X8	E3W994;J3KR49;E7ERI8;E7EW49;O75122;O75122-3;A0A0U1RQI6
	SPTLC1	Serine palmitoyltransferase 1			-0.250526	0.528371	30.2113	31.2462	O15269;O15269-2	O15269	Endoplasmic reticulum membrane; Single-pass membrane protein.
	HSD17B11	Estradiol 17-beta-dehydrogenase 11			-0.128929	0.527471	28.6058	30.4164	D6RCD0;Q8NBQ5	D6RCD0;Q8NBQ5
	PLEC	Plectin			-0.188003	0.525668	27.8704	27.7867	Q15149-3	Q15149-3	Cytoplasm, cytoskeleton. Cell junction, hemidesmosome.
	STIM1	Stromal interaction molecule 1			-0.294739	0.521955	27.1	28.3603	G0XQ39;Q13586;E9PNJ4;Q13586-2;H0YDB2;E9PIQ8;E9PMB4;E9PRZ7;E9PR09;E9PN27;E9PRE4;E9PR07;E9PJ19	G0XQ39;Q13586;E9PNJ4;Q13586-2;H0YDB2
	RRAS2	Ras-related protein R-Ras2			-0.175338	0.518938	28.6579	29.4548	P62070;P62070-4;E9PK85;P62070-3;P62070-2;E9PQK5;E9PQC5;E9PQ87	P62070;P62070-4;E9PK85;P62070-3;P62070-2	Cell membrane; Lipid-anchor; Cytoplasmic side.
	NUP107	Nuclear pore complex protein Nup107			-0.244019	0.518737	31.4413	30.56	P57740;P57740-2;P57740-3;H0YG15;G3V1T4	P57740;P57740-2;P57740-3	Nucleus membrane. Nucleus, nuclear pore complex. Chromosome, centromere, kinetochore.
	PPP1R9B	Neurabin-2			-0.377613	0.516721	24.4368	25.5069	D3DTX6;Q96SB3	D3DTX6;Q96SB3
	PGRMC2	Membrane-associated progesterone receptor component 2			-0.0348696	0.516318	27.1067	29.8064	O15173;O15173-2	O15173;O15173-2	Membrane; Single-pass membrane protein.
	PRSS56	Serine protease 56			-0.217524	0.512581	30.0889	31.1812	R4GMZ0;P0CW18	R4GMZ0;P0CW18
	ANAPC7	Anaphase-promoting complex subunit 7			-0.0785027	0.511367	28.9162	27.8193	Q9UJX3-2;Q9UJX3;H0YIX7;H0YIW2	Q9UJX3-2;Q9UJX3
	PTPN1	Tyrosine-protein phosphatase non-receptor type 1;Tyrosine-protein phosphatase non-receptor type			-0.526681	0.511164	29.483	30.9367	P18031;B4DSN5	P18031;B4DSN5	Endoplasmic reticulum membrane; Peripheral membrane protein; Cytoplasmic side.
	FARP1	FERM, RhoGEF and pleckstrin domain-containing protein 1			-0.435085	0.50853	28.753	30.2775	C9JME2;Q9Y4F1;Q9Y4F1-2;A0A1B0GV68;M0QYB0;M0R262;Q9Y4F1-3;M0QXT1;H0Y783	C9JME2;Q9Y4F1;Q9Y4F1-2;A0A1B0GV68
	DDX24	ATP-dependent RNA helicase DDX24			-0.129339	0.50853	26.0729	27.747	G3V529;Q9GZR7;Q9GZR7-2;A0A087WXU8;F5GYL3	G3V529;Q9GZR7;Q9GZR7-2;A0A087WXU8;F5GYL3
	PIEZO1	Piezo-type mechanosensitive ion channel component 1			-0.531448	0.495695	26.7424	27.553	Q92508;E7EUT2;H3BSF6	Q92508	Endoplasmic reticulum membrane; Multi-pass membrane protein. Endoplasmic reticulum-Golgi intermediate compartment membrane. Cell membrane; Multi-pass membrane protein. Cell projection, lamellipodium membrane.
	OSBP	Oxysterol-binding protein 1			-0.337594	0.495388	31.2658	32.3761	P22059;H0YCV6;A0A0A0MSB4;Q6ZN50;Q969R2-6;Q969R2-3;Q969R2-2;Q969R2;H7C1R2;H7C368;H7C428;Q969R2-5;Q969R2-4	P22059	Cytoplasm, cytosol. Cytoplasm, perinuclear region. Golgi apparatus membrane; Peripheral membrane protein. Endoplasmic reticulum membrane; Peripheral membrane protein.
	SLC27A4	Long-chain fatty acid transport protein 4			-0.393084	0.483674	25.969	26.5191	Q6P1M0	Q6P1M0	Membrane; Multi-pass membrane protein. Endoplasmic reticulum membrane.
	SLC30A7	Zinc transporter 7			-0.28293	0.483261	29.2192	31.6917	Q8NEW0;H0Y362	Q8NEW0;H0Y362	Golgi apparatus, trans-Golgi network membrane; Multi-pass membrane protein.
	ERBB2IP	Protein LAP2			-0.382833	0.481299	28.3965	29.5698	Q96RT1-6;Q96RT1-5;Q96RT1-3;Q96RT1-9;Q96RT1-2;Q96RT1;Q96RT1-8;Q96RT1-7;Q96RT1-4;B4DIP2;H0Y9E8;H0YA04	Q96RT1-6;Q96RT1-5;Q96RT1-3;Q96RT1-9;Q96RT1-2;Q96RT1;Q96RT1-8;Q96RT1-7;Q96RT1-4	Cell junction, hemidesmosome. Nucleus membrane. Basolateral cell membrane.
	PDHX	Pyruvate dehydrogenase protein X component, mitochondrial			-0.156981	0.480058	23.6248	25.9945	H0YD97;O00330-3;O00330;O00330-2	H0YD97;O00330-3;O00330;O00330-2
	FYN	Tyrosine-protein kinase Fyn			-0.344447	0.476537	29.5143	30.5823	P06241;P06241-3;E5RFS5;E5RGT0;E5RH71;E5RIX5;E5RJX7;E5RHX7;E5RFM6;E5RK23;E5RFM4;E5RHF7;E5RGM6;E5RI25;E5RFM0	P06241;P06241-3	Cytoplasm. Nucleus. Cell membrane.
	ALG3	Dol-P-Man:Man(5)GlcNAc(2)-PP-Dol alpha-1,3-mannosyltransferase			-0.182786	0.474358	23.4009	23.5987	H7C0X4;C9J7S5;Q92685-2;Q92685	H7C0X4;C9J7S5;Q92685-2;Q92685	Endoplasmic reticulum membrane; Multi-pass membrane protein.
	NTHL1	Endonuclease III-like protein 1			-0.0660044	0.472904	23.5842	26.0448	H3BRL9;P78549-3;P78549-2;P78549	H3BRL9;P78549-3;P78549-2;P78549
	LBR	Lamin-B receptor			-0.419218	0.472592	30.4549	31.6489	Q14739;C9JXK0;C9JES9	Q14739;C9JXK0	Nucleus inner membrane; Multi-pass membrane protein.
	PCM1	Pericentriolar material 1 protein			-0.11879	0.465504	26.0828	27.96	A6NNN6;E7ETA6;Q15154-2;Q15154;H0YBA1	A6NNN6;E7ETA6;Q15154-2;Q15154;H0YBA1	Cytoplasm, cytoskeleton. Cytoplasm, cytoskeleton, microtubule organizing center, centrosome. Cytoplasmic granule. Cytoplasm, cytoskeleton, microtubule organizing center, centrosome, centriolar satellite. Cytoplasm, cytoskeleton, cilium basal body.
	MKRN2	Probable E3 ubiquitin-protein ligase makorin-2			-0.00111126	0.465191	24.0944	24.4458	C9J494;Q9H000-2;Q9H000	C9J494;Q9H000-2;Q9H000
	RAE1	mRNA export factor			-0.005623	0.463099	29.1598	30.0229	P78406;E9PQ57;E9PPG9;B0QZ36;B0QZ37	P78406;E9PQ57;E9PPG9	Cytoplasm. Nucleus. Cytoplasm, cytoskeleton, spindle pole.
	JUP	Junction plakoglobin			-0.454466	0.461529	33.033	33.5508	P14923;C9J826;C9JK18;C9JKY1;C9JTX4;B4DGU4;P35222;P35222-2;C9JPI2;K7ERP3	P14923	Cell junction, adherens junction. Cell junction, desmosome. Cytoplasm, cytoskeleton. Membrane; Peripheral membrane protein.
	ERLIN2	Erlin-2			-0.491916	0.460166	26.0871	28.3554	E5RHW4;O94905;E5RJ09;O94905-2;O94905-3	E5RHW4;O94905;E5RJ09
	ANTXR1	Anthrax toxin receptor 1			-0.0978415	0.455123	29.7448	29.194	Q9H6X2;Q9H6X2-5;Q9H6X2-3;Q9H6X2-4;Q9H6X2-6;Q9H6X2-2	Q9H6X2;Q9H6X2-5;Q9H6X2-3;Q9H6X2-4;Q9H6X2-6;Q9H6X2-2	Cell membrane; Single-pass type I membrane protein. Cell projection, lamellipodium membrane; Single-pass type I membrane protein. Cell projection, filopodium membrane; Single-pass type I membrane protein.
	MPRIP	Myosin phosphatase Rho-interacting protein			-0.0440475	0.450485	27.7505	26.9578	H0Y7E2;H0Y2S9;J3KSW8;Q6WCQ1-3;Q6WCQ1;Q6WCQ1-2	H0Y7E2;H0Y2S9;J3KSW8;Q6WCQ1-3;Q6WCQ1;Q6WCQ1-2
	SRPR	Signal recognition particle receptor subunit alpha			-0.311399	0.446362	32.0347	32.7697	P08240;P08240-2	P08240;P08240-2	Endoplasmic reticulum membrane; Peripheral membrane protein.
	ARFGAP1	ADP-ribosylation factor GTPase-activating protein 1			-0.227827	0.445515	27.6812	29.4854	Q8N6T3;Q8N6T3-2;F8W1U7;F8VWH9;Q8N6T3-5;Q8N6T3-3;E5RHT6;E5RHC5;Q8N6T3-4;F8VWB3;E5RHH7;E5RIU2;E5RGL6	Q8N6T3;Q8N6T3-2;F8W1U7;F8VWH9;Q8N6T3-5;Q8N6T3-3;E5RHT6;E5RHC5;Q8N6T3-4	Cytoplasm. Golgi apparatus.
	FAM91A1	Protein FAM91A1			-0.405872	0.434882	26.8326	25.9468	Q658Y4;E7ER68;H0YBR6	Q658Y4;E7ER68	Golgi apparatus, trans-Golgi network.
	CCDC50	Coiled-coil domain-containing protein 50			-0.412904	0.434348	26.552	26.3824	Q8IVM0;Q8IVM0-2	Q8IVM0;Q8IVM0-2	Cytoplasm.
	PLCL2	Inactive phospholipase C-like protein 2;Phosphoinositide phospholipase C			-0.169777	0.432959	26.3672	27.0108	Q9UPR0-3;Q9UPR0;H7C276;Q9UPR0-2	Q9UPR0-3;Q9UPR0;H7C276;Q9UPR0-2	Cytoplasm.
	EPB41L2	Band 4.1-like protein 2			-0.335463	0.428464	31.9773	32.8839	O43491;Q6R5J7;Q6ZSX4;E9PMV8;E9PPC9;E9PN54	O43491	Cytoplasm, cytoskeleton. Cytoplasm, cell cortex. Cell membrane.
	LMAN2	Vesicular integral-membrane protein VIP36			-0.426606	0.427928	31.2677	32.8116	Q12907;D6RBV2;D6RIU4;D6RDX1;D6RBH1	Q12907;D6RBV2;D6RIU4;D6RDX1	Endoplasmic reticulum-Golgi intermediate compartment membrane; Single-pass type I membrane protein. Golgi apparatus membrane; Single-pass membrane protein. Endoplasmic reticulum membrane; Single-pass type I membrane protein.
	DHX30	Putative ATP-dependent RNA helicase DHX30			-0.129355	0.427392	31.513	32.6525	H7BXY3;Q7L2E3-3;Q7L2E3;Q7L2E3-2	H7BXY3;Q7L2E3-3;Q7L2E3;Q7L2E3-2
	PLSCR1	Phospholipid scramblase 1			-0.446246	0.426748	27.0174	28.1924	C9J7K9;O15162-2;O15162;C9J0H3;C9J9P4;C9JE06;H7C5I5	C9J7K9;O15162-2;O15162;C9J0H3;C9J9P4;C9JE06
	HMOX2	Heme oxygenase 2			-0.178469	0.423524	30.0692	31.5238	P30519;A0A087WT44;P30519-2;I3L159;I3L1F5;I3L276;I3L1Y2;I3L4P8;A0A1B0GXH0;I3L463	P30519;A0A087WT44;P30519-2;I3L159;I3L1F5	Microsome. Endoplasmic reticulum.
	ANLN	Actin-binding protein anillin			-0.186344	0.422879	25.1334	24.302	Q9NQW6-2;Q9NQW6;H7C1K5;C9JJT6	Q9NQW6-2;Q9NQW6;H7C1K5	Nucleus. Cytoplasm, cytoskeleton. Cytoplasm, cell cortex. Cell projection, bleb.
	TMX1	Thioredoxin-related transmembrane protein 1			-0.256287	0.420833	29.4726	31.5351	Q9H3N1;G3V448	Q9H3N1	Membrane; Single-pass type I membrane protein. Endoplasmic reticulum membrane; Single-pass type I membrane protein.
	GOLPH3	Golgi phosphoprotein 3			-0.27418	0.420186	24.3844	25.9277	Q9H4A6;D6REM1	Q9H4A6;D6REM1	Golgi apparatus, Golgi stack membrane; Peripheral membrane protein; Cytoplasmic side. Golgi apparatus, trans-Golgi network membrane; Peripheral membrane protein; Cytoplasmic side. Mitochondrion intermembrane space. Cell membrane. Endosome.
	OSBPL8	Oxysterol-binding protein-related protein 8;Oxysterol-binding protein			-0.327167	0.418784	27.0803	28.3363	Q9BZF1-3;Q9BZF1-2;Q9BZF1;F8VUA7;F8VQX7	Q9BZF1-3;Q9BZF1-2;Q9BZF1;F8VUA7;F8VQX7	Isoform 1: Endoplasmic reticulum membrane; Single-pass membrane protein. Nucleus membrane.
	SLC25A20	Mitochondrial carnitine/acylcarnitine carrier protein			-0.0930786	0.417488	25.183	28.2564	O43772;C9JPE1	O43772;C9JPE1	Mitochondrion inner membrane; Multi-pass membrane protein.
	PLXNB2	Plexin-B2			-0.600708	0.417164	26.8554	25.7076	O15031;A6QRH1;A6QRG9;A0A087WU36;E2PU09	O15031	Cell membrane; Single-pass type I membrane protein.
	CSNK1A1	Casein kinase I isoform alpha			-0.384923	0.416948	29.5785	30.4672	P48729;P48729-3;P48729-2;D6REM4;E7ETM0;H0Y9X2;U3KQK7;Q8N752;U3KPX3;E5RG27;D6RGE5;U3KQ83	P48729;P48729-3;P48729-2;D6REM4;E7ETM0;H0Y9X2	Cytoplasm. Cytoplasm, cytoskeleton, microtubule organizing center, centrosome. Chromosome, centromere, kinetochore. Nucleus speckle. Cytoplasm, cytoskeleton, cilium basal body.
	GNAI3	Guanine nucleotide-binding protein G(k) subunit alpha			-0.069467	0.406754	32.3122	33.0861	P08754	P08754	Cytoplasm. Cell membrane. Cytoplasm, cytoskeleton, microtubule organizing center, centrosome. Membrane; Lipid-anchor.
	TPR	Nucleoprotein TPR			-0.130871	0.404794	31.8681	32.5364	P12270;P12270-2;Q5SWX9	P12270	Nucleus. Nucleus membrane; Peripheral membrane protein; Nucleoplasmic side. Nucleus envelope. Nucleus, nuclear pore complex. Cytoplasm. Cytoplasm, cytoskeleton, spindle. Chromosome, centromere, kinetochore. Nucleus membrane; Peripheral membrane protein; Cytoplasmic side.
	ATL3	Atlastin-3			-0.187526	0.403377	30.0095	31.3101	Q6DD88;F5H6I7;F5GWF8	Q6DD88;F5H6I7	Endoplasmic reticulum membrane; Multi-pass membrane protein.
	LRRC59	Leucine-rich repeat-containing protein 59			-0.147138	0.40163	31.1209	32.5843	Q96AG4;I3L223	Q96AG4	Microsome membrane; Single-pass type II membrane protein. Endoplasmic reticulum membrane; Single-pass type II membrane protein. Nucleus envelope.
	TMPO	Lamina-associated polypeptide 2, isoform alpha;Thymopoietin;Thymopentin			-0.104139	0.401194	32.7479	33.5069	P42166;P42167-3	P42166	Nucleus. Chromosome.
	TRAM1	Translocating chain-associated membrane protein 1			-0.226291	0.401084	24.3149	24.1741	G3XAN4;Q15629-2;Q15629	G3XAN4;Q15629-2;Q15629
	MAP1S	Microtubule-associated protein 1S;MAP1S heavy chain;MAP1S light chain			-0.152019	0.399773	26.361	26.6885	Q66K74-2;Q66K74	Q66K74-2;Q66K74	Nucleus. Cytoplasm, cytosol. Cytoplasm, cytoskeleton. Cytoplasm, cytoskeleton, spindle.
	TEX264	Testis-expressed sequence 264 protein			-0.808286	0.397036	26.2132	27.19	Q9Y6I9;C9JXQ7;C9JHH5;A0A087WTU3;C9JL43;C9JUC3;C9J7N0	Q9Y6I9;C9JXQ7;C9JHH5;A0A087WTU3;C9JL43;C9JUC3;C9J7N0	Secreted.
	NOC2L	Nucleolar complex protein 2 homolog			-0.0160597	0.396817	30.1085	29.7647	Q9Y3T9	Q9Y3T9	Nucleus, nucleoplasm. Nucleus, nucleolus.
	VPS45	Vacuolar protein sorting-associated protein 45			-0.0255001	0.39594	27.4319	27.6755	A0A087WU65;Q9NRW7;B7Z7G7;Q9NRW7-2;A0A1B0GXI6	A0A087WU65;Q9NRW7
	CSNK1E;CSNK1D	Casein kinase I isoform epsilon;Casein kinase I isoform delta			-0.409029	0.395282	25.462	27.8964	P49674;H0Y2N6;J3QQI9;B0QY36;H0Y645;B0QY35;B0QY34;H7BYT1;P48730-2;P48730;H0Y5S9;H0Y682	P49674;H0Y2N6;J3QQI9;B0QY36;H0Y645;B0QY35;B0QY34;H7BYT1;P48730-2;P48730	Cytoplasm. Nucleus.
	PNPLA4	Patatin-like phospholipase domain-containing protein 4			-0.231363	0.389787	23.8743	26.2114	C9IZF6;P41247-2;P41247	C9IZF6;P41247-2;P41247
	IGF2R	Cation-independent mannose-6-phosphate receptor			-0.137045	0.388134	23.4228	28.2084	P11717;S4R328	P11717	Lysosome membrane; Single-pass type I membrane protein.
	ABCD1	ATP-binding cassette sub-family D member 1			-0.193585	0.387032	26.5826	26.922	P33897;A6NEP8	P33897	Peroxisome membrane; Multi-pass membrane protein.
	YIF1A	Protein YIF1A			-0.309967	0.384713	28.5115	30.0893	O95070;A6NGW1;E9PIZ0;C9JST7;E9PS11;E9PP02	O95070;A6NGW1;E9PIZ0;C9JST7	Endoplasmic reticulum membrane; Multi-pass membrane protein. Golgi apparatus membrane; Multi-pass membrane protein.
	RAB7A	Ras-related protein Rab-7a			-0.106747	0.384381	31.4521	32.1835	P51149;C9J592;C9J8S3;C9IZZ0;C9J4V0;C9J7D1;C9J4S4	P51149;C9J592;C9J8S3;C9IZZ0;C9J4V0	Cytoplasmic vesicle, phagosome membrane; Peripheral membrane protein; Cytoplasmic side. Late endosome membrane; Peripheral membrane protein; Cytoplasmic side. Lysosome membrane; Peripheral membrane protein; Cytoplasmic side. Melanosome membrane; Peripheral membrane protein; Cytoplasmic side. Cytoplasmic vesicle, autophagosome membrane; Peripheral membrane protein; Cytoplasmic side. Lipid droplet.…
	USP32	Ubiquitin carboxyl-terminal hydrolase;Ubiquitin carboxyl-terminal hydrolase 32			-0.198692	0.381948	26.865	25.2841	K7EQL6;Q8NFA0;K7EII4;K7EKZ1;P35125-2	K7EQL6;Q8NFA0
	SNX27	Sorting nexin-27			-0.127211	0.381726	28.7217	29.1379	Q96L92-3;Q96L92;A0A0C4DFU6;Q96L92-2;H7C603;Q96L92-4	Q96L92-3;Q96L92;A0A0C4DFU6;Q96L92-2	Early endosome membrane; Peripheral membrane protein. Cytoplasm, cytosol.
	ARFGAP3	ADP-ribosylation factor GTPase-activating protein 3			-0.424862	0.380175	25.7017	25.2932	Q9NP61;Q9NP61-2;B0QYV8;E9PMR9;B0QYV9;E9PM63;E9PNY8;H0YDX1;E9PJT7;E9PK28;E9PN48;H0Y6A0;E9PQP3;E9PIY6	Q9NP61;Q9NP61-2;B0QYV8	Cytoplasm. Golgi apparatus membrane; Peripheral membrane protein; Cytoplasmic side.
	DAP3	28S ribosomal protein S29, mitochondrial			-0.0553514	0.379066	29.5621	29.3859	P51398-2;P51398-3;P51398;V9GZ03;V9GYL9;V9GYJ9;V9GYA7;V9GZ61;V9GYC9;V9GYW1;V9GY11;V9GYJ3;V9GYF7	P51398-2;P51398-3;P51398;V9GZ03;V9GYL9;V9GYJ9	Mitochondrion.
	DLG1	Disks large homolog 1			-0.445558	0.378068	28.7167	30.4078	A0A0C4DFT3;Q12959-8;Q12959-9;Q12959-5;Q12959-3;Q12959-6;Q12959-4;Q12959;Q12959-7;Q12959-2;E7EQD7;B4E2H8;H7C166;C9IYP1;C9JWP9;C9JYG3;O14909;P78352-3;P78352;P78352-2	A0A0C4DFT3;Q12959-8;Q12959-9;Q12959-5;Q12959-3;Q12959-6;Q12959-4;Q12959;Q12959-7;Q12959-2;E7EQD7
	PRRC1	Protein PRRC1			-0.275035	0.377624	27.3435	27.7305	Q96M27;Q96M27-3;Q96M27-2;Q96M27-4;Q96M27-5	Q96M27;Q96M27-3;Q96M27-2;Q96M27-4;Q96M27-5	Golgi apparatus.
	TBL2	Transducin beta-like protein 2			-0.165548	0.375512	28.341	29.9966	E9PF19;Q9Y4P3;Q96E41;A0A087WXC6;F8WCR3;F8WDI9	E9PF19;Q9Y4P3;Q96E41
	NUP160	Nuclear pore complex protein Nup160			-0.173287	0.374511	30.553	31.4369	Q12769;G3V198;E9PR16;Q12769-3;Q12769-2;E9PSI3	Q12769;G3V198;E9PR16	Nucleus, nuclear pore complex.
	AUP1	Ancient ubiquitous protein 1			-0.392497	0.374511	29.0098	30.7409	Q9Y679-2;Q9Y679;Q9Y679-3	Q9Y679-2;Q9Y679;Q9Y679-3	Endoplasmic reticulum membrane; Single-pass type III membrane protein; Cytoplasmic side.
	ECI2	Enoyl-CoA delta isomerase 2, mitochondrial			-0.0625954	0.372841	27.4322	29.0468	A0A0C4DGA2;O75521-2;O75521;F1LLU7;F8WAW4;C9JB63;F8W6J1	A0A0C4DGA2;O75521-2;O75521
	EED	Polycomb protein EED			-0.0379471	0.371726	26.7093	26.5343	O75530-3;O75530;O75530-2;E9PJK2;E9PMU3;H0YEL4	O75530-3;O75530;O75530-2	Nucleus. Chromosome.
	MISP	Mitotic interactor and substrate of PLK1			-0.0556363	0.371392	31.9624	32.051	Q8IVT2	Q8IVT2	Cell junction, focal adhesion. Cytoplasm, cytoskeleton. Cytoplasm, cell cortex.
	MKI67	Antigen KI-67			-0.0105703	0.369606	32.0248	32.6541	P46013;P46013-2	P46013;P46013-2	Chromosome. Nucleus. Nucleus, nucleolus.
	DIAPH3	Protein diaphanous homolog 3			-0.12312	0.367707	27.3626	27.4096	Q9NSV4-6;Q9NSV4-5;Q9NSV4-4;Q9NSV4;Q9NSV4-7;Q9NSV4-1;Q9NSV4-2	Q9NSV4-6;Q9NSV4-5;Q9NSV4-4;Q9NSV4;Q9NSV4-7;Q9NSV4-1	Cytoplasm, cytosol.
	SRSF9	Serine/arginine-rich splicing factor 9			-0.0310467	0.367595	25.9117	30.4129	Q13242;H0YIB4;S4R3G0	Q13242;H0YIB4;S4R3G0	Nucleus.
	UBAC2	Ubiquitin-associated domain-containing protein 2			-0.152564	0.367483	25.93	28.3549	Q8NBM4;X6R5E5;Q8NBM4-3;Q8NBM4-2;Q8NBM4-4;Q5JUH4;Q8NBM4-5;A0A087WXT1	Q8NBM4;X6R5E5;Q8NBM4-3;Q8NBM4-2;Q8NBM4-4	Endoplasmic reticulum membrane; Multi-pass membrane protein.
	NUP85	Nuclear pore complex protein Nup85			-0.227439	0.365692	29.5234	29.4836	Q9BW27-3;Q9BW27;J3KT10;J3QL54;Q9BW27-2;F5H0W7;J3QLD4;J3QLH0;J3KSH3;J3KRC0;J3QLV0;J3QS63;J3KS87;J3KTC7;J3QL91	Q9BW27-3;Q9BW27;J3KT10;J3QL54;Q9BW27-2	Nucleus, nuclear pore complex. Chromosome, centromere, kinetochore. Cytoplasm, cytoskeleton, spindle. Cytoplasm. Nucleus membrane.
	OSBPL9	Oxysterol-binding protein-related protein 9			-0.226375	0.364236	29.2103	29.9043	Q96SU4-7;Q96SU4-2;Q96SU4;Q96SU4-3;Q96SU4-6;Q96SU4-5;Q96SU4-4;A0A096LPC8;H0YE19	Q96SU4-7;Q96SU4-2;Q96SU4;Q96SU4-3;Q96SU4-6;Q96SU4-5;Q96SU4-4	Late endosome membrane. Golgi apparatus, trans-Golgi network membrane.
	RRP8	Ribosomal RNA-processing protein 8			-0.0922017	0.364012	25.977	27.0601	O43159;E9PPP6;E9PPY3	O43159;E9PPP6;E9PPY3	Nucleus, nucleolus.
	DBN1	Drebrin			-0.119056	0.361432	31.828	32.6176	Q16643;Q16643-3;Q16643-2;D6R9W4;D6RFI1;D6R9Q9;D6RCR4	Q16643;Q16643-3;Q16643-2;D6R9W4	Cytoplasm. Cytoplasm, cell cortex. Cell junction. Cell projection. Cell projection, growth cone.
	CLCC1	Chloride channel CLIC-like protein 1			-0.706065	0.360982	28.0342	28.827	Q96S66;Q96S66-2;Q96S66-3;Q96S66-4;Q5T1P5	Q96S66;Q96S66-2;Q96S66-3;Q96S66-4	Membrane; Multi-pass membrane protein. Endoplasmic reticulum. Golgi apparatus. Nucleus.
	ECHDC1	Ethylmalonyl-CoA decarboxylase			-0.103968	0.359634	24.2021	25.139	H0Y5L2;Q9NTX5-3;Q9NTX5-6;Q9NTX5-2;Q9NTX5;H0Y525;H0YCS9;J3KP84;E9PPG7;E9PRU6;F2Z2D6;E9PJS8;E9PLY6;Q9NTX5-4;Q9NTX5-5	H0Y5L2;Q9NTX5-3;Q9NTX5-6;Q9NTX5-2;Q9NTX5;H0Y525;H0YCS9;J3KP84;E9PPG7;E9PRU6;F2Z2D6;E9PJS8;E9PLY6;Q9NTX5-4;Q9NTX5-5
	YARS2	Tyrosine--tRNA ligase, mitochondrial;Tyrosine--tRNA ligase			-0.156724	0.358734	28.243	30.3345	Q9Y2Z4;H0YHS6	Q9Y2Z4;H0YHS6	Mitochondrion matrix.
	NAPG	Gamma-soluble NSF attachment protein			-0.589724	0.358621	25.0039	26.5188	Q99747;J3KTJ6;Q99747-2;J3QS28;J3QKW4	Q99747;J3KTJ6;Q99747-2	Membrane; Peripheral membrane protein.
	RAB14	Ras-related protein Rab-14			-0.0918634	0.358396	30.9034	32.474	P61106;X6RFL8	P61106;X6RFL8	Recycling endosome. Early endosome membrane; Lipid-anchor; Cytoplasmic side. Golgi apparatus membrane; Lipid-anchor; Cytoplasmic side. Golgi apparatus, trans-Golgi network membrane; Lipid-anchor; Cytoplasmic side. Cytoplasmic vesicle, phagosome.
	SNAP29	Synaptosomal-associated protein 29;Synaptosomal-associated protein			-0.580785	0.357271	25.7549	27.6749	O95721;C9JAF7	O95721;C9JAF7	Cytoplasm. Golgi apparatus membrane; Peripheral membrane protein. Cytoplasmic vesicle, autophagosome membrane; Peripheral membrane protein. Cell projection, cilium membrane; Peripheral membrane protein.
	RNF2	E3 ubiquitin-protein ligase RING2			-0.316205	0.355693	26.9608	26.2581	Q99496;X6RFN3;Q99496-2	Q99496;X6RFN3;Q99496-2	Nucleus. Chromosome.
	SYAP1	Synapse-associated protein 1			-0.6214	0.354903	27.7816	28.0434	Q96A49	Q96A49	Cytoplasm, perinuclear region. Golgi apparatus. Perikaryon. Cell projection, axon. Cell projection, dendrite. Cell projection, growth cone. Cell junction, synapse, presynaptic cell membrane. Cell junction, synapse, postsynaptic cell membrane. Membrane.
	CANX	Calnexin			-0.171255	0.354001	33.7571	34.8878	P27824;P27824-2;P27824-3;H0Y9Q7;D6RDP7;D6RB85;D6RGY2;D6RAU8;D6RFL1;H0Y9H1;D6RAQ8;D6RHJ3;D6RD16	P27824;P27824-2;P27824-3	Endoplasmic reticulum membrane; Single-pass type I membrane protein. Endoplasmic reticulum. Melanosome.
	SNX8	Sorting nexin-8			-0.0256469	0.354001	24.1025	25.683	Q9Y5X2	Q9Y5X2	Early endosome membrane; Peripheral membrane protein; Cytoplasmic side.
	RAP1B;RAP1A	Ras-related protein Rap-1b;Ras-related protein Rap-1A;Ras-related protein Rap-1b-like protein			-0.143771	0.352533	29.8617	30.442	P61224-2;P61224-3;P62834;P61224;F5GX62;E7ESV4;A0A0J9YXB3;F5H7Y6;A6NIZ1;F5H4H0;F5GYH7;F5H077;F5GWU8;F5H491;F5H0B7;F5H500;F5H6R7;F5H004;A0A075B6Q0;F5GYB5;P61224-4;F8WBC0;F5H823;B7ZB78;F5GZG1	P61224-2;P61224-3;P62834;P61224;F5GX62;E7ESV4;A0A0J9YXB3;F5H7Y6;A6NIZ1;F5H4H0;F5GYH7;F5H077;F5GWU8;F5H491;F5H0B7;F5H500;F5H6R7;F5H004;A0A075B6Q0;F5GYB5;P61224-4	Cell membrane. Cytoplasm, cytosol. Cell junction.
	TECR	Very-long-chain enoyl-CoA reductase			-0.202124	0.349139	31.648	32.8177	Q9NZ01;M0R3C3;M0QXM3;Q9NZ01-2;M0R329;B4DR74	Q9NZ01	Endoplasmic reticulum membrane; Multi-pass membrane protein.
	RAB1A	Ras-related protein Rab-1A			-0.244155	0.345623	33.4649	33.9155	P62820;E7END7;P62820-2;P62820-3	P62820;E7END7;P62820-2;P62820-3	Golgi apparatus. Endoplasmic reticulum. Early endosome. Cytoplasm, cytosol. Membrane. Melanosome.
	PLOD3	Procollagen-lysine,2-oxoglutarate 5-dioxygenase 3			-0.126911	0.342896	24.7007	25.5513	O60568;H7C2V1	O60568	Rough endoplasmic reticulum membrane; Peripheral membrane protein; Lumenal side.
	SEC23IP	SEC23-interacting protein			-0.238647	0.342327	30.6015	31.5048	Q9Y6Y8;Q9Y6Y8-2;A0A0C4DH82;H7C0V8;H7C4C4	Q9Y6Y8;Q9Y6Y8-2	Cytoplasmic vesicle, COPII-coated vesicle membrane; Peripheral membrane protein; Cytoplasmic side. Endoplasmic reticulum.
	RRAGA;RRAGB	Ras-related GTP-binding protein A;Ras-related GTP-binding protein B			-0.0758849	0.341986	25.9337	28.7604	Q7L523;Q5VZM2-2;Q5VZM2;Q5VZM0	Q7L523;Q5VZM2-2;Q5VZM2;Q5VZM0	Cytoplasm. Nucleus. Lysosome.
	ERCC3	TFIIH basal transcription factor complex helicase XPB subunit			-0.356994	0.341189	23.6195	23.706	H7C309;P19447	H7C309;P19447
	NCSTN	Nicastrin			-0.278286	0.340961	29.005	30.4841	Q92542-2;Q92542;H0Y6T7;Q5T205;H0Y3Z4;Q5T209	Q92542-2;Q92542;H0Y6T7	Membrane; Single-pass type I membrane protein. Cytoplasmic vesicle membrane; Single-pass type I membrane protein. Melanosome.
	SMCHD1	Structural maintenance of chromosomes flexible hinge domain-containing protein 1			-0.148001	0.339137	28.7496	29.0213	A6NHR9-2;A6NHR9;J3KTL8;A6NHR9-3;J3QSH1	A6NHR9-2;A6NHR9;J3KTL8;A6NHR9-3	Chromosome.
	OSBPL11	Oxysterol-binding protein-related protein 11			-0.232159	0.339137	27.8025	25.9187	Q9BXB4	Q9BXB4	Late endosome membrane. Golgi apparatus, trans-Golgi network membrane.
	UBE3C	Ubiquitin-protein ligase E3C			-0.0318134	0.336283	25.797	27.6614	Q15386;Q15386-3;Q15386-2	Q15386	Nucleus.
	FNDC3B	Fibronectin type III domain-containing protein 3B			-0.445755	0.334797	27.1832	27.9128	Q53EP0-2;Q53EP0	Q53EP0-2;Q53EP0	Membrane; Single-pass membrane protein.
	ITGB6	Integrin beta;Integrin beta-6			-0.315576	0.334683	29.641	30.5381	A0A087WXP3;E9PEE8;P18564-2;P18564	A0A087WXP3;E9PEE8;P18564-2;P18564	Membrane; Single-pass type I membrane protein.
	MLKL	Mixed lineage kinase domain-like protein			-0.458168	0.332737	27.4363	30.1317	Q8NB16;I3L4A6;I3L2T9	Q8NB16;I3L4A6	Cytoplasm. Cell membrane.
	CHUK	Inhibitor of nuclear factor kappa-B kinase subunit alpha			-0.176919	0.332507	27.0415	26.8398	O15111	O15111	Cytoplasm. Nucleus.
	LCLAT1	Lysocardiolipin acyltransferase 1			-0.0483525	0.332164	27.5921	28.9593	Q6UWP7-3;Q6UWP7;C9K0C3;Q6UWP7-2;C9J5S5;C9JA02;C9JMW2;C9JUV9;C9JXY8;C9J6F4	Q6UWP7-3;Q6UWP7;C9K0C3;Q6UWP7-2	Endoplasmic reticulum membrane; Multi-pass membrane protein.
	OSBPL10	Oxysterol-binding protein-related protein 10;Oxysterol-binding protein			-0.306216	0.331705	29.337	29.7686	Q9BXB5;Q9BXB5-2;H7C487	Q9BXB5;Q9BXB5-2;H7C487	Cytoplasm, cytoskeleton.
	USO1	General vesicular transport factor p115			-0.468192	0.331017	31.4951	32.416	O60763;O60763-2;REV__R4GMN2;REV__Q5VZ89-5;REV__Q5VZ89-6;REV__Q5VZ89;REV__R4GNB2;REV__R4GN35	O60763;O60763-2	Cytoplasm, cytosol. Golgi apparatus membrane; Peripheral membrane protein.
	TAP2	Antigen peptide transporter 2			-0.265691	0.329181	26.9974	28.9248	A0A087WYD6;X5CMH5;E7ENX8;Q03519-2;Q03519;A0A140T9S0;A0A0G2JLV0	A0A087WYD6;X5CMH5;E7ENX8;Q03519-2;Q03519;A0A140T9S0;A0A0G2JLV0
	KAT7	Histone acetyltransferase;Histone acetyltransferase KAT7			-0.0627762	0.327228	25.7583	26.2965	E7EUP3;O95251-4;O95251;O95251-3;O95251-5;O95251-2;D6RFZ5	E7EUP3;O95251-4;O95251;O95251-3;O95251-5;O95251-2	Nucleus.
	PGAM5	Serine/threonine-protein phosphatase PGAM5, mitochondrial			-0.0757024	0.326997	31.7048	33.2138	Q96HS1;Q96HS1-2;F5GXG4	Q96HS1;Q96HS1-2	Mitochondrion outer membrane; Single-pass membrane protein.
	EZR	Ezrin			-0.0785789	0.325156	34.607	35.3837	E7EQR4;P15311;E9PQ82;E9PNP4	E7EQR4;P15311
	RGPD3;RGPD4;RGPD1;RGPD2	RanBP2-like and GRIP domain-containing protein 3;RanBP2-like and GRIP domain-containing protein 4;RANBP2-like and GRIP domain-containing protein 1;RANBP2-like and GRIP domain-containing protein 2			-0.452313	0.323889	28.1254	29.2215	J3KNE0;A6NKT7;Q7Z3J3;F8VYC4;P0DJD0;P0DJD1	J3KNE0;A6NKT7;Q7Z3J3;F8VYC4;P0DJD0;P0DJD1
	FAF2	FAS-associated factor 2			-0.274041	0.323774	29.6819	31.271	Q96CS3;D6RBG6	Q96CS3	Cytoplasm. Lipid droplet. Endoplasmic reticulum.
	MYO1C	Unconventional myosin-Ic			-0.124078	0.321928	32.3292	33.2512	O00159-3;F5H6E2;O00159-2;O00159;I3L204;I3L4D4;I3L501;I3L3Y6;I3L168;I3L3F5	O00159-3;F5H6E2;O00159-2;O00159	Isoform 1: Cytoplasm. Nucleus.
	PKP3	Plakophilin-3			-0.198014	0.320196	26.3098	28.0096	Q9Y446-2;Q9Y446;E9PQ15;H0YEY5	Q9Y446-2;Q9Y446	Nucleus. Cell junction, desmosome.
	BAG5	BAG family molecular chaperone regulator 5			-0.0667144	0.319965	24.8983	26.2556	Q9UL15;Q9UL15-2;G3V274	Q9UL15;Q9UL15-2;G3V274
	CROCC	Rootletin			-0.0418032	0.318461	30.1015	30.8338	B1AKD8;Q5TZA2-2;Q5TZA2	B1AKD8;Q5TZA2-2;Q5TZA2
	UBP1	Upstream-binding protein 1			-0.0217897	0.316378	24.2828	24.7868	Q9NZI7-4;Q9NZI7;F8WEP8	Q9NZI7-4;Q9NZI7;F8WEP8	Nucleus.
	PTDSS1	Phosphatidylserine synthase 1			-0.159186	0.314174	28.1914	29.1845	P48651;P48651-3;P48651-2;J3KNR6	P48651;P48651-3;P48651-2	Endoplasmic reticulum membrane; Multi-pass membrane protein.
	TBRG4	Protein TBRG4			-0.179858	0.314058	30.52	30.8845	Q969Z0;Q969Z0-2;C9J7P5;C9IZN7;H7C4R5;C9J5A2;C9J347;C9J618	Q969Z0;Q969Z0-2	Mitochondrion matrix.
	MDH2	Malate dehydrogenase, mitochondrial;Malate dehydrogenase			-0.377969	0.309642	26.3506	29.838	P40926;G3XAL0;P40926-2	P40926;G3XAL0;P40926-2	Mitochondrion matrix.
	TFB2M	Dimethyladenosine transferase 2, mitochondrial			-0.0553064	0.308594	25.6871	28.1925	Q9H5Q4	Q9H5Q4	Mitochondrion.
	CCDC132	Coiled-coil domain-containing protein 132			-0.0362891	0.307662	24.621	27.0462	Q96JG6-3;Q96JG6;H0Y7Q2;Q96JG6-2;C9JA29	Q96JG6-3;Q96JG6;H0Y7Q2;Q96JG6-2	Recycling endosome.
	MRPL45	39S ribosomal protein L45, mitochondrial			-0.61405	0.306845	25.1862	27.7619	A0A087X2D5;Q9BRJ2;A0A0G2JMS5;A0A087WU62	A0A087X2D5;Q9BRJ2;A0A0G2JMS5;A0A087WU62
	GID8	Glucose-induced degradation protein 8 homolog			-0.127384	0.306146	26.0627	28.4162	Q9NWU2	Q9NWU2	Nucleus.
	SNAP23	Synaptosomal-associated protein;Synaptosomal-associated protein 23			-0.636997	0.305445	25.7336	27.1149	H3BNE1;H3BR18;H3BM38;H3BPJ0;O00161-2;O00161;H3BNG6;H3BU94;H3BR99;H3BV99;H3BP15;H3BQY9	H3BNE1;H3BR18;H3BM38;H3BPJ0;O00161-2;O00161
	PPFIBP1	Liprin-beta-1			-0.416404	0.304277	28.1099	29.1577	Q86W92-2;F5GZP6;Q86W92-3;Q86W92-4;Q86W92;H0YGH8;H0YFE4;A0A0A0MTP2;E9PP16;Q8ND30-3;Q8ND30-2;Q8ND30	Q86W92-2;F5GZP6;Q86W92-3;Q86W92-4;Q86W92
	AGPS	Alkyldihydroxyacetonephosphate synthase, peroxisomal			-0.0985055	0.303927	27.3289	28.0956	O00116;A0A1B0GWA2;B8ZZ81	O00116;A0A1B0GWA2	Peroxisome membrane.
	SOAT1	Sterol O-acyltransferase 1			-0.0426797	0.302173	27.1062	28.8777	P35610;B1APM4;P35610-3;P35610-2	P35610;B1APM4;P35610-3;P35610-2	Endoplasmic reticulum membrane; Multi-pass membrane protein.
	MTPAP	Poly(A) RNA polymerase, mitochondrial			-0.132436	0.300065	28.2833	28.4113	Q9NVV4-2;Q9NVV4;Q5T851;Q5T852	Q9NVV4-2;Q9NVV4	Cytoplasm. Mitochondrion.
	PACSIN2	Protein kinase C and casein kinase substrate in neurons protein 2			-0.00368358	0.299831	31.4044	31.4089	Q9UNF0;A0A0U1RR22;Q9UNF0-2;B0QYG7;B0QYG8;H0Y923	Q9UNF0;A0A0U1RR22;Q9UNF0-2	Cytoplasm. Cytoplasm, cytoskeleton. Cytoplasmic vesicle membrane; Peripheral membrane protein; Cytoplasmic side. Early endosome. Recycling endosome membrane. Cell projection, ruffle membrane; Peripheral membrane protein; Cytoplasmic side. Cell membrane; Peripheral membrane protein; Cytoplasmic side. Cell projection. Membrane, caveola.
	GNB4	Guanine nucleotide-binding protein subunit beta-4			-0.0905418	0.299479	30.9952	32.0143	Q9HAV0;C9JD14;H7C5J5;Q9BRK4	Q9HAV0
	SAR1A	GTP-binding protein SAR1a			-0.288928	0.296898	28.7179	29.2672	Q9NR31;Q9NR31-2;H0Y5E8;X1WI22;D6RAA2;Q5SQT8;D6RDB2	Q9NR31;Q9NR31-2;H0Y5E8	Endoplasmic reticulum. Golgi apparatus.
	INF2	Inverted formin-2			-0.157319	0.296193	31.2061	31.6439	Q27J81-2;Q27J81;A0A0A0MQU1;Q27J81-3	Q27J81-2;Q27J81;A0A0A0MQU1	Cytoplasm, perinuclear region.
	NUP205	Nuclear pore complex protein Nup205			-0.203867	0.295135	31.9382	32.9345	Q92621;U3KPX2;U3KQ97;U3KQ47	Q92621	Nucleus membrane; Peripheral membrane protein. Nucleus, nuclear pore complex.
	SAFB	Scaffold attachment factor B1			-0.0129412	0.294782	28.3086	29.697	Q15424-2;Q15424;Q15424-4;Q15424-3;K7ES42;K7EII0	Q15424-2;Q15424;Q15424-4;Q15424-3	Nucleus.
	PRPF6	Pre-mRNA-processing factor 6			-0.0613905	0.294665	30.4561	31.412	O94906;O94906-2	O94906;O94906-2	Nucleus, nucleoplasm. Nucleus speckle.
	MAGT1	Magnesium transporter protein 1			-0.11951	0.29066	27.2744	28.65	A0A087WU53;Q9H0U3;Q9H0U3-2	A0A087WU53;Q9H0U3;Q9H0U3-2
	EPS15	Epidermal growth factor receptor substrate 15			-0.212618	0.289952	27.6091	27.4753	B1AUU8;P42566;S4R3U1;P42566-2	B1AUU8;P42566
	NF1	Neurofibromin;Neurofibromin truncated			-0.313226	0.289126	28.0054	29.0312	P21359-2;P21359-6;P21359;H0Y465;J3KSB5;P21359-4;J3KRT8;J3QQN8;J3QSG6;J3KSX8;P21359-3;P21359-5	P21359-2;P21359-6;P21359;H0Y465;J3KSB5;P21359-4	Nucleus. Nucleus, nucleolus.
	BICD2	Protein bicaudal D homolog 2			-0.297502	0.288181	26.8154	26.4997	Q8TD16;Q8TD16-2	Q8TD16;Q8TD16-2	Golgi apparatus. Cytoplasm, cytoskeleton. Cytoplasm. Nucleus envelope. Nucleus, nuclear pore complex.
	DUS2	tRNA-dihydrouridine(20) synthase [NAD(P)+]-like			-0.240265	0.287945	26.6088	26.8571	E7EUN9;Q9NX74;J3QLD5	E7EUN9;Q9NX74;J3QLD5
	AP1G1	AP-1 complex subunit gamma-1			-0.151875	0.287591	31.3115	31.6439	O43747;O43747-2;H3BR36;H3BUN9;H3BNR4;B4DGE1;H3BRM7;H3BN71;B3KNW1;H3BN75;H3BS13;H3BV30	O43747;O43747-2	Golgi apparatus. Cytoplasmic vesicle, clathrin-coated vesicle membrane; Peripheral membrane protein; Cytoplasmic side.
	RRP7A	Ribosomal RNA-processing protein 7 homolog A			-0.0448062	0.287472	26.5744	28.0024	Q9Y3A4;Q9NSQ0	Q9Y3A4
	SUZ12	Polycomb protein SUZ12			-0.067969	0.28629	27.7643	28.7235	J3QQW9;Q15022	J3QQW9;Q15022
	PTRF	Polymerase I and transcript release factor			-0.154442	0.285816	31.7233	32.7769	Q6NZI2;Q6NZI2-2;Q6NZI2-3	Q6NZI2;Q6NZI2-2	Membrane, caveola. Cell membrane. Microsome. Endoplasmic reticulum. Cytoplasm, cytosol. Mitochondrion. Nucleus.
	CFAP20	Cilia- and flagella-associated protein 20			-0.0741373	0.285343	26.9167	25.9412	Q9Y6A4;H3BPA3	Q9Y6A4	Nucleus. Cytoplasm, cytoskeleton, microtubule organizing center, centrosome, centriole. Cytoplasm, cytoskeleton, cilium basal body. Cell projection, cilium.
	KIAA1033	WASH complex subunit 7			-0.105489	0.284988	26.7102	28.0243	A0A087X256;Q2M389;Q2M389-2;F8W1W1;F8VYH7	A0A087X256;Q2M389;Q2M389-2
	ANAPC5	Anaphase-promoting complex subunit 5			-0.158365	0.283092	27.1804	27.5373	F5H0F9;Q9UJX4;Q9UJX4-3;F5GY68;F5H3S5;H0YFB5;Q9UJX4-2;F5H0N1;F5GZ05	F5H0F9;Q9UJX4;Q9UJX4-3;F5GY68
	LUC7L2;LUC7L	Putative RNA-binding protein Luc7-like 2;Putative RNA-binding protein Luc7-like 1			-0.39722	0.281194	23.66	24.8512	Q96HJ9-2;A0A0A6YYJ8;Q9Y383-3;Q9Y383-2;Q9Y383;B8ZZ10;A8MYV2;Q9NQ29-2;Q9NQ29-3;Q9NQ29	Q96HJ9-2;A0A0A6YYJ8;Q9Y383-3;Q9Y383-2;Q9Y383;B8ZZ10;A8MYV2;Q9NQ29-2;Q9NQ29-3;Q9NQ29
	EPB41L1	Band 4.1-like protein 1			-0.277447	0.280244	30.1777	30.4343	Q9H4G0-2;Q9H4G0-4;A0A0C4DH22;Q9H4G0;Q9H4G0-3;Q4VXN0;H7C2K6;X6RC15;Q4VXN1;A0A1B0GTW6;Q4VXN6;Q4VXN5;H0Y482;A0A1B0GWG0;Q4VB86;P11171-6;P11171-4;P11171-3;P11171-7;P11171-5;P11171-2;P11171	Q9H4G0-2;Q9H4G0-4;A0A0C4DH22;Q9H4G0;Q9H4G0-3	Cytoplasm, cytoskeleton.
	FCHO2	F-BAR domain only protein 2			-0.195054	0.279531	27.0289	28.3886	Q0JRZ9-3;Q0JRZ9;H7BXJ4;Q0JRZ9-2;H0YAE2	Q0JRZ9-3;Q0JRZ9;H7BXJ4;Q0JRZ9-2	Membrane, clathrin-coated pit; Peripheral membrane protein; Cytoplasmic side.
	TMEM41B	Transmembrane protein 41B			-0.0256028	0.27858	25.7977	26.7179	E9PJ42;Q5BJD5-3;Q5BJD5-2;Q5BJD5	E9PJ42;Q5BJD5-3;Q5BJD5-2;Q5BJD5
	PI4KA	Phosphatidylinositol 4-kinase alpha			-0.334243	0.277866	25.6803	26.3947	P42356;P42356-2;A4QPH2-2;A4QPH2-4;A4QPH2;A8MTF1;Q8N8J0	P42356;P42356-2	Cytoplasm. Cell membrane.
	NUP214	Nuclear pore complex protein Nup214			-0.0990927	0.277271	30.0605	30.3226	P35658-2;P35658-4;P35658;P35658-3;P35658-5;A0A0A0MSW3;H0Y837;H0YF36;E9PKD2;B7ZAV2	P35658-2;P35658-4;P35658;P35658-3;P35658-5;A0A0A0MSW3	Nucleus, nuclear pore complex.
	ITGB1	Integrin beta-1			-0.279897	0.275007	32.3238	33.8321	P05556;P05556-2;P05556-5;P05556-4;P05556-3;C9JPK5;H7C4N8;Q5T3E6;E9PLR6;E7EUI6;E7EQW5;E7ERX5	P05556;P05556-2;P05556-5;P05556-4;P05556-3	Cell membrane; Single-pass type I membrane protein. Cell projection, invadopodium membrane; Single-pass type I membrane protein. Cell projection, ruffle membrane; Single-pass type I membrane protein. Recycling endosome. Melanosome. Cleavage furrow. Cell projection, lamellipodium. Cell projection, ruffle. Cell junction, focal adhesion. Cell surface.
	GNA11	Guanine nucleotide-binding protein subunit alpha-11			-0.060638	0.273814	29.6793	31.2867	P29992;K7EL62;A0A087WVZ3	P29992;K7EL62	Cell membrane; Lipid-anchor. Cytoplasm.
	UBE2Q1;UBE2Q2	Ubiquitin-conjugating enzyme E2 Q1;Ubiquitin-conjugating enzyme E2 Q2			-0.0427243	0.272023	25.4283	25.4051	Q7Z7E8-2;Q7Z7E8;E9PHD0;Q8WVN8-2;Q8WVN8-4;Q8WVN8-3;Q8WVN8	Q7Z7E8-2;Q7Z7E8;E9PHD0;Q8WVN8-2;Q8WVN8-4;Q8WVN8-3;Q8WVN8	Nucleus. Cell projection, filopodium. Cytoplasm, cytosol.
	GANAB	Neutral alpha-glucosidase AB			-0.16448	0.271784	29.3485	31.4885	Q14697;Q14697-2;F5H6X6;E9PKU7;E9PNH1	Q14697;Q14697-2;F5H6X6;E9PKU7	Endoplasmic reticulum. Golgi apparatus. Melanosome.
	RFC2	Replication factor C subunit 2			-0.130239	0.271665	29.8773	31.3985	P35250;P35250-2;A0A087WVY3;H7C5P4;H7C596;H7C5S7;H7C5P1;H7C5Q7;F8WC37;H7C5A0;H7C5G4	P35250;P35250-2;A0A087WVY3;H7C5P4	Nucleus.
	DLAT	Dihydrolipoyllysine-residue acetyltransferase component of pyruvate dehydrogenase complex, mitochondrial;Acetyltransferase component of pyruvate dehydrogenase complex			-0.0649175	0.270708	30.9366	31.3172	P10515;H0YDD4;E9PEJ4	P10515;H0YDD4;E9PEJ4	Mitochondrion matrix.
	DNAAF5	Dynein assembly factor 5, axonemal			-0.0848386	0.27023	28.1903	29.1288	Q86Y56;H0Y650;Q86Y56-2;E9PGY2;Q86Y56-3;H7C3B1	Q86Y56;H0Y650;Q86Y56-2	Cytoplasm. Cytoplasmic granule.
	RIF1	Telomere-associated protein RIF1			-0.110822	0.269392	28.5676	29.3115	Q5UIP0-2;Q5UIP0;H7BZN3;H7C2B5	Q5UIP0-2;Q5UIP0	Nucleus. Chromosome. Chromosome, telomere. Cytoplasm, cytoskeleton, spindle.
	LONP1	Lon protease homolog, mitochondrial			-0.0422636	0.268434	30.7664	32.2032	K7EJE8;K7EKE6;P36776-2;P36776;P36776-3;K7ER27;K7ER56;K7ERR6;K7EQF8	K7EJE8;K7EKE6;P36776-2;P36776;P36776-3	Mitochondrion matrix.
	PELO	Protein pelota homolog			-0.124346	0.268195	27.8617	28.3609	Q9BRX2	Q9BRX2	Nucleus. Cytoplasm.
	ZW10	Centromere/kinetochore protein zw10 homolog			-0.0785789	0.267716	28.7898	29.7767	O43264;O43264-2;F5H3C1	O43264;O43264-2	Cytoplasm. Endoplasmic reticulum membrane; Peripheral membrane protein. Chromosome, centromere, kinetochore. Cytoplasm, cytoskeleton, spindle.
	USP3	Ubiquitin carboxyl-terminal hydrolase;Ubiquitin carboxyl-terminal hydrolase 3			-0.449415	0.267476	27.6294	26.4944	H0YLB7;H0YKU8;Q6JHV3;H0YMI4;Q9Y6I4-2;Q9Y6I4;H0YL81;H0YLG0	H0YLB7;H0YKU8;Q6JHV3;H0YMI4;Q9Y6I4-2;Q9Y6I4
	TFCP2	Alpha-globin transcription factor CP2			-0.298602	0.267476	29.5413	30.1277	Q12800-2;Q12800-3;Q12800-4;Q12800;F8VWL0;F8VX55;C9JWL3	Q12800-2;Q12800-3;Q12800-4;Q12800;F8VWL0;F8VX55	Nucleus.
	AURKB	Aurora kinase B			-0.37962	0.267116	24.9144	26.7318	Q96GD4-4;Q96GD4-2;Q96GD4;Q96GD4-5;J3QR41;J3KTD6;J3QLN8;J3KRJ2;J3KRF8;J3KT86;Q96GD4-3	Q96GD4-4;Q96GD4-2;Q96GD4;Q96GD4-5;J3QR41;J3KTD6;J3QLN8;J3KRJ2;J3KRF8;J3KT86;Q96GD4-3	Nucleus. Chromosome. Chromosome, centromere. Cytoplasm, cytoskeleton, spindle. Midbody.
	TOLLIP	Toll-interacting protein			-0.21739	0.266996	24.8112	26.5347	Q9H0E2;E9PNS3;F2Z2Y8;E7EN89	Q9H0E2;E9PNS3;F2Z2Y8	Cytoplasm.
	TFRC	Transferrin receptor protein 1;Transferrin receptor protein 1, serum form			-0.181738	0.264717	35.1635	36.3673	P02786;G3V0E5;H7C3V5;F8WBE5;Q9UP52-2;Q9UP52-3;Q9UP52	P02786;G3V0E5	Cell membrane; Single-pass type II membrane protein. Melanosome.
	RTN4	Reticulon;Reticulon-4			-0.0176215	0.263996	31.0054	32.6507	F8W914;Q9NQC3-2;Q9NQC3-5;H7C106;Q9NQC3-3;A0A0U1RQR6	F8W914;Q9NQC3-2;Q9NQC3-5;H7C106;Q9NQC3-3;A0A0U1RQR6	Endoplasmic reticulum membrane; Multi-pass membrane protein.
	RAB5C	Ras-related protein Rab-5C			-0.14709	0.26123	31.8101	33.2303	P51148;P51148-2;K7ERI8;K7ERQ8;F8VVK3;K7ENY4;F8VWU4;F8VSF8;K7EIP6	P51148;P51148-2;K7ERI8;K7ERQ8;F8VVK3	Cell membrane; Lipid-anchor; Cytoplasmic side. Early endosome membrane; Lipid-anchor. Melanosome.
	RABEP1	Rab GTPase-binding effector protein 1			-0.292352	0.260387	25.8451	26.9694	Q15276-2;Q15276	Q15276-2;Q15276	Cytoplasm. Early endosome. Recycling endosome. Cytoplasmic vesicle.
	MYO1B	Unconventional myosin-Ib			-0.00876934	0.260026	29.3784	29.9974	E9PDF6;O43795-2;O43795;E7EQD9;H7C2Y7;A0A0U1RRI3;Q9UBC5;C9JUP5;C9JYW1;G3V342	E9PDF6;O43795-2;O43795
	CSNK2A1	Casein kinase II subunit alpha			-0.0752008	0.257614	30.3151	32.6159	E7EU96;P68400;P68400-2;A0A087WY74;V9GYA2;V9GY80	E7EU96;P68400;P68400-2
	TRIM47	Tripartite motif-containing protein 47			-0.0570614	0.25689	29.6491	29.8545	Q96LD4;Q96LD4-2;A0A0M3HER3	Q96LD4;Q96LD4-2	Cytoplasm. Nucleus.
	EHD2	EH domain-containing protein 2			-0.0616314	0.256769	28.0691	28.0088	Q9NZN4;Q9NZN4-2	Q9NZN4;Q9NZN4-2	Cell membrane; Peripheral membrane protein; Cytoplasmic side. Membrane, caveola; Peripheral membrane protein; Cytoplasmic side. Endosome membrane; Peripheral membrane protein; Cytoplasmic side. Cytoplasm, cytosol.
	RAB2A	Ras-related protein Rab-2A			-0.149217	0.256407	28.1577	28.4406	P61019;P61019-2;H7C125;E9PKL7;E9PE37;Q6PIK3;H0YD31	P61019;P61019-2	Endoplasmic reticulum-Golgi intermediate compartment membrane; Lipid-anchor. Melanosome. Endoplasmic reticulum membrane; Lipid-anchor. Golgi apparatus membrane; Lipid-anchor.
	ERLIN1	Erlin-1			-0.143787	0.256165	28.9649	30.6764	O75477;B0QZ43	O75477;B0QZ43	Endoplasmic reticulum membrane; Single-pass type II membrane protein.
	DMD	Dystrophin			-0.252638	0.255078	30.5204	31.1091	P11532-8;P11532-7;P11532-5;P11532-6;E7EQR9;E7EQS5;F8VX32;E7ESB2;H0Y304;A0A087WV90;E9PDN5;A0A087WTU7;A0A075B6G3;P11532-3;P11532-2;P11532-4;P11532;P11532-10;P11532-9;F5GZY3;H0Y3E8;Q5T097;P46939-3;Q13474-2;Q13474;P46939-4	P11532-8;P11532-7;P11532-5;P11532-6;E7EQR9;E7EQS5;F8VX32;E7ESB2;H0Y304;A0A087WV90;E9PDN5;A0A087WTU7;A0A075B6G3;P11532-3;P11532-2;P11532-4;P11532;P11532-10;P11532-9;F5GZY3	Cell membrane, sarcolemma; Peripheral membrane protein; Cytoplasmic side. Cytoplasm, cytoskeleton. Cell junction, synapse, postsynaptic cell membrane.
	ALG1	Chitobiosyldiphosphodolichol beta-mannosyltransferase			-0.185934	0.252537	24.8568	25.6314	K7EPU3;Q9BT22	K7EPU3;Q9BT22
	SCD	Acyl-CoA desaturase			-0.542479	0.251931	30.5791	31.486	O00767	O00767	Endoplasmic reticulum membrane; Multi-pass membrane protein.
	LPCAT1	Lysophosphatidylcholine acyltransferase 1			-0.159654	0.251931	29.9024	31.1114	Q8NF37;A0A0G2JQ62;A0A0G2JRI7	Q8NF37;A0A0G2JQ62	Endoplasmic reticulum membrane; Single-pass type II membrane protein. Golgi apparatus membrane; Single-pass type II membrane protein. Lipid droplet.
	NUP35	Nucleoporin NUP53			-0.489828	0.250719	27.6685	28.1946	Q8NFH5-2;Q8NFH5;Q8NFH5-3;C9JIY9;C9IYQ7;F8WCF5;F8WEL4;C9JWU7	Q8NFH5-2;Q8NFH5;Q8NFH5-3	Nucleus, nuclear pore complex. Nucleus membrane; Peripheral membrane protein.
	FIBP	Acidic fibroblast growth factor intracellular-binding protein			-0.175729	0.250234	26.7657	29.1268	O43427-2;O43427;E9PSD3;H0YCE7;E9PJW6	O43427-2;O43427;E9PSD3	Nucleus. Endomembrane system; Peripheral membrane protein.
	TRIP6	Thyroid receptor-interacting protein 6			-0.018425	0.249749	30.8668	32.0672	Q15654;A0A0D9SFS2;H7BZE2	Q15654;A0A0D9SFS2;H7BZE2	Cytoplasm, cytoskeleton. Cell junction, focal adhesion. Nucleus. Cytoplasm.
	ABCC4	Multidrug resistance-associated protein 4			-0.010454	0.248778	28.2955	29.3651	O15439-2;O15439;O15439-3;O15439-4	O15439-2;O15439;O15439-3;O15439-4	Membrane; Multi-pass membrane protein.
	MAP4K4	Mitogen-activated protein kinase kinase kinase kinase 4			-0.0971778	0.248535	28.1701	28.9609	E7ENQ1;G3XAA2;H7C360;G5E948;A0A0D9SEY1;O95819-4;O95819-2;O95819;O95819-5;O95819-3;C9J840;E7EX83;A0A0D9SG62;E7EN19;E7ESS2;H7C0P6;Q9UKE5-8;Q9UKE5-5;Q9UKE5-7;Q9UKE5-3;Q9UKE5-6;Q9UKE5-2;Q9UKE5-4;Q9UKE5;C9J338;E7ETN6;H7C3Z6;I3L2I2	E7ENQ1;G3XAA2;H7C360;G5E948;A0A0D9SEY1;O95819-4;O95819-2;O95819;O95819-5;O95819-3;C9J840;E7EX83;A0A0D9SG62;E7EN19;E7ESS2;H7C0P6
	SCFD1	Sec1 family domain-containing protein 1			-0.565204	0.248292	27.4377	29.1987	Q8WVM8;Q8WVM8-2;Q8WVM8-3;J3KNG4;G3V4I1;G3V5F3;G3V2M8;G3V3K9;G3V5E2;G3V363;H0YJS6;H0YJY1	Q8WVM8;Q8WVM8-2;Q8WVM8-3	Cytoplasm. Endoplasmic reticulum membrane; Peripheral membrane protein. Golgi apparatus, Golgi stack membrane; Peripheral membrane protein.
	OXSR1	Serine/threonine-protein kinase OSR1			-0.11288	0.247198	27.8535	28.8037	O95747;C9JIG9	O95747;C9JIG9	Cytoplasm.
	RAB34	Ras-related protein Rab-34			-0.105396	0.246712	29.3497	30.6588	Q9BZG1;Q9BZG1-4;Q9BZG1-2;C9JBG0;Q96PJ7;C9JY26;E7ES60;K7EIF2;H7C0Y7;J3QLC6;V9GY61;K7EJW7	Q9BZG1;Q9BZG1-4;Q9BZG1-2;C9JBG0;Q96PJ7;C9JY26;E7ES60;K7EIF2;H7C0Y7	Cytoplasm. Golgi apparatus. Cytoplasmic vesicle, phagosome. Cytoplasmic vesicle, phagosome membrane; Lipid-anchor; Cytoplasmic side.
	LIMA1	LIM domain and actin-binding protein 1			-0.240947	0.246347	26.7403	26.8803	Q9UHB6;F8VQE1;Q9UHB6-2;F8VS07;Q9UHB6-3;F8VRN8;F8VTU2;J3QQM5;F8VVQ7;Q9BT23	Q9UHB6;F8VQE1;Q9UHB6-2;F8VS07;Q9UHB6-3
	HACD3	Very-long-chain (3R)-3-hydroxyacyl-CoA dehydratase 3			-0.178829	0.246226	29.6557	31.0342	Q9P035;H3BS72;H3BPZ1;Q9P035-2;H3BRL8;H3BMZ1	Q9P035;H3BS72;H3BPZ1;Q9P035-2;H3BRL8	Endoplasmic reticulum membrane; Multi-pass membrane protein.
	HSDL1	Inactive hydroxysteroid dehydrogenase-like protein 1			-0.155984	0.245252	27.9614	28.9222	Q3SXM5;Q3SXM5-2;H3BQI7;H3BT52;H3BNH5	Q3SXM5;Q3SXM5-2;H3BQI7;H3BT52	Mitochondrion.
	RAB21	Ras-related protein Rab-21			-0.0341307	0.245252	29.2213	30.2291	Q9UL25	Q9UL25	Endoplasmic reticulum membrane; Lipid-anchor. Golgi apparatus, trans-Golgi network. Golgi apparatus membrane. Early endosome membrane. Cytoplasmic vesicle membrane. Cleavage furrow.
	NFKBIB	NF-kappa-B inhibitor beta			-0.119448	0.240986	24.9137	25.8821	I3L4X3;G5E9C2;Q15653-2;Q15653;I3L1A4	I3L4X3;G5E9C2;Q15653-2;Q15653
	MVB12A	Multivesicular body subunit 12A			-0.0240177	0.240131	24.5568	25.9984	E9PLL0;E9PQA6;Q96EY5-2;Q96EY5-3;Q96EY5	E9PLL0;E9PQA6;Q96EY5-2;Q96EY5-3;Q96EY5
	RAD50	DNA repair protein RAD50			-0.0190242	0.239398	33.6628	32.8248	Q92878;Q92878-2;Q92878-3;E7EN38;E7ESD9;H7C0V2;H7C0P8;E9PM98;C9JNH8	Q92878;Q92878-2;Q92878-3	Nucleus. Chromosome, telomere.
	PDHA1	Pyruvate dehydrogenase E1 component subunit alpha, somatic form, mitochondrial			-0.0625501	0.238787	27.8032	30.9847	P08559;P08559-2;P08559-4;P08559-3;Q5JPU3;Q5JPT9;Q5JPU0;Q5JPU1;P29803;Q5JPU2	P08559;P08559-2;P08559-4;P08559-3	Mitochondrion matrix.
	KIF2C	Kinesin-like protein KIF2C			-0.00937905	0.237808	29.3267	29.055	Q99661;Q99661-2;Q5JR91;Q5JR89;Q8N4N8	Q99661;Q99661-2	Cytoplasm, cytoskeleton. Nucleus. Chromosome, centromere. Chromosome, centromere, kinetochore.
	UMPS	Uridine 5-monophosphate synthase;Orotate phosphoribosyltransferase;Orotidine 5-phosphate decarboxylase			-0.0137712	0.237197	30.3216	30.4851	P11172;P11172-3;E9PFD2;P11172-2;P11172-4;F2Z3P2;F2Z303;F8WDG4	P11172;P11172-3;E9PFD2;P11172-2
	WDR1	WD repeat-containing protein 1			-0.0281457	0.236952	28.77	30.0038	O75083;D6RD66;O75083-3	O75083;D6RD66	Cytoplasm, cytoskeleton. Cell projection, podosome. Cell junction.
	CAMK1D	Calcium/calmodulin-dependent protein kinase type 1D			-0.0118789	0.236584	25.8832	26.5546	A0A087WUR6;Q8IU85;Q8IU85-2;H7C071;Q14012	A0A087WUR6;Q8IU85;Q8IU85-2
	NFS1	Cysteine desulfurase, mitochondrial			-0.100561	0.235727	25.0607	26.1789	Q9Y697-2;Q9Y697;A2A2M1;F2Z2E7;Q9Y697-3	Q9Y697-2;Q9Y697;A2A2M1;F2Z2E7;Q9Y697-3	Isoform Mitochondrial: Mitochondrion.; Isoform Cytoplasmic: Cytoplasm. Nucleus.
	NACC1	Nucleus accumbens-associated protein 1			-0.047085	0.235114	27.661	27.8086	Q96RE7;K7ENW4	Q96RE7;K7ENW4	Nucleus. Cytoplasm.
	P4HB	Protein disulfide-isomerase			-0.126155	0.234869	31.364	33.0416	P07237;H7BZ94;H0Y3Z3;I3L398;I3L312;I3NI03;I3L4M2;I3L0S0;I3L3U6;I3L514;I3L3P5;I3L1Y5	P07237;H7BZ94;H0Y3Z3	Endoplasmic reticulum. Endoplasmic reticulum lumen. Melanosome. Cell membrane; Peripheral membrane protein.
	POP1	Ribonucleases P/MRP protein subunit POP1			-0.229585	0.234869	29.8652	31.0985	Q99575;E5RK39	Q99575	Nucleus, nucleolus.
	ITSN1	Intersectin-1			-0.103224	0.23352	27.7482	27.4103	Q15811-4;Q15811-9;Q15811-8;Q15811;F8W7U0;Q15811-6;Q15811-12;Q15811-11;Q15811-3;Q15811-10;Q15811-7;Q15811-2;A8CTZ0;Q15811-13;Q15811-5;C9JQZ7;H7C429;D6PAW0;H0Y523;H0Y3G5	Q15811-4;Q15811-9;Q15811-8;Q15811;F8W7U0;Q15811-6;Q15811-12;Q15811-11;Q15811-3;Q15811-10;Q15811-7;Q15811-2;A8CTZ0;Q15811-13;Q15811-5	Endomembrane system. Cell junction, synapse, synaptosome. Cell projection, lamellipodium. Membrane, clathrin-coated pit.
	NUP50	Nuclear pore complex protein Nup50			-0.572737	0.233152	25.0814	26.6756	Q9UKX7-2;Q9UKX7	Q9UKX7-2;Q9UKX7	Nucleus, nuclear pore complex. Nucleus membrane; Peripheral membrane protein; Nucleoplasmic side.
	TMEM38B	Trimeric intracellular cation channel type B			-0.310969	0.232661	25.1135	26.942	H7C4C1;H7C3B3;A0A0A0MRS4;Q9NVV0	H7C4C1;H7C3B3;A0A0A0MRS4;Q9NVV0
	RAB3GAP2	Rab3 GTPase-activating protein non-catalytic subunit			-0.0954504	0.230572	27.5406	28.9661	Q9H2M9;Q9H2M9-2	Q9H2M9	Cytoplasm.
	AFAP1	Actin filament-associated protein 1			-0.161185	0.230449	27.8737	27.8657	Q8N556;Q8N556-2	Q8N556;Q8N556-2	Cytoplasm, cytoskeleton.
	HLTF	Helicase-like transcription factor			-0.247731	0.229711	28.1637	29.2196	A0A0C4DGA6;Q14527;Q14527-2;H7C5K0	A0A0C4DGA6;Q14527;Q14527-2
	FAM129B	Niban-like protein 1			-0.0532991	0.229465	30.8756	31.7109	Q96TA1-2;Q96TA1	Q96TA1-2;Q96TA1	Cytoplasm, cytosol. Cell junction, adherens junction. Membrane; Lipid-anchor.
	GTF3C2	General transcription factor 3C polypeptide 2			-0.0613905	0.227987	26.7574	27.4532	Q8WUA4;A0A087WZD8;Q8WUA4-2;H0Y4Q6	Q8WUA4;A0A087WZD8;Q8WUA4-2	Nucleus.
	SIPA1	Signal-induced proliferation-associated protein 1			-0.0356383	0.227248	29.6679	30.3823	F6RY50;Q96FS4	F6RY50;Q96FS4
	HSPA9	Stress-70 protein, mitochondrial			-0.0217458	0.225892	35.3235	36.3526	P38646;D6RJI2;H0YBG6;H0Y8S0;D6RA73	P38646	Mitochondrion. Nucleus, nucleolus.
	LIMD1	LIM domain-containing protein 1			-0.190569	0.225522	26.5168	26.9393	C9JRJ5;Q9UGP4	C9JRJ5;Q9UGP4
	SAAL1	Protein SAAL1			-0.0745625	0.225028	22.9995	25.2926	Q96ER3;J3KND1;E9PRZ1	Q96ER3;J3KND1;E9PRZ1	Nucleus.
	FTSJ1	Putative tRNA (cytidine(32)/guanosine(34)-2-O)-methyltransferase			-0.404783	0.224905	24.878	26.9474	Q9UET6-2;Q9UET6;B7Z4K4	Q9UET6-2;Q9UET6;B7Z4K4	Cytoplasm.
	RABGAP1	Rab GTPase-activating protein 1			-0.173824	0.224658	25.5763	27.6875	Q9Y3P9;Q9Y3P9-2;Q9Y3P9-3	Q9Y3P9	Cytoplasm, cytosol. Cytoplasm, cytoskeleton, microtubule organizing center, centrosome.
	AFG3L2	AFG3-like protein 2			-0.0418626	0.224534	28.5787	29.2953	Q9Y4W6;K7EP56;B7Z651;A0A0U1RQN6;E9PHW9;Q01484-5;Q01484-2	Q9Y4W6	Mitochondrion. Mitochondrion inner membrane; Multi-pass membrane protein.
	RAB3D	Ras-related protein Rab-3D			-0.198808	0.223917	23.4046	28.1477	O95716;M0R257;P20336	O95716	Cell membrane; Lipid-anchor; Cytoplasmic side.
	STAT5B	Signal transducer and activator of transcription 5B			-0.00815979	0.22367	26.7598	27.2521	P51692;C9J4I3	P51692;C9J4I3	Cytoplasm. Nucleus.
	RBM22	Pre-mRNA-splicing factor RBM22			-0.0046964	0.222186	26.4518	29.586	Q9NW64;Q9NW64-2;E5RJW4;E5RHA8	Q9NW64;Q9NW64-2;E5RJW4	Nucleus. Cytoplasm.
	TMEM214	Transmembrane protein 214			-0.34247	0.222063	27.8719	30.2916	Q6NUQ4;Q6NUQ4-2;H7C085;H7C0H8;H7C008;H7BZI0	Q6NUQ4;Q6NUQ4-2	Endoplasmic reticulum membrane; Multi-pass membrane protein.
	ARL2	ADP-ribosylation factor-like protein 2			-0.177082	0.221692	26.2985	27.7081	P36404	P36404	Mitochondrion intermembrane space. Cytoplasm, cytoskeleton, microtubule organizing center, centrosome. Nucleus. Cytoplasm.
	TAP1	Antigen peptide transporter 1			-0.31955	0.220949	27.8939	28.1472	A0A140T9T7;Q03518	A0A140T9T7;Q03518
	BUB1B	Mitotic checkpoint serine/threonine-protein kinase BUB1 beta			-0.112163	0.220454	26.6822	23.9815	O60566-2;O60566;O60566-3	O60566-2;O60566;O60566-3	Cytoplasm. Nucleus. Chromosome, centromere, kinetochore. Cytoplasm, cytoskeleton, microtubule organizing center, centrosome.
	TUBGCP3	Gamma-tubulin complex component 3			-0.106871	0.217355	26.5014	28.065	Q96CW5-2;Q96CW5;A0A087WU06;Q96CW5-3;A0A087WZV5;A0A0J9YX56;A0A0J9YX63	Q96CW5-2;Q96CW5	Cytoplasm, cytoskeleton, microtubule organizing center, centrosome.
	MPST	3-mercaptopyruvate sulfurtransferase;Sulfurtransferase			-0.111555	0.216113	26.5127	27.3713	P25325;P25325-2;B1AH49	P25325;P25325-2;B1AH49	Cytoplasm. Mitochondrion. Cell junction, synapse, synaptosome.
	BAZ1B	Tyrosine-protein kinase BAZ1B			-0.203186	0.215989	28.029	29.9889	Q9UIG0-2;Q9UIG0	Q9UIG0-2;Q9UIG0	Nucleus.
	STK26;STK24	Serine/threonine-protein kinase 26;Serine/threonine-protein kinase 24;Serine/threonine-protein kinase 24 36 kDa subunit;Serine/threonine-protein kinase 24 12 kDa subunit			-0.0192581	0.215617	29.8106	30.687	Q8NBY1;B4E0Y9;Q9P289;Q9P289-2;Q9P289-3;B4DR80;Q9Y6E0-2;Q9Y6E0;H0Y630;C9JDH9;C9J6L2;C9JCC0;C9J232;H7C279;O00506-3;O00506-2;O00506;C9JJV0;Q5JV98;Q5JV99	Q8NBY1;B4E0Y9;Q9P289;Q9P289-2;Q9P289-3;B4DR80;Q9Y6E0-2;Q9Y6E0
	RANGAP1	Ran GTPase-activating protein 1			-0.019492	0.215617	32.1292	33.3431	P46060;H0Y4Q3;B0QYT5;B0QYT4;B0QYT6	P46060	Cytoplasm. Nucleus, nucleoplasm. Nucleus envelope. Chromosome, centromere, kinetochore. Cytoplasm, cytoskeleton, spindle.
	RABL3	Rab-like protein 3			-0.264374	0.214249	24.83	28.5142	Q5HYI8;C9JXM3;F8WF50;F8WDC7;H7C533;F8WAX9	Q5HYI8;C9JXM3;F8WF50;F8WDC7
	RFC3	Replication factor C subunit 3			-0.0117189	0.213129	28.9913	31.3818	P40938;P40938-2;A0A087X270	P40938;P40938-2	Nucleus.
	RPS23	40S ribosomal protein S23			-0.149857	0.213005	33.696	34.2123	P62266;D6RD47;D6RDJ2;D6RIX0;D6R9I7	P62266;D6RD47	Cytoplasm, cytosol. Cytoplasm. Rough endoplasmic reticulum.
	STXBP3	Syntaxin-binding protein 3			-0.155341	0.211137	28.166	28.983	O00186	O00186	Cytoplasm, cytosol. Cell membrane.
	RPIA	Ribose-5-phosphate isomerase			-0.0586532	0.210763	24.0781	29.6169	P49247	P49247
	TK1	Thymidine kinase, cytosolic;Thymidine kinase			-0.175566	0.210638	26.9134	28.0636	P04183;K7ERV3;K7ES52;K7ERJ1;K7ENW5	P04183;K7ERV3;K7ES52;K7ERJ1	Cytoplasm.
	RICTOR	Rapamycin-insensitive companion of mTOR			-0.087718	0.210389	27.3033	27.6342	Q6R327;Q6R327-3	Q6R327;Q6R327-3
	NCKIPSD	NCK-interacting protein with SH3 domain			-0.164771	0.209017	25.9093	25.5238	Q9NZQ3-4;Q9NZQ3-3;Q9NZQ3-2;Q9NZQ3;Q9NZQ3-5;C9JSC3;H7C2K2;H7C0T9	Q9NZQ3-4;Q9NZQ3-3;Q9NZQ3-2;Q9NZQ3;Q9NZQ3-5;C9JSC3	Nucleus.
	KPNA6	Importin subunit alpha-7			-0.078259	0.208892	31.3872	31.8518	O60684;Q5TFJ7;S4R3E5	O60684;Q5TFJ7
	RTN3	Reticulon-3			-0.0545871	0.208767	29.1347	30.5201	O95197-3;O95197-4;O95197-7;O95197-2;O95197;F5H617;O95197-6;O95197-5	O95197-3;O95197-4;O95197-7;O95197-2;O95197	Endoplasmic reticulum membrane; Multi-pass membrane protein. Golgi apparatus membrane; Multi-pass membrane protein.
	LGALS1	Galectin-1			-0.159863	0.208517	29.7372	31.2066	P09382;F8WEI7	P09382	Secreted, extracellular space, extracellular matrix.
	ACTN4	Alpha-actinin-4			-0.0262638	0.207518	36.8402	37.6433	O43707;O43707-2;F5GXS2;O43707-3;H7C144;K7EJH8;K7EP19;D6RH00	O43707;O43707-2;F5GXS2;O43707-3	Nucleus. Cytoplasm. Cell junction.
	ITPR1	Inositol 1,4,5-trisphosphate receptor type 1			-0.361676	0.207268	29.538	30.8666	Q14643-4;Q14643-3;Q14643-8;Q14643-7;Q14643-5;Q14643-6;Q14643-2;Q14643;B7ZMI3;Q14571-2	Q14643-4;Q14643-3;Q14643-8;Q14643-7;Q14643-5;Q14643-6;Q14643-2;Q14643	Endoplasmic reticulum membrane; Multi-pass membrane protein. Cytoplasmic vesicle, secretory vesicle membrane; Multi-pass membrane protein. Cytoplasm, perinuclear region.
	TANC2	Protein TANC2			-0.249839	0.206768	28.6057	28.6747	Q9HCD6;Q9HCD6-2;J3KRP9;Q9HCD6-3;Q9HCD6-4;A0A087WUE1;J3QQY7;J3KTM5	Q9HCD6;Q9HCD6-2;J3KRP9;Q9HCD6-3;Q9HCD6-4
	NFIC	Nuclear factor 1 C-type			-0.130397	0.206393	30.2431	30.4083	P08651-4;P08651-3;P08651-2;P08651-5;P08651-6;P08651	P08651-4;P08651-3;P08651-2;P08651-5;P08651-6;P08651	Nucleus.
	CD2AP	CD2-associated protein			-0.0664727	0.204892	27.2662	27.5546	Q9Y5K6	Q9Y5K6	Cytoplasm, cytoskeleton. Cell projection, ruffle. Cell junction.
	IGF2BP2	Insulin-like growth factor 2 mRNA-binding protein 2			-0.170849	0.204141	24.4287	24.946	F8W930;Q9Y6M1-5;Q9Y6M1-6;Q9Y6M1-3;Q9Y6M1-4;Q9Y6M1-1;Q9Y6M1	F8W930;Q9Y6M1-5;Q9Y6M1-6;Q9Y6M1-3;Q9Y6M1-4;Q9Y6M1-1;Q9Y6M1
	TRMT10C	Mitochondrial ribonuclease P protein 1			-0.371254	0.203139	30.3108	31.2497	Q7L0Y3;C9JVB6	Q7L0Y3;C9JVB6	Mitochondrion matrix, mitochondrion nucleoid.
	RAB5B	Ras-related protein Rab-5B			-0.150081	0.201258	28.1008	30.0544	P61020;P61020-2;F8VUA5;F8VVZ0;F8VPW9;F8VWZ7	P61020;P61020-2;F8VUA5	Cell membrane; Lipid-anchor; Cytoplasmic side. Early endosome membrane; Lipid-anchor. Melanosome.
	SENP1	Sentrin-specific protease 1			-0.321892	0.201258	26.1836	26.8657	Q9P0U3-2;Q9P0U3;F8VRZ8	Q9P0U3-2;Q9P0U3;F8VRZ8	Nucleus. Cytoplasm.
	VPS52	Vacuolar protein sorting-associated protein 52 homolog			-0.28921	0.20063	24.5833	27.9837	Q8N1B4-2;Q8N1B4	Q8N1B4-2;Q8N1B4	Golgi apparatus, trans-Golgi network membrane; Peripheral membrane protein. Endosome membrane; Peripheral membrane protein. Recycling endosome.
	SEC13	Protein SEC13 homolog			-0.0933249	0.198997	31.5439	32.4784	P55735;A0A0C4DFR6;P55735-2;P55735-3;A8MXL6;E7ERC8	P55735;A0A0C4DFR6;P55735-2;P55735-3;A8MXL6	Cytoplasmic vesicle, COPII-coated vesicle membrane; Peripheral membrane protein; Cytoplasmic side. Endoplasmic reticulum membrane; Peripheral membrane protein; Cytoplasmic side. Nucleus, nuclear pore complex. Lysosome membrane.
	HM13	Minor histocompatibility antigen H13			-0.0934018	0.198871	24.9426	25.6481	Q8TCT9-5;Q8TCT9;A0A075B6F6;Q8TCT9-4;Q8TCT9-2;A0A0C4DGU3	Q8TCT9-5;Q8TCT9;A0A075B6F6;Q8TCT9-4;Q8TCT9-2	Endoplasmic reticulum membrane; Multi-pass membrane protein. Membrane; Multi-pass membrane protein; Lumenal side.; Isoform 4: Cell membrane; Multi-pass membrane protein.
	PRKCI	Protein kinase C iota type			-0.173222	0.198243	27.8875	27.5086	P41743	P41743	Cytoplasm. Membrane. Endosome. Nucleus.
	VTA1	Vacuolar protein sorting-associated protein VTA1 homolog			-0.0502037	0.195348	26.3651	27.9396	A0A087WY55;Q9NP79;Q5TGM0;Q9NP79-2	A0A087WY55;Q9NP79
	HCCS	Cytochrome c-type heme lyase			-0.0090161	0.194717	28.2483	30.1036	P53701	P53701	Mitochondrion inner membrane. Membrane; Lipid-anchor.
	CBR1	Carbonyl reductase [NADPH] 1			-0.0364075	0.194465	29.1173	31.0566	P16152;E9PQ63;A8MTM1;P16152-2	P16152;E9PQ63;A8MTM1;P16152-2	Cytoplasm.
	LAMA1	Laminin subunit alpha-1			-0.100283	0.194087	29.6267	29.9429	P25391	P25391	Secreted, extracellular space, extracellular matrix, basement membrane.
	CNN2	Calponin;Calponin-2			-0.107555	0.193709	31.0904	31.5478	B4DDF4;B4DUT8;Q99439;A0A087X271;Q99439-2;A0A087X1X5;H3BVI6;K7ES69;H3BQH0;A0A087WV51;U3KPS3;Q15417-3;Q15417	B4DDF4;B4DUT8;Q99439;A0A087X271;Q99439-2;A0A087X1X5;H3BVI6;K7ES69
	SLC4A7	Anion exchange protein;Sodium bicarbonate cotransporter 3			-0.379808	0.193456	26.2791	27.1675	C9JRP1;A0A0A0MST8;E9PFN4;Q9Y6M7-11;Q9Y6M7-14;Q9Y6M7-10;Q9Y6M7-4;Q9Y6M7-3;Q9Y6M7-2;Q9Y6M7-9;Q9Y6M7-6;Q9Y6M7-13;Q9Y6M7-12;Q9Y6M7;Q9Y6M7-8;Q9Y6M7-7;H7C3C4;Q9Y6M7-5	C9JRP1;A0A0A0MST8;E9PFN4;Q9Y6M7-11;Q9Y6M7-14;Q9Y6M7-10;Q9Y6M7-4;Q9Y6M7-3;Q9Y6M7-2;Q9Y6M7-9;Q9Y6M7-6;Q9Y6M7-13;Q9Y6M7-12;Q9Y6M7;Q9Y6M7-8;Q9Y6M7-7;H7C3C4;Q9Y6M7-5	Membrane; Multi-pass membrane protein.
	DNAJC7	DnaJ homolog subfamily C member 7			-0.0803167	0.191942	31.5413	32.4111	Q99615;Q99615-2;K7ESP1;K7EIH8;K7EPP7;K7ER44;K7EJL5;K7EN19;K7EJV7;K7ELJ8;K7EJE9;K7EK03;K7EJ24;K7EQ73	Q99615;Q99615-2;K7ESP1;K7EIH8;K7EPP7	Cytoplasm. Nucleus. Cytoplasm, cytoskeleton.
	NUDT4;NUDT11;NUDT10	Diphosphoinositol polyphosphate phosphohydrolase 2;Diphosphoinositol polyphosphate phosphohydrolase 3-beta;Diphosphoinositol polyphosphate phosphohydrolase 3-alpha			-0.0417141	0.190299	33.8937	34.4131	Q9NZJ9-3;Q9NZJ9-2;F8VRL4;F8VRR0;A0A0C4DGJ4;Q96G61;Q8NFP7;Q9NZJ9	Q9NZJ9-3;Q9NZJ9-2;F8VRL4;F8VRR0;A0A0C4DGJ4;Q96G61;Q8NFP7;Q9NZJ9	Cytoplasm.
	ERCC6L	DNA excision repair protein ERCC-6-like			-0.0632132	0.190046	27.0933	26.7369	Q2NKX8;B5MDQ0	Q2NKX8;B5MDQ0	Chromosome, centromere. Chromosome, centromere, kinetochore. Chromosome.
	CLASP1	CLIP-associating protein 1			-0.057797	0.18954	28.8002	29.1441	Q7Z460-4;F8WA11;Q7Z460-2;Q7Z460-5;Q7Z460-3;Q7Z460;H0Y5T1;C9JP76;C9J151;H7C4I5;H7C5M8	Q7Z460-4;F8WA11;Q7Z460-2;Q7Z460-5;Q7Z460-3;Q7Z460;H0Y5T1	Cytoplasm, cytoskeleton. Cytoplasm, cytoskeleton, microtubule organizing center, centrosome. Chromosome, centromere, kinetochore. Cytoplasm, cytoskeleton, spindle. Golgi apparatus, trans-Golgi network.
	TANC1	Protein TANC1			-0.318488	0.188781	29.1064	30.5575	Q9C0D5-2;Q9C0D5;A0A0A0MSM4	Q9C0D5-2;Q9C0D5	Cell junction, synapse, postsynaptic cell membrane, postsynaptic density.
	RPTOR	Regulatory-associated protein of mTOR			-0.179809	0.185993	28.1005	28.7066	Q8N122;Q8N122-3;Q8N122-2	Q8N122;Q8N122-3	Cytoplasm. Lysosome. Cytoplasmic granule.
	SCAMP1	Secretory carrier-associated membrane protein 1			-0.276118	0.18574	28.3684	30.808	O15126;A0A087WXB0;A0A087WU14;O15126-2;A0A087WTX8;A0A087WZA6	O15126;A0A087WXB0;A0A087WU14;O15126-2	Golgi apparatus, trans-Golgi network membrane; Multi-pass membrane protein. Recycling endosome membrane; Multi-pass membrane protein.
	NCDN	Neurochondrin			-0.199007	0.18574	25.2435	25.7167	Q9UBB6-2;Q9UBB6;Q9UBB6-3;C9J5H8	Q9UBB6-2;Q9UBB6;Q9UBB6-3;C9J5H8	Cytoplasm, cytosol. Cell projection, dendrite.
	DHCR24;Nbla03646	Delta(24)-sterol reductase			-0.191442	0.185613	28.7604	30.2043	Q15392-2;Q15392;Q3LIE7;H7C4B7	Q15392-2;Q15392;Q3LIE7	Endoplasmic reticulum membrane; Single-pass membrane protein. Golgi apparatus membrane; Single-pass membrane protein.
	LRRC16A	Leucine-rich repeat-containing protein 16A			-0.002209	0.185486	28.4149	28.4013	Q5VZK9-2;Q5VZK9;A0A0U1RQQ1;Q5VZK9-3;A0A0U1RR91;Q5VZK9-4	Q5VZK9-2;Q5VZK9;A0A0U1RQQ1	Cytoplasm. Cytoplasm, cytoskeleton. Cell membrane. Cell projection, lamellipodium.
	PNO1	RNA-binding protein PNO1			-0.131851	0.18409	28.6776	29.9443	Q9NRX1;F8WBJ6	Q9NRX1	Nucleus, nucleolus.
	DLD	Dihydrolipoyl dehydrogenase;Dihydrolipoyl dehydrogenase, mitochondrial			-0.059059	0.183328	27.3171	29.208	E9PEX6;P09622-2;P09622;P09622-3	E9PEX6;P09622-2;P09622;P09622-3
	MSN	Moesin			-0.0673189	0.182947	32.6588	33.5414	P26038;V9GZ54	P26038	Cell membrane; Peripheral membrane protein; Cytoplasmic side. Cytoplasm, cytoskeleton. Apical cell membrane; Peripheral membrane protein; Cytoplasmic side. Cell projection, microvillus membrane; Peripheral membrane protein; Cytoplasmic side. Cell projection, microvillus.
	RFC1	Replication factor C subunit 1			-0.00878387	0.181293	28.3746	29.1742	P35251-2;P35251;H0Y8U4	P35251-2;P35251	Nucleus.
	KPNA1	Importin subunit alpha-5;Importin subunit alpha-5, N-terminally processed			-0.191936	0.179256	30.4598	31.0244	P52294;C9JYI4;C9J352;C9JWD9;F2Z3G4;C9J4U1	P52294;C9JYI4	Cytoplasm. Nucleus.
	SCRIB	Protein scribble homolog			-0.292882	0.178874	30.7944	30.9979	A0A0G2JNZ2;A0A0G2JPP5;Q14160;Q14160-3;A0A0G2JMS7;Q14160-2;H0YCG0;H0YDF9;Q5T0G3;Q9BTT6-2;Q9BTT6	A0A0G2JNZ2;A0A0G2JPP5;Q14160;Q14160-3;A0A0G2JMS7;Q14160-2
	UBB;RPS27A;UBC;UBA52	Ubiquitin-60S ribosomal protein L40;Ubiquitin;60S ribosomal protein L40;Ubiquitin-40S ribosomal protein S27a;Ubiquitin;40S ribosomal protein S27a;Polyubiquitin-B;Ubiquitin;Polyubiquitin-C;Ubiquitin			-0.14417	0.177471	36.3977	37.1526	J3QS39;J3QTR3;F5H6Q2;F5GYU3;F5H2Z3;F5H265;B4DV12;F5H388;F5H747;F5GXK7;J3QKN0;Q5PY61;Q96C32;P62987;P62979;P0CG47;P0CG48;M0R1V7;J3QSA3;F5GZ39;M0R1M6;M0R2S1	J3QS39;J3QTR3;F5H6Q2;F5GYU3;F5H2Z3;F5H265;B4DV12;F5H388;F5H747;F5GXK7;J3QKN0;Q5PY61;Q96C32;P62987;P62979;P0CG47;P0CG48;M0R1V7;J3QSA3;F5GZ39;M0R1M6;M0R2S1
	UCK2	Uridine-cytidine kinase 2			-0.0628816	0.177471	30.5955	31.7145	Q9BZX2;Q9BZX2-2;Q9HA47-3;Q9HA47;Q9HA47-4	Q9BZX2
	SLC25A35	Solute carrier family 25 member 35			-0.356661	0.177216	25.7242	27.6371	Q3KQZ1;Q3KQZ1-3;Q3KQZ1-2;Q3KQZ1-4	Q3KQZ1;Q3KQZ1-3;Q3KQZ1-2;Q3KQZ1-4	Mitochondrion inner membrane; Multi-pass membrane protein.
	RAB9A	Ras-related protein Rab-9A			-0.367211	0.176961	29.0832	29.5859	P51151;A0A1B0GUI0;Q9NP90	P51151	Cell membrane; Lipid-anchor; Cytoplasmic side. Endoplasmic reticulum membrane. Golgi apparatus membrane. Late endosome. Cytoplasmic vesicle, phagosome membrane; Lipid-anchor; Cytoplasmic side. Cytoplasmic vesicle, phagosome. Cytoplasmic vesicle membrane. Melanosome.
	SCAMP3	Secretory carrier-associated membrane protein 3			-0.393804	0.176578	31.0434	32.28	O14828;O14828-2	O14828;O14828-2	Membrane; Multi-pass membrane protein.
	TSG101	Tumor susceptibility gene 101 protein			-0.117396	0.176067	28.9403	29.8168	F5H442;Q99816;Q99816-2	F5H442;Q99816;Q99816-2
	NCAPG	Condensin complex subunit 3			-0.0348253	0.175429	30.9744	31.3798	Q9BPX3;H0Y9Z8;D6RA93	Q9BPX3	Nucleus. Cytoplasm. Chromosome.
	TXNDC9	Thioredoxin domain-containing protein 9			-0.034574	0.175301	26.1724	27.0962	O14530-2;O14530;F8WCJ3;B8ZZX4;F8WBV5;G3XAJ4	O14530-2;O14530;F8WCJ3;B8ZZX4	Cytoplasm. Nucleus. Cytoplasm, cytoskeleton, microtubule organizing center, centrosome. Midbody.
	CSNK2A2	Casein kinase II subunit alpha			-0.0891138	0.175173	30.6522	32.3477	P19784;H3BSA1;H3BV19;H3BNI9	P19784;H3BSA1
	ARHGAP1	Rho GTPase-activating protein 1			-0.136141	0.175173	29.2622	30.6762	Q07960;H0YE29;E9PNR6	Q07960;H0YE29	Cytoplasm.
	SEC24A	Protein transport protein Sec24A			-0.145382	0.174534	29.3809	30.1236	O95486;O95486-2	O95486	Cytoplasmic vesicle, COPII-coated vesicle membrane; Peripheral membrane protein; Cytoplasmic side. Endoplasmic reticulum membrane; Peripheral membrane protein; Cytoplasmic side. Cytoplasm, cytosol.
	PPP1R12A	Protein phosphatase 1 regulatory subunit 12A			-0.0737121	0.174023	33.1648	33.5503	O14974-5;O14974;O14974-4;O14974-3;O14974-2;F8VZN8;H0YHI8;H0YIS4;H0YIS3;H0YIM2;A0A0U1RQZ1;H0YHL8;F8VW28;H0YIL7;E1CKY7;A0A0A0MS24;O60237-4;O60237	O14974-5;O14974;O14974-4;O14974-3;O14974-2;F8VZN8	Cytoplasm.
	RPL10	60S ribosomal protein L10			-0.195186	0.174023	33.6462	34.4706	X1WI28;P27635;F8W7C6;A0A087WV22;H7C123;H7C2C5;B8A6G2;A6QRI9;Q96L21;H7C2U2	X1WI28;P27635;F8W7C6;A0A087WV22;H7C123;H7C2C5
	MSH2	DNA mismatch repair protein Msh2			-0.00988738	0.172359	32.3082	32.6252	P43246;E9PHA6;P43246-2;C9J809	P43246;E9PHA6;P43246-2	Nucleus.
	DYNLL1	Dynein light chain 1, cytoplasmic			-0.107539	0.171591	31.7767	32.6094	P63167;F8VXL2;F8VRV5;Q96FJ2;F8VXI7	P63167;F8VXL2;F8VRV5	Cytoplasm, cytoskeleton. Nucleus. Mitochondrion.
	AP1M1	AP-1 complex subunit mu-1			-0.102667	0.170053	29.6639	31.4955	Q9BXS5;Q9BXS5-2;E7ENJ6;K7EJL1;K7EPJ8;A0A087WZX7;K7ENA7;K7ER75;K7EQX3;Q9Y6Q5;Q9Y6Q5-2;K7EK69;K7EQ90;K7ERH5;K7EL08;K7EPR4;K7EJJ1;K7EMG5	Q9BXS5;Q9BXS5-2;E7ENJ6;K7EJL1	Golgi apparatus. Cytoplasmic vesicle, clathrin-coated vesicle membrane; Peripheral membrane protein; Cytoplasmic side.
	YES1	Non-specific protein-tyrosine kinase;Tyrosine-protein kinase Yes			-0.475555	0.169797	25.8982	27.354	J3QRU1;P07947;P12931;P12931-2;Q5TGY6;Q573B4;P06239;P09769;P06239-3	J3QRU1;P07947
	PYCR1	Pyrroline-5-carboxylate reductase 1, mitochondrial;Pyrroline-5-carboxylate reductase			-0.0604424	0.169412	29.3733	31.1819	P32322;P32322-3;E2QRB3;P32322-2;J3KQ22;J3QKT4;J3QL24;J3QLK9;J3QL23;J3QL32;J3QR88;J3KTA8;J3QKT3;J3KSA9;J3QRZ0	P32322;P32322-3;E2QRB3;P32322-2;J3KQ22;J3QKT4	Mitochondrion.
	GNAS	Guanine nucleotide-binding protein G(s) subunit alpha isoforms short;Guanine nucleotide-binding protein G(s) subunit alpha isoforms XLas			-0.267913	0.169412	32.4193	33.5998	P63092-3;P63092-2;P63092;P63092-4;Q5JWF2-2;Q5JWF2;A0A0A0MR13;S4R3E3;H0Y7F4;Q5JWE9;S4R3V9;P38405;P38405-2;A0A087WTB6;A2A2R6;Q5JWD1;H0Y7E8;A0A087WZE5;K7EQ80;K7EPE2	P63092-3;P63092-2;P63092;P63092-4;Q5JWF2-2;Q5JWF2	Cell membrane; Lipid-anchor.
	RAPGEF6	Rap guanine nucleotide exchange factor 6			-0.104542	0.168899	26.3733	28.14	B7Z7Y1;E9PCH4;Q8TEU7-2;Q8TEU7-5;Q8TEU7-3;Q8TEU7;Q8TEU7-4;D6RE77;Q8TEU7-6	B7Z7Y1;E9PCH4;Q8TEU7-2;Q8TEU7-5;Q8TEU7-3;Q8TEU7;Q8TEU7-4;D6RE77;Q8TEU7-6
	SLC38A1	Sodium-coupled neutral amino acid transporter 1			-0.0582176	0.168642	28.6079	28.8955	F8VX04;Q9H2H9	F8VX04;Q9H2H9
	AP3B1	AP-3 complex subunit beta-1			-0.013975	0.168	31.8474	32.4703	O00203-3;O00203;Q13367;Q13367-4;Q13367-3;F5GWU4;F5GYB0;H0YBD0	O00203-3;O00203	Cytoplasmic vesicle, clathrin-coated vesicle membrane; Peripheral membrane protein; Cytoplasmic side. Golgi apparatus.
	CIAO1	Probable cytosolic iron-sulfur protein assembly protein CIAO1			-0.0381544	0.167872	27.4471	28.7672	O76071	O76071
	BLM	Bloom syndrome protein			-0.136601	0.167358	30.0861	30.3094	H0YNU5;P54132;H0YLV8	H0YNU5;P54132
	SH3GL1	Endophilin-A2			-0.127715	0.165687	28.3746	29.5093	Q99961;Q99961-3;Q99961-2;M0R0I3;M0QYE0	Q99961;Q99961-3;Q99961-2;M0R0I3	Cytoplasm. Early endosome membrane; Peripheral membrane protein. Cell projection, podosome.
	SEC24B	Protein transport protein Sec24B			-0.186607	0.165301	31.0158	31.3289	O95487-2;O95487;O95487-3	O95487-2;O95487;O95487-3	Cytoplasmic vesicle, COPII-coated vesicle membrane; Peripheral membrane protein; Cytoplasmic side. Endoplasmic reticulum membrane; Peripheral membrane protein; Cytoplasmic side. Cytoplasm, cytosol.
	ACTN1	Alpha-actinin-1			-0.058473	0.162855	34.582	35.2966	P12814;P12814-3;P12814-2;P12814-4;H9KV75;G3V2N5;P35609-2;P35609;H7C5W8;G3V2W4;H0YJW3;H0YJ11;Q08043;F6THM6;A0A087WSZ2;G3V2X9;G3V5M4;G3V2E8;G3V380	P12814;P12814-3;P12814-2;P12814-4;H9KV75	Cytoplasm, cytoskeleton. Cytoplasm, myofibril, sarcomere, Z line. Cell membrane. Cell junction. Cell projection, ruffle.
	GLOD4	Glyoxalase domain-containing protein 4			-0.0605026	0.162081	29.5734	30.424	F6TLX2;Q9HC38-2;Q9HC38;I3L3Q4;Q9HC38-3;I3L1I0;I3L1F4	F6TLX2;Q9HC38-2;Q9HC38;I3L3Q4
	MMS19	MMS19 nucleotide excision repair protein homolog			-0.031312	0.161307	29.2413	30.64	Q96T76;Q96T76-8;Q96T76-9;Q96T76-5;H0Y746;H7C1W5;Q5T454;Q96T76-7;H0Y7V3;F8WCH8;B0QZ77	Q96T76;Q96T76-8;Q96T76-9;Q96T76-5	Nucleus. Cytoplasm, cytoskeleton, spindle.
	CTNND1	Catenin delta-1			-0.209145	0.161178	31.543	32.1688	C9JZR2;O60716-5;O60716-3;O60716-2;O60716;O60716-8;O60716-7;O60716-6;O60716-4;O60716-13;O60716-11;O60716-10;O60716-9;O60716-21;O60716-19;O60716-16;O60716-18;O60716-15;O60716-17;O60716-14;O60716-12;O60716-24;O60716-23;O60716-22;O60716-20;O60716-29;O60716-27;O60716-26;O60716-25;O60716-32;O60716-31;O60716-30;O60716-28;E9PRE2;H0YC95;E9PKY0;E9PKL1	C9JZR2;O60716-5;O60716-3;O60716-2;O60716;O60716-8;O60716-7;O60716-6;O60716-4;O60716-13;O60716-11;O60716-10;O60716-9;O60716-21;O60716-19;O60716-16;O60716-18;O60716-15;O60716-17;O60716-14;O60716-12;O60716-24;O60716-23;O60716-22;O60716-20;O60716-29;O60716-27;O60716-26;O60716-25;O60716-32;O60716-31;O60716-30;O60716-28
	KDM3B	Lysine-specific demethylase 3B			-0.0854048	0.161049	26.9968	27.7627	Q7LBC6;Q7LBC6-2;Q7LBC6-3;H0Y9V5	Q7LBC6;Q7LBC6-2	Nucleus.
	CYFIP2	Cytoplasmic FMR1-interacting protein 2			-0.0912332	0.160662	27.1114	28.1082	E7EVJ5;Q96F07-2;Q96F07;A0A087WVE1;A0A087WTQ3;A0A087WWZ1	E7EVJ5;Q96F07-2;Q96F07
	SDHA	Succinate dehydrogenase [ubiquinone] flavoprotein subunit, mitochondrial			-0.0211308	0.160662	31.6521	32.286	P31040;P31040-2;D6RFM5;A0A087X1I3;P31040-3;H0Y8X1	P31040;P31040-2;D6RFM5;A0A087X1I3;P31040-3	Mitochondrion inner membrane; Peripheral membrane protein; Matrix side.
	METTL7A	Methyltransferase-like protein 7A			-0.478185	0.160275	24.4675	25.0079	F8VQX6;Q9H8H3;H0YI09	F8VQX6;Q9H8H3;H0YI09
	XPOT	Exportin-T			-0.248108	0.157561	31.432	32.6358	O43592;F5GZM3	O43592	Nucleus. Cytoplasm.
	EHD4	EH domain-containing protein 4			-0.247405	0.157044	28.1359	28.8149	Q9H223	Q9H223	Early endosome membrane; Peripheral membrane protein; Cytoplasmic side. Recycling endosome membrane; Peripheral membrane protein; Cytoplasmic side. Cell membrane; Peripheral membrane protein; Cytoplasmic side.
	APPL1	DCC-interacting protein 13-alpha			-0.0909566	0.156655	29.514	30.2498	Q9UKG1;C9JAB0	Q9UKG1	Early endosome membrane; Peripheral membrane protein. Nucleus.
	AQR	Intron-binding protein aquarius			-0.0277632	0.156526	29.9798	30.341	O60306;H0YH15	O60306	Nucleus. Nucleus, nucleoplasm.
	PLS3	Plastin-3			-0.00669523	0.155879	33.7915	34.5292	P13797;A0A0A0MSQ0;P13797-3;P13797-2;U3KQI3;H7C4N2;P13796;Q5TBN3;F2Z2Z9	P13797;A0A0A0MSQ0;P13797-3;P13797-2	Cytoplasm.
	DNAJA1	DnaJ homolog subfamily A member 1			-0.00672417	0.155879	33.1366	33.9609	P31689;P31689-2	P31689;P31689-2	Membrane; Lipid-anchor. Cytoplasm. Microsome. Nucleus. Cytoplasm, perinuclear region. Mitochondrion.
	CPT1A	Carnitine O-palmitoyltransferase 1, liver isoform			-0.0209112	0.155749	31.9177	32.6288	P50416;P50416-2;H3BMD2;H3BP22;H3BUV7;H3BUJ0	P50416;P50416-2	Mitochondrion outer membrane; Multi-pass membrane protein.
	SLC1A3	Excitatory amino acid transporter 1;Amino acid transporter			-0.226561	0.155102	30.865	32.0679	P43003-2;P43003;A0A087X0U3;A0A087WT87;E7EUS7;E7EUV6;M0QY32;M0R106;M0R063;P48664-2;P48664	P43003-2;P43003;A0A087X0U3;A0A087WT87	Cell membrane; Multi-pass membrane protein.
	CEPT1	Choline/ethanolaminephosphotransferase 1			-0.0505921	0.154842	27.4795	28.7275	A0A0C4DGS9;Q9Y6K0	A0A0C4DGS9;Q9Y6K0
	ARF4	ADP-ribosylation factor 4			-0.36924	0.154583	32.2601	32.8889	P18085;C9JPM4;C9JAK5;U3KQF2	P18085;C9JPM4;C9JAK5	Golgi apparatus. Membrane; Lipid-anchor.
	ARAP1	Arf-GAP with Rho-GAP domain, ANK repeat and PH domain-containing protein 1			-0.0131304	0.153935	26.15	27.404	Q96P48-3;Q96P48;E7EU13;Q96P48-7;Q96P48-2;Q96P48-4;Q96P48-1;A0A0A0MSJ2;Q96P48-5;H0YGD1;F5GWQ2;F5GWN4;F8WBT0	Q96P48-3;Q96P48;E7EU13;Q96P48-7;Q96P48-2;Q96P48-4;Q96P48-1;A0A0A0MSJ2;Q96P48-5	Cytoplasm. Golgi apparatus, Golgi stack membrane; Peripheral membrane protein. Cell membrane.
	MRPS34	28S ribosomal protein S34, mitochondrial			-0.0839668	0.153157	28.5304	31.2336	C9JJ19;P82930	C9JJ19;P82930
	PCID2	PCI domain-containing protein 2			-0.103565	0.153027	30.0001	30.6566	Q5JVF3-3;Q5JVF3;Q5JVF3-4;Q5JVF3-2	Q5JVF3-3;Q5JVF3;Q5JVF3-4;Q5JVF3-2
	PUS1	tRNA pseudouridine synthase;tRNA pseudouridine synthase A, mitochondrial			-0.0339831	0.152897	28.6476	30.5289	G8JLB3;Q9Y606-2;Q9Y606;F5H1S9;F5GXL3;F5GY32;F5H168;F8W9U5;F5H1B2	G8JLB3;Q9Y606-2;Q9Y606;F5H1S9
	NUP93	Nuclear pore complex protein Nup93			-0.132436	0.152768	32.6032	33.1262	Q8N1F7;H3BVG0;Q8N1F7-2;H3BM93;H3BPA9;H3BRI8;H3BNN5;H3BV11;H3BVE2;H3BRD9;H3BP95;H3BV15;H3BMX0;H3BNG7	Q8N1F7;H3BVG0;Q8N1F7-2	Nucleus membrane; Peripheral membrane protein. Nucleus, nuclear pore complex. Nucleus envelope.
	LIMA1	LIM domain and actin-binding protein 1			-0.131977	0.151079	33.6687	34.2476	Q9UHB6-4;Q9UHB6-5	Q9UHB6-4;Q9UHB6-5	Cytoplasm. Cell junction, focal adhesion. Cytoplasm, cytoskeleton.
	ATP6V0D1	V-type proton ATPase subunit d 1			-0.127116	0.15069	28.5608	28.9392	F5GYQ1;P61421;R4GN72;J3QL14;H3BQJ1;H3BQB4;H3BSG7	F5GYQ1;P61421;R4GN72;J3QL14
	DDRGK1	DDRGK domain-containing protein 1			-0.04883	0.15043	24.8484	24.7556	Q96HY6;A0A0A0MRX2;Q96HY6-2	Q96HY6;A0A0A0MRX2;Q96HY6-2	Endoplasmic reticulum.
	PTPN11	Tyrosine-protein phosphatase non-receptor type 11			-0.0167747	0.14991	30.3573	30.8042	Q06124-2;Q06124;Q06124-3;A0A0U1RRI0;H0YF12	Q06124-2;Q06124;Q06124-3	Cytoplasm. Nucleus.
	RHEB	GTP-binding protein Rheb			-0.0865686	0.148999	28.6803	30.7225	Q15382;C9J931;F8WBL3	Q15382;C9J931	Endomembrane system; Lipid-anchor; Cytoplasmic side. Golgi apparatus membrane; Lipid-anchor; Cytoplasmic side. Cytoplasm, cytosol. Endoplasmic reticulum membrane; Lipid-anchor; Cytoplasmic side.
	CSTB	Cystatin-B			-0.21568	0.148479	32.7851	32.9419	P04080	P04080	Cytoplasm. Nucleus.
	ATP2B1	Plasma membrane calcium-transporting ATPase 1;Calcium-transporting ATPase			-0.0168623	0.148479	31.7052	33.3356	P20020-6;P20020-3;P20020-4;P20020;P20020-5;P20020-2;E7ERY9;P23634-5;P23634-4;P23634-3;P23634-2;P23634-7;P23634-6;P23634-8;P23634;H0Y7S3;Q16720-8;Q16720-7;Q16720-6;Q16720-3;Q16720-5;Q16720-2;Q01814-6;Q16720-4;Q01814-8;Q16720;Q01814-5;Q01814;A0A0U1RQU3;Q01814-4;Q01814-7;Q01814-3;Q01814-2;H0YHH6;F8W1V5;H0YDG5;H7BZS8;H7BY13	P20020-6;P20020-3;P20020-4;P20020;P20020-5;P20020-2;E7ERY9	Cell membrane; Multi-pass membrane protein.
	PAFAH1B3	Platelet-activating factor acetylhydrolase IB subunit gamma			-0.0769498	0.148348	24.4271	25.7407	M0R389;Q15102	M0R389;Q15102
	TRAF2	TNF receptor-associated factor 2			-0.0998655	0.148218	28.9479	29.5333	Q12933-4;Q12933-3;Q12933;Q12933-2;B1AMX7;B1AMX8;B1AMY1	Q12933-4;Q12933-3;Q12933;Q12933-2	Cytoplasm.
	LDAH;C2orf43	UPF0554 protein C2orf43			-0.157013	0.148088	23.8286	24.9242	C9JHU6;C9JUM0;B5MCU4;A0A0A0MSH6;B5MDU6;Q9H6V9-4;Q9H6V9-3;Q9H6V9;Q9H6V9-2	C9JHU6;C9JUM0;B5MCU4;A0A0A0MSH6;B5MDU6;Q9H6V9-4;Q9H6V9-3;Q9H6V9;Q9H6V9-2
	ARID2	AT-rich interactive domain-containing protein 2			-0.0213944	0.147567	27.7299	25.9747	Q68CP9-3;Q68CP9;F8W108;F8WCU9;F8VWP4	Q68CP9-3;Q68CP9;F8W108;F8WCU9;F8VWP4	Nucleus.
	TMEM165	Transmembrane protein 165			-0.139013	0.147046	27.7475	27.6398	Q9HC07;V9GY93;Q9HC07-2;V9GYC8;D6RBL0;D6RD79	Q9HC07;V9GY93;Q9HC07-2	Golgi apparatus membrane; Multi-pass membrane protein. Golgi apparatus, trans-Golgi network membrane. Lysosome membrane. Early endosome membrane. Late endosome membrane.
	NBAS	Neuroblastoma-amplified sequence			-0.0971006	0.146525	26.541	28.2751	A2RRP1-2;A2RRP1;H0Y5G7;H7C1U4	A2RRP1-2;A2RRP1;H0Y5G7	Cytoplasm. Endoplasmic reticulum. Endoplasmic reticulum membrane; Peripheral membrane protein.
	COPB1	Coatomer subunit beta			-0.189137	0.146394	34.0694	34.8664	P53618;E9PP73;E9PP63;E9PKQ1	P53618;E9PP73	Cytoplasm. Golgi apparatus membrane; Peripheral membrane protein; Cytoplasmic side. Cytoplasmic vesicle, COPI-coated vesicle membrane; Peripheral membrane protein; Cytoplasmic side. Cell membrane. Endoplasmic reticulum-Golgi intermediate compartment.
	KIF1B;KIF1Bbeta	Kinesin-like protein;Kinesin-like protein KIF1B			-0.0164391	0.146264	33.7817	33.0227	A0A087WWA3;Q4R9M9;O60333-2;O60333;O60333-4;O60333-3;H7C0K6;A0A0U1RQL3;F8W8V9;Q12756;Q12756-3;Q12756-2	A0A087WWA3;Q4R9M9;O60333-2;O60333;O60333-4
	TTC27	Tetratricopeptide repeat protein 27			-0.0743955	0.146264	29.8903	30.1854	Q6P3X3;F8WCH1;H7C329	Q6P3X3
	PRKAA1	5-AMP-activated protein kinase catalytic subunit alpha-1			-0.0869823	0.146134	29.1822	28.5858	Q13131;Q13131-2;Q96E92;A0A087WXX9;P54646	Q13131;Q13131-2	Cytoplasm. Nucleus.
	TBC1D9B	TBC1 domain family member 9B			-0.0860172	0.146003	24.7061	27.2791	Q66K14-2;Q66K14;E5RIN2	Q66K14-2;Q66K14;E5RIN2	Membrane; Single-pass membrane protein.
	RALA	Ras-related protein Ral-A			-0.0488001	0.145612	28.4478	29.4698	P11233;H7C3P7;C9JPE8;P11234;P11234-3;P11234-2;C9JYR1;C9J6B1;C9JQB3;F8WEQ6	P11233;H7C3P7	Cell membrane; Lipid-anchor; Cytoplasmic side. Cleavage furrow. Midbody, Midbody ring.
	SLC1A4	Neutral amino acid transporter A			-0.108472	0.145221	24.6592	26.3331	P43007	P43007	Membrane; Multi-pass membrane protein. Melanosome.
	HSDL2	Hydroxysteroid dehydrogenase-like protein 2			-0.305343	0.144177	29.3353	30.4476	Q6YN16;Q6YN16-2	Q6YN16;Q6YN16-2	Peroxisome.
	RPA2	Replication protein A 32 kDa subunit			-0.167669	0.143785	29.2235	30.6849	P15927;P15927-2;P15927-3;Q5TEJ7;Q5TEJ0	P15927;P15927-2;P15927-3;Q5TEJ7	Nucleus. Nucleus, PML body.
	SMAD2	Mothers against decapentaplegic homolog 2;Mothers against decapentaplegic homolog			-0.149761	0.140386	28.9697	29.4843	Q15796-2;Q15796;B7Z5N5;K7EJX0;K7ESI8;K7EL92;K7ERC7;H3BVD1;O15198-2;O15198;H0YMP2;H0YNV1;H0YL71;H0YKE2;H3BP09;H0YAK7;Q99717;Q15797	Q15796-2;Q15796;B7Z5N5;K7EJX0	Cytoplasm. Nucleus.
	RUFY1	RUN and FYVE domain-containing protein 1			-0.0985365	0.139731	27.1008	29.5101	Q96T51;Q96T51-3;Q96T51-2;J3KPP6;H0Y9Y8;H0YAC8	Q96T51;Q96T51-3;Q96T51-2	Cytoplasm. Early endosome membrane; Peripheral membrane protein.
	FASTKD5	FAST kinase domain-containing protein 5			-0.271339	0.139208	25.7605	27.6907	Q7L8L6	Q7L8L6	Mitochondrion matrix, mitochondrion nucleoid.
	KDSR	3-ketodihydrosphingosine reductase			-0.241049	0.138945	24.8687	27.0526	Q06136;K7ERC8;Q06136-2;K7EQS7	Q06136;K7ERC8;Q06136-2	Endoplasmic reticulum membrane; Multi-pass membrane protein.
	PMPCB	Mitochondrial-processing peptidase subunit beta			-0.0117916	0.138159	28.2287	29.8771	O75439;G3V0E4;F8WAZ6	O75439;G3V0E4	Mitochondrion matrix.
	AP2M1	AP-2 complex subunit mu			-0.421863	0.137504	31.3414	32.0607	A0A087WY71;E9PFW3;Q96CW1-2;Q96CW1;C9JJ47;C9JTK4;C9JGT8;C9JJD3;C9JPV8;H7C4C3	A0A087WY71;E9PFW3;Q96CW1-2;Q96CW1;C9JJ47;C9JTK4;C9JGT8
	ABCF2	ATP-binding cassette sub-family F member 2			-0.0251477	0.136716	32.7328	33.5295	Q9UG63;Q9UG63-2;C9JHK9;C9JZV3	Q9UG63;Q9UG63-2
	PNPLA6	Neuropathy target esterase			-0.590006	0.135929	27.4795	28.2999	Q8IY17-5;Q8IY17-2;Q8IY17-3;Q8IY17;Q8IY17-4;M0QYT1;M0R2C2	Q8IY17-5;Q8IY17-2;Q8IY17-3;Q8IY17;Q8IY17-4	Endoplasmic reticulum membrane; Single-pass type I membrane protein; Cytoplasmic side.
	PDHB	Pyruvate dehydrogenase E1 component subunit beta, mitochondrial			-0.14221	0.134878	30.8118	31.5932	P11177-2;P11177;P11177-3;C9J634;F8WF02	P11177-2;P11177;P11177-3;C9J634	Mitochondrion matrix.
	SNTB2	Beta-2-syntrophin			-0.449868	0.134089	26.9737	28.0678	Q13425;H0YCS0;Q13425-2;H7BY41;A0A140TA73;A0A0G2JM75;J3KT21	Q13425;H0YCS0;Q13425-2	Membrane. Cytoplasmic vesicle, secretory vesicle membrane; Peripheral membrane protein. Cell junction. Cytoplasm, cytoskeleton.
	SAFB2	Scaffold attachment factor B2			-0.0959283	0.133432	30.0913	30.0885	Q14151;K7EQU4;K7ERX3	Q14151	Cytoplasm. Nucleus.
	RPN1	Dolichyl-diphosphooligosaccharide--protein glycosyltransferase subunit 1			-0.162267	0.132906	33.7343	34.5951	P04843;B7Z4L4;F8WF32	P04843;B7Z4L4	Endoplasmic reticulum. Endoplasmic reticulum membrane; Single-pass type I membrane protein. Melanosome.
	CDC16	Cell division cycle protein 16 homolog			-0.0861704	0.132906	26.295	26.8661	Q5T8C6;Q13042-4;Q13042-3;Q13042-2;Q13042	Q5T8C6;Q13042-4;Q13042-3;Q13042-2;Q13042
	LUZP1	Leucine zipper protein 1			-0.39388	0.132774	28.7822	28.7334	Q86V48-2;Q86V48-3;Q86V48;E5RFK8;E5RHU7	Q86V48-2;Q86V48-3;Q86V48	Nucleus.
	CYP51A1	Lanosterol 14-alpha demethylase			-0.528552	0.132116	26.924	27.5505	A0A0C4DFL7;Q16850;Q16850-2;C9IYR8;H7C0D0	A0A0C4DFL7;Q16850;Q16850-2
	CRKL	Crk-like protein			-0.117412	0.131985	29.0243	30.1447	P46109	P46109
	SMAD4	Mothers against decapentaplegic homolog;Mothers against decapentaplegic homolog 4			-0.0963292	0.131326	28.1399	26.2276	K7EIU8;Q13485;K7EL15;K7EL18;K7EIJ2;K7ENG8;K7ES96;K7ELK2;K7ENG1;A0A087WUF3;Q12772	K7EIU8;Q13485;K7EL15;K7EL18;K7EIJ2;K7ENG8;K7ES96	Cytoplasm. Nucleus.
	POLDIP2	Polymerase delta-interacting protein 2			-0.143596	0.131063	27.3746	28.9857	Q9Y2S7;B4DEM9	Q9Y2S7;B4DEM9	Nucleus.
	AP4B1	AP complex subunit beta;AP-4 complex subunit beta-1			-0.292087	0.130931	24.4709	25.9201	B1ALD0;Q9Y6B7;B1ALD3;B1ALD1;Q9Y6B7-2	B1ALD0;Q9Y6B7
	SEC23A	Protein transport protein Sec23A			-0.278286	0.129876	33.1639	33.5056	F5H365;Q15436;Q15436-2;G3V2R6;G3V4V1;G3V1W4;G3V3G5;G3V5X8;G3V4Q2;G3V5K1	F5H365;Q15436;Q15436-2
	SLC2A14;SLC2A3	Solute carrier family 2, facilitated glucose transporter member 14;Solute carrier family 2, facilitated glucose transporter member 3			-0.144951	0.128557	28.3223	29.2797	Q8TDB8-4;P11169;Q8TDB8-2;Q8TDB8;Q8TDB8-5;Q8TDB8-3	Q8TDB8-4;P11169;Q8TDB8-2;Q8TDB8;Q8TDB8-5;Q8TDB8-3	Membrane; Multi-pass membrane protein.
	TXN	Thioredoxin			-0.12378	0.128161	32.6864	33.5598	P10599;P10599-2	P10599;P10599-2	Nucleus. Cytoplasm. Secreted.
	GET4	Golgi to ER traffic protein 4 homolog			-0.0553814	0.128161	26.6963	27.9512	Q7L5D6-2;Q7L5D6;C9JPA8;C9JHN8;C9JY46	Q7L5D6-2;Q7L5D6;C9JPA8;C9JHN8	Cytoplasm, cytosol.
	DNAJB11	DnaJ homolog subfamily B member 11			-0.774059	0.127633	26.4212	27.8124	Q9UBS4	Q9UBS4	Endoplasmic reticulum lumen.
	SNX9	Sorting nexin-9			-0.0810643	0.126576	26.8269	28.404	Q9Y5X1	Q9Y5X1	Cytoplasmic vesicle membrane; Peripheral membrane protein; Cytoplasmic side. Cell membrane; Peripheral membrane protein; Cytoplasmic side. Cytoplasmic vesicle, clathrin-coated vesicle. Golgi apparatus, trans-Golgi network. Cell projection, ruffle. Cytoplasm.
	RIN1	Ras and Rab interactor 1			-0.0709059	0.126048	28.6867	28.4741	Q13671;Q13671-2;E9PNR2	Q13671;Q13671-2;E9PNR2	Cytoplasm. Membrane. Cytoplasm, cytoskeleton.
	SEC24C	Protein transport protein Sec24C			-0.221741	0.125651	32.9302	33.6623	P53992;G5EA31;P53992-2;A0A0U1RR49	P53992;G5EA31	Cytoplasmic vesicle, COPII-coated vesicle membrane; Peripheral membrane protein; Cytoplasmic side. Endoplasmic reticulum membrane; Peripheral membrane protein; Cytoplasmic side. Cytoplasm, cytosol.
	MBOAT7	Lysophospholipid acyltransferase 7			-0.336337	0.125651	26.5605	28.124	Q96N66;A9C4B8;Q96N66-3;Q96N66-2;H7C2M4;C9J4E9;A0A0G2JNX6;M0R1Z5	Q96N66;A9C4B8;Q96N66-3;Q96N66-2	Membrane; Multi-pass membrane protein.
	GLYR1	Putative oxidoreductase GLYR1			-0.0728924	0.124461	27.4197	27.8461	Q49A26-2;Q49A26-3;Q49A26;K7EMM8;Q49A26-5;Q49A26-4;K7EQB2;K7ELL0;K7EPU6	Q49A26-2;Q49A26-3;Q49A26;K7EMM8;Q49A26-5;Q49A26-4	Nucleus.
	RAB1B	Ras-related protein Rab-1B			-0.273064	0.124328	30.8371	31.0732	Q9H0U4;E9PLD0;Q92928	Q9H0U4;E9PLD0	Cytoplasm. Membrane; Lipid-anchor; Cytoplasmic side. Preautophagosomal structure membrane; Lipid-anchor; Cytoplasmic side.
	CAD	CAD protein;Glutamine-dependent carbamoyl-phosphate synthase;Aspartate carbamoyltransferase;Dihydroorotase			-0.00358228	0.123799	33.1819	33.7092	F8VPD4;P27708;H7C2E4;H7C3Z5;H7BZB3	F8VPD4;P27708
	CDK1;CDC2	Cyclin-dependent kinase 1			-0.040215	0.123799	33.4233	34.7602	P06493;A0A024QZP7;P06493-2;A0A087WZZ9;E5RIU6	P06493;A0A024QZP7;P06493-2;A0A087WZZ9;E5RIU6	Nucleus. Cytoplasm. Mitochondrion. Cytoplasm, cytoskeleton, microtubule organizing center, centrosome. Cytoplasm, cytoskeleton, spindle.
	ATP2A2	Sarcoplasmic/endoplasmic reticulum calcium ATPase 2			-0.185146	0.123401	32.9185	33.8691	P16615;P16615-5;P16615-2;P16615-3;P16615-4;H7C5W9;O14983-2;O14983;O14983-3;Q93084-4;Q93084-2;Q93084-3;Q93084-7;Q93084;Q93084-6;Q93084-5;H3BVB2;A0A0C4DH86;J3QSY6	P16615;P16615-5;P16615-2;P16615-3;P16615-4;H7C5W9	Endoplasmic reticulum membrane; Multi-pass membrane protein. Sarcoplasmic reticulum membrane; Multi-pass membrane protein.
	STAT3	Signal transducer and activator of transcription 3;Signal transducer and activator of transcription			-0.0593897	0.123269	33.1615	33.5693	P40763-3;P40763-2;P40763;G8JLH9;K7EP08	P40763-3;P40763-2;P40763;G8JLH9	Cytoplasm. Nucleus.
	CTTN	Src substrate cortactin			-0.100855	0.122871	34.9585	35.4214	Q14247;Q14247-3;Q14247-2;H0YCD9;H0YEV2	Q14247;Q14247-3;Q14247-2	Cytoplasm, cytoskeleton. Cell projection, lamellipodium. Cell projection, ruffle. Cell projection, dendrite. Cell projection. Cell membrane; Peripheral membrane protein; Cytoplasmic side. Cell projection, podosome. Cell junction. Cell junction, focal adhesion. Membrane, clathrin-coated pit. Cell projection, dendritic spine. Cytoplasm, cell cortex.
	ZCCHC11	Terminal uridylyltransferase 4			-0.0893901	0.122474	29.5215	30.7571	A0A0C4DFM7;Q5TAX3;E9PKY2;E9PKX1;Q5TAX3-2;H0YDJ1;H0YEE8	A0A0C4DFM7;Q5TAX3;E9PKY2;E9PKX1
	RANBP2	E3 SUMO-protein ligase RanBP2			-0.233685	0.122209	33.7708	34.395	P49792;F8W705;Q99666-2;H0YBN8;H7BZ48;C9J1W9;C9JF75;C9J6W1;Q7Z3J3-2;F8WBP7	P49792	Nucleus. Nucleus membrane. Nucleus, nuclear pore complex. Nucleus envelope.
	AP2B1	AP-2 complex subunit beta			-0.275018	0.121413	32.3533	33.0953	A0A087X253;P63010;P63010-2;P63010-3;A0A087WYD1;A0A087WU93;A0A087WZQ6;K7EJ01	A0A087X253;P63010;P63010-2;P63010-3;A0A087WYD1;A0A087WU93;A0A087WZQ6	Cytoplasm.
	MDN1	Midasin			-0.23579	0.121148	28.4128	30.079	Q9NU22;Q5T795;M0QXR3	Q9NU22	Nucleus, nucleolus. Nucleus, nucleoplasm. Cytoplasm.
	CHEK1	Serine/threonine-protein kinase Chk1			-0.406407	0.120883	26.4427	26.7612	E9PPA5;J3KN87;E7EPP6;O14757-2;O14757-3;O14757;E9PJI4;E9PKQ3;A0A087WT52	E9PPA5;J3KN87;E7EPP6;O14757-2;O14757-3;O14757;E9PJI4;E9PKQ3
	AK1	Adenylate kinase isoenzyme 1			-0.213002	0.120617	25.8931	23.8614	Q5T9B7;P00568;H0YID2	Q5T9B7;P00568;H0YID2	Cytoplasm.
	DNAJB1	DnaJ homolog subfamily B member 1			-0.0868598	0.120617	26.994	29.5509	P25685;P25685-2;M0R080;M0QYT3;M0QXK0;M0R1D6;M0QZD0;M0R128;A0A1B0GX60	P25685;P25685-2;M0R080	Cytoplasm. Nucleus. Nucleus, nucleolus.
	SURF4	Surfeit locus protein 4			-0.174931	0.120086	26.1276	27.7945	Q5T8U5;O15260-2;O15260;O15260-3;B7Z1G8	Q5T8U5;O15260-2;O15260;O15260-3
	HTT	Huntingtin			-0.284423	0.119954	26.0214	26.3474	P42858	P42858	Cytoplasm. Nucleus.
	INPPL1	Phosphatidylinositol 3,4,5-trisphosphate 5-phosphatase 2			-0.0434824	0.119423	31.0544	31.6388	O15357;A0A0A0MTP6;O15357-2;F5GY16;H0YFZ4;H7BXR2;F5H588;H0Y5Q9;Q92835-3;Q92835-2;Q92835	O15357;A0A0A0MTP6;O15357-2	Cytoplasm, cytosol. Cytoplasm, cytoskeleton. Membrane; Peripheral membrane protein. Cell projection, filopodium. Cell projection, lamellipodium.
	DCAF7	DDB1- and CUL4-associated factor 7			-0.262711	0.11929	27.8255	29.3563	P61962;A0A087WWI6;P61962-2	P61962;A0A087WWI6	Cytoplasm. Nucleus.
	USP7	Ubiquitin carboxyl-terminal hydrolase 7;Ubiquitin carboxyl-terminal hydrolase			-0.0509656	0.117562	31.8465	32.9118	Q93009-3;Q93009;H3BND8;F5H2X1;H3BUV0;H3BTM1;H3BRA2;H3BQD1;H3BMF6	Q93009-3;Q93009;H3BND8	Nucleus. Cytoplasm. Nucleus, PML body. Chromosome.
	AGTPBP1	Cytosolic carboxypeptidase 1			-0.203701	0.117163	25.5573	25.4638	J3KNS1;Q9UPW5-2;Q9UPW5;Q9UPW5-3	J3KNS1;Q9UPW5-2;Q9UPW5;Q9UPW5-3
	KIAA1598	Shootin-1			-0.0908029	0.116498	31.6986	31.7128	A0MZ66;A0MZ66-3;A0MZ66-4;A0MZ66-5;A0MZ66-6;A0MZ66-8;A0MZ66-2;A0MZ66-7	A0MZ66;A0MZ66-3;A0MZ66-4;A0MZ66-5;A0MZ66-6;A0MZ66-8;A0MZ66-2	Perikaryon. Cell projection, axon. Cell projection, growth cone. Cytoplasm, cytoskeleton. Cell projection, filopodium. Cell projection, lamellipodium.
	VPS29	Vacuolar protein sorting-associated protein 29			-0.204815	0.116498	30.0341	30.6481	F8VXU5;Q9UBQ0;Q9UBQ0-2;Q05DG7	F8VXU5;Q9UBQ0;Q9UBQ0-2
	DUT	Deoxyuridine 5-triphosphate nucleotidohydrolase, mitochondrial			-0.0975328	0.116098	29.0381	31.6633	H0YNW5;P33316-2;P33316;A0A0C4DGL3;H0YKC5;H0YMM5;H0YNJ9;H0YKI0;H0YMP1	H0YNW5;P33316-2;P33316;A0A0C4DGL3;H0YKC5;H0YMM5;H0YNJ9;H0YKI0
	PALLD	Palladin			-0.0508311	0.115965	31.2633	31.8012	Q8WX93-3;Q8WX93;Q8WX93-8;Q8WX93-5;Q8WX93-4;Q8WX93-2;Q8WX93-9;Q8WX93-7;H0YA05;F8WA26;D6R9F5;D6RBB1;H0Y952;Q8WX93-6	Q8WX93-3;Q8WX93;Q8WX93-8;Q8WX93-5;Q8WX93-4;Q8WX93-2;Q8WX93-9;Q8WX93-7	Cytoplasm, cytoskeleton. Cell junction, focal adhesion. Cytoplasm, myofibril, sarcomere, Z line. Cell projection, ruffle. Cell projection, podosome. Cell projection, lamellipodium. Cell projection, axon. Cell projection, growth cone.
	MRPS2	28S ribosomal protein S2, mitochondrial			-0.0837221	0.115965	29.3022	30.189	Q9Y399;Q5T8A0	Q9Y399;Q5T8A0	Mitochondrion.
	TNPO3	Transportin-3			-0.00865324	0.115699	29.6566	30.2869	Q9Y5L0-3;Q9Y5L0;C9J7E5;Q9Y5L0-1;E9PFH4;Q9Y5L0-5	Q9Y5L0-3;Q9Y5L0;C9J7E5;Q9Y5L0-1;E9PFH4;Q9Y5L0-5	Cytoplasm. Nucleus.
	SPECC1	Cytospin-B			-0.315325	0.114367	27.9036	28.1789	Q5M775-5;Q5M775-3;Q5M775-2;Q5M775-4;Q5M775;J3KRN9;J3QQM0;J3KSG2	Q5M775-5;Q5M775-3;Q5M775-2;Q5M775-4;Q5M775	Nucleus.; Isoform 3: Membrane; Lipid-anchor.; Isoform 4: Membrane; Lipid-anchor.; Isoform 5: Membrane; Lipid-anchor.
	PEF1	Peflin			-0.00166007	0.114234	28.6944	30.1982	Q9UBV8	Q9UBV8	Cytoplasm. Endoplasmic reticulum. Membrane; Peripheral membrane protein. Cytoplasmic vesicle, COPII-coated vesicle membrane; Peripheral membrane protein.
	MRPS27	28S ribosomal protein S27, mitochondrial			-0.0133924	0.113701	30.0537	31.265	G5EA06;Q92552;Q92552-2;D6RH20;D6RJC7;E5RJ73	G5EA06;Q92552;Q92552-2;D6RH20
	MRPS5	28S ribosomal protein S5, mitochondrial			-0.202904	0.113434	27.5161	28.1862	P82675;P82675-2	P82675	Mitochondrion.
	ALDH18A1	Delta-1-pyrroline-5-carboxylate synthase;Glutamate 5-kinase;Gamma-glutamyl phosphate reductase			-0.0339239	0.1125	33.2566	33.6766	P54886;P54886-2	P54886;P54886-2	Mitochondrion inner membrane.
	RPL17;RPL17-C18orf32	60S ribosomal protein L17			-0.319802	0.111699	32.9945	33.7983	A0A087WXM6;J3QQT2;J3KRX5;A0A0A6YYL6;P18621;P18621-3;J3QLC8;A0A0A0MRF8;P18621-2;J3KRB3;A0A087WWH0;J3QS96;A0A087WY81;J3KSJ0	A0A087WXM6;J3QQT2;J3KRX5;A0A0A6YYL6;P18621;P18621-3;J3QLC8;A0A0A0MRF8;P18621-2;J3KRB3;A0A087WWH0;J3QS96;A0A087WY81
	CASC5	Protein CASC5			-0.0675759	0.111432	24.5422	25.5905	Q8NG31-2;Q8NG31;H0YCZ2;E9PPJ1;Q8NG31-3;Q8NG31-4;H0YEY7	Q8NG31-2;Q8NG31;H0YCZ2;E9PPJ1;Q8NG31-3;Q8NG31-4	Nucleus. Chromosome, centromere, kinetochore.
	DIMT1	Probable dimethyladenosine transferase			-0.0835692	0.111432	29.6231	30.8602	Q9UNQ2;A0A0C4DGB1;D6RCL3	Q9UNQ2;A0A0C4DGB1	Nucleus, nucleoplasm. Nucleus, nucleolus.
	CLP1	Polyribonucleotide 5-hydroxyl-kinase Clp1			-0.0543623	0.110898	27.3404	27.6736	Q92989;E9PL17;Q92989-2;E9PJM4;E9PKV5	Q92989;E9PL17;Q92989-2	Nucleus.
	ATP6V1H	V-type proton ATPase subunit H			-0.155679	0.110497	28.0324	30.1042	G3V126;Q9UI12-2;Q9UI12;H0YB41	G3V126;Q9UI12-2;Q9UI12
	SLC25A32	Mitochondrial folate transporter/carrier			-0.138521	0.110497	26.4352	28.9225	Q9H2D1;E5RGK5;E5RFL3;E5RGT9	Q9H2D1	Mitochondrion inner membrane; Multi-pass membrane protein.
	ARF5	ADP-ribosylation factor 5			-0.448725	0.11023	30.2528	30.1586	P84085;C9J1Z8	P84085;C9J1Z8	Golgi apparatus. Cytoplasm, perinuclear region. Membrane; Lipid-anchor.
	HEXIM1	Protein HEXIM1			-0.232803	0.110096	29.6356	29.7171	O94992	O94992	Nucleus. Cytoplasm.
	TNPO1	Transportin-1			-0.0255588	0.109026	32.9413	33.7251	Q92973-2;Q92973;Q92973-3;E7EW37;S4R398	Q92973-2;Q92973;Q92973-3	Cytoplasm. Nucleus.
	KPNA2	Importin subunit alpha-1			-0.0626857	0.108759	32.6124	33.4704	P52292;J3QLL0;J3KS65;J3QL07	P52292	Cytoplasm. Nucleus.
	TUBB3	Tubulin beta-3 chain			-0.0230205	0.108491	28.6421	30.2381	Q13509;A0A0B4J269;Q13509-2;G3V2A3;G3V5W4;G3V2R8;G3V3R4;G3V2N6;G3V3J6;G3V3W7	Q13509;A0A0B4J269;Q13509-2	Cytoplasm, cytoskeleton.
	COPA	Coatomer subunit alpha;Xenin;Proxenin			-0.230905	0.108223	34.7368	35.7783	P53621;P53621-2	P53621;P53621-2	Cytoplasm. Golgi apparatus membrane; Peripheral membrane protein; Cytoplasmic side. Cytoplasmic vesicle, COPI-coated vesicle membrane; Peripheral membrane protein; Cytoplasmic side.
	CLINT1	Clathrin interactor 1			-0.188217	0.107956	28.6224	28.9589	Q14677-2;Q14677;Q14677-3;H0YD52	Q14677-2;Q14677;Q14677-3	Cytoplasm. Cytoplasm, perinuclear region. Membrane; Peripheral membrane protein. Cytoplasmic vesicle, clathrin-coated vesicle.
	RPAP1	RNA polymerase II-associated protein 1			-0.0293377	0.107286	26.2965	26.8848	H3BRE8;Q9BWH6-2;Q9BWH6;H3BPM3	H3BRE8;Q9BWH6-2;Q9BWH6
	ABCF3	ATP-binding cassette sub-family F member 3			-0.135174	0.106616	31.8694	32.268	Q9NUQ8-2;Q9NUQ8	Q9NUQ8-2;Q9NUQ8
	MAP2K3	Dual specificity mitogen-activated protein kinase kinase 3			-0.181428	0.106214	29.3813	30.6477	P46734;P46734-3;P46734-2;J3QR49;E9PRZ0;J3KRV4;A0A1B0GVD9;X6RB39;J3QL77;K7ELM6;E9PMA8;K7EIW3	P46734;P46734-3;P46734-2;J3QR49
	SLC25A6	ADP/ATP translocase 3;ADP/ATP translocase 3, N-terminally processed			-0.016264	0.10608	36.5621	37.4652	P12236	P12236	Mitochondrion inner membrane; Multi-pass membrane protein.
	RELA	Transcription factor p65			-0.0786856	0.105678	31.2508	32.0265	Q04206-3;Q04206;E9PKH5;A0A087X0W8;Q04206-2;Q04206-4;E9PKV4;A0A087WVP0;E9PI38;E9PQS6;E9PMD5;E9PJR1;E9PRX2;E9PNV4;E9PJZ9;E9PM47;H0YCB4;E9PNK5;E9PN69	Q04206-3;Q04206;E9PKH5;A0A087X0W8;Q04206-2;Q04206-4;E9PKV4;A0A087WVP0;E9PI38;E9PQS6	Nucleus. Cytoplasm.
	FNBP1L	Formin-binding protein 1-like			-0.117647	0.105678	28.346	29.4783	S4R347;Q5T0N5-3;Q5T0N5-4;Q5T0N5-2;Q5T0N5-5;Q5T0N5;A0A075B6Q2	S4R347;Q5T0N5-3;Q5T0N5-4;Q5T0N5-2;Q5T0N5-5;Q5T0N5;A0A075B6Q2
	ACAP2	Arf-GAP with coiled-coil, ANK repeat and PH domain-containing protein 2			-0.115472	0.104202	26.9546	27.9879	A0A087X1H5;Q15057;A0A0U1RQT1;H7C3Q8;H7C3K3	A0A087X1H5;Q15057;A0A0U1RQT1
	GNAI2	Guanine nucleotide-binding protein G(i) subunit alpha-2			-0.124487	0.104068	27.756	29.1155	P04899;P04899-4;P04899-6;P04899-3;P04899-5;P04899-2;P11488;P19087;A8MTJ3;P38405-3	P04899;P04899-4;P04899-6;P04899-3;P04899-5;P04899-2	Cytoplasm. Cytoplasm, cytoskeleton, microtubule organizing center, centrosome. Cell membrane. Membrane; Lipid-anchor.
	RPS4X	40S ribosomal protein S4, X isoform			-0.0787617	0.102591	34.5152	35.398	P62701;Q8TD47;C9JEH7;P22090	P62701	Cytoplasm.
	TIMM44	Mitochondrial import inner membrane translocase subunit TIM44			-0.179939	0.102188	28.3924	30.4268	O43615;M0QXU7;M0R301;M0QXM9;M0R124	O43615;M0QXU7	Mitochondrion inner membrane; Peripheral membrane protein; Matrix side. Mitochondrion matrix.
	EPS15L1	Epidermal growth factor receptor substrate 15-like 1			-0.286938	0.101381	27.9744	29.3246	M0R165;Q9UBC2-4;Q9UBC2-3;Q9UBC2;Q9UBC2-2;M0R2S2;K7EJR2;M0R330;M0R1V5;M0QX30	M0R165;Q9UBC2-4;Q9UBC2-3;Q9UBC2;Q9UBC2-2;M0R2S2
	C1QTNF6	Complement C1q tumor necrosis factor-related protein 6			-0.347821	0.100978	24.0768	27.2013	Q9BXI9;Q9BXI9-2;Q9BXI9-3	Q9BXI9;Q9BXI9-2;Q9BXI9-3	Secreted.
	CORO1C	Coronin-1C;Coronin			-0.0482929	0.100978	32.7186	33.1208	Q9ULV4;Q9ULV4-2;Q9ULV4-3;B4E3S0;H0YHL7;F8W1H8;F8VUX3;F8VSA4;F8VRE9;F8VTT6;F8VVB7;F8VV53;J3QLV6;J3KSS5;Q6QEF8-4;Q6QEF8-3;Q6QEF8-2;Q6QEF8-5;Q6QEF8	Q9ULV4;Q9ULV4-2;Q9ULV4-3;B4E3S0;H0YHL7	Cell membrane. Cell projection, lamellipodium. Cytoplasm, cytoskeleton.
	NSUN2	tRNA (cytosine(34)-C(5))-methyltransferase			-0.0852212	0.10017	33.6189	34.169	Q08J23;Q08J23-2;Q08J23-3;A0A140T9Y7;A0A140T9Z1	Q08J23;Q08J23-2;Q08J23-3	Nucleus, nucleolus. Cytoplasm, cytoskeleton, spindle.
	TOR1AIP2	Torsin-1A-interacting protein 2			-0.397638	0.0999011	28.483	28.0173	Q8NFQ8	Q8NFQ8	Endoplasmic reticulum membrane; Single-pass membrane protein. Nucleus membrane.
	NOB1	RNA-binding protein NOB1			-0.0978724	0.0996318	27.7064	27.7161	Q9ULX3;H3BUR4	Q9ULX3	Nucleus.
	ATP6AP2	Renin receptor			-0.132167	0.0993626	24.5974	27.094	A0A1B0GWD6;A0A1B0GVI9;A0A1B0GVC7;A0A1B0GWJ8;H7C3E1;B7Z1I9;A0A1B0GU12;B7Z413;A0A1B0GTB0;A0A1B0GTU8;A0A1B0GVB9;A0A1B0GUT7;A0A1B0GVW0;A0A1C7CYW4;O75787-2;O75787	A0A1B0GWD6;A0A1B0GVI9;A0A1B0GVC7;A0A1B0GWJ8;H7C3E1;B7Z1I9;A0A1B0GU12;B7Z413;A0A1B0GTB0;A0A1B0GTU8;A0A1B0GVB9;A0A1B0GUT7;A0A1B0GVW0;A0A1C7CYW4;O75787-2;O75787
	CCDC168	Coiled-coil domain-containing protein 168			-0.0703756	0.0992279	33.9009	34.409	Q8NDH2	Q8NDH2
	FLYWCH2	FLYWCH family member 2			-0.087059	0.09815	27.0694	27.6359	I3L1Y9;Q96CP2;I3L4I0	I3L1Y9;Q96CP2;I3L4I0
	RPS6KA3	Ribosomal protein S6 kinase alpha-3			-0.117365	0.0976109	30.8791	32.509	P51812;B1AXG1;B1AXG2;Q9UK32-2;Q9UK32	P51812	Nucleus. Cytoplasm.
	MTCL1	Microtubule cross-linking factor 1			-0.153061	0.0973411	30.1962	29.9566	Q9Y4B5;Q9Y4B5-2;Q9Y4B5-3;Q9Y4B5-4;J3QL92;E9PJP2;Q5TF21	Q9Y4B5;Q9Y4B5-2;Q9Y4B5-3	Lateral cell membrane. Apical cell membrane. Cytoplasm, cytoskeleton, spindle pole. Midbody. Cytoplasm, cytoskeleton.
	TXNDC5	Thioredoxin domain-containing protein 5			-0.120122	0.0968015	28.2865	30.7256	Q8NBS9-2;Q8NBS9	Q8NBS9-2;Q8NBS9	Endoplasmic reticulum lumen.
	ATAD1	ATPase family AAA domain-containing protein 1			-0.030133	0.0961269	25.8983	27.9905	Q8NBU5;Q8NBU5-2	Q8NBU5;Q8NBU5-2	Peroxisome. Cell junction, synapse, postsynaptic cell membrane.
	TSFM	Elongation factor Ts, mitochondrial;Elongation factor Ts			-0.0967612	0.0953169	30.8593	31.6062	P43897;P43897-2;C9JT21;C9JG32;F8VPA7;F8VS27;P43897-4;P43897-3;F8WCK2	P43897;P43897-2;C9JT21	Mitochondrion.
	HDAC1	Histone deacetylase 1			-0.063575	0.0953169	30.6304	30.8348	Q13547;Q5TEE2	Q13547;Q5TEE2	Nucleus.
	NCAPH	Condensin complex subunit 2			-0.10897	0.0951818	30.1407	29.5867	E9PHA2;Q15003;C9J470;Q15003-2;C9JZP1;H7C415	E9PHA2;Q15003;C9J470;Q15003-2
	HGS	Hepatocyte growth factor-regulated tyrosine kinase substrate			-0.206429	0.0951818	32.0324	32.427	O14964;O14964-2;I3L1P5;I3L165;I3L2H4;I3L1E3	O14964;O14964-2;I3L1P5	Cytoplasm. Early endosome membrane; Peripheral membrane protein; Cytoplasmic side. Endosome, multivesicular body membrane; Peripheral membrane protein.
	PARG	Poly(ADP-ribose) glycohydrolase			-0.013975	0.0950467	28.1843	27.5104	Q86W56-5;Q86W56-4;Q86W56-3;Q86W56-2;Q86W56	Q86W56-5;Q86W56-4;Q86W56-3;Q86W56-2;Q86W56	Isoform 1: Nucleus.
	GLT8D1	Glycosyltransferase 8 domain-containing protein 1			-0.280142	0.0945064	26.1106	26.6209	C9J880;Q68CQ7-2;Q68CQ7;C9JNB0;C9JY96;C9JPK4;C9JA13	C9J880;Q68CQ7-2;Q68CQ7;C9JNB0;C9JY96;C9JPK4;C9JA13
	OTUD6B	OTU domain-containing protein 6B			-0.0729987	0.0924781	25.3435	26.5684	Q8N6M0;A0A087X0W9;A0A0C4DH76;Q8N6M0-2	Q8N6M0;A0A087X0W9;A0A0C4DH76;Q8N6M0-2
	ARHGAP12	Rho GTPase-activating protein 12			-0.621977	0.0923428	24.3237	25.578	Q1RLN5;Q8IWW6-3;Q8IWW6-2;Q8IWW6-4;Q8IWW6;H0Y5D8	Q1RLN5;Q8IWW6-3;Q8IWW6-2;Q8IWW6-4;Q8IWW6
	BAG2	BAG family molecular chaperone regulator 2			-0.376601	0.0918014	32.091	32.6712	O95816;O95816-2	O95816;O95816-2
	GNA13	Guanine nucleotide-binding protein subunit alpha-13			-0.160911	0.0915306	28.4305	30.0547	Q14344;Q14344-2	Q14344;Q14344-2	Cell membrane; Lipid-anchor. Melanosome. Cytoplasm. Nucleus.
	CLIC4	Chloride intracellular channel protein 4			-0.104186	0.0915306	26.1842	28.5153	Q9Y696;A6PVS0;Q9NZA1-3;O15247;Q9NZA1-2;Q9NZA1;Q96NY7-2;Q96NY7	Q9Y696	Cytoplasm, cytoskeleton, microtubule organizing center, centrosome. Cytoplasmic vesicle membrane; Single-pass membrane protein. Nucleus matrix. Cell membrane; Single-pass membrane protein. Mitochondrion. Cell junction.
	PPFIA1	Liprin-alpha-1			-0.255529	0.0913952	27.6987	28.12	Q13136;Q13136-2;H0YDW2;E9PJZ7;H0YEF9;G3V200;O75334-6;O75334-5;O75334-2;O75334-4;O75334-3;O75334;H0YIJ4;H0YHJ4;H0YD72;A0A1B0GVT3;H0YHK3;B1APN9;O75334-8;O75334-7;O75335;R4GNF1;F8VWR9;E9PPF6;R4GN36;M0QZB5;O75335-2;O75335-1	Q13136;Q13136-2	Cytoplasm.
	DNMBP	Dynamin-binding protein			-0.23669	0.0908535	29.8559	30.6147	Q6XZF7;A0A1C7CYY6;A0A1B0GTX1;Q6XZF7-2	Q6XZF7;A0A1C7CYY6;A0A1B0GTX1;Q6XZF7-2	Cytoplasm. Golgi apparatus, Golgi stack. Cytoplasm, cytoskeleton. Cell junction, synapse.
	PDCD6IP	Programmed cell death 6-interacting protein			-0.120451	0.0903115	35.3387	35.9473	Q8WUM4-2	Q8WUM4-2	Cytoplasm, cytosol. Melanosome. Cytoplasm, cytoskeleton, microtubule organizing center, centrosome. Secreted, exosome. Cell junction, tight junction. Midbody, Midbody ring.
	RFC5	Replication factor C subunit 5			-0.173336	0.0900404	30.7196	32.1714	P40937;P40937-2;C9JH72;F5H5S0;F5H0U6;F5H304;E9PEP3	P40937;P40937-2	Nucleus.
	ZFYVE16	Zinc finger FYVE domain-containing protein 16			-0.161024	0.0900404	27.7416	28.0582	Q7Z3T8;Q7Z3T8-3	Q7Z3T8	Cytoplasm. Early endosome membrane; Peripheral membrane protein.
	LASP1	LIM and SH3 domain protein 1			-0.225295	0.0893625	32.4911	33.1929	Q14847;Q14847-2;C9J9W2;Q14847-3;F6S2S5;K7ESD6;J3KSN1;O76041-2	Q14847;Q14847-2;C9J9W2;Q14847-3	Cytoplasm, cell cortex. Cytoplasm, cytoskeleton.
	CBX8	Chromobox protein homolog 8			-0.572394	0.0893625	26.0321	26.1733	Q9HC52;C9JM54;C9J6K3	Q9HC52	Nucleus.
	DNAJC11	DnaJ homolog subfamily C member 11			-0.0749728	0.0889556	29.5809	30.7416	Q9NVH1-3;Q9NVH1;Q9NVH1-2;B1AK20;Q5TH61	Q9NVH1-3;Q9NVH1;Q9NVH1-2	Mitochondrion.
	PDCD6	Programmed cell death protein 6			-0.288241	0.0885487	28.1223	30.5661	O75340;A0A024QZ42;O75340-2;H0Y9X3;A0A087WZ38	O75340;A0A024QZ42;O75340-2	Endoplasmic reticulum membrane; Peripheral membrane protein. Cytoplasmic vesicle, COPII-coated vesicle membrane. Cytoplasm. Nucleus. Endosome.
	KANK1	KN motif and ankyrin repeat domain-containing protein 1			-0.239106	0.0882773	26.5946	26.1228	Q14678;Q14678-2	Q14678;Q14678-2	Cell projection, ruffle membrane.
	IREB2	Iron-responsive element-binding protein 2			-0.406694	0.0878702	27.0974	28.7082	A0A0A6YY96;P48200;H0YN46;P48200-2	A0A0A6YY96;P48200	Cytoplasm.
	TTC37	Tetratricopeptide repeat protein 37			-0.00576786	0.0878702	30.7508	30.0292	Q6PGP7;D6RCE2;D6RDA0;H0Y964	Q6PGP7	Cytoplasm. Nucleus.
	LGALS3	Galectin-3;Galectin			-0.0901424	0.0877344	32.8474	33.7468	P17931;G3V3R6	P17931;G3V3R6	Cytoplasm. Nucleus. Secreted.
	NKRF	NF-kappa-B-repressing factor			-0.0160743	0.0875986	32.6336	32.8834	O15226;O15226-2	O15226;O15226-2	Nucleus, nucleolus.
	CDK5	Cyclin-dependent-like kinase 5			-0.150785	0.0869197	28.9952	30.4129	Q00535;Q00535-2	Q00535;Q00535-2	Isoform 1: Cytoplasm. Cell membrane; Peripheral membrane protein. Perikaryon. Cell projection, lamellipodium. Cell projection, growth cone. Cell junction, synapse, postsynaptic cell membrane, postsynaptic density.
	WLS	Protein wntless homolog			-0.455673	0.0861043	26.0914	27.9985	Q5T9L3-3;Q5T9L3;Q5T9L3-2;E9PKJ0;E9PJW4;H0YCG9;E9PM62;E9PM23;Q7Z430	Q5T9L3-3;Q5T9L3;Q5T9L3-2;E9PKJ0;E9PJW4;H0YCG9;E9PM62	Golgi apparatus membrane; Multi-pass membrane protein. Cytoplasmic vesicle membrane; Multi-pass membrane protein. Cell membrane; Multi-pass membrane protein. Endoplasmic reticulum membrane; Multi-pass membrane protein. Golgi apparatus membrane; Multi-pass membrane protein. Early endosome membrane; Multi-pass membrane protein.
	CHD7;CHD8;CHD9	Chromodomain-helicase-DNA-binding protein 7;Chromodomain-helicase-DNA-binding protein 8;Chromodomain-helicase-DNA-binding protein 9			-0.0707089	0.0856966	25.95	25.1195	Q9P2D1;H0YJG4;Q9HCK8-2;Q9HCK8;Q3L8U1-2;Q3L8U1-3;Q3L8U1;H3BTW3;C9JFU2;H7C294;A0A087WU44;Q8TD26-3	Q9P2D1;H0YJG4;Q9HCK8-2;Q9HCK8;Q3L8U1-2;Q3L8U1-3;Q3L8U1	Isoform 1: Nucleus.; Isoform 3: Nucleus, nucleolus.
	STT3A	Dolichyl-diphosphooligosaccharide--protein glycosyltransferase subunit STT3A			-0.10538	0.0852886	29.0635	30.3141	P46977;P46977-2;A0A0C4DH80;E9PN73;E9PI32;H0YET6	P46977;P46977-2	Endoplasmic reticulum. Endoplasmic reticulum membrane; Multi-pass membrane protein.
	PAK2	Serine/threonine-protein kinase PAK 2;PAK-2p27;PAK-2p34			-0.0339831	0.0851526	27.5065	27.6319	Q13177;B1AKS5;A0A087X294;O75914-2;O75914;O75914-4;O75914-3;E9PM17;B3KNX7;Q13153;Q13153-2	Q13177	Serine/threonine-protein kinase PAK 2: Cytoplasm.
	TBC1D15	TBC1 domain family member 15			-0.1435	0.0837921	32.0428	32.8682	Q8TC07-2;Q8TC07-3;Q8TC07;C9JA93;F8VV61;F8WCB5;F8WAX5;F8WDJ1;F8WF35	Q8TC07-2;Q8TC07-3;Q8TC07;C9JA93	Cytoplasm.
	PFKL	ATP-dependent 6-phosphofructokinase, liver type			-0.132088	0.0835197	31.5935	32.023	P17858;P17858-2	P17858;P17858-2	Cytoplasm.
	BCS1L	Mitochondrial chaperone BCS1			-0.531448	0.0835197	26.1247	29.5273	Q9Y276;C9J8G3;C9JAS4;C9J4Q9;H7C492	Q9Y276;C9J8G3	Mitochondrion inner membrane; Single-pass membrane protein.
	SUCLG1	Succinyl-CoA ligase [ADP/GDP-forming] subunit alpha, mitochondrial			-0.252192	0.0833836	28.5793	29.6065	P53597;H7C233	P53597	Mitochondrion.
	ACAD9	Acyl-CoA dehydrogenase family member 9, mitochondrial			-0.200763	0.0824301	27.4649	29.4311	Q9H845;H0Y8Z9	Q9H845;H0Y8Z9	Mitochondrion.
	ATPAF2	ATP synthase mitochondrial F1 complex assembly factor 2			-0.127841	0.0822938	25.4713	27.9954	Q8N5M1;K7ELC1;C9J2Q2	Q8N5M1	Mitochondrion.
	VPS18	Vacuolar protein sorting-associated protein 18 homolog			-0.0647666	0.081885	27.0112	27.8416	Q9P253;H0YMC9;H0YLM6	Q9P253	Late endosome membrane; Peripheral membrane protein; Cytoplasmic side. Lysosome membrane; Peripheral membrane protein; Cytoplasmic side. Early endosome. Cytoplasmic vesicle, autophagosome. Cytoplasmic vesicle, clathrin-coated vesicle.
	SLC25A4	ADP/ATP translocase 1			-0.0187318	0.0813396	30.4431	31.0783	P12235;V9GYG0	P12235;V9GYG0	Mitochondrion inner membrane; Multi-pass membrane protein.
	DARS2	Aspartate--tRNA ligase, mitochondrial			-0.0364075	0.0813396	29.3169	29.4019	Q6PI48	Q6PI48	Mitochondrion matrix.
	RPL3	60S ribosomal protein L3			-0.256735	0.0802483	33.7639	35.5483	P39023;G5E9G0;H7C422;H7C3M2;B5MCW2;F8WCR1;Q92901	P39023;G5E9G0;H7C422	Nucleus, nucleolus. Cytoplasm.
	TRRAP	Transformation/transcription domain-associated protein			-0.00927745	0.0801119	26.4282	26.3922	H0Y4W2;F2Z2U4;Q9Y4A5-2;Q9Y4A5	H0Y4W2;F2Z2U4;Q9Y4A5-2;Q9Y4A5
	GIPC1	PDZ domain-containing protein GIPC1			-0.282877	0.0801119	24.9176	25.5773	O14908;K7EM11;O14908-2;K7ELJ2;K7ESN1	O14908;K7EM11;O14908-2	Cytoplasm. Membrane; Peripheral membrane protein.
	SEC23B	Protein transport protein Sec23B			-0.267566	0.0801119	32.7324	33.0424	Q15437;Q5QPE2;Q5QPE1	Q15437	Cytoplasmic vesicle, COPII-coated vesicle membrane; Peripheral membrane protein; Cytoplasmic side. Endoplasmic reticulum membrane; Peripheral membrane protein; Cytoplasmic side. Cytoplasm, cytosol.
	RPS6KA1	Ribosomal protein S6 kinase;Ribosomal protein S6 kinase alpha-1			-0.0639822	0.0790197	29.4902	29.9731	E9PGT3;Q15418-4;Q15418;Q15418-2;Q15418-3;B7Z3B5;Q5SVM6;E9PAN7;E9PMM7;D6R910;D6RHW7;Q5SVM7	E9PGT3;Q15418-4;Q15418;Q15418-2;Q15418-3
	BCAR3	Breast cancer anti-estrogen resistance protein 3			-0.286726	0.0790197	30.4446	29.9772	O75815;O75815-3;O75815-2;Q5T7I8;F5H5M1;Q6S5L8-2;Q92529-2;Q92529;Q6S5L8	O75815;O75815-3;O75815-2
	PRKAR1A	cAMP-dependent protein kinase type I-alpha regulatory subunit;cAMP-dependent protein kinase type I-alpha regulatory subunit, N-terminally processed			-0.0315921	0.0790197	30.3109	30.7543	P10644;P10644-2;K7EPB2;K7EM13;K7EIE5;K7EID3;K7EJ40;K7EK41;K7EMU2;K7EMZ6;K7EPR5;K7EQK3;X6RAV4;K7EKR1;H7BYW5;C9JSK5;P31321	P10644;P10644-2;K7EPB2	Cell membrane.
	PANK4	Pantothenate kinase 4			-0.00623147	0.0788831	27.1958	27.0493	Q9NVE7;A0A0G2JR38;E9PHT6;H0YA26;H0YA31	Q9NVE7;A0A0G2JR38;E9PHT6;H0YA26	Cytoplasm.
	SLC25A10	Mitochondrial dicarboxylate carrier			-0.06868	0.0786098	31.4758	32.8719	Q9UBX3;Q9UBX3-2;B4DLN1;F6RGN5;I3L1E8	Q9UBX3;Q9UBX3-2;B4DLN1;F6RGN5	Mitochondrion inner membrane; Multi-pass membrane protein.
	DNAJA2	DnaJ homolog subfamily A member 2			-0.00155892	0.0775164	32.4536	33.118	O60884;A0A087WT48;I3L320	O60884	Membrane; Lipid-anchor.
	MRPS22	28S ribosomal protein S22, mitochondrial			-0.000533933	0.0772429	30.2357	30.8707	G5E9V5;P82650;G5E9W7;P82650-2;H7C5F2;H7C5H3;H7C5L9;C9J5D8	G5E9V5;P82650;G5E9W7;P82650-2
	GALK1	Galactokinase			-0.440733	0.0769695	28.043	29.0627	P51570;P51570-2;K7ERJ9;K7EII7;K7ERN9	P51570;P51570-2
	CAMK2G;CAMK2B	Calcium/calmodulin-dependent protein kinase type II subunit gamma;Calcium/calmodulin-dependent protein kinase type II subunit beta			-0.437311	0.0766959	28.5115	29.2329	Q5SWX3;A0A0A0MS52;A0A0A0MT11;Q13555-10;Q13555-3;Q13555-5;Q13555-4;Q13555-7;Q13555-9;Q13555-2;Q13555-8;Q13555;Q13555-6;Q8WU40;H0Y6G2;Q13554-7;Q13554-4;Q13554-6;Q13554-3;Q13554-8;Q13554-5;Q13554-2;Q13554;H7BXS4;D6RHX9;E9PBE8;E7EQE4;H7C394;H7BZC6;Q9UQM7;Q9UQM7-2	Q5SWX3;A0A0A0MS52;A0A0A0MT11;Q13555-10;Q13555-3;Q13555-5;Q13555-4;Q13555-7;Q13555-9;Q13555-2;Q13555-8;Q13555;Q13555-6;Q8WU40;H0Y6G2;Q13554-7;Q13554-4;Q13554-6;Q13554-3;Q13554-8;Q13554-5;Q13554-2;Q13554
					-0.127069	0.0765591	27.2849	27.7427	A0A0G2JR96;A0A0G2JQT1;A0A0G2JRX2;A0A087WU52;A0A0G2JRV9;A0A087WWL1;A0A0G2JQH3;A0A087WVZ5;A0A087WV63;A0A0G2JRF5;A0A087WWY5	A0A0G2JR96;A0A0G2JQT1
	OGT	UDP-N-acetylglucosamine--peptide N-acetylglucosaminyltransferase 110 kDa subunit			-0.213086	0.0762854	30.8608	30.5708	O15294;O15294-3;O15294-2;O15294-4;C9JZL3	O15294;O15294-3;O15294-2;O15294-4	Nucleus. Cytoplasm.
	DENND4C	DENN domain-containing protein 4C			-0.0996645	0.0758749	27.7898	27.7838	R4GNB2;R4GN35;Q5VZ89-6;Q5VZ89;Q5VZ89-5;R4GMN2;X6R5W5;X6RAE7;Q5VZ89-4;Q5VZ89-3;Q5VZ89-2;A0A0A0MRX3	R4GNB2;R4GN35;Q5VZ89-6;Q5VZ89;Q5VZ89-5	Cytoplasmic vesicle membrane. Cell membrane. Cytoplasm, cytosol.
	SKIV2L	Helicase SKI2W			-0.0470105	0.0749164	30.0702	29.8728	Q15477;H7C5N0;B4E0B4;F8WDE8;H7C4L3	Q15477	Nucleus. Cytoplasm.
	CPSF3	Cleavage and polyadenylation specificity factor subunit 3			-0.00102469	0.0745054	28.1757	28.4695	Q9UKF6;G5E9W3;C9JZH6	Q9UKF6;G5E9W3	Nucleus.
	RIPK1	Receptor-interacting serine/threonine-protein kinase 1			-0.123591	0.0740944	30.1613	29.2879	Q13546;Q13546-2	Q13546;Q13546-2	Cytoplasm. Cell membrane.
	SVIL	Supervillin			-0.106156	0.0732718	30.2555	31.161	O95425-2;O95425-4;O95425-3;O95425;A0A0J9YWY6	O95425-2;O95425-4;O95425-3;O95425;A0A0J9YWY6	Cell membrane; Peripheral membrane protein; Cytoplasmic side. Cytoplasm, cytoskeleton. Cell projection, invadopodium. Cell projection, podosome. Midbody. Cleavage furrow.
	WRNIP1	ATPase WRNIP1			-0.0830037	0.0732718	29.4277	29.4456	Q96S55-2;Q96S55;Q96S55-3;Q96S55-4	Q96S55-2;Q96S55;Q96S55-3;Q96S55-4	Nucleus. Cytoplasm.
	STAM	Signal transducing adapter molecule 1			-0.116098	0.0727232	29.8066	31.0988	Q92783-2;Q92783;A6NMU3;C9J1E5	Q92783-2;Q92783;A6NMU3	Cytoplasm. Early endosome membrane; Peripheral membrane protein; Cytoplasmic side.
	RNF114	E3 ubiquitin-protein ligase RNF114			-0.0090161	0.0724488	27.6512	29.183	A0A096LNV3;A0A096LP02;Q9Y508-2;Q9Y508	A0A096LNV3;A0A096LP02;Q9Y508-2;Q9Y508
	XPO1	Exportin-1			-0.110495	0.0721745	33.9361	34.7123	O14980;C9JKM9;C9J673;C9IZS4;C9JQ02;C9JV99;F8WF71;C9JF49;C9IYM2;H7BZC5	O14980	Cytoplasm. Nucleus, nucleoplasm. Nucleus, Cajal body. Nucleus, nucleolus.
	DOCK7	Dedicator of cytokinesis protein 7			-0.108332	0.0719	33.0438	33.6268	Q96N67-4;Q96N67-3;Q96N67-5;Q96N67-2;Q96N67-6;Q96N67;A0A1B0GWE0;A0A1B0GUE9;Q96N67-7;A0A1B0GVW2;A0A0C4DGY6;A0A0U1RQJ5;A0A0U1RRC1;A0A0U1RQT6;A2A369;Q8NF50-4;Q8NF50-3;Q8NF50-2;Q8NF50;A0A0U1RR97;A0A0U1RQG7;K7EP51	Q96N67-4;Q96N67-3;Q96N67-5;Q96N67-2;Q96N67-6;Q96N67;A0A1B0GWE0	Cell projection, axon.
	PLIN3	Perilipin-3			-0.105768	0.0717627	32.5558	33.5139	O60664-4;O60664;O60664-3;K7ERZ3;O60664-2;K7EL96;K7ER39;K7EJD0	O60664-4;O60664;O60664-3;K7ERZ3;O60664-2	Cytoplasm. Endosome membrane; Peripheral membrane protein; Cytoplasmic side. Lipid droplet.
	PPA2	Inorganic pyrophosphatase 2, mitochondrial			-0.260601	0.0716254	25.556	27.2606	Q9H2U2-6;Q9H2U2-3;Q9H2U2;Q9H2U2-2;Q9H2U2-4;D6R967;H0Y9D8	Q9H2U2-6;Q9H2U2-3;Q9H2U2;Q9H2U2-2;Q9H2U2-4	Mitochondrion.
	ILVBL	Acetolactate synthase-like protein			-0.131045	0.0713507	28.4044	27.7732	A1L0T0;M0R026;E9PJS0;E9PL44;M0R1B5;E9PNL1;M0QZX5	A1L0T0;M0R026	Membrane; Single-pass membrane protein.
	MCM7	DNA replication licensing factor MCM7			-0.0147765	0.0708015	34.0084	34.8488	P33993;P33993-3;P33993-2;C9J8M6	P33993;P33993-3	Nucleus.
	DHRS7B	Dehydrogenase/reductase SDR family member 7B			-0.12411	0.0699771	26.7115	29.8651	A0A0C4DGQ8;Q6IAN0;J3KRS1;J3QKT1;J3QLK1;J3QLJ8	A0A0C4DGQ8;Q6IAN0;J3KRS1
	VPS35	Vacuolar protein sorting-associated protein 35			-0.0976563	0.0699771	33.3427	33.7819	Q96QK1;I3L4S0;I3L4P4	Q96QK1	Cytoplasm. Membrane; Peripheral membrane protein. Endosome. Early endosome. Late endosome.
	TEX10	Testis-expressed sequence 10 protein			-0.0218483	0.0695647	26.7666	27.0067	Q9NXF1-2;Q9NXF1	Q9NXF1-2;Q9NXF1	Nucleus, nucleoplasm. Cytoplasm. Nucleus, nucleolus.
	DCUN1D5	DCN1-like protein;DCN1-like protein 5			-0.153719	0.0691523	28.0997	28.3184	H0YCN4;Q9BTE7;E9PM04;H0Y9C5;E9PQV9;H0Y907;Q92564-2;Q92564;Q92564-3	H0YCN4;Q9BTE7;E9PM04
	KPNA3	Importin subunit alpha-4			-0.164302	0.068602	30.6705	31.4934	O00505;H0Y4S9	O00505	Cytoplasm. Nucleus.
	SCYL1	N-terminal kinase-like protein			-0.68353	0.0684644	27.1559	27.573	E9PS17;E9PK59;Q96KG9-5;Q96KG9-3;Q96KG9-4;Q96KG9-6;Q96KG9-2;Q96KG9;E9PPN3;A0A0A0MQX4;H0YCI6	E9PS17;E9PK59;Q96KG9-5;Q96KG9-3;Q96KG9-4;Q96KG9-6;Q96KG9-2;Q96KG9;E9PPN3;A0A0A0MQX4
	PIK3R4	Phosphoinositide 3-kinase regulatory subunit 4			-0.141589	0.0680517	28.1663	28.8852	Q99570;D6RJ98;D6RAC3;D6RBB7	Q99570	Late endosome. Cytoplasmic vesicle, autophagosome. Membrane; Lipid-anchor.
	STXBP1	Syntaxin-binding protein 1			-0.167815	0.0676387	29.0208	30.5482	A0A1B0GWF2;A0A1B0GVQ5;A0A0D9SG72;A0A1B0GTP9;P61764;P61764-2;A0A1B0GW76;A0A0D9SEH5;A0A0D9SFQ7;A0A0D9SFW6;A0A1B0GTD8;A0A0D9SEP9;A0A1B0GVV9	A0A1B0GWF2;A0A1B0GVQ5;A0A0D9SG72;A0A1B0GTP9;P61764;P61764-2;A0A1B0GW76
	AIFM1	Apoptosis-inducing factor 1, mitochondrial			-0.0979342	0.0676387	31.013	32.6871	O95831-3;O95831;O95831-2;E9PMA0;O95831-5;O95831-6;O95831-4	O95831-3;O95831;O95831-2;E9PMA0;O95831-5	Mitochondrion intermembrane space. Mitochondrion inner membrane. Cytoplasm. Nucleus. Cytoplasm, perinuclear region.
	C5orf51	UPF0600 protein C5orf51			-0.0859101	0.0672257	27.5751	28.7025	A0A0C4DGW6;A6NDU8	A0A0C4DGW6;A6NDU8
	OTULIN	Ubiquitin thioesterase otulin			-0.0601867	0.0655723	27.3983	28.5016	Q96BN8;H0Y8S4;H0Y9T0	Q96BN8	Cytoplasm.
	KIF13A	Kinesin-like protein KIF13A			-0.205846	0.0655723	28.1438	29.2432	Q9H1H9-3;A0A1B0GUA8;Q9H1H9-4;Q9H1H9-2;Q9H1H9;H0Y9Z7;H0Y307;H0Y925	Q9H1H9-3;A0A1B0GUA8;Q9H1H9-4;Q9H1H9-2;Q9H1H9;H0Y9Z7;H0Y307	Cytoplasm, cytoskeleton, microtubule organizing center, centrosome. Midbody. Endosome membrane. Golgi apparatus membrane.
	PLS1	Plastin-1			-0.140158	0.0652966	24.8027	26.7159	Q14651;C9JAM8	Q14651;C9JAM8	Cytoplasm.
	KPNB1	Importin subunit beta-1			-0.0157242	0.0641931	34.6769	35.3677	Q14974;Q14974-2;J3KTM9;J3QR48;J3QKQ5;J3QRG4;J3KS06	Q14974;Q14974-2;J3KTM9	Cytoplasm. Nucleus envelope.
	PDIA4	Protein disulfide-isomerase A4			-0.174377	0.0639171	26.8635	28.8777	P13667	P13667	Endoplasmic reticulum lumen. Melanosome.
	ROCK2	Rho-associated protein kinase 2			-0.00526098	0.063779	32.5578	32.7726	O75116;E9PF63;Q14DU5;D6REE7;C9JFJ0	O75116;E9PF63;Q14DU5	Cytoplasm. Cell membrane; Peripheral membrane protein. Nucleus. Cytoplasm, cytoskeleton, microtubule organizing center, centrosome.
	PTPMT1	Phosphatidylglycerophosphatase and protein-tyrosine phosphatase 1			-0.133701	0.0635029	26.2783	27.4107	E9PQM0;Q8WUK0-2;Q8WUK0-3;Q8WUK0	E9PQM0;Q8WUK0-2;Q8WUK0-3;Q8WUK0
	COPE	Coatomer subunit epsilon			-0.273012	0.0635029	31.3839	32.7798	O14579;M0QXB4;O14579-3;O14579-2;M0R061	O14579;M0QXB4;O14579-3;O14579-2	Cytoplasm. Golgi apparatus membrane; Peripheral membrane protein; Cytoplasmic side. Cytoplasmic vesicle, COPI-coated vesicle membrane; Peripheral membrane protein; Cytoplasmic side.
	HIP1R	Huntingtin-interacting protein 1-related protein			-0.238783	0.0635029	27.184	29.1738	O75146;O75146-2;H0YH66	O75146	Cytoplasm, perinuclear region. Endomembrane system. Cytoplasmic vesicle, clathrin-coated vesicle membrane.
	ATG7	Ubiquitin-like modifier-activating enzyme ATG7			-0.0890678	0.0635029	27.5188	28.6512	O95352;O95352-2;C9JFF4;O95352-3;H7C369;H7C2R3;H7BZ92;H7C2J8;C9J415	O95352;O95352-2;C9JFF4;O95352-3	Cytoplasm. Preautophagosomal structure.
	PRKAG1	5-AMP-activated protein kinase subunit gamma-1			-0.0703302	0.0632269	30.8854	31.3073	P54619-2;P54619;P54619-3;F8VYY9;H0YIC9;H0YHF8;F8VVA3;F8VZX1;F8VRY2;F8VSL2;F8VPF5;F8VSH3;E9PGP6;Q9UGJ0-2;Q9UGJ0-3;Q9UGJ0;F8W046	P54619-2;P54619;P54619-3;F8VYY9;H0YIC9
	PSMD9	26S proteasome non-ATPase regulatory subunit 9			-0.0302804	0.0629506	28.2459	30.0014	O00233;J3KN29;F5H5V4;F5GX23;O00233-2;F5H169;F5H7X1;O00233-3	O00233;J3KN29;F5H5V4;F5GX23;O00233-2;F5H169
	CCDC47	Coiled-coil domain-containing protein 47			-0.267097	0.0626743	27.8765	30.0895	Q96A33;Q96A33-2;A0A087WYW6;J3QR89	Q96A33;Q96A33-2;A0A087WYW6	Membrane; Single-pass membrane protein.
	XRN2	5-3 exoribonuclease 2			-0.00368358	0.0625362	31.8511	32.5635	Q9H0D6;Q9H0D6-2	Q9H0D6;Q9H0D6-2	Nucleus, nucleolus.
	HSD17B7	3-keto-steroid reductase			-0.057767	0.0619835	29.2666	30.2931	P56937-3;P56937-2;P56937;V9GYN3	P56937-3;P56937-2;P56937	Cell membrane; Single-pass membrane protein.
	RPS8	40S ribosomal protein S8			-0.296899	0.0619835	33.3109	34.2018	P62241;Q5JR95	P62241;Q5JR95	Cytoplasm. Membrane; Lipid-anchor.
	SRGAP2;SRGAP2B	SLIT-ROBO Rho GTPase-activating protein 2;SLIT-ROBO Rho GTPase-activating protein 2B			-0.287607	0.0614305	27.9213	28.2854	A0A075B7B5;B7ZM87;A2RUF3;O75044;P0DMP2;Q5VZB4;P0DJJ0;A0A075B7E6;E9PDX4;A0A087WW56	A0A075B7B5;B7ZM87;A2RUF3;O75044;P0DMP2
	FRYL	Protein furry homolog-like			-0.0730138	0.0612924	28.1602	28.6068	O94915;F2Z2S2;D6RJI4;H0Y9X0;O94915-2	O94915;F2Z2S2
	MDC1	Mediator of DNA damage checkpoint protein 1			-0.13714	0.0611541	27.3233	28.279	Q14676-2;Q14676;Q14676-4;Q14676-3;A2AB05;H0Y6Z8	Q14676-2;Q14676;Q14676-4;Q14676-3	Nucleus. Chromosome.
	2018-09-06	Septin-6			-0.0149077	0.0607391	29.5038	30.772	B1AMS2;Q14141-2;Q14141-4;Q14141;Q14141-3	B1AMS2;Q14141-2;Q14141-4;Q14141;Q14141-3
	RPP30	Ribonuclease P protein subunit p30			-0.0564762	0.0607391	30.1183	31.2482	P78346;P78346-2;Q5VU11;Q5VU10	P78346;P78346-2;Q5VU11;Q5VU10	Nucleus, nucleolus.
	NEK7	Serine/threonine-protein kinase Nek7			-0.0910027	0.0604624	25.9663	27.6901	Q8TDX7;F8WAG2;Q5TBH0;Q5TBG1;Q5TBG7;Q5TBH2;Q5TBH1;Q9HC98;Q9HC98-3;Q9HC98-4;Q9HC98-2;F5H3U7;Q8TDX7-2	Q8TDX7	Nucleus. Cytoplasm. Cytoplasm, cytoskeleton, spindle pole. Cytoplasm, cytoskeleton, microtubule organizing center, centrosome.
	MYO1E	Unconventional myosin-Ie			-0.18572	0.0603242	33.9774	34.736	Q12965;H0YNQ8;H0YLJ4;H0YN00;H0YLE5;O00160;H0YNB0;M0QXU2	Q12965	Cytoplasm. Cytoplasm, cytoskeleton. Cytoplasmic vesicle. Cytoplasmic vesicle, clathrin-coated vesicle. Cell junction.
	NAGK	N-acetyl-D-glucosamine kinase			-0.124314	0.0596321	26.822	29.4314	Q9UJ70;Q9UJ70-2;C9JEV6;H7C3G9;H7C286;H0YEB7;E9PPU6;H0YF44;H7C1L7;H0YE82;H0YC94	Q9UJ70;Q9UJ70-2;C9JEV6;H7C3G9;H7C286
	SNX1	Sorting nexin-1			-0.122193	0.0594937	28.258	28.6182	Q13596-2;Q13596;Q13596-3;H0YK42;H0YK43	Q13596-2;Q13596;Q13596-3;H0YK42	Endosome membrane; Peripheral membrane protein; Cytoplasmic side. Golgi apparatus, trans-Golgi network membrane; Peripheral membrane protein; Cytoplasmic side. Early endosome membrane; Peripheral membrane protein; Cytoplasmic side. Cell projection, lamellipodium.
	FKBP15	Peptidyl-prolyl cis-trans isomerase;FK506-binding protein 15			-0.142672	0.0588013	28.5313	28.693	A0A0A0MT60;Q5T1M5;Q5T1M5-2;X6RKW4;Q5T1M5-3	A0A0A0MT60;Q5T1M5;Q5T1M5-2
	PFKM	ATP-dependent 6-phosphofructokinase, muscle type			-0.0455059	0.0588013	33.7133	33.7355	P08237;P08237-3;P08237-2;F8VNX2;F8VZQ1;F8VX13;F8VSL1;F8VP00;F8VW30;F8VZI0;F8W1J8;F8VSF7;F8VUB8;F8VYK8;F8VTQ3;H0YHB8;F8VVE3	P08237;P08237-3;P08237-2	Cytoplasm.
	C9orf64	UPF0553 protein C9orf64			-0.0843491	0.0588013	29.4832	29.0604	Q5T6V5;Q5T6V7;Q5T6V6	Q5T6V5;Q5T6V7
	RPL24	60S ribosomal protein L24			-0.323444	0.0583859	33.498	34.4762	C9JXB8;C9JNW5;P83731	C9JXB8;C9JNW5;P83731
	STT3B	Dolichyl-diphosphooligosaccharide--protein glycosyltransferase subunit STT3B			-0.274564	0.0582473	25.8544	28.5808	Q8TCJ2	Q8TCJ2	Endoplasmic reticulum. Endoplasmic reticulum membrane; Multi-pass membrane protein.
	BAIAP2L1	Brain-specific angiogenesis inhibitor 1-associated protein 2-like protein 1			-0.155486	0.0569996	31.0145	31.4075	Q9UHR4	Q9UHR4	Cytoplasm, cytoskeleton.
	OPA1	Dynamin-like 120 kDa protein, mitochondrial;Dynamin-like 120 kDa protein, form S1			-0.0594649	0.0568609	24.9657	27.4619	E5KLK1;E5KLJ6;E5KLJ9;E5KLJ5;O60313;O60313-2	E5KLK1;E5KLJ6;E5KLJ9;E5KLJ5;O60313;O60313-2	Mitochondrion inner membrane; Single-pass membrane protein. Mitochondrion intermembrane space. Mitochondrion membrane.
	TIA1	Nucleolysin TIA-1 isoform p40			-0.117021	0.0568609	26.6591	26.6295	F8W8I6;P31483;P31483-3;E5RGV5;E5RG67	F8W8I6;P31483;P31483-3;E5RGV5;E5RG67
	SEC16A	Protein transport protein Sec16A			-0.229822	0.0564447	28.6722	29.3036	F1T0I1;J3KNL6;O15027-2;O15027-4;O15027-3;O15027;O15027-5;X6RGP5;A0A0C4DH09;Q8N9G1	F1T0I1;J3KNL6;O15027-2;O15027-4;O15027-3;O15027;O15027-5;X6RGP5;A0A0C4DH09	Golgi apparatus membrane.
	GSPT1	Eukaryotic peptide chain release factor GTP-binding subunit ERF3A			-0.0343228	0.0560286	32.9181	33.3398	P15170-2;P15170-3;P15170;H3BR35;Q8IYD1;H3BSV8	P15170-2;P15170-3;P15170;H3BR35
	NDUFA10	NADH dehydrogenase [ubiquinone] 1 alpha subcomplex subunit 10, mitochondrial			-0.227557	0.0550568	28.9006	30.411	A0A087WXC5;E7ESZ7;O95299;O95299-2;H7C2W5;H7C1Y7;H7C2X4;Q8N1B9;C9J6X0	A0A087WXC5;E7ESZ7;O95299;O95299-2	Mitochondrion matrix.
	NUDCD1	NudC domain-containing protein 1			-0.134208	0.0549179	29.2187	30.0212	Q96RS6;Q96RS6-3;Q96RS6-2;E5RGX7	Q96RS6;Q96RS6-3;Q96RS6-2	Isoform 1: Cytoplasm. Nucleus.; Isoform 2: Cytoplasm.; Isoform 3: Cytoplasm. Nucleus.
	PPP6R3	Serine/threonine-protein phosphatase 6 regulatory subunit 3			-0.171466	0.0542234	29.3116	28.7484	H7BXH2;E9PKF6;Q5H9R7-6;Q5H9R7-2;Q5H9R7;Q5H9R7-5;Q5H9R7-3;Q5H9R7-4;E9PK08;E9PQP7;E9PNN8;H0YEN2;H0YDW1	H7BXH2;E9PKF6;Q5H9R7-6;Q5H9R7-2;Q5H9R7;Q5H9R7-5;Q5H9R7-3;Q5H9R7-4;E9PK08;E9PQP7
	SLC25A5	ADP/ATP translocase 2;ADP/ATP translocase 2, N-terminally processed			-0.0574667	0.0542234	34.6961	35.6149	P05141	P05141	Mitochondrion inner membrane; Multi-pass membrane protein.
	STAM2	Signal transducing adapter molecule 2			-0.214642	0.0539454	26.9309	27.0813	O75886;O75886-2	O75886;O75886-2	Cytoplasm. Early endosome membrane; Peripheral membrane protein; Cytoplasmic side.
	CSK	Tyrosine-protein kinase CSK			-0.122758	0.0536674	30.878	30.2722	P41240;H3BUM9;H3BN15;H3BU69	P41240	Cytoplasm. Cell membrane.
	RAB18	Ras-related protein Rab-18			-0.139569	0.0535284	29.25	29.4814	Q9NP72;Q9NP72-2;A0A087X163;H0Y6T8;Q5W0J0;Q9NP72-3	Q9NP72;Q9NP72-2;A0A087X163;H0Y6T8;Q5W0J0;Q9NP72-3	Cell membrane; Lipid-anchor; Cytoplasmic side.
	AGAP3	Arf-GAP with GTPase, ANK repeat and PH domain-containing protein 3			-0.711346	0.0533895	24.9763	26.7683	Q96P47;Q96P47-2;Q96P47-4;Q96P47-3;Q96P47-6;Q96P47-5;C9J975;H0Y873;H7C5G0;H7C4U6;E7ESL9	Q96P47;Q96P47-2;Q96P47-4;Q96P47-3;Q96P47-6;Q96P47-5	Cytoplasm.
	SERPINB6	Serpin B6			-0.0320051	0.0531114	32.4502	33.196	A0A024QZX5;A0A087X1N8;P35237;C9JTJ8;C9JVA8	A0A024QZX5;A0A087X1N8;P35237
	SNX2	Sorting nexin-2			-0.0955737	0.0517201	30.2724	30.6551	O60749;O60749-2;D6RC15	O60749;O60749-2;D6RC15	Early endosome membrane; Peripheral membrane protein; Cytoplasmic side. Cell projection, lamellipodium.
	PKN2	Serine/threonine-protein kinase N2			-0.0272191	0.0503276	32.1584	32.4637	Q16513-2;Q16513;Q16513-3;Q16513-4;B1AL79;Q16513-5;H0Y5V5;H0Y429;K7EL10;Q6P5Z2	Q16513-2;Q16513;Q16513-3;Q16513-4;B1AL79;Q16513-5	Cytoplasm. Nucleus. Membrane. Cell projection, lamellipodium. Cytoplasm, cytoskeleton. Cleavage furrow. Midbody. Cell junction.
	AKAP1	A-kinase anchor protein 1, mitochondrial			-0.202589	0.049352	28.9444	28.9891	Q92667;Q92667-2;I3L0W0;I3L0K6;I3L2A2;I3L2N7;I3L3K1;I3L364;I3NI36	Q92667;Q92667-2;I3L0W0	Mitochondrion outer membrane.
	AP3M1	AP-3 complex subunit mu-1			-0.0962522	0.0489336	31.3957	32.3823	Q9Y2T2;E5RJ52;P53677;H0YBM0;H0YBA0;E7ER80;P53677-2	Q9Y2T2	Golgi apparatus. Cytoplasmic vesicle membrane; Peripheral membrane protein; Cytoplasmic side.
	CAPZA2	F-actin-capping protein subunit alpha-2			-0.0701181	0.0485151	30.6103	31.4835	P47755;F8W9N7;C9JUG7;A0A0D9SET8;P47755-2;F8WED3	P47755;F8W9N7;C9JUG7;A0A0D9SET8;P47755-2
	ZADH2	Zinc-binding alcohol dehydrogenase domain-containing protein 2			-0.0742284	0.0482362	24.2805	26.3871	Q8N4Q0;Q8N4Q0-2	Q8N4Q0;Q8N4Q0-2	Peroxisome.
	SLC16A1	Monocarboxylate transporter 1			-0.0431404	0.0478175	32.4686	33.0071	P53985;Q5T8R5;P53985-2;Q5T8R3;Q5T8R4	P53985;Q5T8R5;P53985-2	Cell membrane; Multi-pass membrane protein.
	SPG21	Maspardin			-0.753653	0.0472592	25.0208	26.3348	Q9NZD8-2;Q9NZD8;H0YLT5;H0YKM6;H0YMB7;H0YKB0;H3BRR0;H0YML6;H0YLD7;H0YLW1	Q9NZD8-2;Q9NZD8;H0YLT5;H0YKM6;H0YMB7;H0YKB0;H3BRR0	Cytoplasm, cytosol. Membrane; Peripheral membrane protein. Endosome membrane; Peripheral membrane protein. Golgi apparatus, trans-Golgi network membrane; Peripheral membrane protein.
	MRPS9	28S ribosomal protein S9, mitochondrial			-0.0694973	0.0469799	28.4701	30.1938	P82933	P82933	Mitochondrion.
	WDR61	WD repeat-containing protein 61;WD repeat-containing protein 61, N-terminally processed			-5.77013e-05	0.0462816	26.616	29.2042	Q9GZS3;H0YN81;H0YMF9;H0YL19;H3BQA8;H0YM76;H0YLA1	Q9GZS3;H0YN81;H0YMF9;H0YL19	Nucleus. Cytoplasm.
	ACTR1B	Beta-centractin			-0.019492	0.0451634	28.0755	28.9466	P42025	P42025	Cytoplasm, cytoskeleton. Cytoplasm, cytoskeleton, microtubule organizing center, centrosome.
	SLC30A1	Zinc transporter 1			-0.0680296	0.0447438	30.2673	30.3845	Q9Y6M5	Q9Y6M5	Cell membrane; Multi-pass membrane protein.
	SRI	Sorcin			-0.00510176	0.0439044	30.2811	30.7383	C9J0K6;P30626-3;P30626-2;P30626;B4DHQ6	C9J0K6;P30626-3;P30626-2;P30626
	SLC43A3	Solute carrier family 43 member 3			-0.130144	0.0437644	24.056	24.839	E9PS74;Q8NBI5;Q8NBI5-2;H0YD64	E9PS74;Q8NBI5;Q8NBI5-2;H0YD64
	COPG1	Coatomer subunit gamma-1			-0.160137	0.0436244	33.1821	33.8172	Q9Y678;H0Y8X7;H0Y8G2	Q9Y678	Cytoplasm. Golgi apparatus membrane; Peripheral membrane protein; Cytoplasmic side. Cytoplasmic vesicle, COPI-coated vesicle membrane; Peripheral membrane protein; Cytoplasmic side.
	MTHFD1	C-1-tetrahydrofolate synthase, cytoplasmic;Methylenetetrahydrofolate dehydrogenase;Methenyltetrahydrofolate cyclohydrolase;Formyltetrahydrofolate synthetase;C-1-tetrahydrofolate synthase, cytoplasmic, N-terminally processed			-0.00659373	0.0425042	33.9692	34.7529	P11586;F5H2F4;V9GYY3	P11586;F5H2F4	Cytoplasm.
	NUBP2	Cytosolic Fe-S cluster assembly factor NUBP2			-0.151314	0.0425042	30.5335	31.8374	Q9Y5Y2;H3BNF0;H3BNS4;H3BQR2;H3BRK5;H3BMW1;H3BRE1;B7Z6P0	Q9Y5Y2;H3BNF0;H3BNS4;H3BQR2	Nucleus. Cytoplasm, cytoskeleton, microtubule organizing center, centrosome. Cytoplasm. Cytoplasm, cytoskeleton, cilium axoneme. Cytoplasm, cytoskeleton, microtubule organizing center, centrosome, centriole. Cytoplasm, cytoskeleton, microtubule organizing center.
	DCTN1;DKFZp686E0752	Dynactin subunit 1			-0.0423083	0.0423643	31.6931	32.1962	E7EX90;Q14203-3;Q14203-4;Q14203-5;Q14203-6;Q14203;Q14203-2;Q6AWB1;E7EWF7;C9J1B7;C9JZA4;C9JTE5;C9JJN7;C9JJD0;C9JKG6;E9PCY0	E7EX90;Q14203-3;Q14203-4;Q14203-5;Q14203-6;Q14203;Q14203-2;Q6AWB1
	MYCBP2	E3 ubiquitin-protein ligase MYCBP2			-0.180087	0.0423643	30.1082	29.0877	O75592-2;O75592;H7C3U4	O75592-2;O75592	Nucleus.
	FMNL1	Formin-like protein 1			-0.454763	0.0413831	25.2595	25.4318	O95466-2;K7EK60;O95466;O95466-3;K7EJE6;A0A0A0MR62;K7EMY8;K7ERL1	O95466-2;K7EK60;O95466;O95466-3;K7EJE6	Cytoplasm. Cell membrane; Lipid-anchor. Cytoplasmic vesicle, phagosome.
	ZWILCH	Protein zwilch homolog			-0.137314	0.0411028	26.5081	26.013	Q9H900-2;Q9H900	Q9H900-2;Q9H900	Chromosome, centromere, kinetochore.
	PCBP1	Poly(rC)-binding protein 1			-0.0745474	0.0399806	35.1011	35.8247	Q15365;C9K0A2;F8WC71;C9IZV9;C9J7A9;C9JSA6;C9J5V4;C9JTY5;C9JZY3;C9J0A4;F6TJN8;P57723-2;P57723	Q15365	Nucleus. Cytoplasm.
	TRIP13	Pachytene checkpoint protein 2 homolog			-0.0260141	0.0398403	34.5268	35.1214	Q15645;H0YAL2;Q15645-2	Q15645
	CDK2	Cyclin-dependent kinase 2			-0.04883	0.0396999	30.3416	32.145	G3V5T9;P24941;P24941-2;E7ESI2;G3V317;Q00526;K7EJ83;K7ELV5	G3V5T9;P24941;P24941-2;E7ESI2
	MAEA	Macrophage erythroblast attacher			-0.201344	0.0395595	25.9061	26.3049	B4DQT1;B4DVN3;E7ESC7;Q7L5Y9;D6RE80;D6REW7;Q7L5Y9-3;Q7L5Y9-2;D6RID6;D6RDW4;D6RIB6;Q7L5Y9-5;Q7L5Y9-4	B4DQT1;B4DVN3;E7ESC7;Q7L5Y9;D6RE80;D6REW7;Q7L5Y9-3;Q7L5Y9-2
	LRRC40	Leucine-rich repeat-containing protein 40			-0.0844409	0.0395595	32.6745	33.2097	Q9H9A6	Q9H9A6
	DPH1	Diphthamide biosynthesis protein 1			-0.127999	0.0391384	25.5946	27.8227	I3L1H5;Q9BZG8;Q9BZG8-3;Q9BZG8-2;I3L3X9;V9GYS2;U3KQN3;A0A0A0MTR4	I3L1H5;Q9BZG8;Q9BZG8-3;Q9BZG8-2;I3L3X9
	VASP	Vasodilator-stimulated phosphoprotein			-0.00699962	0.0391384	28.6401	28.5937	P50552;K7EM16;K7EQD0;K7ENR7;K7ENL7	P50552;K7EM16	Cytoplasm. Cytoplasm, cytoskeleton. Cell junction, focal adhesion. Cell junction, tight junction. Cell projection, lamellipodium membrane. Cell projection, filopodium membrane.
	CCNT1	Cyclin-T1			-0.0107737	0.0378742	29.4774	28.8549	O60563;O60563-2	O60563	Nucleus.
	TIPRL	TIP41-like protein			-0.04989	0.0361869	29.7878	31.3093	O75663;O75663-2	O75663;O75663-2	Cytoplasm.
	KLC1	Kinesin light chain 1			-0.162557	0.0350608	30.0168	30.996	G3V2E7;G3V3H3;G3V5R9;E7EVH7;Q07866-8;Q07866-2;Q07866-3;Q07866;Q07866-7;Q07866-5;Q07866-10;Q07866-6;Q07866-4;Q07866-9;G5E9S8;F8W6L3;G3V2P7;H0YJU9;H0YJT3;H0YJL0;H0YG16;H0YGB8;Q9NSK0-5;Q9NSK0;Q9NSK0-3	G3V2E7;G3V3H3;G3V5R9;E7EVH7;Q07866-8;Q07866-2;Q07866-3;Q07866;Q07866-7;Q07866-5;Q07866-10;Q07866-6;Q07866-4;Q07866-9;G5E9S8;F8W6L3
	GTF3C1	General transcription factor 3C polypeptide 1			-0.0919403	0.0346383	27.5368	25.8868	Q12789-3;Q12789;H3BU37;H3BRD0	Q12789-3;Q12789	Nucleus.
	SLC25A13	Calcium-binding mitochondrial carrier protein Aralar2			-0.0633489	0.0335111	33.0766	33.9585	Q9UJS0;Q9UJS0-2;R4GN64	Q9UJS0;Q9UJS0-2	Mitochondrion inner membrane; Multi-pass membrane protein.
	DYNC1LI1	Cytoplasmic dynein 1 light intermediate chain 1			-0.0184396	0.0332292	34.8831	35.4737	Q9Y6G9;E9PHI6;C9JGM7;C9JLW1	Q9Y6G9;E9PHI6	Cytoplasm. Chromosome, centromere, kinetochore. Cytoplasm, cytoskeleton, spindle pole.
	XPO7	Exportin-7			-0.0275573	0.0330882	29.2111	30.2278	E7ESC6;Q9UIA9;E5RIW1;H0YBE1;A0A087WTZ2;Q9H2T7	E7ESC6;Q9UIA9	Nucleus.
	DCXR	L-xylulose reductase			-0.122523	0.0330882	25.8208	28.9959	J3KS22;Q7Z4W1;J3QS36;J3KRZ4;J3QS45;J3KSZ5;J3QL34	J3KS22;Q7Z4W1;J3QS36;J3KRZ4
	COPG2	Coatomer subunit gamma-2			-0.0522516	0.0326651	27.4384	26.7085	Q9UBF2-2;Q9UBF2	Q9UBF2-2;Q9UBF2	Cytoplasm, cytosol. Golgi apparatus membrane; Peripheral membrane protein; Cytoplasmic side. Cytoplasmic vesicle, COPI-coated vesicle membrane; Peripheral membrane protein; Cytoplasmic side.
	USP36	Ubiquitin carboxyl-terminal hydrolase;Ubiquitin carboxyl-terminal hydrolase 36			-0.721325	0.0311129	26.5488	30.1174	A0A075B784;Q9P275;Q9P275-2;E9PEW0;K7ELR5;K7EMM6;Q8IXW9	A0A075B784;Q9P275;Q9P275-2;E9PEW0
	CAPZB	F-actin-capping protein subunit beta			-0.12699	0.0311129	33.0146	33.7701	P47756-2;B1AK87;B1AK88;P47756;B1AK85	P47756-2;B1AK87;B1AK88;P47756;B1AK85	Cytoplasm, cytoskeleton. Cytoplasm, myofibril, sarcomere.
	PRPS2	Ribose-phosphate pyrophosphokinase 2			-0.1721	0.0306892	26.8952	27.9828	P11908;P11908-2;D3YTJ7;A6NMS2;H7C540	P11908;P11908-2
	BPTF	Nucleosome-remodeling factor subunit BPTF			-0.115379	0.0302654	28.5572	28.4541	E7ETD6;Q12830-4;Q12830-2;Q12830;F5GXF5;A0A0A0MR81;J3QQK4;J3KSK9;E9PE19;J3QQQ8	E7ETD6;Q12830-4;Q12830-2;Q12830;F5GXF5
	TM9SF3	Transmembrane 9 superfamily member 3			-0.387336	0.0298416	28.6607	29.1301	Q5TB53;Q9HD45	Q5TB53;Q9HD45
	HSPA8	Heat shock cognate 71 kDa protein			-0.00166007	0.0292761	38.2066	38.9437	P11142;E9PKE3;E9PNE6;P11142-2;A8K7Q2;E9PN89;E9PS65;E9PLF4;E9PQQ4;E9PQK7;E9PPY6;P54652;E9PM13;E9PN25;E9PI65	P11142;E9PKE3;E9PNE6;P11142-2;A8K7Q2	Cytoplasm. Melanosome. Nucleus, nucleolus. Cell membrane.
	MCMBP	Mini-chromosome maintenance complex-binding protein			-0.0509956	0.028852	31.4062	31.8461	Q9BTE3-2;Q9BTE3;Q9BTE3-3	Q9BTE3-2;Q9BTE3;Q9BTE3-3	Nucleus.
	RPL27A	60S ribosomal protein L27a			-0.282649	0.0284277	31.9796	32.9883	E9PLL6;P46776;E9PJD9;E9PLX7	E9PLL6;P46776;E9PJD9
	TRIO	Triple functional domain protein			-0.19484	0.0284277	27.0726	26.9505	O75962-5;O75962-2;O75962;E7EWP2;E7EPJ7;O75962-4;F5H228;A0A087X139;C9IZQ6;H7BXZ5;J3QSW6;O60229-3;O60229-2;O60229	O75962-5;O75962-2;O75962;E7EWP2;E7EPJ7;O75962-4;F5H228	Cytoplasm.
	METTL2B;METTL2A	Methyltransferase-like protein 2B;Methyltransferase-like protein 2A			-0.205563	0.0284277	26.9427	27.6591	Q6P1Q9;Q96IZ6;Q6P1Q9-2;A0A087WW35;Q96IZ6-2;F8WAS9;H7C552	Q6P1Q9;Q96IZ6;Q6P1Q9-2
	PCYT2	Ethanolamine-phosphate cytidylyltransferase			-0.0350765	0.0284277	25.6664	27.9056	Q99447;Q99447-3;I3L1R7;Q99447-2;Q99447-4;I3L3V9;I3L1L9;I3L2Q1;I3L102;I3L1C4	Q99447;Q99447-3;I3L1R7;Q99447-2;Q99447-4;I3L3V9;I3L1L9
	DIAPH1	Protein diaphanous homolog 1			-0.0260729	0.0281448	33.0576	33.812	A0A0G2JH68;O60610;A0A140T8Z0;O60610-2;O60610-3;H9KV28;B4E2I7;E5RJ79;H7C2W8	A0A0G2JH68;O60610;A0A140T8Z0;O60610-2;O60610-3;H9KV28
	CSRP1	Cysteine and glycine-rich protein 1			-0.0941563	0.0281448	33.1355	33.3346	P21291;E9PS42;E9PND2;E9PP21	P21291;E9PS42;E9PND2;E9PP21	Nucleus.
	ATM	Serine-protein kinase ATM			-0.0176507	0.0280033	26.9361	27.387	Q13315;E9PIN0;H0YDU7	Q13315	Nucleus. Cytoplasmic vesicle.
	SLC25A22	Mitochondrial glutamate carrier 1			-0.12257	0.0278618	28.8554	30.8151	E9PJH7;Q9H936;A0A0D9SEI9;A0A0D9SFE1;K4DIA8;K4DIB8;E9PS95;K4DIB6;K4DIB3;A0A0D9SFA8;K4DIB0;K4DIA2;A0A0D9SG84;E9PI74;E9PQ36;Q9H1K4;E9PJY0;A0A0A6YYN8;K4DIB4	E9PJH7;Q9H936;A0A0D9SEI9;A0A0D9SFE1;K4DIA8;K4DIB8;E9PS95;K4DIB6;K4DIB3
	PPP3CA;PPP3CB;PPP3CC	Serine/threonine-protein phosphatase;Serine/threonine-protein phosphatase 2B catalytic subunit alpha isoform;Serine/threonine-protein phosphatase 2B catalytic subunit beta isoform;Serine/threonine-protein phosphatase 2B catalytic subunit gamma isoform			-0.00955338	0.0274371	27.1785	27.6594	E7ETC2;Q5F2F8;Q08209-5;Q08209-2;P16298-2;P16298-3;Q08209;P16298;P16298-4;E9PPC8;E9PK68;Q08209-3;P48454-2;P48454;P48454-3;H0YB02;H0YC26;G3V111;Q08209-4	E7ETC2;Q5F2F8;Q08209-5;Q08209-2;P16298-2;P16298-3;Q08209;P16298;P16298-4;E9PPC8;E9PK68;Q08209-3;P48454-2;P48454;P48454-3
	MYO9B	Unconventional myosin-IXb			-0.72824	0.0272956	24.2686	23.4136	M0R300;M0R0P8;Q13459-2;Q13459	M0R300;M0R0P8;Q13459-2;Q13459
	HSPA4L	Heat shock 70 kDa protein 4L			-0.0504576	0.0267293	31.2909	31.9025	O95757;E9PDE8;D6RJ96	O95757;E9PDE8;D6RJ96	Cytoplasm. Nucleus.
	TJP1	Tight junction protein ZO-1			-0.0387175	0.0264459	33.9711	34.6383	G3V1L9;Q07157	G3V1L9;Q07157
	NSDHL	Sterol-4-alpha-carboxylate 3-dehydrogenase, decarboxylating			-0.379564	0.0261627	31.0315	31.9581	Q15738;C9JDR0	Q15738;C9JDR0	Endoplasmic reticulum membrane; Single-pass membrane protein. Lipid droplet.
	LPP	Lipoma-preferred partner			-0.167215	0.0261627	31.8772	32.6352	Q93052;A0A087WZF1;C9JUT4;C9JIY7;C9JT42;C9J3U9;C9J1K7;C9J5C8;C9J4E3;C9JXK9;C9J2R5;C9JE51	Q93052;A0A087WZF1;C9JUT4	Nucleus. Cytoplasm. Cell junction. Cell membrane.
	IGF2BP3	Insulin-like growth factor 2 mRNA-binding protein 3			-0.0870283	0.0253123	30.0186	30.5544	O00425;O00425-2;F8WD15	O00425	Nucleus. Cytoplasm.
	STAT1	Signal transducer and activator of transcription 1-alpha/beta;Signal transducer and activator of transcription			-0.0207209	0.0251707	32.3011	32.1429	P42224;P42224-2;J3KPM9;E7EPD2;D2KFR9;E7ENM1;E9PH66;H7BZB5;Q14765	P42224;P42224-2;J3KPM9	Cytoplasm. Nucleus.
	ATG3	Ubiquitin-like-conjugating enzyme ATG3			-0.117787	0.0250289	29.6981	30.7688	Q9NT62;Q9NT62-2;F8WDI0;C9JNW8	Q9NT62;Q9NT62-2	Cytoplasm.
	TUFM	Elongation factor Tu, mitochondrial			-0.190915	0.0247452	34.1397	35.0369	P49411;H3BNU3	P49411	Mitochondrion.
	ESYT2	Extended synaptotagmin-2			-0.27432	0.0244615	30.8452	31.0635	H7BXI1;A0FGR8-6;A0FGR8-2;A0A087WXU3;A0FGR8;A0FGR8-4;A0FGR8-5	H7BXI1;A0FGR8-6;A0FGR8-2;A0A087WXU3;A0FGR8;A0FGR8-4
	ARHGEF28	Rho guanine nucleotide exchange factor 28			-0.627338	0.024036	23.5158	24.513	Q8N1W1-2;Q8N1W1-4;Q8N1W1-3;Q8N1W1;Q8N1W1-6	Q8N1W1-2;Q8N1W1-4;Q8N1W1-3;Q8N1W1;Q8N1W1-6	Cytoplasm. Cell membrane.
	RAB5A	Ras-related protein Rab-5A			-0.213253	0.0231843	28.3312	29.4571	P20339-2;P20339;F8WCY6;F8WD79	P20339-2;P20339	Cell membrane; Lipid-anchor; Cytoplasmic side. Early endosome membrane; Lipid-anchor. Melanosome. Cytoplasmic vesicle. Cell projection, ruffle. Membrane. Cytoplasm, cytosol. Cytoplasmic vesicle, phagosome membrane. Endosome membrane.
	CLTB	Clathrin light chain B			-0.0343672	0.0226164	29.1278	30.1977	P09497-2;P09497;H0Y9Q6;D6RJD1	P09497-2;P09497	Cytoplasmic vesicle membrane; Peripheral membrane protein; Cytoplasmic side. Membrane, coated pit; Peripheral membrane protein; Cytoplasmic side.
	ATP6V1A	V-type proton ATPase catalytic subunit A			-0.0925555	0.0220482	31.4095	32.0645	P38606-2;P38606;C9JVW8;C9JA17	P38606-2;P38606
	RPS6	40S ribosomal protein S6			-0.194344	0.0219061	33.116	34.8042	P62753;A2A3R5;A2A3R7	P62753;A2A3R5
	NCKAP1	Nck-associated protein 1			-0.138584	0.0211954	31.103	31.5558	Q9Y2A7;Q9Y2A7-2	Q9Y2A7;Q9Y2A7-2	Cell membrane; Single-pass membrane protein; Cytoplasmic side. Cell projection, lamellipodium membrane; Single-pass membrane protein; Cytoplasmic side.
	CCDC124	Coiled-coil domain-containing protein 124			-0.139109	0.0210533	22.6744	26.2284	Q96CT7	Q96CT7	Cytoplasm, cytoskeleton, microtubule organizing center, centrosome. Midbody.
	CNOT11	CCR4-NOT transcription complex subunit 11			-0.220883	0.0207689	26.6648	27.908	Q9UKZ1;H7C0C7	Q9UKZ1	Cytoplasm. Nucleus.
	BCAR1	Breast cancer anti-estrogen resistance protein 1			-0.13193	0.0201999	29.9101	30.6464	P56945-4;P56945-5;P56945-8;P56945;P56945-7;P56945-3;P56945-2;P56945-6;H3BN62	P56945-4;P56945-5;P56945-8;P56945;P56945-7;P56945-3;P56945-2;P56945-6	Cell junction, focal adhesion. Cytoplasm.
	CLN6	Ceroid-lipofuscinosis neuronal protein 6			-0.206712	0.0196308	26.6292	27.2027	A0A0S2Z5D0;H3BUV4;A0A1B0GTU6;Q9NWW5;A0A1B0GW73;H3BNF1;A0A1B0GTV3;A0A1B0GUD2;H3BUT1;Q9NWW5-2;A0A1B0GU90;H3BRN7;H3BTY4	A0A0S2Z5D0;H3BUV4;A0A1B0GTU6;Q9NWW5;A0A1B0GW73;H3BNF1;A0A1B0GTV3;A0A1B0GUD2;H3BUT1;Q9NWW5-2
	DNAJB6	DnaJ homolog subfamily B member 6			-0.113021	0.0192037	27.7915	29.0185	O75190-2;C9J2C4;A0A0J9YX62;O75190-3;O75190;C9JB42;C9JDR7;C9JDX6;F8WCZ4;C9J2P2;E9PH18;C9JN01;Q8WWF6;Q8NHS0;O75190-4;C9JRD2;C9JXB9;P25686-2;Q7Z6W7;P25686	O75190-2;C9J2C4;A0A0J9YX62;O75190-3;O75190;C9JB42;C9JDR7;C9JDX6;F8WCZ4;C9J2P2;E9PH18	Cytoplasm, perinuclear region. Nucleus. Cytoplasm, myofibril, sarcomere, Z line.
	GCLM	Glutamate--cysteine ligase regulatory subunit			-0.0610594	0.0186342	31.2104	32.2729	P48507;P48507-2	P48507;P48507-2
	RPL10A	60S ribosomal protein L10a			-0.139681	0.0186342	32.7033	33.7269	P62906	P62906
	ABCB7	ATP-binding cassette sub-family B member 7, mitochondrial			-0.0602318	0.0184917	29.3938	29.8239	O75027;O75027-2;B4DGL8;A0A087WW65;O75027-3;E9PJR8;E9PNQ5	O75027;O75027-2;B4DGL8;A0A087WW65;O75027-3	Mitochondrion inner membrane; Multi-pass membrane protein.
	CDK7	Cyclin-dependent kinase 7			-0.0163369	0.0180643	28.5482	29.5404	D6RAD4;P50613;D6R9G1;D6REC6;D6RFL0;D6RGG9;D6RI01;D6R9Z2;D6RF14;D6RIG9;A0A0D9SFW9;A0A1B0GTZ4;Q9C098	D6RAD4;P50613;D6R9G1;D6REC6
	FAM208A	Protein FAM208A			-0.0761891	0.0176369	25.837	28.0553	Q9UK61-3;Q9UK61-4;Q9UK61;Q9UK61-2;A0A087X0F1	Q9UK61-3;Q9UK61-4;Q9UK61;Q9UK61-2	Nucleus. Chromosome.
	PDLIM5	PDZ and LIM domain protein 5			-0.0467571	0.016639	30.8491	31.9122	Q96HC4;Q96HC4-7;Q96HC4-4;Q96HC4-6;Q96HC4-3;Q96HC4-2;A0A0D9SFR4;H0YBI4;H0Y8Y3;A0A0A0MSP3;H0Y929;D6RAA1;A0A0D9SFW3;D6RGG6;Q96HC4-5	Q96HC4;Q96HC4-7;Q96HC4-4;Q96HC4-6;Q96HC4-3;Q96HC4-2	Cell junction, synapse, postsynaptic cell membrane, postsynaptic density. Cell junction, synapse, synaptosome. Cytoplasm.
	HPDL	4-hydroxyphenylpyruvate dioxygenase-like protein			-0.203004	0.016639	25.2967	27.2135	Q96IR7	Q96IR7
	RPL6	60S ribosomal protein L6			-0.56009	0.0164963	29.0401	30.3041	Q02878;F8VZ45;U3KQR5;F8VR69;F8VZA3;F8VWR1;F8VU16	Q02878	Cytoplasm, cytosol. Cytoplasm. Rough endoplasmic reticulum.
	UHRF1	E3 ubiquitin-protein ligase UHRF1			-0.0856192	0.0156403	29.8475	30.0401	A0A087WVR3;A0A087WTW0;Q96T88;Q96T88-2;A0A087WWG9	A0A087WVR3;A0A087WTW0;Q96T88;Q96T88-2;A0A087WWG9	Nucleus.
	SEC61A1	Protein transport protein Sec61 subunit alpha isoform 1			-0.217273	0.0156403	31.6343	32.8242	B4DR61;P61619;P61619-3;Q8TC24;H7C1Q9;C9JXC6;H7C069;A6NK38;F2Z2C7;A6NIF9;C9JJV4	B4DR61;P61619;P61619-3	Membrane; Multi-pass membrane protein.
	FLNA	Filamin-A			-0.0371178	0.0132121	37.3775	38.187	P21333-2;P21333;Q5HY54;Q60FE5;A0A087WWY3;F8WE98;H0Y5C6;H0Y5F3;H7C2E7	P21333-2;P21333;Q5HY54;Q60FE5;A0A087WWY3	Cytoplasm, cell cortex. Cytoplasm, cytoskeleton.
	CNNM2;CNNM4	Metal transporter CNNM2;Metal transporter CNNM4			-0.634039	0.0132121	24.5014	26.072	Q9H8M5-2;Q9H8M5;Q9H8M5-3;Q6P4Q7;Q6P4Q7-2	Q9H8M5-2;Q9H8M5;Q9H8M5-3;Q6P4Q7	Cell membrane; Multi-pass membrane protein.
	CTPS2	CTP synthase 2			-0.0312088	0.0132121	28.1509	29.4547	Q9NRF8	Q9NRF8
	HYOU1	Hypoxia up-regulated protein 1			-0.183146	0.0130691	31.6888	32.7757	A0A087X054;Q9Y4L1;E9PJ21;A0A087WWI4;K7EQK2;Q9Y4L1-2;J3KTF1;J3QL06;Q9BST8;J3QQH7;J3QLE9;A0A087X214;A0A087WW13;Q9BXT5	A0A087X054;Q9Y4L1;E9PJ21;A0A087WWI4;K7EQK2;Q9Y4L1-2
	SLC25A3	Phosphate carrier protein, mitochondrial			-0.0674096	0.0129261	33.1006	34.5609	Q00325-2;Q00325;F8VVM2;F8VWQ0;F8VZL5;F8VWR4	Q00325-2;Q00325;F8VVM2	Mitochondrion inner membrane; Multi-pass membrane protein.
	DDX20	Probable ATP-dependent RNA helicase DDX20			-0.124755	0.0124972	30.252	30.946	Q9UHI6;E9PJ60;Q9UHI6-2	Q9UHI6	Cytoplasm. Nucleus, gem.
	MYO10	Unconventional myosin-X			-0.315343	0.0114957	27.4552	28.0246	A0A0A0MQX1;Q9HD67;D6RGD1;E9PEW5;Q9HD67-3;E9PCN3	A0A0A0MQX1;Q9HD67;D6RGD1;E9PEW5;Q9HD67-3
	PGP	Phosphoglycolate phosphatase			-0.00429115	0.0113525	30.14	31.3082	A6NDG6;H3BV17	A6NDG6
	GTF3C3	General transcription factor 3C polypeptide 3			-0.218095	0.0110662	26.218	26.7936	Q9Y5Q9;Q9Y5Q9-2	Q9Y5Q9	Nucleus.
	CTNNA1	Catenin alpha-1			-0.142146	0.010923	26.7752	26.706	P35221;G3XAM7;P35221-2;E5RIB1;E5RFM3;E5RJL0;E5RIE0;E5RHV7;H0YBB8;E5RGY6;E5RG03;E5RJ41;P35221-3	P35221;G3XAM7;P35221-2;E5RIB1	Isoform 1: Cytoplasm, cytoskeleton. Cell junction, adherens junction. Cell membrane; Peripheral membrane protein; Cytoplasmic side. Cell junction.
	TP53BP2	Apoptosis-stimulating of p53 protein 2			-0.21496	0.0106367	29.7211	30.5892	Q13625-2;Q13625;Q13625-3;H7C5L8	Q13625-2;Q13625;Q13625-3	Cytoplasm, perinuclear region. Nucleus.
	CCT4	T-complex protein 1 subunit delta			-0.00546373	0.0100636	35.4453	35.9407	P50991;P50991-2	P50991;P50991-2	Cytoplasm. Melanosome. Cytoplasm, cytoskeleton, microtubule organizing center, centrosome. Cytoplasm, cytoskeleton, cilium basal body.
	PFKP	ATP-dependent 6-phosphofructokinase, platelet type			-0.0174462	0.00963388	33.9122	34.4821	Q01813;Q01813-2;B1APP6;B1APP8;Q5VSR5;H0Y757;V9GYV7;V9GY25;H0Y3Y3	Q01813;Q01813-2	Cytoplasm.
	MPP5	MAGUK p55 subfamily member 5			-0.686708	0.00963388	25.3454	24.1679	Q8N3R9-2;Q8N3R9;G3V2H1	Q8N3R9-2;Q8N3R9;G3V2H1	Cell membrane; Peripheral membrane protein. Endomembrane system; Peripheral membrane protein. Cell junction, tight junction.
	MLH1	DNA mismatch repair protein Mlh1			-0.0251036	0.00877379	28.7413	28.1113	P40692;H0Y818;P40692-3;P40692-2;A0A087WX20;E9PF25;H0Y806;H0Y5L7;H0Y793;E7EUC9	P40692;H0Y818;P40692-3;P40692-2	Nucleus.
	TIGAR	Fructose-2,6-bisphosphatase TIGAR			-0.0825606	0.00877379	28.2439	30.8222	Q9NQ88;A0A0U1RQD1	Q9NQ88;A0A0U1RQD1	Cytoplasm. Nucleus. Mitochondrion.
	GMPS	GMP synthase [glutamine-hydrolyzing]			-0.00150116	0.00762616	33.4746	34.1222	P49915;P49915-2	P49915;P49915-2	Cytoplasm.
	DARS	Aspartate--tRNA ligase, cytoplasmic			-1.44466e-05	0.00748262	32.9108	33.7609	P14868;P14868-2;H7BZ35;C9J7S3;C9JLC1;H7C278;C9JQM9	P14868;P14868-2	Cytoplasm, cytosol.
	EHD1	EH domain-containing protein 1			-0.443065	0.00719549	28.5819	29.136	A0A024R571;Q9H4M9;C9JC03;C9J2Z4;C9JDQ8;C9JIJ3;C9IZH1;Q9NZN3-2	A0A024R571;Q9H4M9;C9JC03;C9J2Z4
	EEF1A1P5;EEF1A1	Putative elongation factor 1-alpha-like 3;Elongation factor 1-alpha 1;Elongation factor 1-alpha			-0.053913	0.0067647	37.9127	38.6278	Q5VTE0;P68104;A0A087WVQ9;P68104-2;A0A087WV01;Q05639;A6PW80;Q5JR01	Q5VTE0;P68104;A0A087WVQ9;P68104-2;A0A087WV01	Cytoplasm.
	HIST1H1C;HIST1H1E;HIST1H1D;HIST1H1A	Histone H1.2;Histone H1.4;Histone H1.3;Histone H1.1			-0.237098	0.00662125	29.0876	30.8584	P16403;P10412;P16402;Q02539;P22492;P16401	P16403;P10412;P16402;Q02539	Nucleus. Chromosome.
	GSK3B	Glycogen synthase kinase-3 beta			-0.433389	0.00647761	29.3228	30.6582	P49841;P49841-2	P49841;P49841-2	Cytoplasm. Nucleus. Cell membrane.
	PYCRL	Pyrroline-5-carboxylate reductase 3;Pyrroline-5-carboxylate reductase			-0.0542126	0.0060466	28.478	30.8546	Q53H96-2;Q53H96;A0A0A0MQS1;B5MD87;F8WEI0	Q53H96-2;Q53H96;A0A0A0MQS1;B5MD87	Cytoplasm.
	NCBP1	Nuclear cap-binding protein subunit 1			-0.0175777	0.00590291	30.7906	30.8077	Q09161;X6R941	Q09161	Nucleus. Cytoplasm.
	SLC35F6	Solute carrier family 35 member F6			-0.0627611	0.00590291	26.7888	27.906	Q8N357	Q8N357	Mitochondrion. Lysosome membrane; Multi-pass membrane protein.
	PTBP3	Polypyrimidine tract-binding protein 3			-0.0646609	0.0057592	25.7134	26.7442	O95758-7;O95758-1;O95758-6;O95758-2;O95758;O95758-5;O95758-4;X6R242	O95758-7;O95758-1;O95758-6;O95758-2;O95758;O95758-5;O95758-4
	ACTL8	Actin-like protein 8			-0.129718	0.00518438	32.1766	32.8434	Q9H568	Q9H568	Cytoplasm, cytoskeleton.
	SLC25A1	Tricarboxylate transport protein, mitochondrial			-0.134176	0.00504059	28.483	30.6518	P53007;B4DP62	P53007;B4DP62	Mitochondrion inner membrane; Multi-pass membrane protein.
	NOSIP	Nitric oxide synthase-interacting protein			-0.0489195	0.00460933	28.728	30.0042	Q9Y314;A0A075B6F9;M0R3B2;M0R1K2;M0QX85;A0A075B797;M0R1T7	Q9Y314;A0A075B6F9;M0R3B2	Cytoplasm. Nucleus.
	RAD21	Double-strand-break repair protein rad21 homolog			-0.0916635	0.00417777	27.7107	28.4375	O60216;E5RJW1;E5RJK5;E5RFV8;E5RIN7;Q9H4I0;A0A140T8W2;E5RG18;E5RI01;E5RFZ5;Q9H4I0-2	O60216	Nucleus. Chromosome. Chromosome, centromere.
	RPS11	40S ribosomal protein S11			-0.180692	0.00403388	34.6495	35.1433	P62280;M0QZC5;M0R1H5;M0R1H6	P62280;M0QZC5
	NFKB1	Nuclear factor NF-kappa-B p105 subunit;Nuclear factor NF-kappa-B p50 subunit			-0.11962	0.00374607	28.2582	29.0058	P19838;P19838-2;P19838-3;D6RF93;D6RH30	P19838;P19838-2;P19838-3	Nucleus. Cytoplasm.
	NAA20	N-alpha-acetyltransferase 20			-0.335226	0.00245056	28.4149	29.0805	A8MZB2;P61599-2;P61599	A8MZB2;P61599-2;P61599
	FBXO7	F-box only protein 7			-0.234754	0.000432815	26.3139	26.1761	Q9Y3I1-3;Q9Y3I1-2;Q9Y3I1	Q9Y3I1-3;Q9Y3I1-2;Q9Y3I1	Cytoplasm. Nucleus. Mitochondrion. Cytoplasm, cytosol.
	CLPB	Caseinolytic peptidase B protein homolog			-0.0401705	0.000288558	29.481	29.8984	Q9H078-2;Q9H078;F5GX99;Q9H078-3;H0YGM0;Q9H078-5;Q9H078-4;F5H7A5;F5H392	Q9H078-2;Q9H078;F5GX99;Q9H078-3;H0YGM0;Q9H078-5;Q9H078-4	Mitochondrion.

## Sheet: quadrant I-III
	Biotinylation approach using FKBP12-GFP-APEX2: Proteins identified in quadrants I, II and III
	Gene names	Protein names	Significance B		Normalized ratio H/L (log2)		Intensity		Protein IDs	Majority protein IDs	Subcellular location
			forward	reverse	forward	reverse	forward	reverse
	DKC1	H/ACA ribonucleoprotein complex subunit 4	+	+	0.837701	1.19503	26.3814	28.638	O60832;C9IYT0;O60832-2;H7C0M1;H7BZF2;H7C2Q9	O60832;C9IYT0;O60832-2;H7C0M1	Isoform 1: Nucleus, nucleolus. Nucleus, Cajal body.
	PTGES2	Prostaglandin E synthase 2;Prostaglandin E synthase 2 truncated form	+	+	0.952184	1.12585	26.4562	27.8994	Q9H7Z7;A6NHH0	Q9H7Z7;A6NHH0	Golgi apparatus membrane; Single-pass membrane protein.; Prostaglandin E synthase 2 truncated form: Cytoplasm, perinuclear region.
	ANXA6	Annexin A6;Annexin	+	+	0.893207	0.836571	31.6435	32.6047	P08133;P08133-2;E5RK69;E7EMC6;E5RJF5;E5RK63;E5RI05;E5RFF0;E5RJR0;E5RIU8;H0YC77	P08133;P08133-2;E5RK69;E7EMC6	Cytoplasm. Melanosome.
	GSN	Gelsolin	+	+	-1.21659	-0.496224	29.3383	30.4501	P06396-2;A0A0A0MS51;A0A0A0MT01;P06396-4;P06396-3;P06396;Q5T0I0;REV__H0YJM7;REV__Q6TDU7-4;REV__Q6TDU7-2;REV__Q6TDU7-3;REV__Q6TDU7;REV__F8W8F9	P06396-2;A0A0A0MS51;A0A0A0MT01;P06396-4;P06396-3;P06396	Isoform 2: Cytoplasm, cytoskeleton.; Isoform 1: Secreted.
	LMAN1	Protein ERGIC-53	+	+	-0.771618	-1.2122	29.0146	29.0012	P49257	P49257	Endoplasmic reticulum-Golgi intermediate compartment membrane; Single-pass type I membrane protein. Golgi apparatus membrane; Single-pass membrane protein. Endoplasmic reticulum membrane; Single-pass type I membrane protein.
	KRT2	Keratin, type II cytoskeletal 2 epidermal	+	+	-2.76778	-1.80566	37.38	37.8711	P35908	P35908
	XP32	Skin-specific protein 32	+	+	-4.73789	-1.81244	25.9868	27.5491	Q5T750	Q5T750
	S100A9	Protein S100-A9	+	+	-3.39728	-1.93126	27.3674	28.4066	P06702	P06702	Secreted. Cytoplasm. Cytoplasm, cytoskeleton. Cell membrane; Peripheral membrane protein.
	LYZ	Lysozyme;Lysozyme C	+	+	-2.97132	-2.1497	28.1407	28.8656	F8VV32;A0A0B4J259;P61626	F8VV32;A0A0B4J259;P61626
	MAT1A	S-adenosylmethionine synthase isoform type-1	+	+	-2.98942	-2.26659	23.9546	27.4345	Q00266	Q00266
	DSG1	Desmoglein-1	+	+	-2.7019	-2.36855	28.2861	29.263	Q02413	Q02413	Cell membrane; Single-pass type I membrane protein. Cell junction, desmosome.
	SERPINB12	Serpin B12	+	+	-2.18082	-2.43776	28.5808	29.3077	Q96P63;Q96P63-2	Q96P63;Q96P63-2	Cytoplasm.
	S100A8	Protein S100-A8;Protein S100-A8, N-terminally processed	+	+	-2.79516	-2.63397	26.8294	28.7509	P05109	P05109	Secreted. Cytoplasm. Cytoplasm, cytoskeleton. Cell membrane; Peripheral membrane protein.
	KPRP	Keratinocyte proline-rich protein	+	+	-2.12055	-2.69928	26.6469	30.8361	Q5T749	Q5T749	Cytoplasm.
	DSC1	Desmocollin-1	+	+	-1.87928	-2.73514	26.4412	27.8377	Q08554-2;Q08554	Q08554-2;Q08554	Cell membrane; Single-pass type I membrane protein. Cell junction, desmosome.
	CTSD	Cathepsin D;Cathepsin D light chain;Cathepsin D heavy chain	+	+	-2.07838	-2.74855	26.7565	27.5263	A0A1B0GW44;A0A1B0GV23;A0A1B0GVD5;A0A1B0GWE8;P07339;H7C469;A0A1B0GVP3;A0A1B0GU92;A0A1B0GU03;F8WD96;C9JH19;H7C1V0;F8W787;A0A1B0GVF1	A0A1B0GW44;A0A1B0GV23;A0A1B0GVD5;A0A1B0GWE8;P07339;H7C469;A0A1B0GVP3;A0A1B0GU92;A0A1B0GU03;F8WD96;C9JH19
	ARG1	Arginase-1	+	+	-3.35093	-2.75633	28.9515	29.3756	P05089;P05089-2;P05089-3	P05089;P05089-2;P05089-3	Cytoplasm. Cytoplasmic granule.
	LTF	Lactotransferrin;Lactoferricin-H;Kaliocin-1;Lactoferroxin-A;Lactoferroxin-B;Lactoferroxin-C	+	+	-1.84218	-2.83496	26.1677	27.302	E7EQB2;E7ER44;P02788-2;P02788;C9JCF5	E7EQB2;E7ER44;P02788-2;P02788
	SERPINB3;SERPINB4	Serpin B3;Serpin B4	+	+	-1.83521	-3.68823	25.9132	27.0987	P29508;P29508-2;H0Y5H9;P48594;C9JZ65	P29508;P29508-2;H0Y5H9;P48594	Cytoplasm.
	DCD	Dermcidin;Survival-promoting peptide;DCD-1	+	+	-3.88334	-4.16649	29.7704	30.014	P81605;P81605-2	P81605;P81605-2	Secreted.
	BLMH	Bleomycin hydrolase	+	+	-2.87419	-4.28971	27.0456	28.8999	Q13867;K7ESE8;K7ES02;J3KSD8;J3KS79;K7ENH5	Q13867;K7ESE8;K7ES02;J3KSD8	Cytoplasm.
	GSDMA	Gasdermin-A	+	+	-4.11759	-4.79062	27.5198	28.253	J3KRG2;Q96QA5	J3KRG2;Q96QA5
	APOB	Apolipoprotein B-100;Apolipoprotein B-48	+	+	-2.63433	-4.97433	26.7735	27.8538	P04114	P04114	Cytoplasm. Secreted.
	TTK	Dual specificity protein kinase TTK	+	+	-5.37602	-5.74252	34.4804	34.6704	P33981-2;P33981	P33981-2;P33981
	SHROOM3	Protein Shroom3	+	+	-6.71743	-6.30107	32.9585	32.9936	Q8TF72	Q8TF72	Cell junction, adherens junction. Cytoplasm, cytoskeleton.
	MCAM	Cell surface glycoprotein MUC18	+		-0.595576	-0.137632	29.7564	31.1607	P43121;P43121-2	P43121;P43121-2	Membrane; Single-pass type I membrane protein.
	HSPE1	10 kDa heat shock protein, mitochondrial	+		0.664574	-0.0706786	32.4436	33.9042	P61604;B8ZZL8;B8ZZ54	P61604;B8ZZL8	Mitochondrion matrix.
	CKMT1A;CKMT1B	Creatine kinase U-type, mitochondrial	+		0.732486	0.0280033	33.4194	34.85	P12532;P12532-2;F8WCN3;C9JSQ1;C9J8F6;C9JT96;C9J6W7;P17540;C9JJX8;C9J995;D6RHV3;D6R998	P12532;P12532-2;F8WCN3;C9JSQ1	Mitochondrion inner membrane; Peripheral membrane protein; Intermembrane side.
	UQCRFS1;UQCRFS1P1	Cytochrome b-c1 complex subunit Rieske, mitochondrial;Cytochrome b-c1 complex subunit 11;Putative cytochrome b-c1 complex subunit Rieske-like protein 1	+		0.813525	0.265077	26.775	25.6563	P47985;P0C7P4	P47985;P0C7P4	Mitochondrion inner membrane; Single-pass membrane protein.
	CYC1	Cytochrome c1, heme protein, mitochondrial	+		0.853517	0.270708	27.295	30.7302	P08574	P08574	Mitochondrion inner membrane; Single-pass membrane protein; Intermembrane side.
	ASH2L	Set1/Ash2 histone methyltransferase complex subunit ASH2	+		0.873104	0.56179	23.342	24.2996	H0YAQ0;H0YBF6;F5H8F7;Q9UBL3-3;Q9UBL3	H0YAQ0;H0YBF6;F5H8F7;Q9UBL3-3;Q9UBL3
	RBM3	RNA-binding protein 3	+		0.907737	1.05942	27.4397	27.9575	P98179	P98179	Nucleus. Cytoplasm. Cell projection, dendrite.
	ISG15	Ubiquitin-like protein ISG15	+		0.928806	0.187641	29.0111	28.4177	A0A096LNZ9;A0A096LPJ4;P05161	A0A096LNZ9;A0A096LPJ4;P05161
	HMGB1;HMGB1P1	High mobility group protein B1;Putative high mobility group protein B1-like 1	+		0.933119	0.393526	28.8142	31.4844	Q5T7C4;P09429;B2RPK0;D6R9A6;P26583	Q5T7C4;P09429;B2RPK0
	HNRNPD	Heterogeneous nuclear ribonucleoprotein D0	+		1.06074	-0.0307518	24.2382	24.6927	Q14103-4;Q14103-2;D6RBQ9	Q14103-4;Q14103-2;D6RBQ9
	HNRNPK	Heterogeneous nuclear ribonucleoprotein K	+		1.13803	0.406101	27.4059	29.4028	P61978-3;Q5T6W2	P61978-3;Q5T6W2
	TPI1	Triosephosphate isomerase	+		1.16704	0.179511	29.5761	30.2492	P60174-1;P60174;P60174-4;U3KPZ0;U3KQF3;U3KPS5	P60174-1;P60174;P60174-4
	NUCKS1	Nuclear ubiquitous casein and cyclin-dependent kinase substrate 1	+		1.19301	0.420078	25.832	28.0872	Q9H1E3-2;Q9H1E3	Q9H1E3-2;Q9H1E3	Nucleus.
	KIF13B	Kinesin-like protein KIF13B;Kinesin-like protein	+		1.53047	0.524966	27.9837	28.1299	Q9NQT8;E7ERX9;H0YBA8;Q9NQT8-2	Q9NQT8;E7ERX9	Cytoplasm, cytoskeleton. Cell projection, axon.
	NME1	Nucleoside diphosphate kinase A	+		4.64472	-0.0279985	31.8139	32.5548	P15531;P15531-2;E5RHP0;C9K028	P15531;P15531-2;E5RHP0	Cytoplasm. Nucleus.
	CHMP2A	Charged multivesicular body protein 2a		+	0.107286	2.64168	25.3035	25.2054	M0R1L7;M0R1T5;O43633	M0R1L7;M0R1T5;O43633
	GPATCH11	G patch domain-containing protein 11		+	0.234256	2.21064	28.4852	28.6568	A0A0A0MSF9;Q8N954;Q8N954-2	A0A0A0MSF9;Q8N954	Chromosome, centromere, kinetochore.
	HIST2H3PS2	Histone H3		+	0.239765	2.19317	31.7186	32.2535	Q5TEC6	Q5TEC6	Chromosome. Nucleus.
	LINC00346	Putative uncharacterized protein encoded by LINC00346		+	0.0067647	2.12664	29.836	30.985	Q8IVM7	Q8IVM7
	H2AFY	Core histone macro-H2A.1;Histone H2A		+	0.182947	2.08151	29.7798	32.3008	O75367-3;O75367;O75367-2;B4DJC3;D6RCF2;Q9P0M6;Q5SQT3	O75367-3;O75367;O75367-2;B4DJC3	Nucleus. Chromosome.
	KIAA1804;MLK4	Mitogen-activated protein kinase kinase kinase MLK4		+	0.535754	2.00295	25.8902	27.8493	X6R610;Q5TCX8-3;Q5TCX8	X6R610;Q5TCX8-3;Q5TCX8
	RALY	RNA-binding protein Raly		+	0.244156	1.98696	29.0456	29.2973	Q5QPL9;Q9UKM9-2;Q9UKM9;Q5QPM0;Q5QPM1;Q5QPM2	Q5QPL9;Q9UKM9-2;Q9UKM9;Q5QPM0;Q5QPM1
	HIST2H2BE;HIST1H2BB;HIST1H2BO;HIST1H2BJ;HIST3H2BB	Histone H2B type 2-E;Histone H2B type 1-B;Histone H2B type 1-O;Histone H2B type 1-J;Histone H2B type 3-B		+	0.133169	1.90785	31.4958	32.5577	Q16778;P33778;P23527;P06899;Q8N257;Q6DRA6;Q6DN03	Q16778;P33778;P23527;P06899;Q8N257	Nucleus. Chromosome.
	NOL7	Nucleolar protein 7		+	0.444137	1.87299	26.037	26.1514	Q9UMY1;H7C2B1;Q9UMY1-2	Q9UMY1;H7C2B1;Q9UMY1-2	Nucleus, nucleolus.
	RPF2	Ribosome production factor 2 homolog		+	0.229588	1.81983	26.4237	28.1438	Q5VXN0;Q9H7B2	Q5VXN0;Q9H7B2
	ETFB	Electron transfer flavoprotein subunit beta		+	0.0739573	1.77918	26.7863	28.6998	P38117;P38117-2;M0QY67	P38117;P38117-2	Mitochondrion matrix.
	BOP1	Ribosome biogenesis protein BOP1		+	0.263876	1.76439	24.7056	28.2977	Q14137-2;Q14137;A0A075B729	Q14137-2;Q14137	Nucleus, nucleolus. Nucleus, nucleoplasm.
	NES	Nestin		+	0.0886844	1.73838	31.8448	32.734	P48681	P48681
	TAX1BP1	Tax1-binding protein 1		+	0.140255	1.71888	25.4601	27.8509	B8ZZD4;Q86VP1-2;Q86VP1;Q86VP1-4;Q86VP1-3;H7C3L5;C9J7J4	B8ZZD4;Q86VP1-2;Q86VP1;Q86VP1-4;Q86VP1-3
	NOP56	Nucleolar protein 56		+	0.327802	1.71422	28.2364	30.1879	O00567;H0YDU4;H0Y653;Q5JXT2	O00567;H0YDU4;H0Y653	Nucleus, nucleolus. Cytoplasm. Nucleus, nucleoplasm.
	FLOT2	Flotillin-2		+	0.0866479	1.62265	30.6933	30.9441	J3QLD9;E7EMK3;Q14254;K7EKW9	J3QLD9;E7EMK3;Q14254
	NOP58	Nucleolar protein 58		+	0.276556	1.55763	28.1207	29.8822	Q9Y2X3;H7BZ72	Q9Y2X3	Nucleus, nucleolus. Nucleus, nucleoplasm.
	FLOT1	Flotillin-1		+	0.0457225	1.53197	30.7383	31.6717	O75955;O75955-2;A0A140T9R1;A0A140T9W4;A0A140T9X0;A2AB09;A2AB10;A2AB13;A0A0G2JJQ6;A2AB12;A2AB11;A0A140T974;A0A140T959;A0A140T907;A0A140T9B1;A0A140T957;A0A140T910;A0A140T9C3	O75955;O75955-2;A0A140T9R1;A0A140T9W4	Cell membrane; Peripheral membrane protein. Endosome. Membrane, caveola; Peripheral membrane protein. Melanosome. Membrane raft.
	RRP15	RRP15-like protein		+	0.0113525	1.49922	25.7401	26.6264	Q9Y3B9	Q9Y3B9
	H2AFV;H2AFZ	Histone H2A.V;Histone H2A.Z;Histone H2A		+	0.286526	1.49641	29.7394	30.5158	Q71UI9;P0C0S5;C9J0D1;Q71UI9-3;Q71UI9-4;Q71UI9-2;C9J386	Q71UI9;P0C0S5;C9J0D1;Q71UI9-3;Q71UI9-4;Q71UI9-2;C9J386	Nucleus. Chromosome.
	WDR36	WD repeat-containing protein 36		+	0.430606	1.49165	27.8054	28.5688	A0A0A0MTB8;Q8NI36	A0A0A0MTB8;Q8NI36
	WDR43	WD repeat-containing protein 43		+	0.263395	1.47763	29.8629	30.9676	Q15061;C9IZK7;C9JEE7	Q15061	Nucleus, nucleolus.
	NOLC1	Nucleolar and coiled-body phosphoprotein 1		+	0.106348	1.43558	28.7734	29.685	A0A0A0MRM9;Q14978;Q14978-3;Q14978-2;S4R349;S4R402;S4R341;S4R3C2	A0A0A0MRM9;Q14978;Q14978-3;Q14978-2
	CD44	CD44 antigen		+	0.16221	1.4261	25.583	27.3289	H0YD13;H0Y2P0;P16070-18;P16070-12;P16070-14;P16070-13;P16070-11;P16070-10;P16070-16;P16070-8;P16070-17;P16070-6;P16070-4;P16070-3;P16070-7;P16070-5;P16070;H0YE40;H0YDX6;H0YD17;J3KN83;H0YDW7;H0YCV9;H0Y5E4;P16070-15;P16070-9	H0YD13;H0Y2P0;P16070-18;P16070-12;P16070-14;P16070-13;P16070-11;P16070-10;P16070-16;P16070-8;P16070-17;P16070-6;P16070-4;P16070-3;P16070-7;P16070-5;P16070;H0YE40
	HIST1H4A	Histone H4		+	0.174918	1.41689	35.9579	36.8741	P62805	P62805	Nucleus. Chromosome.
	RACGAP1	Rac GTPase-activating protein 1		+	0.104337	1.41511	27.9469	29.7946	Q9H0H5;F8VRD2;F8W1E5;H0YIK5;F8VRL2;F8VWX0;F8W1T4;F8W0L1;F8VZ66;F8VV37;F8VV47;F8VWY4;F8VVE5;F8VVY0;F8VXH1;F8VQF5;F8VYH6;F8VUW9;F8VV39;F8VQZ5;F8VS54	Q9H0H5;F8VRD2	Nucleus. Cytoplasm. Cytoplasm, cytoskeleton, spindle. Cytoplasmic vesicle, secretory vesicle, acrosome. Cleavage furrow. Midbody, Midbody ring. Cell membrane; Peripheral membrane protein; Cytoplasmic side.
	COIL	Coilin		+	0.121811	1.40855	23.4639	25.7721	P38432	P38432	Nucleus. Nucleus, Cajal body.
	UTP6	U3 small nucleolar RNA-associated protein 6 homolog		+	0.177727	1.3862	27.5252	28.9801	Q9NYH9;J3KRR8;J3QSA7	Q9NYH9	Nucleus, nucleolus.
	TRA2A	Transformer-2 protein homolog alpha		+	0.0561673	1.38123	24.3527	26.0858	Q13595-2;Q13595-4;Q13595-3;Q13595	Q13595-2;Q13595-4;Q13595-3;Q13595	Nucleus.
	RPL7L1	60S ribosomal protein L7-like 1		+	0.280244	1.37712	23.8529	27.3414	Q6DKI1;R4GMU7;Q6DKI1-2	Q6DKI1;R4GMU7
	PDCD11	Protein RRP5 homolog		+	0.104873	1.37368	27.1892	30.377	Q14690	Q14690	Nucleus, nucleolus.
	SQSTM1	Sequestosome-1		+	0.100978	1.3639	32.0426	32.6869	Q13501;Q13501-2;E7EMC7;E9PFW8;E3W990;C9JRJ8;D6RBF1;C9J6J8	Q13501;Q13501-2;E7EMC7	Cytoplasm, cytosol. Late endosome. Lysosome. Cytoplasmic vesicle, autophagosome. Nucleus. Endoplasmic reticulum. Nucleus, PML body. Cytoplasm, myofibril, sarcomere.
	NOP2	Probable 28S rRNA (cytosine(4447)-C(5))-methyltransferase		+	0.0532504	1.3544	27.9685	30.2211	P46087;P46087-4;P46087-2;P46087-3;F5GYR3;F5GWB7;F5H709;F5H5X6	P46087;P46087-4;P46087-2;P46087-3	Nucleus, nucleolus.
	UTP11L	Probable U3 small nucleolar RNA-associated protein 11		+	0.10742	1.33885	23.2056	26.9638	Q9Y3A2;Q9Y3A2-2	Q9Y3A2;Q9Y3A2-2	Nucleus, nucleolus.
	WDR75	WD repeat-containing protein 75		+	0.42503	1.31051	26.5716	26.5371	Q8IWA0;F8WE20;F8WC81	Q8IWA0	Nucleus, nucleolus.
	NOL11	Nucleolar protein 11		+	0.290542	1.27923	29.3758	30.4482	Q9H8H0;J3QR28;Q9H8H0-2;J3QLQ6;J3QKV1	Q9H8H0	Nucleus, nucleolus.
	UTP15	U3 small nucleolar RNA-associated protein 15 homolog		+	0.430178	1.27638	27.7574	30.0547	Q8TED0-3;Q8TED0;H0Y8P4;Q8TED0-2;D6RF65	Q8TED0-3;Q8TED0;H0Y8P4;Q8TED0-2	Nucleus, nucleolus.
	ARPC1B	Actin-related protein 2/3 complex subunit 1B		+	0.0465608	1.25441	30.3464	30.8828	O15143;C9J4Z7;F8VXW2;C9JEY1;C9JQM8;C9JFG9;C9J6C8;C9JBJ7;C9K057;C9JTT6;C9JM51;F8WEB3	O15143	Cytoplasm, cytoskeleton.
	HNRNPC			+	0.122209	1.24987	33.8609	35.094	G3V4C1;G3V2Q1	G3V4C1;G3V2Q1
	EPPK1	Epiplakin		+	0.126709	1.23652	34.644	35.0715	P58107	P58107
	SRSF7	Serine/arginine-rich splicing factor 7		+	0.302758	1.21543	25.8482	27.6961	A0A0B4J1Z1;C9JAB2;Q16629-3;Q16629-2;Q16629-4;Q16629;F8WEA1	A0A0B4J1Z1;C9JAB2;Q16629-3;Q16629-2;Q16629-4;Q16629
	DDX56	Probable ATP-dependent RNA helicase DDX56		+	0.128953	1.19768	27.3674	28.9673	Q9NY93-2;Q9NY93;H7C3E9;G3V0G3;F8WDT8;F8WEI3;H7BZN7	Q9NY93-2;Q9NY93;H7C3E9;G3V0G3;F8WDT8	Nucleus, nucleolus.
	TBL3	Transducin beta-like protein 3		+	0.13947	1.19705	29.8429	30.1965	Q12788;J3KNP2;A0A087WYP7;H3BN88	Q12788;J3KNP2	Nucleus, nucleolus.
	ARPC1A	Actin-related protein 2/3 complex subunit 1A		+	0.304394	1.17964	25.956	28.2255	Q92747;E9PF58;Q92747-2;F8WFD3	Q92747;E9PF58;Q92747-2	Cytoplasm, cytoskeleton.
	RCL1	RNA 3-terminal phosphate cyclase-like protein		+	0.0479571	1.1396	26.8086	29.4889	Q9Y2P8;Q5VZU3;Q9Y2P8-2;Q5VZU2;Q5VYW8	Q9Y2P8;Q5VZU3	Nucleus, nucleolus.
	RBM28	RNA-binding protein 28		+	0.253505	1.13073	23.7653	28.7471	Q9NW13;C9JE21;C9JAA9;Q9NW13-2;H7C5G8	Q9NW13;C9JE21;C9JAA9;Q9NW13-2	Nucleus, nucleolus.
	TOP2A	DNA topoisomerase 2-alpha		+	0.0621218	1.11849	31.869	32.8582	P11388;P11388-2;P11388-3;P11388-4;J3KTB7	P11388;P11388-2;P11388-3;P11388-4	Cytoplasm. Nucleus, nucleoplasm.
	DNTTIP2	Deoxynucleotidyltransferase terminal-interacting protein 2		+	0.203389	1.09849	26.6886	29.7615	Q5QJE6;J3KP30;E9PRB3	Q5QJE6;J3KP30	Nucleus.
	HEATR1	HEAT repeat-containing protein 1;HEAT repeat-containing protein 1, N-terminally processed		+	0.0899048	1.07786	29.9467	32.0397	Q9H583;Q5T3Q7;Q6P664	Q9H583;Q5T3Q7	Nucleus, nucleolus.
	CIRH1A	Cirhin		+	0.216982	1.07307	29.3848	30.4288	Q969X6;H3BSH7;Q969X6-3;Q969X6-2;A0A0J9YWM9;H3BPD7;A0A0J9YWK2;I3L4T9;A0A0J9YXV4;J3KSI1;H3BRM8;A0A0J9YX18;J3KSE6;J3KTR0	Q969X6;H3BSH7;Q969X6-3;Q969X6-2;A0A0J9YWM9	Nucleus, nucleolus. Chromosome.
	IMP4	U3 small nucleolar ribonucleoprotein protein IMP4		+	0.0468402	1.06757	27.1183	28.7137	E7ENR5;H0Y714;Q96G21;B9A008;B8ZZ47	E7ENR5;H0Y714;Q96G21;B9A008;B8ZZ47
	ETFA	Electron transfer flavoprotein subunit alpha, mitochondrial		+	0.140517	1.04411	27.3503	30.6443	P13804;P13804-2;H0YLU7;H0YK49;H0YKF0;J3KN60;H0YL83	P13804;P13804-2;H0YLU7;H0YK49;H0YKF0	Mitochondrion matrix.
	HIST1H2BN;HIST1H2BL;HIST1H2BM;HIST1H2BH;HIST2H2BF;HIST1H2BC;HIST1H2BD;H2BFS;HIST1H2BK;HIST1H2BA	Histone H2B;Histone H2B type 1-L;Histone H2B type 1-M;Histone H2B type 1-N;Histone H2B type 1-H;Histone H2B type 2-F;Histone H2B type 1-C/E/F/G/I;Histone H2B type 1-D;Histone H2B type F-S;Histone H2B type 1-K;Histone H2B type 1-A		+	0.201383	1.03837	35.9465	37.3522	U3KQK0;Q99880;Q99879;Q99877;Q93079;Q5QNW6;P62807;P58876;P57053;O60814;Q5QNW6-2;Q96A08	U3KQK0;Q99880;Q99879;Q99877;Q93079;Q5QNW6;P62807;P58876;P57053;O60814;Q5QNW6-2;Q96A08	Chromosome. Nucleus.
	ACO2	Aconitate hydratase, mitochondrial		+	0.226878	1.03478	25.0264	28.3664	A2A274;Q99798	A2A274;Q99798
	PES1	Pescadillo homolog		+	0.135798	1.02871	27.4136	29.3001	B5MCF9;O00541-2;O00541;B3KXD6;H7C267;H7BYY8	B5MCF9;O00541-2;O00541;B3KXD6	Nucleus, nucleolus. Nucleus, nucleoplasm. Chromosome.
	UTP14A	U3 small nucleolar RNA-associated protein 14 homolog A		+	0.0254541	0.990882	27.6946	28.2779	Q9BVJ6;Q9BVJ6-3;Q9BVJ6-2;X6RJY0;Q5TAP6	Q9BVJ6;Q9BVJ6-3;Q9BVJ6-2	Nucleus, nucleolus.
	ARPC2	Actin-related protein 2/3 complex subunit 2		+	0.0703893	0.95509	30.2065	31.9402	O15144;C9JTV5;G5E9J0;H7C3F9;G5E9S7	O15144	Cytoplasm, cytoskeleton. Cell projection. Cell junction, synapse, synaptosome.
	ACTR2	Actin-related protein 2		+	0.0836559	0.903038	30.5455	32.1215	P61160;P61160-2;F5H6T1;A0A1B0GWD0	P61160;P61160-2;F5H6T1	Cytoplasm, cytoskeleton. Cell projection.
	LRPPRC	Leucine-rich PPR motif-containing protein, mitochondrial		+	0.132774	0.813443	32.2252	33.5459	P42704;B8ZZ38;A0A0C4DG06;C9JCA9;H7C3W8;A0A0C4DG51;Q9NP80-3	P42704	Mitochondrion. Nucleus, nucleoplasm. Nucleus inner membrane. Nucleus outer membrane.
	AHNAK	Neuroblast differentiation-associated protein AHNAK		+	0.0633648	0.483674	32.4904	33.2999	Q09666;E9PJZ0;E9PKR9;E9PJC6;E9PLK4;Q09666-2;E9PQE3	Q09666	Nucleus.
	DDX21	Nucleolar RNA helicase 2		+	0.0483758	0.47415	32.9654	34.1128	Q9NR30;Q9NR30-2	Q9NR30;Q9NR30-2	Nucleus, nucleolus. Nucleus, nucleoplasm.
	ACACA	Acetyl-CoA carboxylase 1;Biotin carboxylase		+	-0.12584	-0.454882	36.4505	36.7131	Q13085;Q13085-4;Q13085-2;Q59FY4;A0A087WWN5;A0A0C4DGT1;A0A087X2F8;A0A087X126;A0A087WYK6;A0A087WYS8	Q13085;Q13085-4;Q13085-2;Q59FY4	Cytoplasm.
	RPL37A	60S ribosomal protein L37a		+	0.431249	-0.560281	30.3231	30.7939	C9J4Z3;P61513;M0R0A1;Q6P4E4;E9PEL3;M0R2L6;G5E9R3;A6NKH3	C9J4Z3;P61513;M0R0A1;Q6P4E4;E9PEL3;M0R2L6;G5E9R3
	CASC3	Protein CASC3		+	-0.59861	-0.61916	28.5895	28.2517	O15234	O15234	Cytoplasm. Cytoplasm, perinuclear region. Nucleus. Nucleus speckle. Cytoplasm, Stress granule. Cytoplasm, Cytoplasmic ribonucleoprotein granule. Cell projection, dendrite.
	ACACB	Acetyl-CoA carboxylase 2;Biotin carboxylase		+	-0.123733	-0.65674	34.7526	35.0161	O00763;O00763-2;F8W8T8;H0YGH5;A0A087WUA1	O00763;O00763-2	Mitochondrion. Nucleus. Endomembrane system.
	UCHL3	Ubiquitin carboxyl-terminal hydrolase isozyme L3;Ubiquitin carboxyl-terminal hydrolase		+	0.295488	-0.678811	25.8568	28.1574	P15374;A0A087WTB8;Q5TBK7	P15374;A0A087WTB8;Q5TBK7	Cytoplasm.
	ATAD3B	ATPase family AAA domain-containing protein 3B		+	-0.398151	-0.697663	25.8389	27.3277	Q5T9A4;Q5T9A4-3;Q5T9A4-2	Q5T9A4;Q5T9A4-3	Mitochondrion inner membrane; Peripheral membrane protein.
	KIAA1429	Protein virilizer homolog		+	0.15082	-0.739348	26.9594	27.5714	Q69YN4-3;Q69YN4;Q69YN4-2;Q69YN4-4;H0YBN5;H0YB68	Q69YN4-3;Q69YN4;Q69YN4-2;Q69YN4-4	Nucleus speckle. Nucleus, nucleoplasm.
	ACACB			+	-0.0193604	-0.793007	27.3615	27.7364	F5H5C3	F5H5C3
	WDR70	WD repeat-containing protein 70		+	0.372395	-0.853397	24.4806	26.5945	Q9NW82;D6RIW8	Q9NW82
	PARP4	Poly [ADP-ribose] polymerase 4		+	0.0482362	-0.89878	26.6776	27.0133	Q9UKK3	Q9UKK3	Cytoplasm. Nucleus. Cytoplasm, cytoskeleton, spindle.
	RPLP1	60S acidic ribosomal protein P1		+	0.119157	-1.20616	30.8974	30.4124	P05386	P05386
	CAT	Catalase		+	-0.777838	-1.26226	27.5606	28.0545	P04040	P04040	Peroxisome.
	ACTBL2	Beta-actin-like protein 2		+	0.010923	-1.35771	28.7902	29.3377	Q562R1	Q562R1	Cytoplasm, cytoskeleton.
	RNF214	RING finger protein 214		+	0.309642	-1.95528	24.944	25.3319	E9PN76;Q8ND24-2;Q8ND24	E9PN76;Q8ND24-2;Q8ND24
	DDX10	Probable ATP-dependent RNA helicase DDX10			0.194213	1.11397	23.9248	26.4159	E9PIF2;Q13206	E9PIF2;Q13206
	HADH	Hydroxyacyl-coenzyme A dehydrogenase, mitochondrial			0.278342	1.05624	24.1024	27.1356	E9PF18;A0A0A0MSE2;Q16836;Q16836-3;Q16836-2	E9PF18;A0A0A0MSE2;Q16836;Q16836-3;Q16836-2
	UBTF	Nucleolar transcription factor 1			0.112366	0.995304	25.7832	28.0307	E9PKP7;P17480-2;P17480;E9PMM2	E9PKP7;P17480-2;P17480
	PWP2	Periodic tryptophan protein 2 homolog			0.418892	0.969454	27.8809	29.5889	A0A0B4J2E5;Q15269;A0A096LPI6;C9J544	A0A0B4J2E5;Q15269
	MTHFD1L	Monofunctional C1-tetrahydrofolate synthase, mitochondrial			0.451857	0.960882	24.9872	27.1545	A0A087WVM4;B7ZM99;Q6UB35;Q4VXM1;Q4VXM0	A0A087WVM4;B7ZM99;Q6UB35
	MICU1	Calcium uptake protein 1, mitochondrial			0.0278618	0.959993	23.3425	23.6582	F6XEV2;A0A0U1RRK1;Q9BPX6;Q9BPX6-3;S4R3D7;S4R3V1;Q9BPX6-5;Q9BPX6-4;Q9BPX6-2	F6XEV2;A0A0U1RRK1;Q9BPX6;Q9BPX6-3;S4R3D7;S4R3V1;Q9BPX6-5;Q9BPX6-4;Q9BPX6-2
	UTP18	U3 small nucleolar RNA-associated protein 18 homolog			0.0172092	0.95002	26.2917	30.3302	Q9Y5J1;J3KSR7;J3QR85;J3QLD6;J3QRG0	Q9Y5J1;J3KSR7	Nucleus, nucleolus.
	MFF	Mitochondrial fission factor			0.0250289	0.919836	23.4566	25.7148	Q9GZY8-2;Q9GZY8;E9PQX8;H7C433;A0A0A0MS29;Q9GZY8-5	Q9GZY8-2;Q9GZY8;E9PQX8;H7C433;A0A0A0MS29;Q9GZY8-5	Mitochondrion outer membrane; Single-pass type IV membrane protein. Peroxisome. Cytoplasmic vesicle, secretory vesicle, synaptic vesicle.
	SRSF1	Serine/arginine-rich splicing factor 1			0.29443	0.907506	29.5191	30.1399	J3KTL2;Q07955;Q07955-3;Q07955-2;J3QQV5;J3KSW7;J3KSR8	J3KTL2;Q07955;Q07955-3;Q07955-2
	U2AF1	Splicing factor U2AF 35 kDa subunit			0.0579701	0.906352	28.9937	30.633	P0DN76;Q01081;Q01081-2;Q01081-4;Q8WU68-3;Q8WU68;A0A1B0GW87;M0QYK5;M0R2N4;Q01081-3;Q8WU68-2;K7EJH3;K7EJM7	P0DN76;Q01081;Q01081-2;Q01081-4	Nucleus. Nucleus speckle.
	ACADVL	Very long-chain specific acyl-CoA dehydrogenase, mitochondrial			0.172487	0.890486	28.689	29.7965	P49748;P49748-3;P49748-2;G3V1M7;J3QRJ8;K7EQP4;J3QKU9;K7EJW8;J3KSR4;K7EMF8	P49748;P49748-3;P49748-2	Mitochondrion inner membrane.
	KCTD10	BTB/POZ domain-containing adapter for CUL3-mediated RhoA degradation protein 3			0.00374607	0.859413	24.9449	26.078	F5GWA4;Q9H3F6-2;Q9H3F6;F5GWK6;F5H268;B3KVY5;F5H497;Q9H3F6-3	F5GWA4;Q9H3F6-2;Q9H3F6;F5GWK6;F5H268;B3KVY5;F5H497;Q9H3F6-3
	EMC2	ER membrane protein complex subunit 2			0.176067	0.848077	24.1042	28.0216	Q15006;H0YAS9	Q15006;H0YAS9	Nucleus. Cytoplasm.
	ANXA4	Annexin A4;Annexin			0.596744	0.836732	28.3096	30.4992	P09525;Q6P452;B4E1S2	P09525;Q6P452
	MRTO4	mRNA turnover protein 4 homolog			0.0926134	0.80653	28.2445	29.3723	Q9UKD2	Q9UKD2	Nucleus, nucleolus. Cytoplasm.
	RAB8A	Ras-related protein Rab-8A			0.287118	0.791772	26.3662	27.3545	P61006;P61006-2;H0YMN7;H0YNE9;Q92930;H0YLJ8;H0YL94;P59190-2;P59190	P61006;P61006-2	Cell membrane; Lipid-anchor; Cytoplasmic side. Golgi apparatus. Recycling endosome membrane. Cell projection, cilium. Cytoplasmic vesicle, phagosome. Cytoplasmic vesicle, phagosome membrane; Lipid-anchor; Cytoplasmic side. Cytoplasm, cytoskeleton, microtubule organizing center, centrosome, centriole. Cytoplasm, cytoskeleton, cilium basal body.
	TOP2B	DNA topoisomerase 2-beta;DNA topoisomerase 2			0.00100953	0.783415	28.6577	30.1431	Q02880-2;Q02880;E9PCY5	Q02880-2;Q02880;E9PCY5	Cytoplasm. Nucleus, nucleolus.
	DDX18	ATP-dependent RNA helicase DDX18			0.191815	0.773659	28.2248	30.0832	Q9NVP1;H7C452	Q9NVP1	Nucleus, nucleolus. Chromosome.
	NOL6	Nucleolar protein 6			0.0489336	0.773574	27.2135	29.2562	Q9H6R4-4;Q9H6R4;A0A0A0MRW6;Q9H6R4-2;Q9H6R4-3;A0A0C4DFX0	Q9H6R4-4;Q9H6R4;A0A0A0MRW6;Q9H6R4-2;Q9H6R4-3	Nucleus, nucleolus. Chromosome.
	WBP11	WW domain-binding protein 11			0.301354	0.770618	27.2108	27.8334	Q9Y2W2;F5GXS9;F5H5G4	Q9Y2W2	Nucleus. Cytoplasm.
	CDC45	Cell division control protein 45 homolog			0.124725	0.7612	25.9174	24.8549	O75419-2;O75419;O75419-3	O75419-2;O75419;O75419-3	Cytoplasm. Nucleus.
	PRPF40A	Pre-mRNA-processing factor 40 homolog A			0.215741	0.755913	26.9664	27.5546	O75400-2;O75400-3;O75400	O75400-2;O75400-3;O75400	Nucleus speckle. Nucleus matrix.
	ATR	Serine/threonine-protein kinase ATR			0.21661	0.741747	25.1836	27.2443	Q13535-2;Q13535-3;Q13535;H0Y8R8;H0Y8Y6;H0Y9K2	Q13535-2;Q13535-3;Q13535	Nucleus. Nucleus, PML body. Chromosome.
	PPIB	Peptidyl-prolyl cis-trans isomerase B			0.311736	0.7284	27.4522	27.417	P23284	P23284	Endoplasmic reticulum lumen. Melanosome.
	DBT	Lipoamide acyltransferase component of branched-chain alpha-keto acid dehydrogenase complex, mitochondrial			0.00906043	0.705845	27.1726	26.3948	P11182;Q5VVL7	P11182	Mitochondrion matrix.
	ACTR3	Actin-related protein 3			0.166844	0.696439	30.9386	32.2082	P61158;B4DXW1;F8WDR7;Q9P1U1-2;Q9P1U1;F8WEW2;F8WE84;Q9P1U1-3	P61158;B4DXW1	Cytoplasm, cytoskeleton. Cell projection.
	RCC2	Protein RCC2			0.194087	0.677531	26.6694	29.4315	Q9P258	Q9P258	Nucleus, nucleolus. Chromosome, centromere. Cytoplasm, cytoskeleton, spindle.
	CRNKL1	Crooked neck-like protein 1			0.0440444	0.67708	27.7378	28.2649	Q5JY65;Q9BZJ0-2;Q9BZJ0-3;Q9BZJ0	Q5JY65;Q9BZJ0-2;Q9BZJ0-3;Q9BZJ0
	DDX50	ATP-dependent RNA helicase DDX50			0.475292	0.661202	26.1986	26.7653	Q9BQ39;A0A087WVC1	Q9BQ39;A0A087WVC1	Nucleus, nucleolus.
	GNL3	Guanine nucleotide-binding protein-like 3			0.0503276	0.655901	30.6911	31.8442	Q9BVP2-2;Q9BVP2;C9JYH9;C9JZT7;B4DMU5	Q9BVP2-2;Q9BVP2	Nucleus. Nucleus, nucleolus.
	RBM25	RNA-binding protein 25			0.272501	0.655535	28.9836	29.9734	P49756;P49756-2;P49756-3;E9PQU5;H0YE46	P49756;P49756-2;P49756-3	Nucleus speckle. Cytoplasm.
	ECHS1	Enoyl-CoA hydratase, mitochondrial			0.244644	0.623399	27.2526	31.2832	P30084	P30084	Mitochondrion matrix.
	UBAP2L	Ubiquitin-associated protein 2-like			0.521654	0.623305	28.2823	27.8813	Q14157;Q14157-5;F8W726;Q14157-3;Q5VU77;Q5VU81;Q5VU80;Q5VU79;Q5VU78;H0Y5H6;H7C2T8	Q14157;Q14157-5;F8W726;Q14157-3
	CBX3	Chromobox protein homolog 3			0.182565	0.617204	29.5681	28.8086	Q13185;S4R2Y4;C9JMM0;B8ZZ43;K7ELA4	Q13185;S4R2Y4	Nucleus.
	SSRP1	FACT complex subunit SSRP1			0.176961	0.61711	30.138	31.0479	Q08945;E9PMD4;E9PPZ7;A0A0U1RRK2	Q08945;E9PMD4	Nucleus. Nucleus, nucleolus. Chromosome.
	RBM26	RNA-binding protein 26			0.693677	0.615134	26.016	27.98	A0A087X0H9;Q5T8P6-5;Q5T8P6-4;Q5T8P6-3;Q5T8P6-2;Q5T8P6;U3KPZ7	A0A087X0H9;Q5T8P6-5;Q5T8P6-4;Q5T8P6-3;Q5T8P6-2;Q5T8P6
	FASTKD2	FAST kinase domain-containing protein 2			0.111165	0.612305	26.5002	29.4418	Q9NYY8-2;Q9NYY8	Q9NYY8-2;Q9NYY8	Mitochondrion matrix, mitochondrion nucleoid.
	ACTB	Actin, cytoplasmic 1;Actin, cytoplasmic 1, N-terminally processed			0.0304067	0.60966	31.1765	31.942	P60709;P63267-2;G5E9R0;E7EVS6;C9JZR7;C9JUM1;C9JTX5;F8WCH0	P60709	Cytoplasm, cytoskeleton.
	CTSZ	Cathepsin Z			0.0461418	0.59846	23.86	24.7621	Q9UBR2	Q9UBR2	Lysosome.
	MYO6	Unconventional myosin-VI			0.0545011	0.595313	25.3737	27.0393	A0A0A0MRM8;A0A0D9SGC1;E7EW20;Q9UM54-5;Q9UM54-2;Q9UM54-6;Q9UM54-4;Q9UM54-1;Q9UM54	A0A0A0MRM8;A0A0D9SGC1;E7EW20;Q9UM54-5;Q9UM54-2;Q9UM54-6;Q9UM54-4;Q9UM54-1;Q9UM54
	PAK1IP1	p21-activated protein kinase-interacting protein 1			0.115699	0.591296	23.5317	26.2914	Q9NWT1	Q9NWT1	Nucleus, nucleolus.
	SRSF6;SRSF5;SRSF4	Serine/arginine-rich splicing factor 6;Serine/arginine-rich splicing factor 5;Serine/arginine-rich splicing factor 4			0.0184917	0.590051	25.0497	27.2495	Q13247-3;Q13247;B4DJK0;B4DUA4;A0A0D9SEM4;Q13243-3;Q13243;Q08170	Q13247-3;Q13247;B4DJK0;B4DUA4;A0A0D9SEM4;Q13243-3;Q13243;Q08170	Nucleus. Nucleus speckle.
	PSMD7	26S proteasome non-ATPase regulatory subunit 7			0.401958	0.588805	28.8167	30.2162	P51665;H3BNT7;H3BTM8;H3BQV2	P51665;H3BNT7;H3BTM8
	PRMT7	Protein arginine N-methyltransferase 7			0.581496	0.584578	26.1185	25.5812	H3BNC0;Q9NVM4-4;Q9NVM4-3;Q9NVM4;H3BSS9;H3BPZ8	H3BNC0;Q9NVM4-4;Q9NVM4-3;Q9NVM4;H3BSS9;H3BPZ8
	ARPC3	Actin-related protein 2/3 complex subunit 3			0.246712	0.575893	29.1952	29.6602	O15145;C9JZD1;F8VR50	O15145;C9JZD1	Cytoplasm, cytoskeleton. Cell projection.
	MOV10	Putative helicase MOV-10			0.0688772	0.574053	27.8363	29.7232	Q5JR04;Q9HCE1;Q9HCE1-2	Q5JR04;Q9HCE1;Q9HCE1-2
	MLF2	Myeloid leukemia factor 2			0.0672257	0.572793	27.4946	27.3334	Q15773;F5H0Y3;F5H7L5;F5H800	Q15773;F5H0Y3	Cytoplasm. Nucleus.
	NAA40	N-alpha-acetyltransferase 40			0.396488	0.570657	23.403	26.7074	Q86UY6-3;Q86UY6;F5H2C9;Q86UY6-4	Q86UY6-3;Q86UY6;F5H2C9;Q86UY6-4	Cytoplasm. Nucleus.
	C9orf114	Putative methyltransferase C9orf114			0.0556121	0.56306	26.4322	27.7831	Q5T280;R4GNG4	Q5T280	Cytoplasm, cytoskeleton, spindle. Chromosome, centromere, kinetochore. Cytoplasm, cytoskeleton, microtubule organizing center, centrosome.
	DDX27	Probable ATP-dependent RNA helicase DDX27			0.0231843	0.551688	26.9533	28.8174	B7Z6D5;Q96GQ7;A0A087X059	B7Z6D5;Q96GQ7
	CLPX	ATP-dependent Clp protease ATP-binding subunit clpX-like, mitochondrial			0.0127833	0.54893	28.056	29.6027	O76031;H0YM48;H0YK07	O76031	Mitochondrion. Mitochondrion matrix, mitochondrion nucleoid.
	MARCH5	E3 ubiquitin-protein ligase MARCH5			0.0927488	0.546364	24.2471	26.5403	Q9NX47	Q9NX47	Mitochondrion outer membrane; Multi-pass membrane protein. Endoplasmic reticulum membrane; Multi-pass membrane protein.
	VPS4B	Vacuolar protein sorting-associated protein 4B			0.0708015	0.539531	25.2786	27.8303	O75351	O75351	Prevacuolar compartment membrane; Peripheral membrane protein. Late endosome membrane; Peripheral membrane protein.
	IFITM3;IFITM2;IFITM1	Interferon-induced transmembrane protein 3;Interferon-induced transmembrane protein 1;Interferon-induced transmembrane protein 2			0.447632	0.529671	28.7087	29.9766	E9PS44;Q01628;H7BYV1;E9PQN9;P13164;Q01629	E9PS44;Q01628;H7BYV1;E9PQN9;P13164;Q01629
	MRPL3	39S ribosomal protein L3, mitochondrial			0.0529723	0.525768	27.074	28.3103	H0Y9G6;E7ETU7;P09001;E9PF06;D6RC14	H0Y9G6;E7ETU7;P09001;E9PF06;D6RC14
	POLR2E	DNA-directed RNA polymerases I, II, and III subunit RPABC1			0.0532504	0.525267	28.2948	28.4245	P19388;A0A087WWX0;A0A087WVZ9;A0A0A0MQR7;A0A087WVN5	P19388;A0A087WWX0;A0A087WVZ9;A0A0A0MQR7	Nucleus.
	HADHA	Trifunctional enzyme subunit alpha, mitochondrial;Long-chain enoyl-CoA hydratase;Long chain 3-hydroxyacyl-CoA dehydrogenase			0.390998	0.517931	30.3591	32.095	P40939;H0YFD6;P40939-2	P40939	Mitochondrion.
	GEMIN4	Gem-associated protein 4			0.0515809	0.517326	30.8575	31.1433	I3L2C7;P57678;I3L399;I3L4A4;E7EN12;I3L4M4;I3L1J7	I3L2C7;P57678
	SRRM2	Serine/arginine repetitive matrix protein 2			0.0688772	0.514602	28.855	27.0772	Q9UQ35;Q9UQ35-2;I3L4D8;I3L1I8;I3L182;Q9UQ35-3;I3L1C0;I3L0N7;A0A087X1W1	Q9UQ35;Q9UQ35-2	Nucleus speckle.
	IKBKB	Inhibitor of nuclear factor kappa-B kinase subunit beta			0.20201	0.511367	24.711	23.8717	O14920-4;O14920-2;O14920;G3V105;E5RGW5	O14920-4;O14920-2;O14920;G3V105	Cytoplasm. Nucleus. Membrane raft.
	EIF2AK2	Interferon-induced, double-stranded RNA-activated protein kinase			0.00273846	0.508632	30.5546	31.2443	P19525;P19525-2;C9JZT2;F8WBH4	P19525;P19525-2	Cytoplasm. Nucleus. Cytoplasm, perinuclear region.
	MYH10	Myosin-10			0.217727	0.505891	31.0621	31.9411	P35580;P35580-5;P35580-2;P35580-3;P35580-4;E7ERA5	P35580;P35580-5;P35580-2;P35580-3;P35580-4	Cell projection, lamellipodium.
	CMPK1	UMP-CMP kinase			0.0416635	0.496923	25.7531	24.7983	Q5T0D2;P30085;P30085-2	Q5T0D2;P30085;P30085-2
	UAP1	UDP-N-acetylhexosamine pyrophosphorylase;UDP-N-acetylgalactosamine pyrophosphorylase;UDP-N-acetylglucosamine pyrophosphorylase			0.365021	0.487795	23.8028	26.7336	Q16222-2;Q16222-3;Q16222	Q16222-2;Q16222-3;Q16222	Cytoplasm.
	UBXN1	UBX domain-containing protein 1			0.295488	0.478609	27.2947	25.9954	E9PJ81;E9PRQ7;Q04323;Q04323-2;A0A087WTZ5	E9PJ81;E9PRQ7;Q04323;Q04323-2;A0A087WTZ5
	U2AF2	Splicing factor U2AF 65 kDa subunit			0.648281	0.476745	27.9889	30.2148	P26368-2;P26368;K7ENG2	P26368-2;P26368;K7ENG2	Nucleus.
	CYB5R3	NADH-cytochrome b5 reductase 3;NADH-cytochrome b5 reductase 3 membrane-bound form;NADH-cytochrome b5 reductase 3 soluble form			0.0196308	0.474774	29.9097	31.9927	P00387-2;P00387;P00387-3;B1AHF3	P00387-2;P00387;P00387-3;B1AHF3	Isoform 1: Endoplasmic reticulum membrane; Lipid-anchor; Cytoplasmic side. Mitochondrion outer membrane; Lipid-anchor; Cytoplasmic side.; Isoform 2: Cytoplasm.
	SASS6	Spindle assembly abnormal protein 6 homolog			0.175173	0.466758	24.7617	24.2094	Q6UVJ0	Q6UVJ0	Cytoplasm, cytoskeleton, microtubule organizing center, centrosome. Cytoplasm, cytoskeleton, microtubule organizing center, centrosome, centriole.
	PROSER2;C10orf47	Proline and serine-rich protein 2			0.095587	0.466131	28.5267	28.8083	Q86WR7;D3DRR9;Q86WR7-2;X6RHS9	Q86WR7;D3DRR9;Q86WR7-2
	HNRNPM	Heterogeneous nuclear ribonucleoprotein M			0.032524	0.464877	34.7065	35.3746	P52272-2;P52272;A0A087X0X3;M0R019;M0R2T0;M0R0N3;M0QYQ7;M0R2I7;M0R0Y6;M0QY96;M0QYL3	P52272-2;P52272;A0A087X0X3	Nucleus, nucleolus.
	NXN	Nucleoredoxin			0.518132	0.464459	25.0304	27.3993	Q6DKJ4;A0A0G2JQK5;Q6DKJ4-2;Q6DKJ4-3	Q6DKJ4;A0A0G2JQK5;Q6DKJ4-2;Q6DKJ4-3	Cytoplasm, cytosol. Nucleus.
	ATAD3A	ATPase family AAA domain-containing protein 3A			0.0492126	0.461319	31.7262	32.6132	Q9NVI7-2;Q9NVI7;H0Y2W2;Q9NVI7-3;Q5SV16	Q9NVI7-2;Q9NVI7;H0Y2W2;Q9NVI7-3	Mitochondrion inner membrane; Single-pass membrane protein. Mitochondrion matrix, mitochondrion nucleoid.
	MRPL4	39S ribosomal protein L4, mitochondrial			0.251446	0.450485	26.2648	28.936	K7ES61;Q9BYD3;K7ELQ0;X6RAY8;Q9BYD3-2;K7EKI4;K7ELF1;K7EJ73	K7ES61;Q9BYD3;K7ELQ0;X6RAY8;Q9BYD3-2
	ANXA11	Annexin A11			0.275365	0.449958	33.2165	33.6472	P50995-2;P50995;H0Y6E1;E5RIN3;P27216;P27216-2	P50995-2;P50995	Cytoplasm. Melanosome. Nucleus envelope. Nucleus, nucleoplasm. Cytoplasm, cytoskeleton, spindle.
	CDK17	Cyclin-dependent kinase 17			0.0497701	0.449641	23.2459	24.549	F5H6Z0;Q00537-2;Q00537	F5H6Z0;Q00537-2;Q00537
	GFM1	Elongation factor G, mitochondrial			0.0988237	0.446786	28.2365	28.898	Q96RP9;C9IZ01;Q96RP9-2;F8WAU4	Q96RP9;C9IZ01;Q96RP9-2;F8WAU4	Mitochondrion.
	SUMO1	Small ubiquitin-related modifier 1			0.0149266	0.439357	29.229	28.7286	B8ZZN6;P63165;B8ZZJ0;B9A032;B8ZZ67;P63165-2	B8ZZN6;P63165;B8ZZJ0;B9A032
	SUMO3;SUMO2;SUMO4	Small ubiquitin-related modifier 2;Small ubiquitin-related modifier 4;Small ubiquitin-related modifier 3			0.307195	0.434775	26.385	28.0312	A8MUA9;A8MU27;P61956-2;Q6EEV6;P61956;P55854;P55854-2	A8MUA9;A8MU27;P61956-2;Q6EEV6;P61956;P55854;P55854-2
	CMIP	C-Maf-inducing protein			0.18409	0.434455	25.767	25.6381	A0A087WU05;A0A087WY48;Q8IY22-3;Q8IY22-2;Q8IY22	A0A087WU05;A0A087WY48;Q8IY22-3;Q8IY22-2;Q8IY22
	MARCKS	Myristoylated alanine-rich C-kinase substrate			0.102994	0.42975	29.5725	30.2288	P29966	P29966	Cytoplasm, cytoskeleton. Membrane; Lipid-anchor.
	PKP2	Plakophilin-2			0.0411028	0.428786	27.8238	27.5896	Q99959-2;Q99959;A0A087WXY2	Q99959-2;Q99959	Nucleus. Cell junction, desmosome.
	SPAG7	Sperm-associated antigen 7			0.386259	0.427499	26.2826	27.2577	O75391;I3L0X5	O75391;I3L0X5	Nucleus.
	ZMPSTE24	CAAX prenyl protease 1 homolog			0.245861	0.425782	25.2802	26.3878	O75844	O75844	Endoplasmic reticulum membrane; Multi-pass membrane protein. Nucleus inner membrane; Multi-pass membrane protein.
	PRKAR2A	cAMP-dependent protein kinase type II-alpha regulatory subunit			0.0886844	0.423094	29.576	29.8676	P13861;P13861-2;H7C330;H7C4A9;C9J830;H7C1L0;P31323	P13861;P13861-2	Cytoplasm. Cell membrane.
	TELO2	Telomere length regulation protein TEL2 homolog			0.0294175	0.417812	23.24	26.08	Q9Y4R8;H3BRS3	Q9Y4R8;H3BRS3	Cytoplasm. Membrane. Nucleus. Chromosome, telomere.
	IPO8	Importin-8			0.0536674	0.41684	28.3716	29.2458	O15397;O15397-2;F5H2I3;A0A087WXH2;F5GXT5;H0YH64;F5H244	O15397;O15397-2	Cytoplasm. Nucleus.
	HLA-A	HLA class I histocompatibility antigen, A-34 alpha chain;HLA class I histocompatibility antigen, A-66 alpha chain;HLA class I histocompatibility antigen, A-26 alpha chain;HLA class I histocompatibility antigen, A-25 alpha chain;HLA class I histocompatibility antigen, A-43 alpha chain			0.131985	0.410667	24.5177	27.2252	P30453;P30457;A0A140T8W8;A0A140T8Y4;A0A0G2JPD3;P30450;P18462;P30456;A0A140TA14;A0A140TA11;A0A140T9Y5;A0A140T997	P30453;P30457;A0A140T8W8;A0A140T8Y4;A0A0G2JPD3;P30450;P18462;P30456	Membrane; Single-pass type I membrane protein.
	M6PR	Cation-dependent mannose-6-phosphate receptor			0.0476779	0.409038	27.921	31.3653	P20645;F5GX30;H0YGE9;H0YF90;F5H4U1;F5GXE0;F5GXU0;H0YGT2;F5H883	P20645;F5GX30	Lysosome membrane; Single-pass type I membrane protein.
	SUPT16H	FACT complex subunit SPT16			0.0951818	0.408494	30.0021	31.4162	Q9Y5B9;G3V5A4;G3V401;G3V2X0	Q9Y5B9	Nucleus. Chromosome.
	GPI	Glucose-6-phosphate isomerase			0.434775	0.408386	29.8317	30.9316	A0A0A0MTS2;P06744;P06744-2;K7EQ48;A0A0J9YXP8;A0A0J9YX90;A0A0J9YYH3;K7EPY4;K7EP41;K7ELR7;K7ENA0;K7ERK8;K7ERC6;CON__Q3ZBD7;K7EIL4;Q8N196	A0A0A0MTS2;P06744;P06744-2;K7EQ48;A0A0J9YXP8;A0A0J9YX90;A0A0J9YYH3
	AURKA	Aurora kinase A			0.0610158	0.40414	25.1612	26.1285	O14965;A3KFJ2;Q5QPD1;Q5QPD2;A3KFJ1;Q5QPD4;A3KFJ0	O14965;A3KFJ2;Q5QPD1;Q5QPD2;A3KFJ1;Q5QPD4;A3KFJ0	Cytoplasm, cytoskeleton, microtubule organizing center, centrosome. Cytoplasm, cytoskeleton, spindle pole. Cytoplasm, cytoskeleton, cilium basal body. Cytoplasm, cytoskeleton, microtubule organizing center, centrosome, centriole.
	ABCG2	ATP-binding cassette sub-family G member 2			0.0422241	0.403486	27.6357	28.6835	Q9UNQ0-2;Q9UNQ0;H0YAF3;H0YAF1	Q9UNQ0-2;Q9UNQ0	Cell membrane; Multi-pass membrane protein. Mitochondrion membrane; Multi-pass membrane protein.
	PDIA3	Protein disulfide-isomerase A3			0.139208	0.40163	31.2476	32.9183	P30101	P30101	Endoplasmic reticulum. Endoplasmic reticulum lumen. Melanosome.
	ASNA1	ATPase ASNA1			0.326652	0.399991	28.4228	29.8842	A0A087WXS7;O43681;K7ERW9	A0A087WXS7;O43681	Endoplasmic reticulum.
	CMSS1	Protein CMSS1			0.151339	0.399116	30.0034	31.0308	C9J384;Q9BQ75-2;Q9BQ75	C9J384;Q9BQ75-2;Q9BQ75
	ATL2	Atlastin-2			0.0371714	0.396269	29.6583	30.8664	Q8NHH9-5;Q8NHH9;Q8NHH9-3;Q8NHH9-4;Q8NHH9-2;B5MCN0;C9JQQ5;H7C3A2;C9JC25;Q8WXF7-2;Q8WXF7	Q8NHH9-5;Q8NHH9;Q8NHH9-3;Q8NHH9-4;Q8NHH9-2;B5MCN0	Endoplasmic reticulum membrane; Multi-pass membrane protein.
	KLHL13	Kelch-like protein 13			0.00934718	0.395831	25.3253	27.1894	A0A0C4DG99;Q9P2N7-2;Q9P2N7-3;Q9P2N7-4;Q9P2N7;Q9P2N7-5;C9JTS9;Q9P2J3	A0A0C4DG99;Q9P2N7-2;Q9P2N7-3;Q9P2N7-4;Q9P2N7;Q9P2N7-5
	PLEC	Plectin			0.0913952	0.394295	25.5361	26.2083	Q15149-2;E9PMV1	Q15149-2	Cytoplasm, cytoskeleton. Cell junction, hemidesmosome.
	BAT3;BAG6	Large proline-rich protein BAG6			0.193583	0.394185	29.0794	29.8867	A0A0G2JL47;A0A024RCR6;A0A0G2JK23;P46379-5;P46379-2;P46379;P46379-3;P46379-4;H0Y710;H0Y4L1;F6S6P2;X6REW1;A0A0G2JJM1	A0A0G2JL47;A0A024RCR6;A0A0G2JK23;P46379-5;P46379-2;P46379;P46379-3;P46379-4
	CIRBP	Cold-inducible RNA-binding protein			0.525267	0.392317	26.5996	28.4501	Q14011;K7ENX8;K7ELV6;K7EJV5;K7ELT6;K7EJV1;K7EMY9;K7EPM4;K7ER40;K7EQR7;D6W5Y5;Q14011-2;K7EQX4;K7ENN6;K7EIF7;K7EQL0	Q14011;K7ENX8;K7ELV6;K7EJV5;K7ELT6;K7EJV1;K7EMY9;K7EPM4;K7ER40;K7EQR7;D6W5Y5;Q14011-2	Nucleus, nucleoplasm. Cytoplasm.
	DHX33	Putative ATP-dependent RNA helicase DHX33			0.0230425	0.391108	29.1142	29.6218	Q9H6R0;I3L1L6;Q9H6R0-2;Q05BE5;I3L0M5	Q9H6R0;I3L1L6;Q9H6R0-2	Nucleus, nucleolus. Nucleus, nucleoplasm.
	TNFSF9	Tumor necrosis factor ligand superfamily member 9			0.0149266	0.390888	27.1633	29.4509	P41273	P41273	Membrane; Single-pass type II membrane protein.
	ARHGDIA	Rho GDP-dissociation inhibitor 1			0.113567	0.389347	29.3849	30.9646	J3KTF8;J3QQX2;P52565;J3KRE2;J3KRY1;P52565-2;J3KS60	J3KTF8;J3QQX2;P52565;J3KRE2;J3KRY1;P52565-2
	RBBP5	Retinoblastoma-binding protein 5			0.254957	0.381726	25.6467	27.0292	Q15291-2;Q15291	Q15291-2;Q15291	Nucleus.
	CDC34	Ubiquitin-conjugating enzyme E2 R1			0.141694	0.379288	25.1709	25.1235	P49427;U3KQP9;U3KQ77;U3KPV8	P49427	Cytoplasm. Nucleus.
	RRAGC;RRAGD	Ras-related GTP-binding protein C;Ras-related GTP-binding protein D			0.128557	0.37729	27.7828	28.4304	Q9HB90;Q9NQL2;Q9NQL2-2	Q9HB90;Q9NQL2	Cytoplasm. Nucleus. Lysosome.
	COQ5	2-methoxy-6-polyprenyl-1,4-benzoquinol methylase, mitochondrial			0.161178	0.376735	25.1152	26.9001	Q5HYK3;F8VVX6;B4DP72;F8VP53;F8VVW7;Q5HYK3-2	Q5HYK3;F8VVX6;B4DP72	Mitochondrion inner membrane; Peripheral membrane protein; Matrix side.
	PPIA	Peptidyl-prolyl cis-trans isomerase A;Peptidyl-prolyl cis-trans isomerase A, N-terminally processed;Peptidyl-prolyl cis-trans isomerase			0.191815	0.374733	31.887	32.9708	P62937;F8WE65;C9J5S7;P62937-2;P0DN26;A0A0H2UH34;A0A0B4J2A2;A0A075B767;A0A075B759;Q9Y536;F5H284;E5RIZ5;P0DN37	P62937;F8WE65;C9J5S7;P62937-2	Cytoplasm. Secreted.
	HNRNPUL1	Heterogeneous nuclear ribonucleoprotein U-like protein 1			0.119555	0.374511	32.4396	33.2619	A0A0A0MRA5;B7Z4B8;Q9BUJ2-4;Q9BUJ2-2;Q9BUJ2;Q9BUJ2-3;M0R3F1;M0QYZ0;M0R203;M0QZV6;M0R0K8;M0QYI8;Q9BUJ2-5;M0QYM5	A0A0A0MRA5;B7Z4B8;Q9BUJ2-4;Q9BUJ2-2;Q9BUJ2;Q9BUJ2-3;M0R3F1;M0QYZ0
	RPL29	60S ribosomal protein L29			0.848798	0.370276	26.1268	27.6243	P47914	P47914
	FKBP10	Peptidyl-prolyl cis-trans isomerase FKBP10			0.298893	0.369159	25.2359	28.4764	Q96AY3;C9JPC3;K7EM43;K7ELI6;K7ESG6;H0Y827;Q96AY3-2	Q96AY3	Endoplasmic reticulum lumen.
	DECR2	Peroxisomal 2,4-dienoyl-CoA reductase			0.332164	0.362891	24.6626	26.3731	Q9NUI1-3;Q9NUI1;Q4VXZ8;A0A0J9YWI0;G3V0I9;A0A0J9YXZ6;Q9NUI1-2	Q9NUI1-3;Q9NUI1;Q4VXZ8;A0A0J9YWI0	Peroxisome.
	CUL3	Cullin-3			0.269033	0.362217	26.3929	26.7544	Q13618-2;Q13618;Q13618-3;H7C1L6;A0A087WTG3;H7C399	Q13618-2;Q13618;Q13618-3	Nucleus. Golgi apparatus.
	IFIT3	Interferon-induced protein with tetratricopeptide repeats 3			0.307545	0.361656	30.5544	31.0262	O14879	O14879	Cytoplasm. Mitochondrion.
	NIPSNAP1	Protein NipSnap homolog 1			0.101516	0.360982	26.4391	29.811	Q9BPW8;H7C2U6;F8WCR5;C9JDV8	Q9BPW8;H7C2U6;F8WCR5
	PRPF31	U4/U6 small nuclear ribonucleoprotein Prp31			0.0301242	0.360308	28.3923	29.244	Q8WWY3;E7EVX8;Q8WWY3-4;Q8WWY3-3;Q8WWY3-2;E7EU94;E7ESX0;E7EN72	Q8WWY3;E7EVX8;Q8WWY3-4;Q8WWY3-3;Q8WWY3-2	Nucleus. Nucleus speckle. Nucleus, Cajal body.
	THRAP3	Thyroid hormone receptor-associated protein 3			0.561399	0.348346	30.7483	31.5268	Q9Y2W1	Q9Y2W1	Nucleus. Nucleus, nucleoplasm. Nucleus speckle.
	COTL1	Coactosin-like protein			0.139601	0.348232	27.3745	28.9506	Q14019;H3BT58	Q14019;H3BT58	Cytoplasm. Cytoplasm, cytoskeleton. Nucleus.
	SNRPB2	U2 small nuclear ribonucleoprotein B			0.427821	0.348119	28.113	31.0977	P08579	P08579	Nucleus.
	COLGALT1	Procollagen galactosyltransferase 1			0.227618	0.346985	27.472	28.2868	Q8NBJ5;M0QX72	Q8NBJ5;M0QX72	Endoplasmic reticulum lumen.
	C8orf33	UPF0488 protein C8orf33			0.438293	0.346872	25.0195	25.7382	Q9H7E9;Q9H7E9-2	Q9H7E9;Q9H7E9-2
	SYNGR2	Synaptogyrin-2			0.328147	0.341644	30.7334	31.6694	O43760;O43760-2;K7ELD9;K7ENG9;K7ELS8;K7EJ35	O43760;O43760-2;K7ELD9;K7ENG9;K7ELS8	Cytoplasmic vesicle membrane; Multi-pass membrane protein. Cytoplasmic vesicle, secretory vesicle, synaptic vesicle membrane; Multi-pass membrane protein.
	POLR2B	DNA-directed RNA polymerase;DNA-directed RNA polymerase II subunit RPB2			0.185232	0.337997	31.7888	32.0963	C9J2Y9;P30876	C9J2Y9;P30876
	KCNAB2	Voltage-gated potassium channel subunit beta-2			0.221444	0.335026	25.5564	28.1647	Q13303-4;Q13303-2;Q13303;Q13303-3;Q13303-5;Q5TG81;Q5TG80;K7EKU4;K7EIR5;Q5TG84	Q13303-4;Q13303-2;Q13303;Q13303-3;Q13303-5	Cytoplasm. Membrane; Peripheral membrane protein; Cytoplasmic side. Cell membrane; Peripheral membrane protein; Cytoplasmic side. Cell projection, axon. Cell junction, synapse, synaptosome. Cytoplasm, cytoskeleton.
	EXOSC4	Exosome complex component RRP41			0.356257	0.335026	28.8042	30.8917	Q9NPD3;E9PI41;E9PPI9	Q9NPD3;E9PI41	Cytoplasm. Nucleus, nucleolus. Nucleus.
	ATP1B3	Sodium/potassium-transporting ATPase subunit beta-3			0.064469	0.328837	30.2092	31.6827	P54709;C9JA36;P54709-2;C9JXZ1;H7C547;F8WBY4;H7C4L9;C9J6S2	P54709;C9JA36;P54709-2;C9JXZ1	Cell membrane; Single-pass type II membrane protein. Melanosome.
	EXOSC6	Exosome complex component MTR3			0.223546	0.328377	28.0024	29.196	Q5RKV6	Q5RKV6	Cytoplasm. Nucleus, nucleolus. Nucleus.
	ANXA2;ANXA2P2	Annexin A2;Annexin;Putative annexin A2-like protein			0.412619	0.328032	35.5825	36.6029	P07355;P07355-2;H0YN42;H0YMD0;H0YMU9;A6NMY6;H0YKS4;H0YM50;H0YNP5;H0YN28;H0YL33;H0YMM1;H0YKZ7;H0YLV6;H0YMT9;H0YKX9;H0YKL9;H0YMW4;H0YNA0;H0YN52;H0YKV8;H0YMD9;H0YKN4;H0YNB8;H0YLE2	P07355;P07355-2;H0YN42;H0YMD0;H0YMU9;A6NMY6;H0YKS4;H0YM50;H0YNP5;H0YN28;H0YL33	Secreted, extracellular space, extracellular matrix, basement membrane. Melanosome.
	GBAS	Protein NipSnap homolog 2			0.0124972	0.327917	26.4884	28.4327	O75323;O75323-2;F8WBI5;C9K068;H7C333;C9J7B1	O75323;O75323-2;F8WBI5	Cytoplasm. Mitochondrion outer membrane.
	MRPL24	39S ribosomal protein L24, mitochondrial			0.146916	0.325962	24.8439	27.1648	Q96A35;X6RJ73;X6RIR5;X6RHI2	Q96A35;X6RJ73	Mitochondrion.
	PRPF8	Pre-mRNA-processing-splicing factor 8			0.33514	0.325386	34.0697	34.9382	Q6P2Q9;I3L0J9;I3L3Z8;I3L1T8	Q6P2Q9	Nucleus speckle.
	MFN1	Mitofusin-1			0.0901759	0.323197	27.7368	27.7589	A0A0C4DFN1;Q8IWA4;Q8IWA4-2;Q8IWA4-3;H7C5H5;C9JXQ1	A0A0C4DFN1;Q8IWA4;Q8IWA4-2;Q8IWA4-3	Mitochondrion outer membrane; Multi-pass membrane protein.; Isoform 2: Cytoplasm.
	SMN1;SMN2	Survival motor neuron protein			0.0915306	0.322966	26.2543	26.5441	E7EQZ4;Q16637-4;Q16637-2;Q16637-3;Q16637;B4DP61	E7EQZ4;Q16637-4;Q16637-2;Q16637-3;Q16637;B4DP61
	DHX37	Probable ATP-dependent RNA helicase DHX37			0.103397	0.321351	24.6743	26.0977	Q8IY37;F5H3Y4	Q8IY37;F5H3Y4
	GNL1	Guanine nucleotide-binding protein-like 1			0.0881415	0.317536	25.9178	28.4182	P36915;A2AB27;A0A140T8Y2;P36915-2	P36915;A2AB27;A0A140T8Y2;P36915-2
	NLN	Neurolysin, mitochondrial			0.169284	0.31545	26.5414	27.0994	E9PCB6;Q9BYT8;H0YAF7;H0YAK4	E9PCB6;Q9BYT8;H0YAF7;H0YAK4
	POLRMT	DNA-directed RNA polymerase, mitochondrial			0.248049	0.31371	28.4366	29.1662	O00411;K7EMH3	O00411	Mitochondrion.
	PPP2R1B	Serine/threonine-protein phosphatase 2A 65 kDa regulatory subunit A beta isoform			0.253868	0.310922	26.7976	27.9192	P30154-4;P30154;P30154-2;P30154-3;P30154-5;H0YDG7	P30154-4;P30154;P30154-2;P30154-3;P30154-5
	CDC23	Cell division cycle protein 23 homolog			0.0395595	0.310805	28.7925	28.0197	Q9UJX2;Q9UJX2-3;D6RBY8;D6RCF8;H0Y936;Q9UJX2-2	Q9UJX2;Q9UJX2-3
	CS	Citrate synthase;Citrate synthase, mitochondrial			0.657823	0.309991	30.2736	32.4397	B4DJV2;O75390;A0A0C4DGI3;H0YIC4;F8VPF9;F8VPA1;F8VR34;F8W1S4;H0YH82;F8VRP1;F8VX68;F8VRI6;F8VTT8;F8W4S1;F8W642;F8W0J2;F8VZK9;F8VP03;F8VX07;F8VWQ5;F8VU34;F8W031	B4DJV2;O75390;A0A0C4DGI3
	HLA-A	HLA class I histocompatibility antigen, A-68 alpha chain;HLA class I histocompatibility antigen, A-33 alpha chain;HLA class I histocompatibility antigen, A-74 alpha chain;HLA class I histocompatibility antigen, A-31 alpha chain;HLA class I histocompatibility antigen, A-29 alpha chain;HLA class I histocompatibility antigen, A-32 alpha chain			0.0915306	0.306496	31.0947	32.6736	P01891;P16190;P30459;P16189;A0A140T975;A0A140T941;Q9GJ45;A0A140T9Z6;B0UXQ0;P30512;P10314;Q09160;A0A140T9J8;A0A0G2JNV5;P30511-2;P30511;P30511-3	P01891;P16190;P30459;P16189;A0A140T975;A0A140T941;Q9GJ45;A0A140T9Z6;B0UXQ0;P30512;P10314	Membrane; Single-pass type I membrane protein.
	POLR2H	DNA-directed RNA polymerases I, II, and III subunit RPABC3			0.217479	0.305679	27.4084	27.1276	C9JLU1;P52434-3;P52434;P52434-4	C9JLU1;P52434-3;P52434;P52434-4
	RBM39	RNA-binding protein 39			0.0313951	0.304978	28.1319	28.0271	Q14498-3;Q14498-2;Q14498;H0Y4X3;A0A0U1RQH7;G3XAC6;Q5QP23;A0A0U1RQW2;Q5QP22	Q14498-3;Q14498-2;Q14498;H0Y4X3;A0A0U1RQH7;G3XAC6	Nucleus speckle.
	IARS2	Isoleucine--tRNA ligase, mitochondrial			0.454387	0.302407	28.5925	29.0206	Q9NSE4	Q9NSE4	Mitochondrion matrix.
	TFAP2A	Transcription factor AP-2-alpha			0.226508	0.300768	26.3296	27.4725	Q96SH1;P05549-5;P05549-6;P05549;H7C4N4;C9JXZ2;H7C5E5;C1K3N0;Q92754-2;P05549-2;Q6VUC0;Q92754;Q92481;Q92481-2	Q96SH1;P05549-5;P05549-6;P05549
	STUB1	E3 ubiquitin-protein ligase CHIP			0.0275787	0.300534	28.1827	29.6401	Q9UNE7;H3BS86;Q9UNE7-2;H3BTA3;H3BUD0	Q9UNE7;H3BS86;Q9UNE7-2;H3BTA3	Cytoplasm. Nucleus.
	GSTM3	Glutathione S-transferase Mu 3			0.183328	0.300182	31.6063	31.5552	P21266;A0A0A0MTN3;Q5T8R1;P46439;H3BQT3;E9PLF1;B9ZVX7;E9PHN7;E9PHN6;Q5T8Q9;A0A0A0MR85;F6XZQ7;E7EWW9;Q03013-3;P09488-2;P28161-2;Q03013-2;Q03013;P09488;P28161	P21266;A0A0A0MTN3	Cytoplasm.
	DUS3L	tRNA-dihydrouridine(47) synthase [NAD(P)(+)]-like			0.228111	0.300182	26.5932	26.3622	Q96G46;Q96G46-3;K7EPA4;K7EJX8;Q96G46-2	Q96G46;Q96G46-3
	FXR2	Fragile X mental retardation syndrome-related protein 2			0.248778	0.300182	28.6637	27.9247	P51116;I3L1Z2	P51116	Cytoplasm.
	ANXA1	Annexin A1;Annexin			0.187261	0.300065	33.2256	34.4571	P04083;Q5T3N1;Q5T3N0	P04083;Q5T3N1	Nucleus. Cytoplasm. Cell projection, cilium. Cell membrane. Membrane; Peripheral membrane protein. Endosome membrane; Peripheral membrane protein. Basolateral cell membrane. Apical cell membrane. Lateral cell membrane. Secreted. Secreted, extracellular space. Cell membrane; Peripheral membrane protein; Extracellular side. Secreted, exosome. Cytoplasmic vesicle, secretory vesicle lumen. Cell proje…
	ITPR3	Inositol 1,4,5-trisphosphate receptor type 3			0.549718	0.298072	24.9271	25.5965	Q14573	Q14573	Endoplasmic reticulum membrane; Multi-pass membrane protein.
	PITPNB	Phosphatidylinositol transfer protein beta isoform			0.0651587	0.297015	26.0308	29.2598	A0A0A0MSW4;P48739;P48739-2;P48739-3;B3KYB6;B3KYB7	A0A0A0MSW4;P48739;P48739-2;P48739-3;B3KYB6;B3KYB7
	PDIA3				0.129481	0.296311	26.5135	28.2441	H7BZJ3	H7BZJ3
	MRPL39	39S ribosomal protein L39, mitochondrial			0.0690147	0.296076	25.3918	27.9707	C9JG87;Q9NYK5;Q9NYK5-2	C9JG87;Q9NYK5;Q9NYK5-2
	NCAPD2	Condensin complex subunit 1			0.111966	0.295253	31.2902	32.1803	Q15021;E7EN77;F5H431;F5GZK7	Q15021;E7EN77	Nucleus. Cytoplasm. Chromosome.
	FAM129A	Protein Niban			0.00360232	0.294782	27.7361	29.1713	Q9BZQ8	Q9BZQ8	Cytoplasm. Membrane; Lipid-anchor.
	CSNK2B;CSNK2B-LY6G5B-1181	Casein kinase II subunit beta			0.0816123	0.292782	28.2966	30.0351	Q5SRQ6;P67870;Q5SRQ3;N0E472;A0A0G2JM12;N0E644;A0A0G2JM58	Q5SRQ6;P67870;Q5SRQ3
	TRMT2A	tRNA (uracil-5-)-methyltransferase homolog A			0.0462816	0.292664	23.3196	25.9795	F2Z2W7;Q8IZ69-2;Q8IZ69	F2Z2W7;Q8IZ69-2;Q8IZ69
	SNW1	SNW domain-containing protein 1			0.149129	0.292664	27.1944	28.9236	Q13573;G3V3A4;G3V4X8;G3V5R3	Q13573;G3V3A4;G3V4X8	Nucleus.
	AP1B1	AP-1 complex subunit beta-1			0.0532504	0.292193	29.6076	30.6523	Q10567-4;Q10567-3;Q10567-2;Q10567;C9J1E7;K7ERB2;H7C034;K7EJX1;K7EN71;A0A087WXS3;K7EKZ5	Q10567-4;Q10567-3;Q10567-2;Q10567;C9J1E7	Golgi apparatus. Cytoplasmic vesicle, clathrin-coated vesicle membrane; Peripheral membrane protein; Cytoplasmic side.
	IPO4	Importin-4			0.109962	0.291957	29.5438	30.1921	Q8TEX9;Q8TEX9-2;H0YN14;H0YLV0;H0YL92;H0YN07;H0YMR4;H0YK93;H0YKG5	Q8TEX9;Q8TEX9-2;H0YN14	Cytoplasm. Nucleus.
	PELP1	Proline-, glutamic acid- and leucine-rich protein 1			0.242816	0.289598	28.6224	29.8497	Q8IZL8;C9JFV4;E7EV54;I3L445;I3L4P1;I3L1P4;I3L4M7	Q8IZL8;C9JFV4;E7EV54	Nucleus, nucleolus. Nucleus, nucleoplasm. Nucleus. Cytoplasm.
	CXADR	Coxsackievirus and adenovirus receptor			0.113034	0.285225	25.2016	27.9674	P78310-2;P78310-6;P78310;P78310-7;P78310-4;P78310-5	P78310-2;P78310-6;P78310;P78310-7	Isoform 1: Cell membrane; Single-pass type I membrane protein. Basolateral cell membrane; Single-pass type I membrane protein. Cell junction, tight junction. Cell junction, adherens junction.
	MGST3	Microsomal glutathione S-transferase 3			0.179766	0.284159	31.5633	32.998	Q5VV89;O14880;Q5VV87	Q5VV89;O14880
	CDK4	Cyclin-dependent kinase 4			0.0457225	0.282973	27.4937	30.0363	P11802;F8VYH9;F8VTV8;F8VWX7;F8VXD2;F8VZZ0;F8VZ51;F8W1L8;P11802-2;F8VYY1;Q96BE9;F8VZ13	P11802;F8VYH9;F8VTV8;F8VWX7;F8VXD2;F8VZZ0;F8VZ51	Cytoplasm. Nucleus. Membrane.
	HERC4	Probable E3 ubiquitin-protein ligase HERC4			0.102322	0.282855	28.8227	27.7553	Q5GLZ8-6;Q5GLZ8-3;Q5GLZ8-2;Q5GLZ8;H0Y6K7	Q5GLZ8-6;Q5GLZ8-3;Q5GLZ8-2;Q5GLZ8	Cytoplasm, cytosol.
	EXOSC7	Exosome complex component RRP42			0.138159	0.281431	28.167	30.2909	Q15024	Q15024	Nucleus, nucleolus. Cytoplasm. Nucleus.
	FLAD1	FAD synthase;Molybdenum cofactor biosynthesis protein-like region;FAD synthase region			0.0143553	0.280719	25.3333	26.0881	Q8NFF5-3;Q8NFF5-2;Q8NFF5;Q5T196;Q5T190;Q8NFF5-4;Q8NFF5-5	Q8NFF5-3;Q8NFF5-2;Q8NFF5;Q5T196	Isoform 1: Mitochondrion matrix.; Isoform 2: Cytoplasm.
	CSTF3	Cleavage stimulation factor subunit 3			0.425782	0.279412	26.3687	26.3058	Q12996;E9PJ06;E9PLP8;Q12996-2	Q12996	Nucleus.
	NADK2	NAD kinase 2, mitochondrial			0.131589	0.279293	26.3569	28.9878	Q4G0N4-2;Q4G0N4;A0A0C4DGV3;B7Z8V7;Q4G0N4-3;D6RHI4	Q4G0N4-2;Q4G0N4;A0A0C4DGV3;B7Z8V7;Q4G0N4-3	Mitochondrion.
	SMARCA5	SWI/SNF-related matrix-associated actin-dependent regulator of chromatin subfamily A member 5			0.0142124	0.276913	32.5028	33.4632	O60264;A0A0A0MRP6;B7ZLQ5;P28370-2;P28370	O60264	Nucleus.
	PRPSAP1	Phosphoribosyl pyrophosphate synthase-associated protein 1			0.384271	0.271067	24.2912	26.5557	B4DP31;Q14558;Q14558-2;C9J168;C9JKT9;C9JUN4;C9JNQ3	B4DP31;Q14558;Q14558-2;C9J168;C9JKT9;C9JUN4
	SH3GLB1	Endophilin-B1			0.0176369	0.268674	29.0317	31.2507	Q9Y371;A0A087WW40;Q9Y371-2;Q9Y371-3;F8WFB9	Q9Y371;A0A087WW40;Q9Y371-2;Q9Y371-3	Cytoplasm. Golgi apparatus membrane; Peripheral membrane protein. Mitochondrion outer membrane; Peripheral membrane protein. Cytoplasmic vesicle, autophagosome membrane. Midbody.
	NDE1;NDEL1	Nuclear distribution protein nudE-like 1;Nuclear distribution protein nudE homolog 1			0.253263	0.266996	28.4432	28.668	I3L2T8;I3L533;I3L2R9;J3QSD2;J3QRZ1;Q9GZM8-3;Q9NXR1-2;Q9GZM8;Q9NXR1;Q9GZM8-2;I3L2R3;I3L522;A6NIZ0	I3L2T8;I3L533;I3L2R9;J3QSD2;J3QRZ1;Q9GZM8-3;Q9NXR1-2;Q9GZM8;Q9NXR1;Q9GZM8-2;I3L2R3;I3L522;A6NIZ0
	PODXL	Podocalyxin			0.206893	0.266037	28.2681	30.1125	O00592-2;O00592	O00592-2;O00592	Apical cell membrane. Cell projection, lamellipodium. Cell projection, filopodium. Cell projection, ruffle. Cell projection, microvillus. Membrane raft. Membrane; Single-pass type I membrane protein.
	TYW3	tRNA wybutosine-synthesizing protein 3 homolog			0.0822938	0.264717	26.7708	25.5803	Q6IPR3-2;Q6IPR3;V9GZ67;V9GY40	Q6IPR3-2;Q6IPR3;V9GZ67
	RPS28	40S ribosomal protein S28			0.0936954	0.264116	27.1828	28.0936	P62857	P62857	Cytoplasm, cytosol. Cytoplasm. Rough endoplasmic reticulum.
	AKR7A2;AKR7L	Aflatoxin B1 aldehyde reductase member 2;Aflatoxin B1 aldehyde reductase member 4			0.481816	0.26135	23.0032	26.6309	H3BLU7;O43488;Q8NHP1	H3BLU7;O43488;Q8NHP1
	KCTD12	BTB/POZ domain-containing protein KCTD12			0.146394	0.26111	24.8764	26.5221	Q96CX2	Q96CX2	Cell junction, synapse, presynaptic cell membrane. Cell junction, synapse, postsynaptic cell membrane.
	NSF	Vesicle-fusing ATPase			0.0150693	0.25882	29.0583	30.2645	I3L0N3;P46459;P46459-2;I3L2G1;I3L0L3;K7EQD6;I3L338;I3L4Q9	I3L0N3;P46459;P46459-2
	CSPG4	Chondroitin sulfate proteoglycan 4			0.110497	0.25882	26.3523	28.1968	Q6UVK1	Q6UVK1	Cell membrane; Single-pass type I membrane protein; Extracellular side. Apical cell membrane; Single-pass type I membrane protein; Extracellular side. Cell projection, lamellipodium membrane; Single-pass type I membrane protein; Extracellular side. Cell surface.
	EXOSC9	Exosome complex component RRP45			0.072586	0.258579	29.0081	30.933	D6RIY6;Q06265;Q06265-2;Q06265-3;Q06265-4;D6R905;D6RA17;D6RAP4;H0Y9L5	D6RIY6;Q06265;Q06265-2;Q06265-3;Q06265-4
	KIF2A	Kinesin-like protein KIF2A			0.0116388	0.257493	28.6085	28.5017	O00139-2;O00139-1;O00139-5;O00139;O00139-4;H0Y5Z9	O00139-2;O00139-1;O00139-5;O00139;O00139-4	Cytoplasm. Cytoplasm, cytoskeleton, microtubule organizing center, centrosome. Cytoplasm, cytoskeleton, spindle pole. Cytoplasm, cytoskeleton, spindle.
	MIA3	Melanoma inhibitory activity protein 3			0.0447438	0.255803	27.4756	28.6088	Q5JRA6-2;Q5JRA6;A0A0A0MRH6;Q5JRA6-4	Q5JRA6-2;Q5JRA6;A0A0A0MRH6	Endoplasmic reticulum membrane; Single-pass membrane protein.
	NTMT1	N-terminal Xaa-Pro-Lys N-methyltransferase 1;N-terminal Xaa-Pro-Lys N-methyltransferase 1, N-terminally processed			0.0237522	0.254836	25.8028	28.1368	Q9BV86-2;Q9BV86;S4R338	Q9BV86-2;Q9BV86;S4R338	Nucleus.
	SPTBN1	Spectrin beta chain, non-erythrocytic 1			0.0746424	0.254473	35.1126	35.927	Q01082;A0A087WUZ3;Q01082-3;Q01082-2;F8W6C1;P11277-3;P11277;P11277-2	Q01082;A0A087WUZ3;Q01082-3;Q01082-2	Cytoplasm, cytoskeleton. Cytoplasm, myofibril, sarcomere, M line.
	PSMD13	26S proteasome non-ATPase regulatory subunit 13			0.328951	0.253868	30.5021	31.7007	Q9UNM6;J3KNQ3;Q9UNM6-2;A0A087WUL9;H0YD73;E9PL38;E9PQG3;E9PPD2;F8W8J6	Q9UNM6;J3KNQ3;Q9UNM6-2;A0A087WUL9;H0YD73;E9PL38
	EXOSC3	Exosome complex component RRP40			0.332393	0.253626	27.9909	29.6769	Q9NQT5;Q9NQT5-2	Q9NQT5;Q9NQT5-2	Cytoplasm. Nucleus, nucleolus. Nucleus.
	MPG	DNA-3-methyladenine glycosylase			0.118758	0.253142	25.3704	27.6495	P29372-5;P29372-4;P29372-2;P29372;A2IDA3	P29372-5;P29372-4;P29372-2;P29372;A2IDA3	Cytoplasm. Mitochondrion matrix, mitochondrion nucleoid. Nucleus.
	RBM12	RNA-binding protein 12			0.663755	0.251931	29.0789	29.6759	Q9NTZ6;A6PVI1;A6PVI0;Q5JX62	Q9NTZ6	Nucleus.
	KIF4A	Chromosome-associated kinesin KIF4A			0.0571383	0.251689	30.8203	31.0636	O95239;O95239-2;Q2VIQ3;Q5JRK0;H0Y718;Q6ZMV9-3;Q6ZMV9	O95239;O95239-2	Nucleus matrix. Cytoplasm, cytoskeleton, spindle. Midbody. Chromosome.
	PSMD12	26S proteasome non-ATPase regulatory subunit 12			0.107956	0.250719	30.0152	30.8837	O00232;O00232-2	O00232;O00232-2
	EFTUD2	116 kDa U5 small nuclear ribonucleoprotein component			0.210888	0.250598	33.6533	34.5041	Q15029-2;Q15029;Q15029-3;K7EP67;K7EJ74;K7EIT3;K7EIV5	Q15029-2;Q15029;Q15029-3	Nucleus.
	RPL19	Ribosomal protein L19;60S ribosomal protein L19			0.0315363	0.248656	27.5195	29.9516	J3QR09;J3KTE4;P84098;J3QL15	J3QR09;J3KTE4;P84098
	NUBP1	Cytosolic Fe-S cluster assembly factor NUBP1			0.0294175	0.245617	27.9287	29.2784	P53384-2;P53384;I3L531;REV__H0YBE5;REV__Q8N7X0	P53384-2;P53384;I3L531	Cytoplasm. Nucleus. Cell projection. Cytoplasm, cytoskeleton, cilium axoneme. Cytoplasm, cytoskeleton, cilium basal body. Cytoplasm, cytoskeleton, microtubule organizing center. Cytoplasm, cytoskeleton, microtubule organizing center, centrosome, centriole. Cytoplasm, cytoskeleton, microtubule organizing center, centrosome.
	GNB2	Guanine nucleotide-binding protein G(I)/G(S)/G(T) subunit beta-2			0.0729976	0.244887	27.6016	28.7408	P62879;C9JIS1;C9JXA5;C9JZN1;E7EP32;P62879-2	P62879;C9JIS1;C9JXA5;C9JZN1;E7EP32	Cytoplasm, perinuclear region.
	SPDL1	Protein Spindly			0.113701	0.244644	27.1332	28.0401	Q96EA4-3;Q96EA4;Q96EA4-2;H0YBG5;D6RDK5;D6RCL1;D6REZ1;D6R936;D6RIF7;D6RIB8;D6RC83	Q96EA4-3;Q96EA4;Q96EA4-2;H0YBG5	Cytoplasm, cytoskeleton, microtubule organizing center, centrosome. Chromosome, centromere, kinetochore. Nucleus. Cytoplasm, cytoskeleton, spindle pole.
	SMC3	Structural maintenance of chromosomes protein 3			0.135929	0.24123	33.1676	33.603	Q9UQE7	Q9UQE7	Nucleus. Chromosome. Chromosome, centromere.
	HLA-C;HLA-B	HLA class I histocompatibility antigen, Cw-12 alpha chain;HLA class I histocompatibility antigen, Cw-14 alpha chain;HLA class I histocompatibility antigen, Cw-6 alpha chain;HLA class I histocompatibility antigen, Cw-15 alpha chain;HLA class I histocompatibility antigen, Cw-16 alpha chain;HLA class I histocompatibility antigen, Cw-18 alpha chain;HLA class I histocompatibility antigen, Cw-4 alpha c…			0.184471	0.240986	26.4868	29.171	P30508;A0A140T937;A0A140T962;A0A140T9J9;A0A140T912;A0A140T9B3;A0A140T930;P30510;Q29963;Q07000;Q29960-2;Q29960;Q29865;P30504;A0A140T9M5;O19617;A0A140T921;A2AEA2;A0A140T9H5;A0A140T9U8;P30492;P30505;P10321;A0A140TA05;A0A140T9L3;A0A140T9E1;A0A140T942;A0A0G2JIF0;A0A0G2JH50;A2BF26;Q9TNN7;P30501;P30499;Q95604;A0A140T9Z4;A0A140TA19;A0A140T9S7;A0A140T9Q4	P30508;A0A140T937;A0A140T962;A0A140T9J9;A0A140T912;A0A140T9B3;A0A140T930;P30510;Q29963;Q07000;Q29960-2;Q29960;Q29865;P30504;A0A140T9M5;O19617;A0A140T921;A2AEA2;A0A140T9H5;A0A140T9U8;P30492;P30505;P10321;A0A140TA05;A0A140T9L3;A0A140T9E1;A0A140T942;A0A0G2JIF0;A0A0G2JH50;A2BF26;Q9TNN7;P30501;P30499;Q95604	Membrane; Single-pass type I membrane protein.
	HINT1	Histidine triad nucleotide-binding protein 1			0.54201	0.239031	27.3982	28.364	P49773;D6REP8;D6RE99;D6RD60;D6RC06	P49773;D6REP8;D6RE99;D6RD60	Cytoplasm. Nucleus.
	PUF60	Poly(U)-binding-splicing factor PUF60			0.0676387	0.237931	31.418	31.6673	Q9UHX1-6;A0A0J9YYL3;A0A0J9YVP6;Q9UHX1-4;Q9UHX1-5;Q9UHX1-2;A0A0J9YXJ8;A0A0J9YXX5;Q9UHX1-3;Q9UHX1;A0A0J9YVR6;E9PQ56;A0A0J9YWM1;H0YEM1;E9PN18;E9PMU7;H0YCP8;E9PL19	Q9UHX1-6;A0A0J9YYL3;A0A0J9YVP6;Q9UHX1-4;Q9UHX1-5;Q9UHX1-2;A0A0J9YXJ8;A0A0J9YXX5;Q9UHX1-3;Q9UHX1;A0A0J9YVR6;E9PQ56;A0A0J9YWM1;H0YEM1	Nucleus.
	SNX6	Sorting nexin-6;Sorting nexin-6, N-terminally processed			0.0743684	0.237808	26.9095	29.0906	A0A0A0MRI2;Q9UNH7;Q9UNH7-2;G3V5X9;G3V2U1;H0YJF8;G3V4Z5;Q5QPE4;Q5QPE5;Q86XE0-2;Q86XE0;Q9Y5X3	A0A0A0MRI2;Q9UNH7;Q9UNH7-2;G3V5X9
	TSR1	Pre-rRNA-processing protein TSR1 homolog			0.202762	0.237808	27.0644	28.183	Q2NL82;I3L1Q5;I3L4E8	Q2NL82;I3L1Q5	Nucleus, nucleolus.
	MTCH2	Mitochondrial carrier homolog 2			0.213752	0.237197	31.5415	33.2833	Q9Y6C9	Q9Y6C9	Mitochondrion inner membrane; Multi-pass membrane protein.
	TBCD	Tubulin-specific chaperone D			0.0769695	0.236829	28.6272	29.8936	J3KR97;Q9BTW9;Q9BTW9-4;Q9BTW9-5;I3L0V3;I3L163;I3L439;I3L4D2;I3L3H4;I3L131;I3L143;I3L500;I3L1S3;A0A0J9YWI5;A0A0J9YVR1;Q9BTW9-3;A0A0J9YYG2;A0A0J9YVU1;I3L120;A0A0J9YXU4	J3KR97;Q9BTW9;Q9BTW9-4;Q9BTW9-5
	2018-03-01	Mitochondrial amidoxime-reducing component 1			0.119821	0.236095	25.4883	25.8046	Q5VT66;Q5VT66-2;H7BYZ9;Q5VT66-3	Q5VT66;Q5VT66-2;H7BYZ9;Q5VT66-3	Mitochondrion outer membrane; Single-pass type II membrane protein. Membrane; Lipid-anchor.
	HNRNPH3	Heterogeneous nuclear ribonucleoprotein H3			0.15043	0.234624	30.9738	31.9349	P31942-2;P31942;P31942-3;P31942-4;P31942-6;P31942-5	P31942-2;P31942;P31942-3;P31942-4	Nucleus.
	SSR1	Translocon-associated protein subunit alpha			0.0392789	0.233765	28.2197	29.5942	C9J3L8;C9J5W0;E9PAL7;C9IZQ1;P43307;P43307-2	C9J3L8;C9J5W0;E9PAL7;C9IZQ1;P43307;P43307-2
	PFDN6	Prefoldin subunit 6			0.36042	0.233397	28.5297	29.7729	O15212;A2AB88	O15212;A2AB88
	GBE1	1,4-alpha-glucan-branching enzyme			0.311503	0.233152	27.8264	29.2442	Q04446;E9PGM4	Q04446;E9PGM4
	HCFC1	Host cell factor 1;HCF N-terminal chain 1;HCF N-terminal chain 2;HCF N-terminal chain 3;HCF N-terminal chain 4;HCF N-terminal chain 5;HCF N-terminal chain 6;HCF C-terminal chain 1;HCF C-terminal chain 2;HCF C-terminal chain 3;HCF C-terminal chain 4;HCF C-terminal chain 5;HCF C-terminal chain 6			0.0311129	0.231924	29.6904	31.2252	A6NEM2;P51610;P51610-4;P51610-2;P51610-3;H7C1C4	A6NEM2;P51610;P51610-4;P51610-2
	ARMC1	Armadillo repeat-containing protein 1			0.731531	0.231801	24.3861	26.9895	Q9NVT9;E5RJ86;Q9NVT9-2;E9PR92;E5RHK3	Q9NVT9;E5RJ86;Q9NVT9-2
	PFKFB2	6-phosphofructo-2-kinase/fructose-2,6-bisphosphatase 2;6-phosphofructo-2-kinase;Fructose-2,6-bisphosphatase			0.188654	0.230572	28.9916	29.123	O60825-2;O60825;I1Z9G3;P16118-2;P16118;F6RAZ1;H0Y483;Q4VBA9;Q66S35;Q16877-2;Q16877-3;Q16877;F6XNB3	O60825-2;O60825
	IFIT1	Interferon-induced protein with tetratricopeptide repeats 1			0.277866	0.22848	29.5049	30.8613	P09914-2;P09914;Q5T764	P09914-2;P09914	Cytoplasm.
	LANCL2	LanC-like protein 2			0.138683	0.225768	26.5297	28.624	Q9NS86	Q9NS86	Nucleus. Cytoplasm. Cell membrane.
	S100A4	Protein S100-A4			0.496104	0.225645	32.0851	32.3394	P26447	P26447
	KIF5B	Kinesin-1 heavy chain			0.0354831	0.224905	33.3145	33.5541	P33176;A0A0G2JMZ6;O60282;O60282-2	P33176	Cytoplasm, cytoskeleton.
	AIFM2	Apoptosis-inducing factor 2			0.0859685	0.22404	25.6898	28.2865	Q9BRQ8-2;Q9BRQ8	Q9BRQ8-2;Q9BRQ8	Cytoplasm. Mitochondrion outer membrane. Membrane; Lipid-anchor.
	PARN	Poly(A)-specific ribonuclease PARN			0.721679	0.223546	26.0983	27.9543	O95453-2;O95453;O95453-4;O95453-3;H3BRK1	O95453-2;O95453;O95453-4;O95453-3	Nucleus. Cytoplasm. Nucleus, nucleolus.
	EPPK1				0.09815	0.222928	28.3789	28.726	A0A087X1U6;A0A075B730	A0A087X1U6;A0A075B730	Cytoplasm, cytoskeleton. Cell junction, hemidesmosome. Cell junction, tight junction. Cell projection. Apicolateral cell membrane. Basolateral cell membrane. Cell junction.
	PGLS	6-phosphogluconolactonase			0.109561	0.222557	28.8834	30.5672	O95336;M0R261;M0R1L2;M0R0U3	O95336;M0R261	Cytoplasm.
	IRAK1	Interleukin-1 receptor-associated kinase 1			0.0750534	0.220701	23.8034	24.5055	F8WAB6;D3YTB5;P51617-4;P51617-2;P51617-3;P51617;H7C1F0;H7C224	F8WAB6;D3YTB5;P51617-4;P51617-2;P51617-3;P51617;H7C1F0;H7C224
	PSAT1	Phosphoserine aminotransferase			0.509037	0.220578	26.5884	28.7215	Q9Y617-2;Q9Y617	Q9Y617-2;Q9Y617
	CCAR2	Cell cycle and apoptosis regulator protein 2			0.217107	0.220454	28.9823	29.2772	Q8N163-2;Q8N163;G3V119;H0YB24;H0YC69;E5RFJ3;H0YC58;E5RGU7;A0A087X2B6;E5RHJ4	Q8N163-2;Q8N163;G3V119;H0YB24	Nucleus. Cytoplasm.
	ACTL6A	Actin-like protein 6A			0.342555	0.220082	29.7521	31.9553	O96019-2;O96019;H7C5S0;C9JQT2;O94805	O96019-2;O96019	Nucleus.
	IAH1	Isoamyl acetate-hydrolyzing esterase 1 homolog			0.186881	0.219711	22.4838	26.0893	H7C5G1;Q2TAA2-2;Q2TAA2	H7C5G1;Q2TAA2-2;Q2TAA2
	HNRNPR	Heterogeneous nuclear ribonucleoprotein R			0.449852	0.219711	32.5203	33.4207	O43390-2;O43390-4	O43390-2;O43390-4
	DCPS	m7GpppX diphosphatase			0.353662	0.219091	28.4223	30.7324	Q96C86	Q96C86	Cytoplasm. Nucleus.
	SF3A3	Splicing factor 3A subunit 3			0.540325	0.218471	31.1171	33.1559	Q12874	Q12874	Nucleus speckle.
	CHCHD3	MICOS complex subunit MIC19			0.180403	0.217479	30.7745	32.9176	C9JRZ6;Q9NX63;F8WAR4;F8WD73	C9JRZ6;Q9NX63;F8WAR4	Mitochondrion inner membrane; Lipid-anchor.
	FRG1	Protein FRG1			0.0621218	0.215989	25.3166	27.2272	E9PRR7;Q14331;E9PLY7	E9PRR7;Q14331
	CAV1	Caveolin-1;Caveolin			0.306729	0.213129	31.6115	32.5767	Q03135;E9PCT5	Q03135;E9PCT5	Golgi apparatus membrane; Peripheral membrane protein. Cell membrane; Peripheral membrane protein. Membrane, caveola; Peripheral membrane protein. Membrane raft. Golgi apparatus, trans-Golgi network.
	EFHD2	EF-hand domain-containing protein D2			0.179001	0.212881	27.0567	30.0157	Q96C19;H0Y4Y4;A0A087X1Z2;Q9BUP0-2;Q9BUP0	Q96C19	Membrane raft.
	ATG9A	Autophagy-related protein 9A			0.110764	0.210763	25.6885	27.2791	Q7Z3C6-2;Q7Z3C6;H7C1G6;H7C152;Q7Z3C6-3	Q7Z3C6-2;Q7Z3C6;H7C1G6	Cytoplasmic vesicle, autophagosome membrane; Multi-pass membrane protein. Golgi apparatus, trans-Golgi network membrane; Multi-pass membrane protein. Late endosome membrane; Multi-pass membrane protein. Endoplasmic reticulum membrane; Multi-pass membrane protein.
	MIF	Macrophage migration inhibitory factor			0.420617	0.210763	30.4189	32.7092	P14174	P14174	Secreted. Cytoplasm.
	ADSS	Adenylosuccinate synthetase isozyme 2			0.156267	0.207893	30.2524	31.7062	P30520;G3V5D8;G3V232;Q8N142;Q8N142-2	P30520	Cytoplasm.
	TRAFD1	TRAF-type zinc finger domain-containing protein 1			0.0367495	0.207143	27.1293	24.8367	O14545;F8VNX8	O14545;F8VNX8
	HERC5	E3 ISG15--protein ligase HERC5			0.647729	0.205643	26.5351	28.9249	Q9UII4;E9PBL0	Q9UII4;E9PBL0	Cytoplasm, perinuclear region.
	AHCYL1;AHCYL2	Putative adenosylhomocysteinase 2;Adenosylhomocysteinase;Putative adenosylhomocysteinase 3			0.0980152	0.205267	32.0251	32.2603	O43865;O43865-2;H0Y8B3;Q96HN2-4;Q96HN2-3;Q96HN2-2;Q96HN2;C9K0S0	O43865;O43865-2;H0Y8B3;Q96HN2-4;Q96HN2-3;Q96HN2-2;Q96HN2	Endoplasmic reticulum. Cytoplasm, cytosol. Microsome. Apical cell membrane.
	CCBL1	Kynurenine--oxoglutarate transaminase 1			0.529371	0.203514	27.2839	28.6079	Q5T278;B7Z4W5;Q16773-2;Q16773	Q5T278;B7Z4W5;Q16773-2;Q16773
	ALDH1A3	Aldehyde dehydrogenase family 1 member A3			0.032524	0.203139	29.3656	29.7077	H0Y2X5;P47895;H0YNQ3;H0YKF9;H0YMG7;O94788-4;O94788-3;O94788;P05091-2;O94788-2;P00352;P05091	H0Y2X5;P47895
	APOBEC3B	DNA dC->dU-editing enzyme APOBEC-3B			0.172616	0.202261	27.2109	28.0289	B0QYD3;Q9UH17;Q9UH17-3;Q9UH17-2;P31941-2;P31941	B0QYD3;Q9UH17;Q9UH17-3;Q9UH17-2
	RAC1;RAC2	Ras-related C3 botulinum toxin substrate 1;Ras-related C3 botulinum toxin substrate 2			0.0775164	0.202136	30.3508	31.9267	P63000;P63000-2;P15153;B1AH77;B1AH78;B1AH80;P60763;J3KSC4;J3QLK0	P63000;P63000-2;P15153	Cell membrane; Lipid-anchor; Cytoplasmic side. Melanosome. Cytoplasm.
	PPP6C	Serine/threonine-protein phosphatase 6 catalytic subunit;Serine/threonine-protein phosphatase 6 catalytic subunit, N-terminally processed			0.0167816	0.201508	28.8252	30.1894	O00743;O00743-2;O00743-3;Q5T1S7	O00743;O00743-2;O00743-3	Mitochondrion. Cytoplasm.
	PRMT3	Protein arginine N-methyltransferase 3			0.100305	0.20063	29.5436	29.5201	O60678;A0A0A0MSN7;O60678-2	O60678;A0A0A0MSN7;O60678-2	Cytoplasm.
	SLC4A2	Anion exchange protein 2			0.0244615	0.200128	26.6375	28.8015	P04920-2;P04920-3;P04920	P04920-2;P04920-3;P04920	Membrane; Multi-pass membrane protein.
	ATP1B1	Sodium/potassium-transporting ATPase subunit beta-1			0.0720372	0.199374	30.3833	31.7586	P05026-2;P05026;V9GYR2	P05026-2;P05026;V9GYR2	Cell membrane; Single-pass type II membrane protein. Cell membrane, sarcolemma.
	SMC2	Structural maintenance of chromosomes protein 2			0.0374524	0.197865	33.3429	33.7616	O95347;O95347-2;A0A0C4DGE5;Q5T821	O95347;O95347-2	Nucleus. Cytoplasm. Chromosome.
	GTF3C5	General transcription factor 3C polypeptide 5			0.0113525	0.196985	27.9111	28.2325	Q9Y5Q8-2;Q9Y5Q8;Q9Y5Q8-3;Q5T7U1;Q5T7U0;Q5T7U4;H7BY84;H0Y5D2	Q9Y5Q8-2;Q9Y5Q8;Q9Y5Q8-3;Q5T7U1;Q5T7U0;Q5T7U4;H7BY84	Nucleus.
	AAR2	Protein AAR2 homolog			0.00388999	0.196607	29.3154	30.6485	A2A2Q9;Q9Y312	A2A2Q9;Q9Y312
	CDC20	Cell division cycle protein 20 homolog			0.166458	0.196481	27.089	25.1189	Q12834	Q12834	Cytoplasm, cytoskeleton, microtubule organizing center, centrosome. Cytoplasm, cytoskeleton, spindle pole.
	BASP1	Brain acid soluble protein 1			0.0504668	0.195474	32.158	33.7114	P80723;P80723-2;U3KQP0	P80723;P80723-2	Cell membrane; Lipid-anchor. Cell projection, growth cone.
	PAIP1	Polyadenylate-binding protein-interacting protein 1			0.152508	0.194465	26.4389	28.2245	Q9H074-3;D6RJF2;D6RJ02;D6RD97	Q9H074-3
	EXOSC10	Exosome component 10			0.370611	0.193709	28.6083	29.3273	Q01780-2;Q01780;K7EJ37	Q01780-2;Q01780	Cytoplasm. Nucleus, nucleolus. Nucleus.
	UBA6	Ubiquitin-like modifier-activating enzyme 6			0.28404	0.192825	28.144	29.3526	A0AVT1;A0AVT1-2;H0Y8S8;A0AVT1-4;A0AVT1-3	A0AVT1;A0AVT1-2;H0Y8S8
	PEPD	Xaa-Pro dipeptidase			0.00705191	0.192573	26.8048	27.6344	P12955-3;P12955;P12955-2	P12955-3;P12955;P12955-2
	GDI2	Rab GDP dissociation inhibitor beta			0.212507	0.191689	33.3819	34.3402	P50395;P50395-2;Q5SX87;Q5SX86;V9GYF8;Q5SX90;V9GYJ7;Q5SX91;P31150;G5E9U5	P50395;P50395-2;Q5SX87	Cytoplasm. Membrane; Peripheral membrane protein.
	ZMAT2	Zinc finger matrin-type protein 2			0.236095	0.191436	25.7868	26.7502	Q96NC0;R4GNG8	Q96NC0;R4GNG8	Nucleus.
	IMPDH2	Inosine-5-monophosphate dehydrogenase 2			0.131589	0.191057	35.0615	35.8008	P12268;H0Y4R1;E7ETK5	P12268;H0Y4R1	Cytoplasm. Nucleus.
	SDHB	Succinate dehydrogenase [ubiquinone] iron-sulfur subunit, mitochondrial			0.11703	0.190425	26.7078	30.1517	P21912;A0A087WWT1;A0A087WXX8	P21912;A0A087WWT1;A0A087WXX8	Mitochondrion inner membrane; Peripheral membrane protein; Matrix side.
	PDS5A	Sister chromatid cohesion protein PDS5 homolog A			0.152897	0.189666	29.5452	30.4417	Q29RF7;Q29RF7-3;H0Y9L6;H0Y9L9;Q9NTI5-4	Q29RF7	Nucleus.
	CDC42	Cell division control protein 42 homolog			0.244035	0.189034	29.914	31.6649	P60953;P60953-1;Q5JYX0;F8WET9;B1AH79;G3V4H1;G3V476;Q9H4E5-2;P17081;Q9H4E5	P60953;P60953-1;Q5JYX0	Cell membrane; Lipid-anchor; Cytoplasmic side. Cytoplasm, cytoskeleton, microtubule organizing center, centrosome. Cytoplasm, cytoskeleton, spindle. Midbody.
	FSCN1	Fascin			0.0833836	0.187388	32.8991	33.344	Q16658;C9JFC0;A0A0A0MSB2;C9JPH9	Q16658	Cytoplasm, cytosol. Cytoplasm, cytoskeleton. Cell projection, filopodium. Cell projection, invadopodium. Cell projection, microvillus. Cell junction.
	CHD1	Chromodomain-helicase-DNA-binding protein 1			0.140517	0.185232	23.3762	24.7668	O14646-2;O14646	O14646-2;O14646	Nucleus. Cytoplasm.
	PBK	Lymphokine-activated killer T-cell-originated protein kinase			0.0716254	0.185105	28.5009	30.1359	Q96KB5;Q96KB5-2;E5RFX4;E5RIE1	Q96KB5;Q96KB5-2;E5RFX4
	TM4SF1	Transmembrane 4 L6 family member 1			0.0742315	0.184598	31.0214	32.3708	F8WF27;F8WBG6;P30408	F8WF27;F8WBG6;P30408
	SCML2	Sex comb on midleg-like protein 2			0.146525	0.184598	24.3418	24.9637	Q9UQR0	Q9UQR0	Nucleus.
	RBM8A	RNA-binding protein 8A			0.584385	0.182947	27.6634	27.4639	Q9Y5S9;Q9Y5S9-2;A0A0J9YW13	Q9Y5S9;Q9Y5S9-2;A0A0J9YW13	Nucleus. Nucleus speckle. Cytoplasm.
	PTRH2	Peptidyl-tRNA hydrolase 2, mitochondrial			0.0167816	0.182819	29.3938	30.248	J3KQ48;Q9Y3E5	J3KQ48;Q9Y3E5
	PSMD10	26S proteasome non-ATPase regulatory subunit 10			0.111699	0.182057	29.283	30.4068	B1AJY5;B1AJY7;O75832;B1AJY6;O75832-2	B1AJY5;B1AJY7;O75832
	CPNE3	Copine-3			0.0909888	0.181039	31.4789	32.6939	O75131;A0A087WYQ3;H0YB26;E5RHZ0;A0A087WXR6;A0A087WUS8;E5RFT7;E7ENV7;Q86YQ8-2;Q9HCH3-2;Q96FN4-2;Q96FN4;Q8IYJ1;Q96A23;O95741;Q9UBL6-2;Q86YQ8;Q96A23-2;Q9HCH3;O95741-2;Q9UBL6	O75131;A0A087WYQ3	Nucleus. Cytoplasm. Cell membrane. Cell junction. Cell junction, focal adhesion.
	HSD17B10	3-hydroxyacyl-CoA dehydrogenase type-2			0.0284277	0.18053	31.2238	33.0659	Q99714;Q99714-2;Q5H928	Q99714;Q99714-2;Q5H928	Mitochondrion.
	ACTG1	Actin, cytoplasmic 2;Actin, cytoplasmic 2, N-terminally processed			0.164271	0.180403	39.7617	40.3315	P63261;I3L3I0;I3L1U9;I3L4N8;I3L3R2;J3KT65;K7EM38	P63261;I3L3I0;I3L1U9;I3L4N8	Cytoplasm, cytoskeleton.
	ZNF761;ZSCAN21;ZNF525;ZNF229;ZNF702P;ZNF485;ZNF701;ZNF468;ZNF888;ZNF320;ZNF765;ZNF599;ZNF578;ZNF813;ZNF860;ZNF816;ZNF28;ZKSCAN7;ZNF808;ZFP62;ZNF845;ZNF91	Zinc finger protein 761;Putative zinc finger protein 702;Zinc finger protein 525;Zinc finger protein 485;Zinc finger protein 701;Zinc finger protein 468;Zinc finger and SCAN domain-containing protein 21;Zinc finger protein 888;Zinc finger protein 320;Zinc finger protein 765;Zinc finger protein 599;Zinc finger protein 578;Zinc finger protein 813;Zinc finger protein 860;Zinc finger protein 816;Zinc…			0.233275	0.179766	25.567	27.0139	A0A087WXT7;Q86XN6-2;Q86XN6;A0A087WXU7;Q6IQ01;G3V1M0;J3KR62;J3KR51;A0A0U1RQK1;A0A087WVZ7;Q9H963;Q8N782;Q8NCK3-2;Q8NCK3;Q9NV72-2;Q5VIY5-2;Q9Y5A6;P0CJ79;A2RRD8;Q5VIY5;Q7L2R6;Q9NV72;Q96NL3;Q96N58;Q6ZN06;A6NHJ4;Q0VGE8;P17035-2;Q86XN6-3;P17035;Q9P0L1;Q9UJW7-2;Q9UJW7;Q8N4W9-2;Q8NB50-3;Q8NB50;Q8N4W9;Q96IR2;Q05481-2;Q05481	A0A087WXT7;Q86XN6-2;Q86XN6;A0A087WXU7;Q6IQ01;G3V1M0;J3KR62;J3KR51;A0A0U1RQK1;A0A087WVZ7;Q9H963;Q8N782;Q8NCK3-2;Q8NCK3;Q9NV72-2;Q5VIY5-2;Q9Y5A6;P0CJ79;A2RRD8;Q5VIY5;Q7L2R6;Q9NV72;Q96NL3;Q96N58;Q6ZN06;A6NHJ4;Q0VGE8;P17035-2;Q86XN6-3;P17035;Q9P0L1;Q9UJW7-2;Q9UJW7;Q8N4W9-2;Q8NB50-3;Q8NB50;Q8N4W9;Q96IR2;Q05481-2;Q05481	Nucleus.
	SULT1A4;SULT1A3;SULT1A2;SULT1A1	Sulfotransferase;Sulfotransferase 1A4;Sulfotransferase 1A3;Sulfotransferase 1A1;Sulfotransferase 1A2			0.0127833	0.178874	24.5132	26.4833	A0A0A6YYL2;P0DMN0;P0DMM9;P0DMM9-3;H3BRT0;H3BPL6;E9PKW4;H3BRY5;P0DMM9-2;P50225-2;P50226;P50225	A0A0A6YYL2;P0DMN0;P0DMM9;P0DMM9-3;H3BRT0;H3BPL6;E9PKW4;H3BRY5;P0DMM9-2;P50225-2;P50226;P50225
	TFB1M	Dimethyladenosine transferase 1, mitochondrial			0.0680517	0.178619	24.8687	28.551	Q8WVM0	Q8WVM0	Mitochondrion.
	CAB39	Calcium-binding protein 39			0.172744	0.178109	26.9867	29.8397	Q9Y376;A0A087X0K1;B7ZBJ4;Q5TAW7;Q9H9S4	Q9Y376;A0A087X0K1	Cytoplasm.
	SEC31A	Protein transport protein Sec31A			0.0604624	0.176833	33.6946	34.706	D6REX3;O94979-6;O94979-3;O94979-10;O94979-4;O94979-9;O94979-2;O94979;O94979-8;D6RHZ5;H7BXG7;O94979-7;O94979-5;H0YAB3;H0Y8V7;H0Y9K1;H0Y9T9;H0Y8W8;D6RE64;D6RCQ9;H0YAF5;D6RBT0;D6RHE8;H0Y9V3	D6REX3;O94979-6;O94979-3;O94979-10;O94979-4;O94979-9;O94979-2;O94979;O94979-8;D6RHZ5;H7BXG7;O94979-7;O94979-5
	SAMM50	Sorting and assembly machinery component 50 homolog			0.380508	0.174406	29.5311	31.191	Q9Y512	Q9Y512	Mitochondrion outer membrane; Multi-pass membrane protein. Cytoplasm. Mitochondrion.
	SNRPE	Small nuclear ribonucleoprotein E			0.191689	0.173767	30.8074	32.07	P62304;A6NHK2	P62304	Cytoplasm, cytosol. Nucleus.
	SFXN4	Sideroflexin-4			0.129085	0.173383	25.3886	27.5233	Q6P4A7;Q6P4A7-3;Q6P4A7-2;B1AMV7	Q6P4A7;Q6P4A7-3;Q6P4A7-2	Mitochondrion inner membrane; Multi-pass membrane protein.
	TRIM26	Tripartite motif-containing protein 26			0.220825	0.173255	27.6301	27.8063	Q12899;A2AE48;A0A0G2JIW2;Q5SPU2	Q12899;A2AE48	Cytoplasm. Nucleus.
	INTS3	Integrator complex subunit 3			0.228357	0.173128	25.5109	25.9968	Q68E01-3;Q68E01-2;Q68E01;A0A096LNW8	Q68E01-3;Q68E01-2;Q68E01;A0A096LNW8	Nucleus. Cytoplasm.
	NT5DC1	5-nucleotidase domain-containing protein 1			0.381505	0.172487	28.7564	25.6951	Q5TFE4;Q5QPD0;Q5TFE4-2	Q5TFE4;Q5QPD0;Q5TFE4-2
	SMC4	Structural maintenance of chromosomes protein 4;Structural maintenance of chromosomes protein			0.00633396	0.172359	33.4768	33.9309	Q9NTJ3;E9PD53;Q9NTJ3-2;C9JR83;C9J9E4;C9JVD8;C9J578;C9JWF0;C9IYK2;C9JJ64;F8WCB7	Q9NTJ3;E9PD53;Q9NTJ3-2	Nucleus. Cytoplasm. Chromosome.
	LAMP2	Lysosome-associated membrane glycoprotein 2			0.322851	0.172103	25.899	28.4186	P13473-2;P13473;P13473-3	P13473-2;P13473;P13473-3	Cell membrane; Single-pass type I membrane protein. Endosome membrane; Single-pass type I membrane protein. Lysosome membrane; Single-pass type I membrane protein. Cytoplasmic vesicle, autophagosome membrane.
	SMYD5	SET and MYND domain-containing protein 5			0.0147838	0.171719	27.1169	28.619	Q6GMV2;E2QRN5;F8WEJ9;C9IYN9	Q6GMV2
	CISD2	CDGSH iron-sulfur domain-containing protein 2			0.00288247	0.170822	27.1932	29.15	Q8N5K1;I3L1N9;D6RCF4	Q8N5K1;I3L1N9	Endoplasmic reticulum membrane; Single-pass membrane protein. Mitochondrion outer membrane; Single-pass membrane protein.
	NASP	Nuclear autoantigenic sperm protein			0.113434	0.170822	30.7283	31.6258	P49321;P49321-3;P49321-2;P49321-4;Q5T624;H0YDS9;E9PRH9;H0YF33;E9PI86;E9PPQ8;E9PPR5;E9PNB5	P49321;P49321-3;P49321-2;P49321-4;Q5T624;H0YDS9;E9PRH9;H0YF33	Cytoplasm. Nucleus.
	ELAC2	Zinc phosphodiesterase ELAC protein 2			0.0318186	0.170694	29.9747	30.6244	G5E9D5;Q9BQ52-4;Q9BQ52;E7ES68;Q9BQ52-3;Q9BQ52-2;H7C2I4;V9GYS7;J3QRS2;V9GYU5;J3QL08;J3QLK4;V9GZ72	G5E9D5;Q9BQ52-4;Q9BQ52;E7ES68;Q9BQ52-3;Q9BQ52-2
	IDH3A	Isocitrate dehydrogenase [NAD] subunit alpha, mitochondrial			0.0353423	0.170438	29.6984	31.1321	P50213;H0YL72;P50213-2;H0YLI6;H0YMU3;H0YKD0;H0YM64;H0YNF5	P50213;H0YL72;P50213-2;H0YLI6;H0YMU3	Mitochondrion.
	ZC3HAV1	Zinc finger CCCH-type antiviral protein 1			0.384602	0.170053	34.443	35.146	Q7Z2W4;C9J6P4;Q7Z2W4-2;Q7Z2W4-3;Q7Z2W4-4;H7C5K1;Q7Z2W4-5	Q7Z2W4;C9J6P4;Q7Z2W4-2;Q7Z2W4-3	Isoform 1: Cytoplasm. Nucleus.
	POLR2A	DNA-directed RNA polymerase II subunit RPB1;DNA-directed RNA polymerase			0.276794	0.167486	32.1857	32.7338	P24928;A0A087WWE2;P24928-2	P24928;A0A087WWE2	Nucleus. Cytoplasm.
	DDI2	Protein DDI1 homolog 2			0.212258	0.167358	26.5317	27.6244	Q5TDH0;Q5TDH0-3;Q5TDH0-2;H0YII4;H0YI90	Q5TDH0;Q5TDH0-3;Q5TDH0-2;H0YII4;H0YI90	Cytoplasm, cytosol.
	TRIM16	Tripartite motif-containing protein 16			0.182565	0.166844	27.2537	28.3714	B3KP96;H0Y626;O95361;K7ENN8;O95361-2;J3QKY5;I3L1X9;I3L3K9;I3L2F3;Q309B1	B3KP96;H0Y626;O95361;K7ENN8;O95361-2;J3QKY5
	SSB	Lupus La protein			0.226878	0.166201	27.6625	28.9087	P05455;E7ERC4;E9PGX9;E9PFL9	P05455	Nucleus.
	PFN1	Profilin-1			0.502636	0.166201	33.8953	34.5721	P07737;K7EJ44;CON__P02584;I3L3D5	P07737;K7EJ44	Cytoplasm, cytoskeleton.
	HAUS8	HAUS augmin-like complex subunit 8			0.277628	0.165172	23.0447	24.1367	M0R1H1;M0R3B3;Q9BT25-3;Q9BT25	M0R1H1;M0R3B3;Q9BT25-3;Q9BT25
	FKBP5	Peptidyl-prolyl cis-trans isomerase FKBP5;Peptidyl-prolyl cis-trans isomerase FKBP5, N-terminally processed			0.494979	0.164915	28.6797	29.8168	Q13451;Q13451-2	Q13451	Cytoplasm. Nucleus.
	SMC1A	Structural maintenance of chromosomes protein 1A;Structural maintenance of chromosomes protein			0.0813396	0.164786	33.0715	33.4447	Q14683;G8JLG1;H0Y7K8;V9GY57;V9GYN9	Q14683;G8JLG1	Nucleus. Chromosome. Chromosome, centromere, kinetochore.
	HNRNPA3	Heterogeneous nuclear ribonucleoprotein A3			0.155879	0.164529	26.3001	28.5075	P51991-2	P51991-2
	LAMP1	Lysosome-associated membrane glycoprotein 1			0.0423643	0.1644	30.2186	31.5351	P11279;P11279-2	P11279;P11279-2	Cell membrane; Single-pass type I membrane protein. Endosome membrane; Single-pass type I membrane protein. Lysosome membrane; Single-pass type I membrane protein. Late endosome.
	HDAC2	Histone deacetylase 2			0.116897	0.164143	32.3546	33.2184	Q92769;Q92769-3;H3BM24	Q92769;Q92769-3	Nucleus. Cytoplasm.
	BRAT1	BRCA1-associated ATM activator 1			0.131458	0.162983	27.9362	29.0098	Q6PJG6;Q6PJG6-2;Q6PJG6-3	Q6PJG6	Nucleus. Cytoplasm.
	ZNF622	Zinc finger protein 622			0.0434844	0.16221	27.9165	28.5879	Q969S3	Q969S3	Cytoplasm. Nucleus.
	SPTBN2	Spectrin beta chain, non-erythrocytic 2			0.0568609	0.16221	32.1209	31.8652	O15020-2;O15020;A4QPE4	O15020-2;O15020;A4QPE4	Cytoplasm, cytoskeleton. Cytoplasm, cell cortex.
	SPTAN1	Spectrin alpha chain, non-erythrocytic 1			0.101381	0.161694	35.5224	36.4987	Q13813;A0A0D9SGF6;Q13813-2;Q13813-3;A0A0D9SF54;A0A0D9SFF6;A0A1B0GTB7;A0A1B0GUH3;A0A0D9SFH4;A0A1B0GW19;A0A1B0GWE2;A0A1B0GV13;REV__C9J6B6;REV__C9JF13;REV__Q04637-6;REV__Q04637-7;REV__Q04637-5;REV__E7EX73;REV__Q04637-4;REV__E9PGM1;REV__Q04637-3;REV__E7EUU4;REV__Q04637;REV__Q04637-8;REV__Q04637-9	Q13813;A0A0D9SGF6;Q13813-2;Q13813-3;A0A0D9SF54	Cytoplasm, cytoskeleton. Cytoplasm, cell cortex.
	FUBP3	Far upstream element-binding protein 3			0.193078	0.161436	29.8408	29.81	Q96I24;Q96I24-2	Q96I24	Nucleus.
	DIDO1	Death-inducer obliterator 1			0.143524	0.160404	28.1979	28.9992	Q9BTC0;Q9BTC0-1;Q9BTC0-2;Q9BTC0-3	Q9BTC0;Q9BTC0-1	Cytoplasm. Nucleus. Cytoplasm, cytoskeleton, spindle.
	PPP2R1A	Serine/threonine-protein phosphatase 2A 65 kDa regulatory subunit A alpha isoform			0.171975	0.160146	32.8951	33.9237	P30153;B3KQV6;C9J9C1;E9PH38;E9PPI5;E9PNM7;E9PHZ6	P30153;B3KQV6;C9J9C1	Cytoplasm. Chromosome, centromere. Lateral cell membrane. Cell projection, dendrite.
	STOM	Erythrocyte band 7 integral membrane protein			0.0361869	0.158983	31.0275	32.2743	P27105;F8VSL7;P27105-2	P27105	Cell membrane; Peripheral membrane protein; Cytoplasmic side. Cytoplasm, cytoskeleton. Cell membrane; Lipid-anchor; Cytoplasmic side. Membrane raft. Melanosome. Cytoplasmic vesicle.
	RAD1	Cell cycle checkpoint protein RAD1			0.010923	0.158337	27.2664	29.2404	O60671;O60671-2;D6R9A1;O60671-3	O60671;O60671-2	Nucleus.
	CLNS1A	Methylosome subunit pICln			0.0422241	0.15782	27.3605	28.7189	E9PMI6;E9PJF4;J3KN38;P54105;E9PQ83	E9PMI6;E9PJF4;J3KN38;P54105;E9PQ83
	SRP72	Signal recognition particle subunit SRP72			0.0506061	0.156267	25.4566	27.3719	O76094;O76094-2;D6RDY6;R4GNC1	O76094;O76094-2;D6RDY6	Cytoplasm. Endoplasmic reticulum.
	ATP6V1E1	V-type proton ATPase subunit E 1			0.271665	0.156267	26.7665	29.3412	P36543;P36543-3;P36543-2;C9J8H1;Q96A05	P36543;P36543-3;P36543-2;C9J8H1
	FAM192A;NIP30	Protein FAM192A			0.176961	0.154713	24.5265	27.3192	H3BQQ6;H3BTI2;H3BTP8;H3BSY6;H3BP64;H3BUL4;H3BMX9;Q9GZU8;H3BPH9;H3BPF9;H3BN22;Q6P4H7;H3BSF0;H3BU93	H3BQQ6;H3BTI2;H3BTP8;H3BSY6;H3BP64;H3BUL4;H3BMX9;Q9GZU8;H3BPH9;H3BPF9;H3BN22;Q6P4H7;H3BSF0;H3BU93
	PDS5B	Sister chromatid cohesion protein PDS5 homolog B			0.116232	0.154454	25.5966	28.321	Q9NTI5-2;Q9NTI5;Q9NTI5-3;A9IYQ1	Q9NTI5-2;Q9NTI5	Nucleus.
	RANBP1	Ran-specific GTPase-activating protein			0.457332	0.154324	29.6743	30.6573	F6WQW2;P43487-2;P43487;C9JXG8;C9JGV6;C9JJ34;C9JDM3;C9JIC6;Q5T0Z6;Q9C010;Q9C010-2	F6WQW2;P43487-2;P43487;C9JXG8;C9JGV6;C9JJ34
	PHAX	Phosphorylated adapter RNA export protein			0.0489336	0.152248	27.0095	27.3091	Q9H814	Q9H814	Nucleus, nucleoplasm. Nucleus, Cajal body. Cytoplasm.
	EXOSC2	Exosome complex component RRP4			0.342782	0.152248	29.2373	31.2843	Q13868;A3KFL5;A3KFL2;Q13868-2;Q13868-3;A3KFL1	Q13868;A3KFL5;A3KFL2;Q13868-2;Q13868-3;A3KFL1	Cytoplasm. Nucleus, nucleolus. Nucleus.
	EDC3	Enhancer of mRNA-decapping protein 3			0.0173518	0.151859	28.3629	29.0704	Q96F86;H3BPN4;H3BQP5;H3BU87;H3BQ37;H3BPW9;H3BMB8;H3BTH0	Q96F86	Cytoplasm, P-body.
	COASY	Bifunctional coenzyme A synthase;Phosphopantetheine adenylyltransferase;Dephospho-CoA kinase			0.0528332	0.151469	31.3329	31.6734	Q13057;Q13057-2;K7EN91;K7ES73;K7ESK6;K7EP09;K7EPT0;K7EQ60;K7EPC2	Q13057;Q13057-2	Cytoplasm. Mitochondrion matrix.
	UBQLN1	Ubiquilin-1			0.0769695	0.151469	28.2068	31.4137	Q9UMX0-2;Q9UMX0;Q9UMX0-3;Q9NRR5;H0YDS0;Q9UMX0-4	Q9UMX0-2;Q9UMX0;Q9UMX0-3	Cytoplasm. Nucleus. Endoplasmic reticulum. Cytoplasmic vesicle, autophagosome. Cell membrane.
	ATP6V1B2	V-type proton ATPase subunit B, brain isoform			0.298189	0.15043	28.0817	29.2702	P21281;H0YC04;C9JL73;P15313;H0YAT8;E5RGH6;C9JZ02;C9J5E3;C9JNS9	P21281;H0YC04	Endomembrane system; Peripheral membrane protein. Melanosome.
	MYOF	Myoferlin			0.0340749	0.1503	33.158	34.5493	Q9NZM1-6;Q9NZM1;Q9NZM1-3;Q9NZM1-2;Q9NZM1-5;H0YD14;Q9NZM1-7;Q9NZM1-8;Q9NZM1-4;O75923-15;O75923-3;O75923-9;O75923;O75923-14;O75923-6;O75923-12;O75923-5;O75923-11;O75923-4;O75923-10;O75923-2;O75923-8;O75923-7;O75923-13	Q9NZM1-6;Q9NZM1;Q9NZM1-3;Q9NZM1-2;Q9NZM1-5;H0YD14	Cell membrane; Single-pass type II membrane protein. Nucleus membrane; Single-pass type II membrane protein. Cytoplasmic vesicle membrane; Single-pass type II membrane protein.
	KIAA0196	WASH complex subunit strumpellin			0.0287106	0.15017	27.0184	26.9192	Q12768;E7EQI7;E5RFU6	Q12768;E7EQI7	Cytoplasm, cytosol. Endoplasmic reticulum. Early endosome.
	POLR2C	DNA-directed RNA polymerase II subunit RPB3			0.311503	0.15004	29.0054	30.7433	P19387;H3BRR2	P19387	Nucleus.
	MYL6	Myosin light polypeptide 6			0.150949	0.14991	32.903	33.7058	F8W1R7;G3V1V0;P60660-2;P60660;J3KND3;G8JLA2;B7Z6Z4;G3V1Y7;F8VPF3;F8VZU9;F8W180;H0YI43;F8W1I5;P14649;F8VXL3	F8W1R7;G3V1V0;P60660-2;P60660;J3KND3;G8JLA2;B7Z6Z4;G3V1Y7;F8VPF3;F8VZU9;F8W180
	IKBKAP	Elongator complex protein 1			0.0592169	0.149389	32.6136	32.8401	O95163;F5H2T0;H0YDF3	O95163;F5H2T0	Cytoplasm. Nucleus.
	FAM98B	Protein FAM98B			0.0404014	0.149129	28.0689	27.459	Q52LJ0;Q52LJ0-2;H0YNA1	Q52LJ0;Q52LJ0-2	Nucleus. Cytoplasm.
	ANP32A	Acidic leucine-rich nuclear phosphoprotein 32 family member A			0.372061	0.148218	27.9753	30.5849	P39687;H0YN26;O95626;O43423;H7BZ09	P39687;H0YN26	Nucleus. Cytoplasm. Endoplasmic reticulum.
	SNRNP40;DKFZp434D199	U5 small nuclear ribonucleoprotein 40 kDa protein			0.23131	0.148088	29.5627	31.2043	Q96DI7;Q96DI7-2;Q9NSS8	Q96DI7;Q96DI7-2;Q9NSS8	Nucleus.
	HNRNPU	Heterogeneous nuclear ribonucleoprotein U			0.233275	0.147437	35.2386	36.1256	Q00839;Q00839-2;Q5RI18	Q00839;Q00839-2	Nucleus. Nucleus matrix. Chromosome. Nucleus speckle. Cytoplasm, cytoskeleton, microtubule organizing center, centrosome. Chromosome, centromere, kinetochore. Cytoplasm, cytoskeleton, spindle. Cytoplasm, cytoskeleton, spindle pole. Midbody. Cytoplasm. Cell surface. Cytoplasmic granule.
	GTF2I	General transcription factor II-I			0.108625	0.147176	31.9787	32.8291	P78347-2;P78347-4;P78347-3;P78347;P78347-5;A0A087WW90;A0A0D9SF80;A0A0A0MSY2;Q86UP8-3;Q86UP8;Q6EKJ0	P78347-2;P78347-4;P78347-3;P78347	Cytoplasm. Nucleus.
	PLA2G4A	Cytosolic phospholipase A2;Phospholipase A2;Lysophospholipase			0.0646069	0.146525	28.8757	29.9015	P47712	P47712	Cytoplasm. Cytoplasmic vesicle.
	PRPF19	Pre-mRNA-processing factor 19			0.43328	0.146003	33.7685	34.5319	Q9UMS4;F5GY56;F5H2I0;H0YGF3;H0YGZ5	Q9UMS4	Nucleus. Nucleus, nucleoplasm. Cytoplasm, cytoskeleton, spindle. Cytoplasm. Lipid droplet.
	SNRNP200	U5 small nuclear ribonucleoprotein 200 kDa helicase			0.345623	0.145351	34.4989	35.278	O75643;O75643-2;B4E0P5	O75643	Nucleus.
	CALD1	Caldesmon			0.00891703	0.14483	31.2044	31.6749	Q05682-5;E9PGZ1;Q05682-4;C9J813	Q05682-5;E9PGZ1;Q05682-4;C9J813	Cytoplasm, cytoskeleton. Cytoplasm, myofibril.
	ZC3H11A	Zinc finger CCCH domain-containing protein 11A			0.100036	0.14483	27.3261	28.8727	O75152;E9PQ61;E9PBY7;A0A1B0GTU1;A0A1B0GUI2	O75152;E9PQ61;E9PBY7
	FHL3	Four and a half LIM domains protein 3			0.0837921	0.143916	24.5575	26.5891	Q13643	Q13643
	TOMM70A	Mitochondrial import receptor subunit TOM70			0.241474	0.143655	29.1639	30.8627	O94826	O94826	Mitochondrion outer membrane; Single-pass membrane protein.
	NDUFS3	NADH dehydrogenase [ubiquinone] iron-sulfur protein 3, mitochondrial			0.087327	0.143132	29.8609	32.1535	O75489;E9PS48;O75489-2;G3V194;E9PKL8	O75489	Mitochondrion inner membrane.
	TNS3	Tensin-3			0.06226	0.14274	29.4522	28.8361	Q68CZ2;Q68CZ2-2;E9PCX8;C9JHU5;Q68CZ2-3;Q68CZ2-4;H0Y4U1;F8VV64;Q63HR2-5;Q63HR2-2;Q63HR2-6;Q63HR2;Q63HR2-4	Q68CZ2;Q68CZ2-2;E9PCX8	Cell junction, focal adhesion.
	ATP5F1	ATP synthase F(0) complex subunit B1, mitochondrial			0.540821	0.142609	30.9279	32.2682	Q5QNZ2;P24539	Q5QNZ2;P24539
	NAE1	NEDD8-activating enzyme E1 regulatory subunit			0.0813396	0.142479	29.1865	28.988	Q13564-3;Q13564-2;Q13564;Q13564-4;J3QLH4;J3QRA5;H3BMR3;J3KTE3;J3KRK3	Q13564-3;Q13564-2;Q13564;Q13564-4	Cell membrane.
	CLIC1	Chloride intracellular channel protein 1			0.0297002	0.142348	30.6233	32.2088	O00299	O00299	Nucleus. Nucleus membrane; Single-pass membrane protein. Cytoplasm. Cell membrane; Single-pass membrane protein.
	DAB2	Disabled homolog 2			0.0471196	0.141694	27.7745	29.4485	P98082-2;P98082-3;P98082	P98082-2;P98082-3;P98082	Cytoplasm. Cytoplasmic vesicle, clathrin-coated vesicle membrane. Membrane, clathrin-coated pit.
	PDCD2L	Programmed cell death protein 2-like			0.250598	0.140517	25.8511	26.5949	Q9BRP1	Q9BRP1
	ELP3	Elongator complex protein 3			0.117562	0.137241	30.1789	30.2024	Q9H9T3-2;Q9H9T3;B4DKA4;Q9H9T3-4;Q9H9T3-5;H0YAP7;H0YC54;E5RHY2;E5RIC0;E5RIZ7;E5RHR2	Q9H9T3-2;Q9H9T3;B4DKA4;Q9H9T3-4;Q9H9T3-5	Cytoplasm.; Isoform 1: Nucleus.; Isoform 2: Cytoplasm. Nucleus.
	DNMT1	DNA (cytosine-5)-methyltransferase 1			0.144177	0.13711	31.3261	32.4485	P26358;P26358-2;P26358-3;K7ENW7;K7EJL0;K7EMU8;K7ENQ6;K7EIZ6;K7ERQ1;K7EP77;K7ELB1	P26358;P26358-2;P26358-3	Nucleus.
	PUS7	Pseudouridylate synthase 7 homolog			0.192952	0.136979	29.1798	29.5281	Q96PZ0;E7EUH7	Q96PZ0;E7EUH7
	RFC4	Replication factor C subunit 4			0.0996318	0.136716	29.1704	30.5339	P35249;C9JZI1;P35249-2;C9J8M3;C9JTT7;C9JXZ7;C9JGY5;F8WE44;C9JW34;H7C1P0	P35249;C9JZI1;P35249-2;C9J8M3;C9JTT7;C9JXZ7	Nucleus.
	CPS1	Carbamoyl-phosphate synthase [ammonia], mitochondrial			0.224658	0.136454	37.1226	38.0765	P31327;P31327-3;P31327-2;Q5R211;E7EWJ3;C9JTA4	P31327;P31327-3;P31327-2	Mitochondrion. Nucleus, nucleolus.
	FANCD2	Fanconi anemia group D2 protein			0.0363276	0.133037	24.459	23.2794	Q9BXW9-3;Q9BXW9;Q9BXW9-1;H7BZJ7;Q9BXW9-4	Q9BXW9-3;Q9BXW9;Q9BXW9-1;H7BZJ7	Nucleus.
	DHX9	ATP-dependent RNA helicase A			0.190552	0.132906	36.0592	36.9725	Q08211;Q08211-2	Q08211	Nucleus. Nucleus, nucleoplasm. Nucleus, nucleolus. Cytoplasm. Cytoplasm, cytoskeleton, microtubule organizing center, centrosome.
	RPA1	Replication protein A 70 kDa DNA-binding subunit;Replication protein A 70 kDa DNA-binding subunit, N-terminally processed			0.111432	0.132379	31.7999	32.3555	P27694;I3L4R8;I3L524;I3L2M5	P27694	Nucleus. Nucleus, PML body.
	HNRNPL	Heterogeneous nuclear ribonucleoprotein L			0.208392	0.131721	33.8809	34.432	P14866;M0QXS5;P14866-2;M0R1W6;B4DVF8;M0QYL7	P14866;M0QXS5;P14866-2	Nucleus, nucleoplasm. Cytoplasm.
	AIP	AH receptor-interacting protein			0.095722	0.131326	30.1105	31.0712	O00170;E9PMH2;V9GYQ3	O00170;E9PMH2	Cytoplasm.
	KNTC1	Kinetochore-associated protein 1			0.0434844	0.129217	27.7526	28.5987	P50748;E7ES84;P50748-2;H0YFL5;F5H5V0	P50748	Cytoplasm. Nucleus. Chromosome, centromere, kinetochore. Cytoplasm, cytoskeleton, spindle.
	ECH1	Delta(3,5)-Delta(2,4)-dienoyl-CoA isomerase, mitochondrial			0.27858	0.128293	25.5291	28.1732	Q13011;M0R248;M0QZW4	Q13011;M0R248	Mitochondrion. Peroxisome.
	UBE2R2	Ubiquitin-conjugating enzyme E2 R2			0.0489336	0.128029	25.2634	27.5134	Q712K3	Q712K3
	ABCE1	ATP-binding cassette sub-family E member 1			0.237441	0.127501	29.8484	30.4048	P61221;D6R9I9;D6RGF4;H0Y990	P61221;D6R9I9	Cytoplasm. Mitochondrion.
	DHX15	Pre-mRNA-splicing factor ATP-dependent RNA helicase DHX15			0.161436	0.127369	33.6142	34.6217	O43143	O43143	Nucleus. Nucleus, nucleolus.
	RSU1	Ras suppressor protein 1			0.0691523	0.127105	28.3033	30.1389	Q15404;Q15404-2	Q15404;Q15404-2
	NCL	Nucleolin			0.190299	0.126048	32.0589	33.1529	P19338;H7BY16;C9JYW2;C9JLB1;C9J1H7;C9JWL1	P19338;H7BY16	Nucleus, nucleolus. Cytoplasm.
	MDH1	Malate dehydrogenase, cytoplasmic;Malate dehydrogenase			0.160533	0.125783	28.1682	29.6351	P40925;P40925-3;P40925-2;B9A041;C9JF79;B8ZZ51;C9JRL4;C9JLV6	P40925;P40925-3;P40925-2;B9A041;C9JF79;B8ZZ51	Cytoplasm.
	NRD1	Nardilysin			0.00187425	0.125651	32.4225	33.0645	B1AKJ5;O43847;O43847-2;G3V1R5;F5H7V1;H0Y5G9	B1AKJ5;O43847;O43847-2;G3V1R5;F5H7V1
	ATP1A1	Sodium/potassium-transporting ATPase subunit alpha-1			0.0106367	0.125387	34.6391	35.8294	P05023-4;P05023;P05023-3;P05023-2;B1AKY9;P50993;H0Y7C1;Q13733;Q5TC01;Q5TC02;P20648;E9PRA5;Q5TC05	P05023-4;P05023;P05023-3;P05023-2	Cell membrane, sarcolemma; Multi-pass membrane protein. Melanosome.
	MED12;TNRC11	Mediator of RNA polymerase II transcription subunit 12			0.148739	0.124461	26.1662	26.5671	Q93074-3;Q93074;Q93074-2;Q7Z3Z5;H7C191	Q93074-3;Q93074;Q93074-2;Q7Z3Z5	Nucleus.
	IMMT	MICOS complex subunit MIC60			0.297837	0.124461	33.4729	34.757	Q16891-2;Q16891;B9A067;Q16891-3;H7C463	Q16891-2;Q16891;B9A067;Q16891-3;H7C463	Mitochondrion inner membrane; Single-pass membrane protein. Mitochondrion.
	HNRNPA3	Heterogeneous nuclear ribonucleoprotein A3			0.34426	0.124196	32.789	33.9182	P51991;H7C1J8	P51991	Nucleus.
	TBCB	Tubulin-folding cofactor B			0.176323	0.123931	29.03	30.3949	Q99426;Q99426-2;K7EP07;K7EK42;K7EL99	Q99426;Q99426-2;K7EP07;K7EK42	Cytoplasm. Cytoplasm, cytoskeleton.
	EIF2B4	Translation initiation factor eIF-2B subunit delta			0.0858326	0.123269	28.7473	29.6184	A0A087WTA5;E7ERK9;Q9UI10-3;Q9UI10;Q9UI10-2;A0A087WW69;H7C2L8;F8W8L6	A0A087WTA5;E7ERK9;Q9UI10-3;Q9UI10;Q9UI10-2;A0A087WW69
	MTA2	Metastasis-associated protein MTA2			0.305679	0.123269	30.6077	32.3703	O94776;O94776-2;E9PCS8;E7ESY4;Q13330-2;Q13330-3;Q13330;H7C3F3;H0YIT0;H0Y4T7	O94776;O94776-2	Nucleus.
	PDLIM1	PDZ and LIM domain protein 1			0.133958	0.122474	31.8094	32.6089	O00151	O00151	Cytoplasm. Cytoplasm, cytoskeleton. Cytoplasm, myofibril, sarcomere, Z line.
	POTEE;POTEF;POTEI;POTEJ	POTE ankyrin domain family member E;POTE ankyrin domain family member F;POTE ankyrin domain family member I;POTE ankyrin domain family member J			0.171719	0.122209	32.6941	33.4502	Q6S8J3;A5A3E0;P0CG38;P0CG39;Q9BYX7	Q6S8J3;A5A3E0;P0CG38;P0CG39
	ELP5	Elongator complex protein 5			0.052555	0.122076	24.3241	27.0736	I3L1Q3;Q8TE02;Q8TE02-4;I3L2A9;I3L2T0;I3L3N8;I3L437;Q8TE02-3;Q8TE02-2;I3L1A8;I3L200	I3L1Q3;Q8TE02;Q8TE02-4;I3L2A9;I3L2T0;I3L3N8;I3L437;Q8TE02-3;Q8TE02-2;I3L1A8
	ANXA7	Annexin A7			0.064469	0.122076	34.2729	35.0235	P20073-2;P20073	P20073-2;P20073
	FAF1	FAS-associated factor 1			0.291957	0.122076	27.3568	29.3839	Q9UNN5;B1ANM7;Q9UNN5-2;B3KT28	Q9UNN5;B1ANM7;Q9UNN5-2;B3KT28	Nucleus.
	CYB5R1	NADH-cytochrome b5 reductase 1			0.0447438	0.121546	25.0797	28.2624	Q9UHQ9;H7C0R7	Q9UHQ9;H7C0R7	Membrane; Single-pass membrane protein.
	ACTA1;ACTC1;ACTG2;ACTA2	Actin, alpha skeletal muscle;Actin, alpha cardiac muscle 1;Actin, gamma-enteric smooth muscle;Actin, aortic smooth muscle			0.126973	0.121546	34.6125	35.2185	P68133;P68032;P63267;P62736;A6NL76;F8WB63;B8ZZJ2;C9JFL5;F6UVQ4;F6QUT6	P68133;P68032;P63267;P62736;A6NL76	Cytoplasm, cytoskeleton.
	APIP	Methylthioribulose-1-phosphate dehydratase			0.19711	0.121546	27.8125	29.4454	Q96GX9;S4R3D6;Q96GX9-3	Q96GX9;S4R3D6;Q96GX9-3	Cytoplasm.
	YWHAB	14-3-3 protein beta/alpha;14-3-3 protein beta/alpha, N-terminally processed			0.0751904	0.120219	25.9674	27.1965	P31946-2	P31946-2
	CCBL2	Kynurenine--oxoglutarate transaminase 3			0.0639171	0.119954	30.7709	31.7715	Q6YP21-3;Q6YP21;A0A0A0MRN7;A0A0A0MRN6;Q6YP21-2	Q6YP21-3;Q6YP21;A0A0A0MRN7
	THOP1	Thimet oligopeptidase			0.0558898	0.119821	31.7293	32.0787	P52888;K7EP46;K7EKB6;K7EL02;K7EMU4;P52888-2;K7EIK4;K7EL32	P52888;K7EP46	Cytoplasm.
	DDB1	DNA damage-binding protein 1			0.125122	0.118493	32.6359	32.9684	Q16531;F5GY55;Q16531-2;F5H2L3;F5GWI0;F5GZY8;F5GYG8;F5H198	Q16531;F5GY55	Cytoplasm. Nucleus.
	SET;SETSIP	Protein SET;Protein SETSIP			0.228111	0.117961	28.0674	27.2802	A0A0C4DFV9;A0A087X027;Q01105-3;Q01105-4;Q01105-2;Q01105;P0DME0	A0A0C4DFV9;A0A087X027;Q01105-3;Q01105-4;Q01105-2;Q01105;P0DME0
	IQGAP1	Ras GTPase-activating-like protein IQGAP1			0.0791561	0.117695	37.3025	38.1302	P46940;A0A0J9YXZ5;H0YLE8;A0A087X225;H0YKA5;A0A087WWP1;E9PDT6	P46940;A0A0J9YXZ5;H0YLE8	Cell membrane. Nucleus. Cytoplasm.
	ARHGAP17	Rho GTPase-activating protein 17			0.314058	0.116764	25.8914	25.4509	Q68EM7-3;Q68EM7-2;Q68EM7-6;Q68EM7-5;Q68EM7	Q68EM7-3;Q68EM7-2;Q68EM7-6;Q68EM7-5;Q68EM7	Membrane; Peripheral membrane protein. Cytoplasm. Cell junction, tight junction.
	RBM15	Putative RNA-binding protein 15			0.00144204	0.116498	28.7484	29.742	A0A087WWP4;Q96T37-4;Q96T37-2;Q96T37-3;Q96T37	A0A087WWP4;Q96T37-4;Q96T37-2;Q96T37-3;Q96T37
	UBR5	E3 ubiquitin-protein ligase UBR5			0.165944	0.116365	29.5442	30.4682	O95071-2;O95071;E7EMW7;E7ET84;E5RFK7	O95071-2;O95071;E7EMW7	Nucleus.
	EIF5B	Eukaryotic translation initiation factor 5B			0.063641	0.116232	31.1386	31.8891	A0A087WUT6;O60841	A0A087WUT6;O60841
	YWHAH	14-3-3 protein eta			0.156526	0.116098	30.5506	32.1359	Q04917;A2IDB2;F8WEB6;A2IDB1	Q04917;A2IDB2
	REXO2	Oligoribonuclease, mitochondrial			0.468844	0.1149	27.5247	29.0394	Q9Y3B8-3;H0YG54;H0YGR4;F5GYG5;Q9Y3B8-2;Q9Y3B8	Q9Y3B8-3;H0YG54;H0YGR4;F5GYG5;Q9Y3B8-2;Q9Y3B8	Isoform 1: Mitochondrion intermembrane space. Mitochondrion matrix.; Isoform 2: Nucleus.; Isoform 3: Cytoplasm.
	TSNAX;DISC1	Translin-associated protein X			0.128821	0.114767	29.2644	30.7646	Q99598;C4P0D6;C4P0D8;C4P0D4	Q99598;C4P0D6;C4P0D8;C4P0D4	Cytoplasm, perinuclear region. Golgi apparatus. Nucleus.
	COX5A	Cytochrome c oxidase subunit 5A, mitochondrial			0.56003	0.114767	28.6055	30.0018	H3BNX8;P20674;H3BRM5;H3BV69;H3BRI0	H3BNX8;P20674;H3BRM5;H3BV69
	HK2	Hexokinase;Hexokinase-2			0.0603242	0.1145	29.2213	31.2083	E9PB90;P52789;P19367-4;P19367-2;P19367-3;P52790;B1AR62;B1AR61;B1AR63;Q2TB90-3;Q2TB90-2;Q2TB90	E9PB90;P52789
	PNMA3	Paraneoplastic antigen Ma3			0.0652966	0.114367	24.6563	27.317	Q9UL41-2;Q9UL41	Q9UL41-2;Q9UL41	Nucleus, nucleolus.
	TYMS	Thymidylate synthase			0.0617071	0.113567	27.2483	28.3918	P04818-2;P04818;P04818-3	P04818-2;P04818;P04818-3	Nucleus. Cytoplasm. Mitochondrion. Mitochondrion matrix. Mitochondrion inner membrane.
	TPM2	Tropomyosin beta chain			0.214995	0.113167	26.6964	26.3737	Q5TCU3;Q5TCU8;P07951	Q5TCU3;Q5TCU8;P07951
	PSMB5	Proteasome subunit beta type-5			0.558464	0.113167	30.5268	31.6323	P28074;P28074-3;P28074-2;H0YJM8;G8JLC2;G3V3K3	P28074;P28074-3;P28074-2	Cytoplasm. Nucleus.
	MSH6	DNA mismatch repair protein Msh6			0.0350608	0.112633	31.2914	31.4194	P52701;P52701-3;P52701-4;A0A087WWJ1;P52701-2;A0A087WYT6;F8WAX8;C9JH55;F8W7G9;C9J8Y8;C9J7Y7;U3KQ72	P52701;P52701-3;P52701-4;A0A087WWJ1;P52701-2	Nucleus. Chromosome.
	AMPD2	AMP deaminase 2			0.066537	0.112633	31.0526	31.0702	H0Y360;Q01433-2;Q01433;Q01433-3;Q01433-5;Q01433-4;H0YF16;E9PJF6;H0YCL9;E9PIJ1;Q01432-6;Q01432;Q01432-5;Q01432-4	H0Y360;Q01433-2;Q01433;Q01433-3;Q01433-5;Q01433-4
	TAGLN2	Transgelin-2			0.214747	0.112233	34.2523	34.97	P37802;P37802-2;X6RJP6;C9J5W6;Q9UI15	P37802;P37802-2;X6RJP6
	HNRNPA2B1	Heterogeneous nuclear ribonucleoproteins A2/B1			0.476641	0.111298	36.3767	37.6213	P22626;P22626-2;A0A087WUI2	P22626;P22626-2;A0A087WUI2	Nucleus, nucleoplasm. Cytoplasmic granule. Secreted, exosome.
	WDR81	WD repeat-containing protein 81			0.00216244	0.110764	25.2405	26.4444	A0A0J9YXM6;Q562E7;Q562E7-4;E9PDG3;Q562E7-2;Q562E7-6;Q562E7-5;Q562E7-3	A0A0J9YXM6;Q562E7;Q562E7-4
	RBM4;RBM4B	RNA-binding protein 4;RNA-binding protein 4B			0.127237	0.110764	31.2995	31.7121	Q9BWF3;E9PB51;Q9BQ04;Q9BWF3-4;D6R9K7;J3QRR5;Q9BWF3-3;Q9BWF3-2;E9PLB0;E9PM61;U3KQD5	Q9BWF3;E9PB51;Q9BQ04;Q9BWF3-4;D6R9K7;J3QRR5;Q9BWF3-3;Q9BWF3-2;E9PLB0;E9PM61;U3KQD5	Nucleus. Nucleus, nucleolus. Nucleus speckle. Cytoplasm. Cytoplasmic granule.
	TRIP10	Cdc42-interacting protein 4			0.221568	0.109294	28.2047	27.9453	W4VSQ9;Q15642-4;Q15642-2;Q15642-3;Q15642;M0R2H7;M0R0F9;Q15642-5;M0R070	W4VSQ9;Q15642-4;Q15642-2;Q15642-3;Q15642;M0R2H7;M0R0F9;Q15642-5
	PRDX5	Peroxiredoxin-5, mitochondrial			0.106482	0.109026	28.6232	30.8377	P30044-2;P30044;P30044-3;P30044-4	P30044-2;P30044;P30044-3;P30044-4	Isoform Mitochondrial: Mitochondrion.; Isoform Cytoplasmic+peroxisomal: Cytoplasm. Peroxisome matrix.
	RHOT1	Mitochondrial Rho GTPase;Mitochondrial Rho GTPase 1			0.126576	0.108759	25.6464	26.1585	H7BXZ6;Q8IXI2-4;Q8IXI2;Q8IXI2-5;Q8IXI2-2;Q8IXI2-7;Q8IXI2-3;K7EIQ7;Q8IXI2-6	H7BXZ6;Q8IXI2-4;Q8IXI2;Q8IXI2-5;Q8IXI2-2;Q8IXI2-7;Q8IXI2-3;K7EIQ7;Q8IXI2-6	Mitochondrion outer membrane; Single-pass type IV membrane protein.
	KIAA0020	Pumilio domain-containing protein KIAA0020			0.154842	0.108223	27.019	27.7652	Q15397	Q15397	Nucleus, nucleolus. Nucleus, nucleoplasm. Chromosome.
	IQGAP2	Ras GTPase-activating-like protein IQGAP2			0.344828	0.108223	31.1838	31.9921	E7EWC2;F5H7S7;Q13576;Q13576-3;Q13576-2;D6R939	E7EWC2;F5H7S7;Q13576;Q13576-3;Q13576-2
	XPO5	Exportin-5			0.200253	0.107554	30.223	32.1758	Q9HAV4;H0Y9I3;E2QRM3;H0Y3W3	Q9HAV4	Nucleus. Cytoplasm.
	VCL	Vinculin			0.173511	0.106348	34.0343	35.3125	P18206-2;P18206;Q5JQ13;P18206-3;A0A096LPE1	P18206-2;P18206;Q5JQ13	Cell membrane; Peripheral membrane protein; Cytoplasmic side. Cell junction, adherens junction. Cell junction, focal adhesion. Cytoplasm, cytoskeleton. Cell membrane, sarcolemma; Peripheral membrane protein; Cytoplasmic side.
	SRRT	Serrate RNA effector molecule homolog			0.409581	0.105008	31.3838	32.0876	Q9BXP5-5;Q9BXP5-4;Q9BXP5-2;Q9BXP5-3;Q9BXP5;H7C3A1;H7C1K0;A0A0A0MSP6	Q9BXP5-5;Q9BXP5-4;Q9BXP5-2;Q9BXP5-3;Q9BXP5;H7C3A1	Nucleus, nucleoplasm. Cytoplasm.
	PPP4R2	Serine/threonine-protein phosphatase 4 regulatory subunit 2			0.103263	0.104337	24.7147	25.8124	C9IZ04;Q9NY27-3;Q9NY27;H7C559;Q9NY27-2;F8WDK3	C9IZ04;Q9NY27-3;Q9NY27;H7C559;Q9NY27-2
	NELFB	Negative elongation factor B			0.000144286	0.104202	26.4866	26.9078	A0A0X1KG71;Q8WX92	A0A0X1KG71;Q8WX92
	PRPS1	Ribose-phosphate pyrophosphokinase 1			0.0104934	0.104202	32.0175	32.9037	P60891;P60891-2;B1ALA9;B7ZB02;B1ALA7	P60891;P60891-2;B1ALA9
	BCLAF1	Bcl-2-associated transcription factor 1			0.601792	0.104202	27.9138	28.4385	E9PJA7;E9PK09;E9PQN2;E9PKI6;E9PK91;Q9NYF8-4;Q9NYF8-3;Q9NYF8-2;Q9NYF8;H0YF00	E9PJA7;E9PK09;E9PQN2;E9PKI6;E9PK91;Q9NYF8-4;Q9NYF8-3;Q9NYF8-2;Q9NYF8
	NPM3	Nucleoplasmin-3			0.153416	0.103531	26.8799	27.6042	O75607	O75607	Nucleus.
	CARM1	Histone-arginine methyltransferase CARM1			0.0354831	0.102994	32.6497	32.5144	Q86X55-1;Q86X55;Q86X55-2;K7EQA8;K7EK20;K7EPK1;K7EQB9	Q86X55-1;Q86X55;Q86X55-2;K7EQA8	Nucleus. Cytoplasm.
	ATP5A1	ATP synthase subunit alpha, mitochondrial			0.049352	0.102322	35.0406	36.0676	P25705;P25705-2;P25705-3;K7EK77;K7ENJ4;K7ERX7;K7EJP1;K7EQH4;K7ESA0	P25705;P25705-2;P25705-3;K7EK77	Mitochondrion inner membrane. Cell membrane; Peripheral membrane protein; Extracellular side.
	GPN3	GPN-loop GTPase 3			0.320196	0.102188	25.1546	25.0959	S4R3M7;Q9UHW5;Q9UHW5-2	S4R3M7;Q9UHW5;Q9UHW5-2
	UBA3	NEDD8-activating enzyme E1 catalytic subunit			0.278461	0.101919	27.929	28.4015	Q8TBC4-2;Q8TBC4;F8W8D4;F8WF86	Q8TBC4-2;Q8TBC4;F8W8D4
	AKR1A1	Alcohol dehydrogenase [NADP(+)]			0.419862	0.101919	26.2128	27.5928	P14550;V9GYG2;V9GYP9;Q5T621	P14550
	TRMT61A	tRNA (adenine(58)-N(1))-methyltransferase catalytic subunit TRMT61A			0.471864	0.10165	26.1781	29.8338	Q96FX7;H0Y2Q1	Q96FX7;H0Y2Q1	Nucleus.
	PPIH	Peptidyl-prolyl cis-trans isomerase;Peptidyl-prolyl cis-trans isomerase H			0.0630888	0.101516	26.903	26.4551	H0YEL5;C9JQD4;O43447-2;O43447	H0YEL5;C9JQD4;O43447-2;O43447
	ABCB10	ATP-binding cassette sub-family B member 10, mitochondrial			0.268075	0.101381	24.3459	25.3808	Q9NRK6	Q9NRK6	Mitochondrion inner membrane; Multi-pass membrane protein.
	NQO1	NAD(P)H dehydrogenase [quinone] 1			0.257373	0.0990932	31.6522	32.5579	P15559-2;P15559;B4DLR8;P15559-3;H3BNV2;H3BRK3	P15559-2;P15559;B4DLR8;P15559-3;H3BNV2;H3BRK3	Cytoplasm.
	RPS5	40S ribosomal protein S5;40S ribosomal protein S5, N-terminally processed			0.361544	0.0988237	28.7817	30.6407	M0R0F0;M0R0R2;P46782;M0QZN2	M0R0F0;M0R0R2;P46782;M0QZN2
	MYH9	Myosin-9			0.102457	0.0982848	35.6542	36.4749	P35579;P35579-2;Q5BKV1;B1AH99;A0A0C4DFM8;A1L2Z2;REV__S4R3H4;REV__E7EQT4;REV__Q9UKV3-5;REV__Q9UKV3	P35579;P35579-2	Cytoplasm, cytoskeleton. Cytoplasm, cell cortex.
	ATP5C1	ATP synthase subunit gamma, mitochondrial			0.00374607	0.0978804	32.0348	33.3567	P36542;P36542-2	P36542;P36542-2	Mitochondrion. Mitochondrion inner membrane; Peripheral membrane protein.
	UNC45A	Protein unc-45 homolog A			0.016211	0.097476	30.4822	31.6299	Q9H3U1-2;Q9H3U1;Q9H3U1-3	Q9H3U1-2;Q9H3U1	Cytoplasm. Cytoplasm, perinuclear region. Nucleus.
	FANCI	Fanconi anemia group I protein			0.0333701	0.0973411	27.1047	28.1752	Q9NVI1;Q9NVI1-2;Q9NVI1-1;H3BP78;F8W7R3;H3BS60;H3BQE2;H3BT54;H3BMG4;Q9NVI1-4	Q9NVI1;Q9NVI1-2;Q9NVI1-1;H3BP78;F8W7R3	Nucleus.
	MEPCE	7SK snRNA methylphosphate capping enzyme			0.0655723	0.0970713	28.5082	27.5659	Q7L2J0;Q7L2J0-2	Q7L2J0
	MYH14	Myosin-14			0.119954	0.0969364	29.4077	30.2292	Q7Z406;Q7Z406-6;Q7Z406-2;Q7Z406-5;Q7Z406-4;M0QY43	Q7Z406;Q7Z406-6;Q7Z406-2;Q7Z406-5;Q7Z406-4;M0QY43
	RPS17	40S ribosomal protein S17			0.437867	0.0965318	29.7472	32.0158	P08708;H0YN88;A0A075B716;H0YN73;H3BNC9	P08708;H0YN88;A0A075B716;H0YN73
	FOCAD	Focadhesin			0.166844	0.0963968	28.8563	28.5269	Q5VW36;S4R400;S4R3N8;S4R450	Q5VW36;S4R400	Membrane; Multi-pass membrane protein. Cell junction, focal adhesion.
	DLST	Dihydrolipoyllysine-residue succinyltransferase component of 2-oxoglutarate dehydrogenase complex, mitochondrial			0.486354	0.0949116	26.9737	27.957	P36957;P36957-2;H0YJF9;G3V5M3;G3V3F0;Q86SW4	P36957;P36957-2	Mitochondrion matrix. Nucleus.
	PRDX3	Thioredoxin-dependent peroxide reductase, mitochondrial			0.572696	0.0946415	31.8166	32.6891	P30048-2;P30048	P30048-2;P30048	Mitochondrion. Cytoplasm. Early endosome.
	POLA2	DNA polymerase alpha subunit B			0.087327	0.0943712	28.8182	28.5378	Q14181;E9PIQ6;H0YDR7;Q14181-2	Q14181;E9PIQ6	Nucleus.
	PSME1	Proteasome activator complex subunit 1			0.393416	0.0941009	30.5758	32.4199	Q06323;Q06323-3;Q06323-2;H0YKK6;H0YLU2	Q06323;Q06323-3;Q06323-2
	PI4K2A	Phosphatidylinositol 4-kinase type 2-alpha			0.304861	0.093425	25.078	27.0694	E9PAM4;Q9BTU6	E9PAM4;Q9BTU6
	SF3A1	Splicing factor 3A subunit 1			0.414027	0.0926134	31.7323	33.1001	Q15459;Q15459-2;H7C1L2;F8WB66;F8WC79	Q15459;Q15459-2	Nucleus.
	GLUD1;GLUD2	Glutamate dehydrogenase 1, mitochondrial;Glutamate dehydrogenase 2, mitochondrial			0.581785	0.0920721	30.1125	32.49	P00367;P00367-3;P00367-2;P49448	P00367;P00367-3;P00367-2;P49448	Mitochondrion matrix.
	2018-09-02	Septin-2			0.225152	0.090718	32.9335	34.2923	Q15019;Q15019-2;B5MCX3;Q15019-3;C9J2Q4;C9J938;C9JB25;H7C2Y0;C9IY94;C9IZU3;H7C310;C9JQJ4;B5MD47;C9JZI2;A0A1B0GXJ2;C9JFT1;F8WB65;H7C1T1;C9JT15;C9JSE7	Q15019;Q15019-2;B5MCX3;Q15019-3;C9J2Q4	Cytoplasm. Cytoplasm, cytoskeleton. Cytoplasm, cytoskeleton, spindle. Chromosome, centromere, kinetochore. Cleavage furrow. Midbody. Cytoplasm, cell cortex. Cell projection, cilium membrane. Cell projection, cilium, flagellum.
	ECI1;DCI	Enoyl-CoA delta isomerase 1, mitochondrial			0.243425	0.0905825	27.4517	30.7754	P42126-2;P42126;H3BS70;Q96DC0	P42126-2;P42126;H3BS70;Q96DC0	Mitochondrion matrix.
	HNRNPA1;HNRNPA1L2	Heterogeneous nuclear ribonucleoprotein A1;Heterogeneous nuclear ribonucleoprotein A1, N-terminally processed;Heterogeneous nuclear ribonucleoprotein A1-like 2			0.515006	0.0905825	35.7834	36.9703	F8W6I7;P09651-3;P09651-2;P09651;F8VZ49;Q32P51;F8VTQ5;F8W646;H0YH80;F8VYN5	F8W6I7;P09651-3;P09651-2;P09651;F8VZ49;Q32P51;F8VTQ5;F8W646
	MCM3	DNA replication licensing factor MCM3			0.0893625	0.0900404	32.1801	32.9917	P25205;P25205-2;J3KQ69;Q7Z6P5	P25205;P25205-2;J3KQ69	Nucleus.
	UBA1	Ubiquitin-like modifier-activating enzyme 1			0.233643	0.0896338	34.2484	35.1534	P22314-2;P22314;Q5JRR6;Q5JRR9;Q5JRS0;Q5JRS2;Q5JRS1;Q5JRS3	P22314-2;P22314	Cytoplasm. Mitochondrion. Nucleus.; Isoform 1: Nucleus.; Isoform 2: Cytoplasm.
	POLE	DNA polymerase;DNA polymerase epsilon catalytic subunit A			0.168	0.0894982	24.21	25.1212	F5H1D6;Q07864	F5H1D6;Q07864
	MTERF1	Transcription termination factor 1, mitochondrial			0.0885487	0.0893625	26.6703	27.9773	C9JNM8;C9JE25;B4DPR9;Q99551	C9JNM8;C9JE25;B4DPR9;Q99551
	FAM49B	Protein FAM49B			0.110096	0.0892269	27.9225	30.6916	Q9NUQ9;E5RI16;Q9NUQ9-2;E5RJL8;A0A087X178;E5RJE1;E5RIR8;E5RGI7;E5RK61;E5RFS4;E5RHU5;Q9H0Q0;E5RK81;E5RH75	Q9NUQ9;E5RI16;Q9NUQ9-2	Membrane; Lipid-anchor.
	RBMX	RNA-binding motif protein, X chromosome;RNA-binding motif protein, X chromosome, N-terminally processed			0.299127	0.0892269	31.3286	32.8672	P38159;P38159-2;H3BT71;H0Y6E7;H3BUY5;H3BR27;P38159-3;H3BNC1;O75526;Q8IZ40;Q8N7X1	P38159;P38159-2;H3BT71;H0Y6E7;H3BUY5	Nucleus.
	SORBS2	Sorbin and SH3 domain-containing protein 2			0.0150693	0.0889556	32.4039	32.6981	O94875-11;O94875-9;O94875-12;O94875;O94875-8;O94875-2;O94875-4;O94875-7;O94875-3;O94875-10;H7BXR3;O94875-5;H7BZK1;H7C1R7;H7BZX1;O94875-6;C9JZ60;C9J372;C9J4Z9;C9JN77;C9JG84;C9JWC3;C9JI79;C9IZT7;C9JBB0;C9JEA9;C9JDX2;C9JM25;C9J3W4;C9JL62;C9IZ89;C9J620;C9J348;C9JFS9;C9JC90	O94875-11;O94875-9;O94875-12;O94875;O94875-8;O94875-2;O94875-4;O94875-7;O94875-3;O94875-10;H7BXR3;O94875-5;H7BZK1	Cytoplasm, perinuclear region. Apical cell membrane. Cell junction, focal adhesion. Cell projection, lamellipodium.
	NOL9	Polynucleotide 5-hydroxyl-kinase NOL9			0.0439044	0.0888201	27.1965	28.5064	Q5SY16	Q5SY16	Nucleus. Nucleus, nucleolus.
	CECR5	Cat eye syndrome critical region protein 5			0.244644	0.0888201	26.901	29.3669	Q9BXW7-2;Q9BXW7;A8MYZ9	Q9BXW7-2;Q9BXW7;A8MYZ9
	PSMC6	26S protease regulatory subunit 10B			0.167743	0.0882773	30.9022	32.8549	A0A087X2I1;P62333;H0YJC0;H0YJS8;H0YJX2;H0YJE9;H0YJT1;H0YJD2;H0YJY8	A0A087X2I1;P62333;H0YJC0
	HNRNPF	Heterogeneous nuclear ribonucleoprotein F;Heterogeneous nuclear ribonucleoprotein F, N-terminally processed			0.115699	0.0878702	34.1444	35.2144	P52597;A0A1B0GW42	P52597	Nucleus, nucleoplasm.
	DDX46	Probable ATP-dependent RNA helicase DDX46			0.244035	0.0878702	29.0517	29.5319	A0A0C4DG89;Q7L014;D6RJA6;H0Y9U3	A0A0C4DG89;Q7L014
	DDX42	ATP-dependent RNA helicase DDX42			0.421587	0.0878702	29.8302	30.8551	Q86XP3;A0A0A0MSJ0;Q86XP3-2;J3QRI2;J3KTK9	Q86XP3;A0A0A0MSJ0;Q86XP3-2	Cytoplasm. Nucleus speckle. Nucleus, Cajal body.
	GPD2	Glycerol-3-phosphate dehydrogenase, mitochondrial			0.242572	0.0871912	33.1357	34.3553	P43304;P43304-2;F5GYK7;E7EM56;E9PDK4	P43304;P43304-2	Mitochondrion.
	MAPK1	Mitogen-activated protein kinase 1			0.334454	0.0862402	29.5543	30.9903	P28482;P28482-2	P28482;P28482-2	Cytoplasm, cytoskeleton, spindle. Nucleus. Cytoplasm, cytoskeleton, microtubule organizing center, centrosome. Cytoplasm. Membrane, caveola.
	NNMT	Nicotinamide N-methyltransferase			0.0827026	0.0861043	27.235	30.9015	P40261	P40261	Cytoplasm.
	PTGES3	Prostaglandin E synthase 3			0.208392	0.0859685	28.2612	30.7103	Q15185-4;Q15185;A0A087WYT3;Q15185-3;B4DDC6;Q15185-2	Q15185-4;Q15185;A0A087WYT3;Q15185-3;B4DDC6;Q15185-2	Cytoplasm.
	ABI1	Abl interactor 1			0.0724488	0.0848807	29.9716	30.6231	A0A0A0MRT6;Q8IZP0-2;Q8IZP0-4;Q8IZP0-3;Q8IZP0-5;Q8IZP0-6;Q8IZP0-9;Q8IZP0-12;Q8IZP0;B6VEX4;Q8IZP0-10;Q8IZP0-8;Q8IZP0-7;Q8IZP0-11;E9PEZ7;E7EW77;E7EP65;A0A0C4DG21;F8WAL6;Q9NYB9-2;Q9NYB9-4;Q9NYB9;B7Z836;Q9NYB9-3;H0Y6B5	A0A0A0MRT6;Q8IZP0-2;Q8IZP0-4;Q8IZP0-3;Q8IZP0-5;Q8IZP0-6;Q8IZP0-9;Q8IZP0-12;Q8IZP0;B6VEX4;Q8IZP0-10;Q8IZP0-8;Q8IZP0-7
	BCCIP	BRCA2 and CDKN1A-interacting protein			0.155231	0.0848807	27.8927	31.224	Q9P287-4;Q9P287-3;Q9P287;Q9P287-2	Q9P287-4;Q9P287-3;Q9P287;Q9P287-2	Nucleus. Cytoplasm, cytoskeleton, microtubule organizing center, centrosome, centriole. Cytoplasm, cytoskeleton, spindle pole.
	KDM1A	Lysine-specific histone demethylase 1A			0.285225	0.0848807	28.7024	30.1135	O60341;O60341-2;R4GMP9;R4GMQ1	O60341;O60341-2	Nucleus.
	GSR	Glutathione reductase, mitochondrial			0.0936954	0.0843364	31.6394	32.3624	P00390-2;P00390-3;P00390;P00390-5;P00390-4;E5RI06;H0YC68	P00390-2;P00390-3;P00390;P00390-5;P00390-4	Isoform Mitochondrial: Mitochondrion.; Isoform Cytoplasmic: Cytoplasm.
	MATR3	Matrin-3			0.225522	0.0837921	34.3861	34.845	A0A0R4J2E8;A8MXP9;P43243;D6REM6;D6R991;H0Y8T4;B3KM87;P43243-2;D6RBK5;Q68E03;D6R8Z5;D6RBI2;D6RE02;D6RIA2;D6RAM9;D6RAY2;D6RCM3;D6REK4;D6RB45;A0A1B0GX04;D6R9F3;D6RBS2	A0A0R4J2E8;A8MXP9;P43243;D6REM6;D6R991	Nucleus.
	ATRX	Transcriptional regulator ATRX			0.00633396	0.0833836	28.0585	28.4707	P46100-2;P46100-5;P46100-3;P46100-4;P46100;A0A096LNN3;A0A096LNW1;A0A096LNL9;P46100-6;A0A096LNX6	P46100-2;P46100-5;P46100-3;P46100-4;P46100	Nucleus. Chromosome, telomere. Nucleus, PML body.
	SLC25A19	Mitochondrial thiamine pyrophosphate carrier			0.268195	0.0831112	25.648	29.4614	Q9HC21;Q9HC21-2;J3KRY6;J3KTL0;J3QLV3;J3KSB1;J3KSI7;J3QL84;J3KS44	Q9HC21;Q9HC21-2	Mitochondrion inner membrane; Multi-pass membrane protein.
	TUBAL3	Tubulin alpha chain-like 3			0.0511633	0.0829751	28.0859	29.3784	A6NHL2-2;A6NHL2	A6NHL2-2;A6NHL2	Cytoplasm, cytoskeleton.
	AK2	Adenylate kinase 2, mitochondrial;Adenylate kinase 2, mitochondrial;Adenylate kinase 2, mitochondrial, N-terminally processed			0.330329	0.081476	29.21	31.8684	F8W1A4;P54819-2;P54819;P54819-3;P54819-5;F8VZG5;P54819-6;G3V213;F8VY04;P54819-4;F8VPP1	F8W1A4;P54819-2;P54819;P54819-3;P54819-5;F8VZG5;P54819-6;G3V213;F8VY04;P54819-4	Mitochondrion intermembrane space.
	NIPBL	Nipped-B-like protein			0.0467006	0.0812032	29.4898	29.8048	Q6KC79-2;Q6KC79;Q6KC79-3	Q6KC79-2;Q6KC79	Nucleus. Chromosome.
	PRPF3	U4/U6 small nuclear ribonucleoprotein Prp3			0.119423	0.0807941	30.147	30.3335	O43395;O43395-3	O43395	Nucleus speckle.
	2018-09-07	Septin-7			0.156655	0.0801119	33.0391	34.0472	Q16181;E7ES33;E7EPK1;Q16181-2;G3V1Q4;A0A0U1RRE1;A0A0U1RRM2;Q5JXL7;A0A0U1RRH9;A0A0U1RRD1;A0A0U1RQK0;Q6ZU15	Q16181;E7ES33;E7EPK1;Q16181-2;G3V1Q4	Cytoplasm. Chromosome, centromere, kinetochore. Cytoplasm, cytoskeleton, spindle. Cleavage furrow. Midbody. Cytoplasm, cytoskeleton, cilium axoneme. Cell projection, cilium, flagellum.
	GNPDA1	Glucosamine-6-phosphate isomerase 1;Glucosamine-6-phosphate isomerase			0.295605	0.0798389	31.7294	33.0871	P46926;D6R9P4;D6RFF8;D6RAY7;P46926-2;D6RB13;D6R917;V9GYK3;D6RFK5;V9GYW0	P46926;D6R9P4;D6RFF8;D6RAY7;P46926-2	Cytoplasm.
	HPD	4-hydroxyphenylpyruvate dioxygenase			0.47633	0.0798389	33.9689	34.9344	P32754;A0A0B4J1R4;P32754-2	P32754;A0A0B4J1R4;P32754-2
	SEC61B	Protein transport protein Sec61 subunit beta			0.0554733	0.0786098	29.6321	29.8063	P60468;S4R3B5	P60468;S4R3B5	Endoplasmic reticulum membrane; Single-pass membrane protein.
	WDR92;DKFZp434B156	WD repeat-containing protein 92			0.0692898	0.0786098	28.459	28.0656	Q96MX6-2;Q96MX6;Q8ND98;H7C389	Q96MX6-2;Q96MX6;Q8ND98
	ABCF1	ATP-binding cassette sub-family F member 1			0.139339	0.0786098	31.7863	32.4733	Q8NE71-2;Q8NE71;H0YGW7;A0A0G2JIC2;Q5STZ8;F5GYK6	Q8NE71-2;Q8NE71;H0YGW7	Isoform 2: Cytoplasm. Nucleus, nucleoplasm. Nucleus envelope.
	COPS3	COP9 signalosome complex subunit 3			0.240497	0.0786098	30.2477	32.8359	Q9UNS2-2;Q9UNS2;H7C3P9;C9JLV5;J3QKR0;K7ES36;K7ELN6;J3KTQ1	Q9UNS2-2;Q9UNS2;H7C3P9	Cytoplasm. Nucleus.
	ILF2	Interleukin enhancer-binding factor 2			0.365357	0.0786098	32.9067	34.0884	B4DY09;Q12905;X6R6Z1;A0A0A0MRL0	B4DY09;Q12905
	APRT	Adenine phosphoribosyltransferase			0.228726	0.0784732	30.2574	30.5653	P07741;H3BQZ9;P07741-2;H3BQB1;H3BQF1;H3BSW3	P07741;H3BQZ9;P07741-2;H3BQB1;H3BQF1;H3BSW3	Cytoplasm.
	SMARCD2	SWI/SNF-related matrix-associated actin-dependent regulator of chromatin subfamily D member 2			0.062398	0.0783365	27.4865	27.6963	J3KMX2;B9EGA3;Q92925-3;Q92925-2;Q92925;J3QWB6;Q6STE5-2;Q6STE5;C9JYI7	J3KMX2;B9EGA3;Q92925-3;Q92925-2;Q92925
	WASL	Neural Wiskott-Aldrich syndrome protein			0.117562	0.0779266	26.9619	28.3516	O00401	O00401	Nucleus. Cytoplasm. Cytoplasm, cytoskeleton.
	NSUN5	Probable 28S rRNA (cytosine-C(5))-methyltransferase			0.117296	0.0772429	26.445	26.9144	Q96P11;Q96P11-2;Q96P11-4	Q96P11;Q96P11-2;Q96P11-4
	PFAS	Phosphoribosylformylglycinamidine synthase			0.196859	0.0771063	33.3998	34.1497	O15067;H0YGH1;J3QSG0;J3QSH6;J3KT98;J3KTQ5;J3KTL4	O15067	Cytoplasm.
	CCT2	T-complex protein 1 subunit beta			0.0669503	0.0766959	35.1575	36.0116	P78371;F5GWF6;P78371-2;F8VQ14	P78371;F5GWF6;P78371-2;F8VQ14	Cytoplasm.
	THOC5	THO complex subunit 5 homolog			0.282736	0.0766959	27.041	27.5544	Q13769;H7C441;C9JXG5;H7C072;F8WCP5	Q13769;H7C441;C9JXG5;H7C072;F8WCP5	Nucleus. Cytoplasm.
	ISG20	Interferon-stimulated gene 20 kDa protein			0.263515	0.0762854	27.0734	28.0128	Q96AZ6;H0YMM4;H3BLY5;Q96AZ6-2	Q96AZ6;H0YMM4	Nucleus. Nucleus, nucleolus. Cytoplasm. Nucleus, Cajal body.
	VDAC3	Voltage-dependent anion-selective channel protein 3			0.00201835	0.075738	32.5061	33.5006	Q9Y277;Q9Y277-2;E5RJN6;E5RHZ6;E5RFP6;E5RHE1;E5RK27;E5RFL1	Q9Y277;Q9Y277-2;E5RJN6;E5RHZ6;E5RFP6	Mitochondrion outer membrane.
	PAPSS1	Bifunctional 3-phosphoadenosine 5-phosphosulfate synthase 1;Sulfate adenylyltransferase;Adenylyl-sulfate kinase			0.093425	0.0745054	28.3131	27.7556	O43252	O43252
	HEATR3	HEAT repeat-containing protein 3			0.00532815	0.0736831	29.0489	29.9266	Q7Z4Q2;Q7Z4Q2-2;Q7Z4Q2-3	Q7Z4Q2;Q7Z4Q2-2
	CLPP	ATP-dependent Clp protease proteolytic subunit, mitochondrial;ATP-dependent Clp protease proteolytic subunit			0.0851526	0.073546	28.7005	31.0243	Q16740;M0R208;M0QYV5	Q16740;M0R208	Mitochondrion matrix.
	DKFZp686J1372;TPM3				0.175557	0.0732718	33.8908	35.3323	P06753-2;Q5HYB6;A0A087WWU8;P06753-3;P06753-6;Q5VU61;D6R904;D6RFM2	P06753-2;Q5HYB6;A0A087WWU8;P06753-3;P06753-6;Q5VU61	Cytoplasm, cytoskeleton.
	CAPNS1	Calpain small subunit 1			0.266397	0.0732718	28.2846	30.205	A0A0C4DGQ5;P04632;K7ELJ7;K7EIV0;A0A075B7C0;U3KQE2;K7EM73;K7EKD8;U3KPR7;K7ES78;K7EMQ1	A0A0C4DGQ5;P04632;K7ELJ7;K7EIV0;A0A075B7C0;U3KQE2;K7EM73;K7EKD8
	MAGEA1	Melanoma-associated antigen 1			0.0287106	0.0728604	28.8243	29.3777	P43355;P43361;P43358;A0A075B7A9;Q3SYA6;Q8TD91-2;A0A0A0MSA3;O60732-2;P43362;A2A368;A8MXT2;Q96M61;O15480;P43363;O60732	P43355	Cytoplasm. Nucleus.
	TPM1				0.350724	0.0724488	27.0195	29.2103	F5H7S3;H7BYY1;B7Z596;P09493-5;H0YK48;H0YKX5;P09493-2;H0YNC7;H0YK20;H0YL42;H0YN06	F5H7S3;H7BYY1;B7Z596;P09493-5;H0YK48;H0YKX5;P09493-2;H0YNC7
	PSMD2	26S proteasome non-ATPase regulatory subunit 2			0.081067	0.0720372	34.3231	35.2684	Q13200;Q13200-3;Q13200-2;C9JPC0;H7C1H2;H7C2Q3;F8WBS8	Q13200;Q13200-3;Q13200-2
	PABPN1	Polyadenylate-binding protein 2			0.165815	0.0716254	28.0663	28.461	Q86U42-2;Q86U42;Q92843-2;B4DEH8;G3V4T2;H0YJH9	Q86U42-2;Q86U42;Q92843-2;B4DEH8;G3V4T2	Nucleus. Cytoplasm. Nucleus speckle.
	RP2	Protein XRP2			0.288181	0.0716254	26.0605	28.3229	O75695	O75695	Cell membrane; Lipid-anchor; Cytoplasmic side. Cell projection, cilium.
	TPM3				0.054779	0.0709388	26.6301	28.1692	J3KN67;K7EP68;H0YKP3;H0YL80;H0YKZ6;D6RGJ6;A0A087WTJ7;H0YLS7;K7ELP0	J3KN67
	SNRPN;SNRPB	Small nuclear ribonucleoprotein-associated proteins B and B;Small nuclear ribonucleoprotein-associated protein N			0.324119	0.0708015	30.885	32.707	J3QLE5;P14678-2;P63162;P14678;P63162-2;P14678-3;J3KRY3;S4R3P3	J3QLE5;P14678-2;P63162;P14678;P63162-2;P14678-3;J3KRY3;S4R3P3
	TALDO1	Transaldolase			0.0820213	0.0706641	27.7414	30.4717	P37837;F2Z393;E9PM01;E9PKI8	P37837;F2Z393	Cytoplasm.
	TCAF1	TRPM8 channel-associated factor 1			0.164014	0.0706641	25.4562	28.4625	Q9Y4C2-2;Q9Y4C2	Q9Y4C2-2;Q9Y4C2	Cell membrane.
	PAPSS2	Bifunctional 3-phosphoadenosine 5-phosphosulfate synthase 2;Sulfate adenylyltransferase;Adenylyl-sulfate kinase			0.121944	0.070252	30.5912	31.8027	O95340;O95340-2	O95340;O95340-2
	RUVBL1	RuvB-like 1			0.233152	0.0701146	34.2217	35.004	Q9Y265;Q9Y265-2;E7ETR0;H7C4G5;H7C4I3;J3QLR1	Q9Y265;Q9Y265-2;E7ETR0;H7C4G5	Nucleus matrix. Nucleus, nucleoplasm. Cytoplasm. Membrane. Cytoplasm, cytoskeleton, microtubule organizing center, centrosome.
	PNPT1	Polyribonucleotide nucleotidyltransferase 1, mitochondrial			0.423955	0.0701146	29.2069	30.9591	Q8TCS8;H7C3C5;H7BXF6	Q8TCS8	Cytoplasm. Mitochondrion. Mitochondrion intermembrane space; Peripheral membrane protein.
	TSN	Translin			0.171591	0.0695647	31.5033	31.687	E9PGT1;Q15631;H7C1D4;Q15631-2;A0A0J9YVW2	E9PGT1;Q15631;H7C1D4;Q15631-2
	GNB1	Guanine nucleotide-binding protein G(I)/G(S)/G(T) subunit beta-1			0.245739	0.0695647	24.8873	26.6958	P62873-2;P62873;F6X3N5;F6UT28;B1AKQ8;B3KVK2;F5H8J8;F5H100;F5H0S8;E9PCP0;P16520-2;P16520	P62873-2;P62873;F6X3N5;F6UT28;B1AKQ8
	HNRNPLL;HNRPLL	Heterogeneous nuclear ribonucleoprotein L-like			0.127633	0.0691523	29.0938	28.9261	B7WPG3;C9IYN3;D6W592;Q8WVV9-5;Q8WVV9-4;Q8WVV9;Q8WVV9-3;H7C464;C9JJZ7	B7WPG3;C9IYN3;D6W592;Q8WVV9-5;Q8WVV9-4;Q8WVV9
	RPP38	Ribonuclease P protein subunit p38			0.0969364	0.0690147	26.1629	28.0446	P78345;Q5VUC9;Q5VUC3	P78345	Nucleus, nucleolus.
	KDM2A	Lysine-specific demethylase 2A			0.0564447	0.0688772	24.1981	26.7929	I3VM54;Q9Y2K7-4;Q9Y2K7-5;Q9Y2K7-2;Q9Y2K7;Q9Y2K7-3	I3VM54;Q9Y2K7-4;Q9Y2K7-5;Q9Y2K7-2;Q9Y2K7;Q9Y2K7-3	Nucleus.
	C19orf52	Uncharacterized protein C19orf52			0.00863037	0.0684644	27.7015	29.6342	Q9BSF4;K7ENF5	Q9BSF4	Mitochondrion inner membrane; Single-pass membrane protein; Intermembrane side.
	ADSL	Adenylosuccinate lyase			0.192952	0.0683268	31.4516	32.7422	A0A1B0GWJ0;A0A1B0GTJ7;P30566;A0A0A6YY92;P30566-2;A0A1B0GTG9;A0A1B0GWF8;A0A096LNY6;A0A096LNY5;A0A096LPA2;A0A096LNY4;A0A096LP92;B4DEP1;A0A096LP72;V9GY96;A0A096LP76	A0A1B0GWJ0;A0A1B0GTJ7;P30566;A0A0A6YY92;P30566-2;A0A1B0GTG9;A0A1B0GWF8;A0A096LNY6
	CDC7	Cell division cycle 7-related protein kinase			0.00848693	0.0680517	24.12	24.3034	O00311;B1AMW7	O00311;B1AMW7	Nucleus.
	PPP1CC	Serine/threonine-protein phosphatase PP1-gamma catalytic subunit;Serine/threonine-protein phosphatase			0.0478175	0.067914	28.1217	28.3517	P36873;P36873-2;F8VYE8;F8VR82;F8W0W8;A0A087WYY5;H0Y3Y6;F8W1A0;F8W0V8;F8WE71	P36873;P36873-2;F8VYE8;F8VR82;F8W0W8;A0A087WYY5	Cytoplasm. Nucleus. Nucleus, nucleolus. Nucleus, nucleoplasm. Nucleus speckle. Chromosome, centromere, kinetochore. Cleavage furrow. Midbody. Mitochondrion.
	UBE2D3;UBE2D2	Ubiquitin-conjugating enzyme E2 D3;Ubiquitin-conjugating enzyme E2 D2			0.026021	0.0669503	28.2893	28.6211	A0A087WY85;P61077;P61077-2;P61077-3;D6RFM0;D6RAH7;H9KV45;A0A0A0MQU3;P62837-2;P62837;D6R9F6;D6R933;D6RGD0;D6R980;D6RAW0;D6RIZ3;D6RA11	A0A087WY85;P61077;P61077-2;P61077-3;D6RFM0;D6RAH7;H9KV45;A0A0A0MQU3;P62837-2;P62837
	LAS1L	Ribosomal biogenesis protein LAS1L			0.0139266	0.065848	29.6519	29.0648	Q9Y4W2-2;Q9Y4W2;Q9Y4W2-3;Q9Y4W2-4	Q9Y4W2-2;Q9Y4W2;Q9Y4W2-3;Q9Y4W2-4	Nucleus, nucleolus. Nucleus, nucleoplasm. Cytoplasm.
	ZC3HAV1L	Zinc finger CCCH-type antiviral protein 1-like			0.052555	0.065848	28.5554	29.9487	Q96H79;Q96H79-2	Q96H79
	RBM17	Splicing factor 45			0.0732718	0.0657101	26.894	28.1192	Q96I25;Q5W011;Q5W010;H0Y6J6;Q5W012	Q96I25;Q5W011;Q5W010;H0Y6J6	Nucleus.
	PREP	Prolyl endopeptidase			0.00317045	0.0652966	27.8341	28.7491	P48147	P48147	Cytoplasm.
	KATNAL2	Katanin p60 ATPase-containing subunit A-like 2			0.0471196	0.0652966	32.8659	33.506	K7EM02;K7EIJ8;Q8IYT4-2;Q8IYT4	K7EM02;K7EIJ8;Q8IYT4-2;Q8IYT4
	HSPA14	Heat shock 70 kDa protein 14			0.271784	0.0652966	30.0249	30.5912	Q0VDF9;H7C2A1;B0YIZ1	Q0VDF9	Cytoplasm, cytosol.
	CDC73	Parafibromin			0.0779266	0.0650208	30.2528	30.1192	Q6P1J9;A0A1B0GUB2	Q6P1J9;A0A1B0GUB2	Nucleus.
	MAPRE1	Microtubule-associated protein RP/EB family member 1			0.200379	0.0648829	32.3236	32.9765	Q15691;C9JB30;Q9UPY8-2;Q9UPY8	Q15691	Cytoplasm, cytoskeleton. Cytoplasm, cytoskeleton, microtubule organizing center, centrosome. Golgi apparatus.
	2018-09-09	Septin-9			0.0519985	0.0643311	32.3505	33.1712	Q9UHD8;Q9UHD8-7;Q9UHD8-2;Q9UHD8-5;Q9UHD8-3;Q9UHD8-4;Q9UHD8-9;Q9UHD8-8;K7EL40;K7ENL0;K7EK18;K7ER52;K7EIE4;K7EQD7;K7EJV0;K7ELJ9;K7EPY1;K7EIR4;K7EKN4;K7EN52;K7ENQ5;K7EJZ2;K7ER14;K7EJ51;K7ER34;K7EJL9;K7ERG1;K7EQ08	Q9UHD8;Q9UHD8-7;Q9UHD8-2;Q9UHD8-5;Q9UHD8-3;Q9UHD8-4;Q9UHD8-9;Q9UHD8-8	Cytoplasm, cytoskeleton.
	PGAM1	Phosphoglycerate mutase 1			0.335826	0.0643311	31.27	32.6716	P18669;P15259;Q8N0Y7	P18669
	S100A11	Protein S100-A11;Protein S100-A11, N-terminally processed			0.346872	0.0643311	30.9932	32.4726	P31949	P31949	Cytoplasm. Nucleus.
	RABGGTB	Geranylgeranyl transferase type-2 subunit beta			0.104337	0.0641931	30.2137	31.362	P53611;Q5T4U8	P53611;Q5T4U8
	PACS1	Phosphofurin acidic cluster sorting protein 1			0.0153548	0.063779	28.9452	28.8257	Q6VY07;Q6VY07-2;B4DF77;E9PPK2;E9PNZ9;F8W0B1;E9PNG7;H0YF56;F8VW41;Q86VP3-4;Q86VP3;Q86VP3-3;Q86VP3-2	Q6VY07;Q6VY07-2;B4DF77	Golgi apparatus, trans-Golgi network.
	HNRNPA0	Heterogeneous nuclear ribonucleoprotein A0			0.0663992	0.0635029	34.1048	35.0164	Q13151	Q13151	Nucleus.
	KIF15	Kinesin-like protein KIF15;Kinesin-like protein			0.00690831	0.0626743	25.9856	26.2467	Q9NS87-4;Q9NS87-2;Q9NS87;D6RCT7;C9JKA9	Q9NS87-4;Q9NS87-2;Q9NS87;D6RCT7;C9JKA9	Cytoplasm. Cytoplasm, cytoskeleton, spindle.
	COX4I1	Cytochrome c oxidase subunit 4 isoform 1, mitochondrial			0.220082	0.06226	29.2596	31.3089	P13073;H3BPG0;H3BN72;H3BNV9;Q86WV2;H3BNI5	P13073;H3BPG0;H3BN72;H3BNV9;Q86WV2	Mitochondrion inner membrane.
	PHGDH	D-3-phosphoglycerate dehydrogenase			0.131589	0.0618453	35.094	35.7618	O43175;Q5SZU1	O43175;Q5SZU1
	AKAP8	A-kinase anchor protein 8			0.0773797	0.0617071	29.0987	29.3624	O43823;M0QYL4	O43823	Nucleus. Nucleus matrix. Nucleus, nucleolus. Cytoplasm.
	LANCL1	LanC-like protein 1			0.0756011	0.0615688	31.7294	32.6997	O43813;E9PHS0;F8WDS9;H7C2E3	O43813;E9PHS0	Cytoplasm. Cell membrane; Peripheral membrane protein.
	SMARCE1	SWI/SNF-related matrix-associated actin-dependent regulator of chromatin subfamily E member 1			0.226015	0.0610158	30.1655	30.5049	J3QKS7;B4DGM3;Q969G3-2;Q969G3;Q969G3-6;Q969G3-5;Q969G3-3;Q969G3-4;J3QR61;H7C048;K7EMQ8;J3KT85;J3KS99;J3QL66;J3QKX6	J3QKS7;B4DGM3;Q969G3-2;Q969G3;Q969G3-6;Q969G3-5;Q969G3-3;Q969G3-4;J3QR61;H7C048;K7EMQ8
	TJP2	Tight junction protein ZO-2			0.0163537	0.0608775	34.5805	35.0067	A0A1B0GTW1;Q9UDY2-3;Q9UDY2;Q9UDY2-7;Q9UDY2-6;Q9UDY2-4;Q9UDY2-2;Q9UDY2-5;B1AN86;U3KQJ2	A0A1B0GTW1;Q9UDY2-3;Q9UDY2;Q9UDY2-7;Q9UDY2-6;Q9UDY2-4;Q9UDY2-2;Q9UDY2-5
	PTPN2	Tyrosine-protein phosphatase non-receptor type 2;Tyrosine-protein phosphatase non-receptor type			0.167101	0.0603242	26.208	28.1151	P17706-2;P17706;K7EQG9;P17706-3;P17706-4;K7ER87;K7ENP9;K7ELS9;K7EIY0;K7EIE9	P17706-2;P17706;K7EQG9;P17706-3;P17706-4;K7ER87	Isoform 1: Endoplasmic reticulum. Endoplasmic reticulum-Golgi intermediate compartment.
	SFPQ	Splicing factor, proline- and glutamine-rich			0.385486	0.0603242	34.8103	35.8404	P23246;P23246-2;H0Y9K7;H0Y9U2	P23246;P23246-2	Nucleus speckle. Nucleus matrix. Cytoplasm.
	DPH5	Diphthine synthase			0.279531	0.0601858	27.3923	29.1625	Q9H2P9-6;Q9H2P9-4;Q9H2P9;Q9H2P9-5;Q9H2P9-3;Q9H2P9-2	Q9H2P9-6;Q9H2P9-4;Q9H2P9;Q9H2P9-5;Q9H2P9-3;Q9H2P9-2
	SMARCC1	SWI/SNF complex subunit SMARCC1			0.336855	0.0601858	30.4996	32.0884	Q92922;F8WE13;Q5SYV2;Q9UL12-2;Q9UL12	Q92922	Nucleus. Cytoplasm.
	PSMD5	26S proteasome non-ATPase regulatory subunit 5			0.118626	0.0593554	31.7416	32.8481	Q16401-2;Q16401;F2Z3J2;Q4VXH0	Q16401-2;Q16401
	HPRT1	Hypoxanthine-guanine phosphoribosyltransferase			0.151339	0.0586628	31.5212	32.5395	P00492;Q9NRG1-2;Q9NRG1	P00492	Cytoplasm.
	SART3	Squamous cell carcinoma antigen recognized by T-cells 3			0.158337	0.0585243	30.7128	29.3983	Q15020;Q15020-4;F8VV04;Q15020-2;F8W667;F8VVK9;F8VZM2;H0YHU8;Q15020-3	Q15020;Q15020-4;F8VV04;Q15020-2	Nucleus, nucleoplasm. Nucleus, Cajal body. Nucleus speckle. Cytoplasm.
	CHAF1B	Chromatin assembly factor 1 subunit B			0.281312	0.0583859	23.7779	25.498	Q13112	Q13112	Nucleus. Cytoplasm.
	YWHAQ	14-3-3 protein theta			0.0886844	0.0582473	32.9362	34.2497	P27348;E9PG15	P27348;E9PG15	Cytoplasm.
	SNRPA1	U2 small nuclear ribonucleoprotein A			0.354678	0.0579701	30.6319	32.2267	P09661;H0YMA0;H0YLR3;H0YKK0	P09661;H0YMA0;H0YLR3;H0YKK0	Nucleus.
	DHX38	Pre-mRNA-splicing factor ATP-dependent RNA helicase PRP16			0.0611541	0.0576928	28.5699	29.1589	Q92620;J3KTG2;Q92620-2;H3BV01;H3BQT9;J3KRT1	Q92620	Nucleus.
	SND1	Staphylococcal nuclease domain-containing protein 1			0.145612	0.0576928	33.9695	34.8196	Q7KZF4;H7C597	Q7KZF4	Cytoplasm. Nucleus. Melanosome.
	CHERP	Calcium homeostasis endoplasmic reticulum protein			0.15769	0.0574155	27.7714	28.2654	J3QK89;Q8IWX8	J3QK89;Q8IWX8
	SSBP1	Single-stranded DNA-binding protein, mitochondrial			0.505586	0.0571383	28.9085	32.129	Q04837;A0A0G2JLD8;E7EUY5;C9K0U8	Q04837;A0A0G2JLD8;E7EUY5;C9K0U8	Mitochondrion. Mitochondrion matrix, mitochondrion nucleoid.
	ATP5B	ATP synthase subunit beta, mitochondrial;ATP synthase subunit beta			0.152768	0.0569996	34.732	35.9336	P06576;H0YH81;F8W079;F8W0P7;H0YI37	P06576;H0YH81;F8W079	Mitochondrion. Mitochondrion inner membrane.
	DHX36	ATP-dependent RNA helicase DHX36			0.0250289	0.0568609	30.7662	31.709	Q9H2U1;Q9H2U1-3;Q9H2U1-2;E7EWK3;A0A0G2JQU7;A0A0G2JRP3;H7C514;H7C5F5	Q9H2U1;Q9H2U1-3;Q9H2U1-2;E7EWK3	Nucleus. Cytoplasm. Chromosome, telomere.
	ERH	Enhancer of rudimentary homolog			0.432532	0.0568609	29.2625	30.9523	G3V279;P84090	G3V279;P84090
	TXNL1	Thioredoxin-like protein 1			0.131458	0.0567222	28.817	30.7056	O43396;K7ER96;K7EML9;K7EPB7;K7EKG2;K7EME7	O43396;K7ER96	Cytoplasm. Nucleus.
	ILF3	Interleukin enhancer-binding factor 3			0.46634	0.0563061	31.9107	33.4288	Q12906;Q12906-7;Q12906-5;Q12906-4;Q12906-2;Q12906-6;Q12906-3;K7EKJ9;K7EQR9;K7EKY0;K7ER69;K7EPG3;K7ERM6;K7ENK6;K7EM82;K7EJ09	Q12906;Q12906-7;Q12906-5;Q12906-4;Q12906-2;Q12906-6;Q12906-3	Nucleus, nucleolus. Cytoplasm. Nucleus.
	LDHB	L-lactate dehydrogenase B chain;L-lactate dehydrogenase			0.575119	0.0553346	36.858	37.6431	P07195;A8MW50;C9J7H8;F5H793	P07195;A8MW50;C9J7H8	Cytoplasm.
	2018-09-10	Septin-10			0.11023	0.0550568	27.9924	29.9843	E7EW69;B5ME97;Q9P0V9;Q9P0V9-2;E7EX04;Q9P0V9-3;F5GYV2;F5H1W3;F8WC85;C9JEW2;C9JNR7;C9JEQ7;F5H1F2	E7EW69;B5ME97;Q9P0V9;Q9P0V9-2;E7EX04;Q9P0V9-3
	ADAR	Double-stranded RNA-specific adenosine deaminase			0.0790197	0.0549179	33.4046	33.7458	P55265;P55265-4;P55265-5;H0YCK3;P55265-3;P55265-2	P55265;P55265-4;P55265-5;H0YCK3;P55265-3;P55265-2	Isoform 1: Cytoplasm. Nucleus.
	SRR	Serine racemase			0.0736831	0.0542234	25.6475	26.6294	I3L3N0;I3L4B4;Q9GZT4;Q3ZK31;I3L4W4	I3L3N0;I3L4B4;Q9GZT4;Q3ZK31;I3L4W4
	TXNRD1	Thioredoxin reductase 1, cytoplasmic			0.157173	0.0542234	33.1579	33.6345	A0A087WSW9;A0A087WSY9;Q16881-4;Q16881-3;Q16881;F8W809;A0A182DWI3;Q16881-5;Q16881-2;Q16881-6;E9PIR7;E2QRB9;Q16881-7;E9PKD3;A0A0B4J225;E9PIZ5;E9PLT3;E9PKI4;E9PQI3;E9PRI8;E9PJU2;A0A096LPD9;E7EWK1	A0A087WSW9;A0A087WSY9;Q16881-4;Q16881-3;Q16881;F8W809;A0A182DWI3;Q16881-5;Q16881-2;Q16881-6;E9PIR7;E2QRB9;Q16881-7
	VCP	Transitional endoplasmic reticulum ATPase			0.106348	0.0531114	37.259	38.0939	P55072;C9IZA5;C9JUP7	P55072	Cytoplasm, cytosol. Endoplasmic reticulum. Nucleus.
	2018-09-11	Septin-11			0.274411	0.0529723	31.1444	32.2928	D6RGI3;D6RER5;Q9NVA2;Q9NVA2-2;D6RDU5;D6RDP1;D6R9Y6;H0Y961;H0Y9G8	D6RGI3;D6RER5;Q9NVA2;Q9NVA2-2;D6RDU5
	ST13;ST13P5;ST13P4	Hsc70-interacting protein;Putative protein FAM10A5;Putative protein FAM10A4			0.266637	0.0524158	30.9576	32.3539	P50502;Q3KNR6;Q8NFI4;H7C3I1;Q8IZP2;F6VDH7;F8WAQ7	P50502;Q3KNR6;Q8NFI4;H7C3I1;Q8IZP2;F6VDH7	Cytoplasm.
	MAT2B	Methionine adenosyltransferase 2 subunit beta			0.496309	0.0519985	30.0308	31.3304	Q9NZL9;Q9NZL9-2;Q9NZL9-4;Q9NZL9-3;H7C0X7;E5RJR3;Q9NZL9-5	Q9NZL9;Q9NZL9-2;Q9NZL9-4;Q9NZL9-3;H7C0X7
	MTAP	S-methyl-5-thioadenosine phosphorylase;Purine nucleoside phosphorylase			0.216113	0.051024	30.6161	32.3311	Q13126;B4DUC8;Q13126-4;Q13126-3;Q13126-2;J3QSB7;Q13126-7;Q13126-6;Q13126-5;F2Z2F3;F8WES2;J3KRN1	Q13126;B4DUC8;Q13126-4;Q13126-3;Q13126-2;J3QSB7;Q13126-7;Q13126-6;Q13126-5	Cytoplasm. Nucleus.
	PA2G4	Proliferation-associated protein 2G4			0.213876	0.0508847	29.3716	31.065	Q9UQ80;Q9UQ80-2;F8VR77;H0YIN7;F8W0A3;F8VZ69	Q9UQ80;Q9UQ80-2;F8VR77	Isoform 1: Cytoplasm. Nucleus, nucleolus.
	PMM2	Phosphomannomutase 2;Phosphomannomutase			0.0285691	0.0500489	29.1825	31.0661	O15305;H3BV55;H3BPH4;O15305-2;H3BRM0;H3BR08;H3BM92;H3BV34;H3BT06;H3BNY9;Q92871	O15305;H3BV55;H3BPH4;O15305-2	Cytoplasm.
	SH2D4A	SH2 domain-containing protein 4A			0.0196308	0.0499095	27.6529	29.3785	Q9H788;Q9H788-2;H0YAT1	Q9H788;Q9H788-2	Cytoplasm.
	PSME2	Proteasome activator complex subunit 2			0.391878	0.0497701	30.4479	32.0317	H0YM70;A0A087X1Z3;Q9UL46;H0YKU2	H0YM70;A0A087X1Z3;Q9UL46
	NPLOC4	Nuclear protein localization protein 4 homolog			0.169797	0.0496307	29.7147	30.9703	Q8TAT6;Q8TAT6-2;I3L4U9;A0A0D9SFI9	Q8TAT6;Q8TAT6-2	Cytoplasm, cytosol. Endoplasmic reticulum. Nucleus.
	GTF2F2	General transcription factor IIF subunit 2			0.447103	0.0485151	28.1325	30.0352	P13984	P13984	Nucleus.
	FUS	RNA-binding protein FUS			0.174406	0.0482362	34.896	35.6916	P35637-2;P35637;H3BPE7	P35637-2;P35637;H3BPE7	Nucleus.
	MED23	Mediator of RNA polymerase II transcription subunit 23			0.0402613	0.0478175	22.4017	26.6481	Q5JWT2;Q9ULK4-4;Q9ULK4-5;Q9ULK4-3;Q9ULK4;Q9ULK4-6;Q9ULK4-2	Q5JWT2;Q9ULK4-4;Q9ULK4-5;Q9ULK4-3;Q9ULK4;Q9ULK4-6;Q9ULK4-2
	CCT8	T-complex protein 1 subunit theta			0.113567	0.0465608	35.0954	35.9907	P50990;P50990-2;P50990-3;H7C4C8;H7C2U0	P50990;P50990-2;P50990-3	Cytoplasm. Cytoplasm, cytoskeleton, microtubule organizing center, centrosome. Cytoplasm, cytoskeleton, cilium basal body.
	PARP1	Poly [ADP-ribose] polymerase 1			0.0997664	0.0462816	34.0448	34.9055	P09874;Q5VX84;Q5VX85	P09874	Nucleus. Nucleus, nucleolus.
	THUMPD1	THUMP domain-containing protein 1			0.618802	0.0454429	25.6249	27.3917	Q9NXG2;H3BNW0	Q9NXG2
	GEMIN5	Gem-associated protein 5			0.0443242	0.0453032	32.9264	33.9595	Q8TEQ6	Q8TEQ6	Nucleus, nucleoplasm. Nucleus, gem. Cytoplasm.
	SSSCA1	Sjoegren syndrome/scleroderma autoantigen 1			0.00460933	0.0451634	30.0428	30.3174	H0YEB6;O60232;G3V1B8;E9PK41;H0YEK1	H0YEB6;O60232;G3V1B8
	ACP1	Low molecular weight phosphotyrosine protein phosphatase			0.0455827	0.0450235	28.4864	30.2309	P24666;G5E9R5;P24666-4;P24666-3;P24666-2;F2Z2Q9;D3YTI2	P24666;G5E9R5;P24666-4;P24666-3;P24666-2	Cytoplasm.
	POLR1C	DNA-directed RNA polymerases I and III subunit RPAC1			0.0848807	0.0447438	28.6482	29.6103	O15160;O15160-2;E7EQB9;D6RDJ3;H0Y723	O15160;O15160-2;E7EQB9	Nucleus.
	DDX19A;DDX19B	ATP-dependent RNA helicase DDX19B			0.0265876	0.0443242	24.0313	24.0161	F6QDS0;H3BQK0;Q9UMR2;Q9UMR2-2;Q9UMR2-4;H3BN59;H3BMQ5	F6QDS0;H3BQK0;Q9UMR2;Q9UMR2-2;Q9UMR2-4
	GTF2H4	General transcription factor IIH subunit 4			0.163499	0.0439044	24.6769	23.9793	Q92759;Q92759-2	Q92759;Q92759-2	Nucleus.
	TBC1D4	TBC1 domain family member 4			0.0536674	0.0432045	30.6402	31.2452	O60343-2;O60343-3;O60343;O60343-4;O60343-5;Q5JU47	O60343-2;O60343-3;O60343	Cytoplasm.
	BANF1	Barrier-to-autointegration factor;Barrier-to-autointegration factor, N-terminally processed			0.181293	0.041243	29.2158	30.2634	O75531	O75531	Barrier-to-autointegration factor: Nucleus. Cytoplasm. Chromosome. Nucleus envelope.
	PGM1	Phosphoglucomutase-1			0.201634	0.0411028	31.0751	31.8373	P36871;P36871-2;P36871-3	P36871;P36871-2;P36871-3	Isoform 1: Cytoplasm.
	PLAA	Phospholipase A-2-activating protein			0.0395595	0.0405417	31.6005	32.0357	Q9Y263;E5RIM3;H0YBW4;H0YAU9;H0YC16	Q9Y263;E5RIM3	Nucleus. Cytoplasm. Cell junction, synapse.
	RNPEP	Aminopeptidase B			0.0728604	0.040121	30.5162	31.3169	Q9H4A4;A6NKB8;A0A087WU27;C9JMZ3;A0A087WUS4;H7C2T3	Q9H4A4;A6NKB8	Secreted.
	METTL13	Methyltransferase-like protein 13			0.0734089	0.0392789	27.9656	27.4309	Q8N6R0-3;Q8N6R0;Q8N6R0-4;Q8N6R0-2;Q8N6R0-1	Q8N6R0-3;Q8N6R0;Q8N6R0-4;Q8N6R0-2;Q8N6R0-1
	MCM5	DNA replication licensing factor MCM5;DNA helicase			0.0270125	0.0388575	32.6122	33.2356	P33992;B1AHB1;B1AHA9;B1AHB2	P33992;B1AHB1	Nucleus. Cytoplasm, cytosol.
	HNRNPH1	Heterogeneous nuclear ribonucleoprotein H;Heterogeneous nuclear ribonucleoprotein H, N-terminally processed			0.0147838	0.0387171	35.6799	36.2227	G8JLB6;P31943;E9PCY7;D6RBM0;D6RIT2;D6RIU0;H0YB39;D6RAM1;D6R9T0;D6RFM3;E7EN40;D6RDU3;D6RJ04;D6RIH9;E7EQJ0;E5RGV0;H0YBD7;D6RDL0;H0YBG7;D6RF17;E5RGH4;D6R9D3;H0YAQ2;E5RJ94	G8JLB6;P31943;E9PCY7;D6RBM0;D6RIT2;D6RIU0;H0YB39
	BZW1	Basic leucine zipper and W2 domain-containing protein 1			0.189413	0.0385766	30.1146	31.1815	Q7L1Q6-2;Q7L1Q6;Q7L1Q6-4;Q7L1Q6-3;C9IZ80;C9JFN4;C9JV57;H0Y503;C9J188;C9JWF5	Q7L1Q6-2;Q7L1Q6;Q7L1Q6-4;Q7L1Q6-3;C9IZ80
	SRP68	Signal recognition particle subunit SRP68			0.0197731	0.0374524	30.586	31.3863	Q9UHB9;Q9UHB9-4;Q9UHB9-2;Q9UHB9-3;K7EN53;K7EQC2	Q9UHB9;Q9UHB9-4;Q9UHB9-2	Cytoplasm. Nucleus, nucleolus.
	QRICH1	Glutamine-rich protein 1			0.183582	0.037312	27.7605	28.7415	Q2TAL8	Q2TAL8
	UBE2I	SUMO-conjugating enzyme UBC9			0.406863	0.0371714	27.4018	29.1497	H3BPC4;H3BQQ9;B0QYN7;P63279	H3BPC4;H3BQQ9;B0QYN7;P63279
	TPM4	Tropomyosin alpha-4 chain			0.233888	0.0364681	29.9575	32.3289	P67936;K7EMU5;K7EPV9;K7EPB9;U3KQK2	P67936;K7EMU5	Cytoplasm, cytoskeleton.
	SMEK1	Serine/threonine-protein phosphatase 4 regulatory subunit 3A			0.390227	0.0360461	26.3454	26.6321	Q6IN85-2;Q6IN85;G3V5Z3;H0YIY8;Q6IN85-5;Q6IN85-4;G3V5A2;G3V4R3;G3V231;H0YJN6;Q5MIZ7-3;Q5MIZ7-2;Q5MIZ7	Q6IN85-2;Q6IN85;G3V5Z3;H0YIY8;Q6IN85-5;Q6IN85-4	Cytoplasm. Cytoplasm, cytoskeleton, microtubule organizing center, centrosome. Nucleus.
	TUBA1B	Tubulin alpha-1B chain			0.0398403	0.0356239	38.9293	39.4333	P68363;P68363-2;C9JDS9	P68363;P68363-2	Cytoplasm, cytoskeleton.
	BRE	BRCA1-A complex subunit BRE			0.0630888	0.0356239	29.5127	30.0042	Q9NXR7-4;Q9NXR7-3;Q9NXR7;Q9NXR7-1;F8W733;C9J2G0;A0A075B7D2	Q9NXR7-4;Q9NXR7-3;Q9NXR7;Q9NXR7-1;F8W733;C9J2G0	Cytoplasm. Nucleus.
	CASP8	Caspase-8;Caspase-8 subunit p18;Caspase-8 subunit p10			0.0112093	0.0347792	30.6134	31.3989	E7ETB7;E7EQ06;A0A0A0MS31;Q14790-6;Q14790-5;Q14790-8;Q14790-7;Q14790-3;Q14790-2;Q14790;Q14790-4;Q14790-9;H7BZM4;E7EQ01;E7EVN1;C9JB29;H7C0E2	E7ETB7;E7EQ06;A0A0A0MS31;Q14790-6;Q14790-5;Q14790-8;Q14790-7;Q14790-3;Q14790-2;Q14790;Q14790-4;Q14790-9;H7BZM4;E7EQ01;E7EVN1;C9JB29;H7C0E2
	UCHL5	Ubiquitin carboxyl-terminal hydrolase;Ubiquitin carboxyl-terminal hydrolase isozyme L5			0.136323	0.033652	27.4748	29.1559	Q5LJA5;Q5LJA9;Q9Y5K5-2;Q9Y5K5-4;Q9Y5K5-3;Q9Y5K5;H0Y6Y4;Q5LJB0;H0Y4E0;H0Y636;H0Y4K0	Q5LJA5;Q5LJA9;Q9Y5K5-2;Q9Y5K5-4;Q9Y5K5-3;Q9Y5K5;H0Y6Y4;Q5LJB0;H0Y4E0
	CAPG	Macrophage-capping protein			0.312201	0.0335111	29.6441	31.1137	P40121;P40121-2;E7ENU9;B8ZZL6;H7C0X8	P40121;P40121-2;E7ENU9	Nucleus. Cytoplasm. Secreted. Melanosome.
	ANXA5	Annexin A5;Annexin			0.266876	0.0333701	30.5283	31.9891	P08758;D6RBL5;D6RBE9;E9PHT9;D6RCN3	P08758;D6RBL5;D6RBE9;E9PHT9
	CSDE1	Cold shock domain-containing protein E1			0.107822	0.0330882	33.7882	34.1975	O75534-2;O75534;O75534-3;O75534-4;E9PLT0;E9PLD4;E9PNG3;E9PKN4;E9PJK7	O75534-2;O75534;O75534-3;O75534-4;E9PLT0	Cytoplasm.
	COPS4	COP9 signalosome complex subunit 4			0.342441	0.0330882	31.7017	33.1528	Q9BT78;D6RFN0;D6RAX7;Q9BT78-2;D6RD63;D6REK7	Q9BT78;D6RFN0;D6RAX7;Q9BT78-2;D6RD63	Cytoplasm. Nucleus. Cytoplasmic vesicle, secretory vesicle, synaptic vesicle.
	SETDB1	Histone-lysine N-methyltransferase SETDB1			0.210015	0.0326651	25.2072	23.4156	E9PQM8;E9PRF4;Q15047-3;Q15047;E9PAP1;X6RHV1;B0QZE6;E9PS59;X6R732;Q15047-2	E9PQM8;E9PRF4;Q15047-3;Q15047;E9PAP1;X6RHV1;B0QZE6;E9PS59;X6R732;Q15047-2
	ANP32B	Acidic leucine-rich nuclear phosphoprotein 32 family member B			0.358509	0.0315363	26.464	29.0619	Q92688-2;Q92688	Q92688-2;Q92688	Isoform 1: Nucleus.
	CAP2	Adenylyl cyclase-associated protein;Adenylyl cyclase-associated protein 2			0.0824301	0.0311129	27.3895	30.0652	A0A087X0J3;A0A087WZ15;P40123-2;P40123;B7Z385;E9PDI2;P40123-3;F8WEW0;F8WDB9	A0A087X0J3;A0A087WZ15;P40123-2;P40123;B7Z385;E9PDI2
	DDX5	Probable ATP-dependent RNA helicase DDX5			0.217107	0.0311129	35.9265	36.5117	P17844;J3KTA4;P17844-2;J3QRQ7;J3QSF1;J3KRX8;J3KRZ1;J3QR02;X6RLV5;J3QKN9;J3QRN5;J3QS79;J3QLG9;J3QR62	P17844;J3KTA4;P17844-2	Nucleus, nucleolus.
	APOBEC3C	DNA dC->dU-editing enzyme APOBEC-3C			0.0405417	0.0305479	28.4333	30.3262	Q9NRW3;A0A087WX48;Q8IUX4	Q9NRW3	Nucleus. Cytoplasm.
	CIAPIN1	Anamorsin			0.0227584	0.0301242	32.1067	32.9119	Q6FI81;Q6FI81-3;H3BV90;H3BT65;H3BUG4;H3BPG7;H3BQ23;Q6FI81-2;H3BTT4;H3BTZ8	Q6FI81;Q6FI81-3;H3BV90;H3BT65;H3BUG4;H3BPG7	Cytoplasm. Nucleus. Mitochondrion intermembrane space.
	CTPS1	CTP synthase 1			0.00460933	0.0298416	32.6645	33.139	P17812;P17812-2	P17812;P17812-2
	HTATSF1	HIV Tat-specific factor 1			0.0209111	0.0294175	30.5464	29.9248	O43719;Q5H919;Q5H918	O43719	Nucleus.
	EIF4H	Eukaryotic translation initiation factor 4H			0.370945	0.0292761	29.0178	30.8542	Q15056-2;Q15056;REV__B4E135	Q15056-2;Q15056	Cytoplasm, perinuclear region.
	ARHGEF11	Rho guanine nucleotide exchange factor 11			0.160791	0.0291349	24.4131	25.4601	O15085;O15085-2	O15085;O15085-2	Cytoplasm. Membrane.
	OGFR	Opioid growth factor receptor			0.0524158	0.0289935	28.196	28.9892	A0A0A0MRN5;Q9NZT2-2;Q9NZT2;A0A087X028	A0A0A0MRN5;Q9NZT2-2;Q9NZT2;A0A087X028
	PSMC3	26S protease regulatory subunit 6A			0.0992279	0.028852	31.9944	32.9535	R4GNH3;P17980;E9PM69;E9PKD5;E9PMD8;E9PN50;E9PLG2	R4GNH3;P17980;E9PM69;E9PKD5;E9PMD8;E9PN50
	DST	Dystonin			0.215989	0.0287106	30.7376	31.4002	E7ERU0;E9PHM6;F6QMI7;F8W9J4;Q03001;Q03001-8;E7ETB9;Q03001-9;Q5T0V7;Q6P0N6;Q03001-13	E7ERU0;E9PHM6;F6QMI7;F8W9J4;Q03001;Q03001-8;E7ETB9;Q03001-9	Cytoplasm, cytoskeleton. Cell projection, axon.
	CHD4	Chromodomain-helicase-DNA-binding protein 4			0.159629	0.0284277	31.787	32.7834	F5GWX5;A0A0C4DGG9;Q14839;Q14839-2;Q8TDI0;K7EMY3;F2Z2R5;F5H6N4;I3L229;H7C3H7;H7C0J3;K7EPV1;F6T542;K7ESA5	F5GWX5;A0A0C4DGG9;Q14839;Q14839-2	Nucleus.
	DERA	Deoxyribose-phosphate aldolase			0.365692	0.0281448	28.1868	29.9609	Q9Y315;E9PPM8;G3V158;E9PML7;E9PJ44;E9PJB9;E9PMH9	Q9Y315;E9PPM8;G3V158	Cytoplasm. Cytoplasmic granule. Nucleus.
	NPEPPS	Puromycin-sensitive aminopeptidase			0.306379	0.0280033	30.466	31.6164	E9PLK3;P55786;P55786-2;A6NEC2;H0YDG0;A6NEC2-2;E9PP11;E9PJY4;E9PJ74;E9PPD4;A6NEC2-3;H0YCQ5;E9PI82;E9PJF9;E9PRQ5;E9PPZ2	E9PLK3;P55786;P55786-2
	GDA	Guanine deaminase			0.138421	0.0278618	32.247	33.109	Q9Y2T3;Q9Y2T3-3;Q9Y2T3-2;Q5SZC6;Q5SZC5;H0YDZ7;Q5SZC3	Q9Y2T3;Q9Y2T3-3;Q9Y2T3-2;Q5SZC6
	PSMD11	26S proteasome non-ATPase regulatory subunit 11			0.289598	0.0277203	30.9502	32.5111	O00231;O00231-2;J3QRY4;J3QS13;J3KSW3	O00231;O00231-2	Nucleus. Cytoplasm, cytosol.
	POLA1	DNA polymerase;DNA polymerase alpha catalytic subunit			0.0441843	0.0274371	30.3807	31.2736	A0A087WU64;A6NMQ1;P09884	A0A087WU64;A6NMQ1;P09884	Nucleus.
	CUTA	Protein CutA			0.355806	0.0268709	27.1173	27.8104	C9IZG4;O60888-3;O60888;O60888-2;C9IZQ5	C9IZG4;O60888-3;O60888;O60888-2;C9IZQ5
	CCDC51	Coiled-coil domain-containing protein 51			0.686613	0.024887	27.222	28.4271	Q96ER9-2;Q96ER9	Q96ER9-2;Q96ER9	Membrane; Multi-pass membrane protein.
	HSPBP1	Hsp70-binding protein 1			0.243547	0.0246034	29.4305	29.9286	Q9NZL4;Q9NZL4-3;K7EN20;Q9NZL4-2;K7EL16;K7EMM7;K7ERT9;K7EKM6	Q9NZL4;Q9NZL4-3;K7EN20;Q9NZL4-2
	FHL2	Four and a half LIM domains protein 2			0.00690831	0.0244615	31.6132	32.5283	J3KNW4;A0A0A0MSG2;Q14192;C9J3S8;F8WDA8;U3KQT4;Q14192-2	J3KNW4;A0A0A0MSG2;Q14192
	HNRNPDL	Heterogeneous nuclear ribonucleoprotein D-like			0.27608	0.0238941	31.5595	32.6346	A0A087WUK2;O14979	A0A087WUK2;O14979
	CAST	Calpastatin			0.0480967	0.0237522	33.1095	33.4798	P20810-9;P20810-5;P20810-10;P20810-7;P20810-6;A0A0C4DGB5;E7ES10;E9PCH5;B7Z574;P20810-4;P20810-8;P20810-2;P20810;E7EVY3;P20810-3;E9PDE4;H0Y7F0;H0Y9H6;E7EQ12;E7EQA0;A0A0A0MR45;H0YD33;F8W7E0;A0A0C4DGD1;H0YA91;E9PSG1;H0Y944;D6RAA8;D6RC54;D6RGF7;D6RBR1;E7EN75;E7EQK6	P20810-9;P20810-5;P20810-10;P20810-7;P20810-6;A0A0C4DGB5;E7ES10;E9PCH5;B7Z574;P20810-4;P20810-8;P20810-2;P20810;E7EVY3;P20810-3;E9PDE4;H0Y7F0;H0Y9H6;E7EQ12;E7EQA0;A0A0A0MR45;H0YD33
	TNPO2	Transportin-2			0.0261627	0.0236102	26.9484	28.2638	O14787-2;A0A075B780;O14787;K7ENW1;K7ESC1;K7EMA3	O14787-2;A0A075B780;O14787	Cytoplasm. Nucleus.
	ZNF281	Zinc finger protein 281			0.0807941	0.0236102	26.1946	26.6769	Q9Y2X9-2;Q9Y2X9	Q9Y2X9-2;Q9Y2X9	Nucleus.
	LMO7	LIM domain only protein 7			0.104202	0.0236102	34.2705	34.6479	E9PMS6;Q8WWI1-3;F8WD26;J3KP06;Q8WWI1;E9PMT2;Q8WWI1-4;Q8WWI1-2;A0A0A0MTE2;Q8WWI1-5;E9PMP7;H0Y424;H0YDQ3;H0YDG6;E9PJ10;E9PK58;H0YE95;E9PLU6;E9PRE3;E9PRJ0;E9PMJ6;U3KQE6	E9PMS6;Q8WWI1-3;F8WD26;J3KP06;Q8WWI1;E9PMT2;Q8WWI1-4;Q8WWI1-2;A0A0A0MTE2;Q8WWI1-5;E9PMP7;H0Y424
	HNRNPR	Heterogeneous nuclear ribonucleoprotein R			0.434348	0.0236102	29.6953	30.6433	O43390;O43390-3;B4DT28	O43390;O43390-3;B4DT28	Nucleus. Microsome. Nucleus, nucleoplasm. Cytoplasm.
	NPM1	Nucleophosmin			0.335255	0.0234683	35.22	36.1509	P06748;P06748-3;P06748-2;E5RGW4	P06748;P06748-3;P06748-2	Nucleus, nucleolus. Nucleus, nucleoplasm. Cytoplasm, cytoskeleton, microtubule organizing center, centrosome.
	PPM1G	Protein phosphatase 1G			0.129085	0.0233263	30.3094	30.855	O15355	O15355	Cytoplasm. Membrane; Lipid-anchor.
	POLD1	DNA polymerase;DNA polymerase delta catalytic subunit			0.131063	0.0231843	29.0836	30.518	M0R2B7;P28340;M0QXE6;M0QXQ2;M0QZB4;M0R3H8	M0R2B7;P28340	Nucleus.
	PAFAH1B1	Platelet-activating factor acetylhydrolase IB subunit alpha			0.235114	0.0231843	30.2137	31.5864	P43034;I3L3N5;I3L495;P43034-2	P43034	Cytoplasm, cytoskeleton. Cytoplasm, cytoskeleton, microtubule organizing center, centrosome. Cytoplasm, cytoskeleton, spindle. Nucleus membrane.
	YWHAG	14-3-3 protein gamma;14-3-3 protein gamma, N-terminally processed			0.0768327	0.0230425	32.8134	33.8081	P61981	P61981	Cytoplasm.
	RTCB	tRNA-splicing ligase RtcB homolog			0.0922074	0.0227584	33.5105	34.1296	Q9Y3I0	Q9Y3I0	Nucleus. Cytoplasm.
	C14orf166	UPF0568 protein C14orf166			0.190931	0.0227584	31.8927	33.2964	Q9Y224;G3V4C6;H0YJB9;G3V4E7	Q9Y224;G3V4C6;H0YJB9	Nucleus. Cytoplasm, cytosol. Cytoplasm, perinuclear region. Cytoplasm, cytoskeleton, microtubule organizing center, centrosome.
	EMG1	Ribosomal RNA small subunit methyltransferase NEP1			0.0447438	0.0219061	26.162	28.6847	Q92979;V9GYP5;A0A087WWQ2;A0A087WVM7	Q92979;V9GYP5;A0A087WWQ2;A0A087WVM7	Nucleus, nucleolus.
	IPO5	Importin-5			0.13711	0.0219061	33.3964	33.9908	O00410;O00410-3;H0Y8C6;O00410-2;E7ETV3;E7EQT5;E7EV12;C9JMV5;E7EWK4;E7EX05;H0Y3V4;C9JZD8;C9JQT6;E7ESA1;E7ESZ1;E7ETV8;C9J875;C9JZ53;C9JXE0;O60518	O00410;O00410-3;H0Y8C6;O00410-2	Cytoplasm. Nucleus. Nucleus, nucleolus.
	FKBP4	Peptidyl-prolyl cis-trans isomerase FKBP4;Peptidyl-prolyl cis-trans isomerase FKBP4, N-terminally processed			0.290306	0.0219061	34.3023	35.3688	Q02790;F5H1U3;F5H120;H0YFG2	Q02790	Cytoplasm, cytosol. Mitochondrion. Nucleus. Cytoplasm, cytoskeleton. Cell projection, axon.
	THOC3	THO complex subunit 3			0.0922074	0.021764	26.9126	27.3997	Q96J01;Q96J01-2;D6RGZ2;D6REC9	Q96J01;Q96J01-2;D6RGZ2	Nucleus. Nucleus speckle.
	CKAP4	Cytoskeleton-associated protein 4			0.167615	0.021764	28.9163	31.6615	Q07065;H3BUW6;H3BN64;H3BRM1;H3BRF9;Q96K21-4;Q96K21-3;Q96K21-2;Q96K21	Q07065	Endoplasmic reticulum membrane; Single-pass type II membrane protein. Cell membrane; Single-pass type II membrane protein. Cytoplasm, cytoskeleton. Cytoplasm, perinuclear region.
	PYGB	Glycogen phosphorylase, brain form			0.00403388	0.0211954	28.4448	28.9597	P11216;H0Y4Z6	P11216
	UPF1	Regulator of nonsense transcripts 1			0.104471	0.0210533	33.9185	34.7498	Q92900-2;Q92900	Q92900-2;Q92900	Cytoplasm. Cytoplasm, P-body. Nucleus.
	RUVBL2	RuvB-like 2			0.228603	0.0206267	34.2757	34.9535	Q9Y230;Q9Y230-2;M0R0Y3;X6R2L4;M0QXI6;M0R0Z0;M0QXZ7	Q9Y230;Q9Y230-2;M0R0Y3	Nucleus matrix. Nucleus, nucleoplasm. Cytoplasm. Membrane.
	CMBL	Carboxymethylenebutenolidase homolog			0.0607391	0.0200577	30.1219	31.9939	Q96DG6	Q96DG6	Cytoplasm, cytosol.
	GIGYF2	PERQ amino acid-rich with GYF domain-containing protein 2			0.169412	0.0193461	29.8803	29.7585	Q6Y7W6-4;Q6Y7W6-5;Q6Y7W6;I1E4Y6;Q6Y7W6-3;E7ESB6;C9JHW1;C9JH18;C9JW88;F8WCD5;C9JPV7;C9JXQ0;C9J0V6;C9JHT0;C9JRZ2	Q6Y7W6-4;Q6Y7W6-5;Q6Y7W6;I1E4Y6;Q6Y7W6-3;E7ESB6
	PSMC4	26S protease regulatory subunit 6B			0.235727	0.0186342	31.973	33.2217	P43686;P43686-2	P43686;P43686-2	Cytoplasm. Nucleus.
	RIOK2	Serine/threonine-protein kinase RIO2			0.0451634	0.0180643	28.0673	28.7513	Q9BVS4-2;Q9BVS4	Q9BVS4-2;Q9BVS4	Cytoplasm.
	RARS	Arginine--tRNA ligase, cytoplasmic			0.0792927	0.017922	34.0065	34.6836	P54136;P54136-2;E5RJM9;E5RH09;E5RI24	P54136;P54136-2	Cytoplasm. Cytoplasm, cytosol.
	SHMT2	Serine hydroxymethyltransferase, mitochondrial;Serine hydroxymethyltransferase			0.406537	0.0176369	30.6675	33.0963	P34897-3;P34897;P34897-2;H0YIZ0;G3V2Y4;G3V5L0;G3V4W5;G3V540;G3V241;G3V3Y8;G3V4T0;G3V4X0;G3V2W0;G3V2E4;G3V2D2	P34897-3;P34897;P34897-2;H0YIZ0;G3V2Y4	Mitochondrion. Mitochondrion matrix, mitochondrion nucleoid. Mitochondrion inner membrane. Cytoplasm. Nucleus.
	TUBA1A;TUBA3C;TUBA3E	Tubulin alpha-1A chain;Tubulin alpha-3C/D chain;Tubulin alpha-3E chain			0.0909888	0.0172092	32.291	32.8287	Q71U36-2;Q71U36;Q13748;Q13748-2;F8VQQ4;Q6PEY2	Q71U36-2;Q71U36;Q13748;Q13748-2;F8VQQ4;Q6PEY2	Cytoplasm, cytoskeleton.
	BCL2L13	Bcl-2-like protein 13			0.519642	0.016639	26.6182	28.8443	Q9BXK5;A0A087WX97;A0A087WTL4;Q9BXK5-4;Q9BXK5-2;F2Z2C3;A0A087WW80;F6VJB4;A0A0A0MR90;E9PDD6	Q9BXK5;A0A087WX97;A0A087WTL4;Q9BXK5-4	Isoform 2: Mitochondrion membrane; Single-pass membrane protein. Nucleus.; Isoform 1: Nucleus.
	CMAS	N-acylneuraminate cytidylyltransferase			0.0176369	0.0163537	27.0907	27.6494	Q8NFW8;Q8NFW8-2;F5H296;F5GYM0	Q8NFW8;Q8NFW8-2;F5H296	Nucleus.
	SART1	U4/U6.U5 tri-snRNP-associated protein 1			0.596554	0.0160683	26.1545	28.5962	O43290	O43290	Nucleus.
	MAP4	Microtubule-associated protein;Microtubule-associated protein 4			0.0476779	0.0157831	36.5986	36.8673	E7EVA0;P27816;P27816-6;P27816-2;P27816-5;P27816-4;B5MEG9;H7C4C5;H0Y2V1;F8W9U4;H7C456;A0A0J9YVV8;A0A0J9YW37;P27816-7;P27816-3	E7EVA0;P27816;P27816-6;P27816-2	Cytoplasm, cytoskeleton.
	ADNP	Activity-dependent neuroprotector homeobox protein			0.0871912	0.0153548	27.349	28.1467	Q9H2P0;E9PQK8	Q9H2P0	Nucleus.
	CRYZ	Quinone oxidoreductase			0.0097772	0.0144981	27.6493	30.5849	Q08257;Q08257-3;C9JH92;A6NP24;Q08257-2	Q08257;Q08257-3;C9JH92;A6NP24;Q08257-2	Cytoplasm.
	CNOT7	CCR4-NOT transcription complex subunit 7			0.0753272	0.0144981	27.743	28.7264	Q9UIV1-2;Q9UIV1;E5RJE0;E5RHV9;E5RGA8;H0YBT3;E5RGH2;H0YAV9	Q9UIV1-2;Q9UIV1	Nucleus. Cytoplasm, P-body.
	NME1-NME2;NME2;NME1;NME2P1	Nucleoside diphosphate kinase;Nucleoside diphosphate kinase B;Putative nucleoside diphosphate kinase			0.323774	0.0143553	35.1184	36.0991	Q32Q12;P22392-2;P22392;J3KPD9;E7ERL0;O60361;F6XY72	Q32Q12;P22392-2;P22392;J3KPD9;E7ERL0;O60361
	UTP20	Small subunit processome component 20 homolog			0.307662	0.0142124	28.3381	30.8111	O75691	O75691	Nucleus, nucleolus.
	PACSIN3	Protein kinase C and casein kinase substrate in neurons protein 3			0.0892269	0.0140695	28.1898	29.748	A0A0C4DGG1;Q9UKS6;E9PIY1;E9PJ75;E9PNM9;E9PJ33;H0YDM6	A0A0C4DGG1;Q9UKS6;E9PIY1
	PSMG1	Proteasome assembly chaperone 1			0.147176	0.0139266	30.0515	31.3683	O95456;O95456-2;F8WBH7	O95456;O95456-2	Cytoplasm. Endoplasmic reticulum.
	OLA1	Obg-like ATPase 1			0.493955	0.0137839	28.9654	31.1858	J3KQ32;Q9NTK5;Q9NTK5-2;Q9NTK5-3;C9JTK6;C9JCJ9	J3KQ32;Q9NTK5;Q9NTK5-2	Cytoplasm. Nucleus. Nucleus, nucleolus.
	PSMG2	Proteasome assembly chaperone 2			0.147567	0.0129261	30.1204	31.1726	K7ENR6;Q969U7-2;Q969U7;V9GZ55;K7ER45	K7ENR6;Q969U7-2;Q969U7;V9GZ55
	ATP5H	ATP synthase subunit d, mitochondrial			0.695281	0.0129261	28.0738	28.8153	O75947;O75947-2;F5H608	O75947;O75947-2;F5H608	Mitochondrion. Mitochondrion inner membrane.
	MCC	Colorectal mutant cancer protein			0.0646069	0.0127833	23.5925	24.232	A0A096LPB3;A0A096LNU0;D6REY2;P23508;P23508-2	A0A096LPB3;A0A096LNU0;D6REY2;P23508;P23508-2
	ACTR10	Actin-related protein 10			0.443713	0.0127833	28.0519	29.8078	Q9NZ32;G3V2Q5;G3V5Y4;F6S9Y6;V9GYX7;G3V524;H0YJD9;G3V4K6	Q9NZ32;G3V2Q5;G3V5Y4;F6S9Y6;V9GYX7	Cytoplasm, cytoskeleton.
	G6PD	Glucose-6-phosphate 1-dehydrogenase			0.016639	0.0126402	32.8341	33.9166	P11413;P11413-2;P11413-3;E7EUI8;E7EM57;E9PD92	P11413;P11413-2;P11413-3;E7EUI8;E7EM57
	YWHAB	14-3-3 protein beta/alpha;14-3-3 protein beta/alpha, N-terminally processed			0.0289935	0.0124972	32.2463	32.8921	P31946;Q4VY20;Q4VY19;A0A0J9YWE8;A0A0J9YWZ2	P31946	Cytoplasm. Melanosome.
	RPL23A	60S ribosomal protein L23a			0.0137839	0.0122111	30.8301	30.9982	P62750;H7BY10;K7EJV9;K7ERT8;A8MUS3;K7EMA7	P62750;H7BY10;K7EJV9;K7ERT8;A8MUS3
	PYGL	Alpha-1,4 glucan phosphorylase;Glycogen phosphorylase, liver form			0.0713507	0.012068	30.3235	31.2827	E9PK47;P06737-2;P06737;P11217-2	E9PK47;P06737-2;P06737
	PMS2	Mismatch repair endonuclease PMS2			0.272023	0.0114957	26.6039	27.5286	P54278-3;P54278;C9J167;P54278-2;P54278-4;Q13401;Q13401-2;Q13670;A4D2B8-3;A4D2B8-2;A4D2B8	P54278-3;P54278;C9J167;P54278-2	Nucleus.
	TRMT1	tRNA (guanine(26)-N(2))-dimethyltransferase			0.00360232	0.0113525	30.5517	31.4613	Q9NXH9;Q9NXH9-2;K7EQQ8;K7EQU7;K7EQY6;K7ENI9;K7EJX9;K7EMZ2;K7ERR5	Q9NXH9;Q9NXH9-2;K7EQQ8
	FOXK1	Forkhead box protein K1			0.243913	0.0112093	28.7428	29.3909	P85037;P85037-2;U3KQ26	P85037;P85037-2	Nucleus. Cytoplasm.
	HNRNPDL	Heterogeneous nuclear ribonucleoprotein D-like			0.322044	0.010923	26.7959	27.9561	O14979-3;O14979-2;A0A087WU03	O14979-3;O14979-2	Nucleus. Cytoplasm.
	NAP1L1	Nucleosome assembly protein 1-like 1			0.245982	0.0107799	32.5741	33.4929	F8VY35;F8W0J6;F5H4R6;H0YIV4;P55209-2;P55209;H0YHC3;F8W020;F8W118;F8VV59;B7Z9C2;H0YH88;F8VUX1;F8W543;F8VRJ2;F8VVB5;F8VXI6;P55209-3;B7Z4K9	F8VY35;F8W0J6;F5H4R6;H0YIV4;P55209-2;P55209;H0YHC3;F8W020;F8W118;F8VV59;B7Z9C2;H0YH88;F8VUX1;F8W543;F8VRJ2;F8VVB5;F8VXI6;P55209-3
	YWHAZ	14-3-3 protein zeta/delta			0.0769695	0.0106367	34.7511	35.4819	P63104;E7EX29;B0AZS6;E7ESK7;P63104-2;B7Z2E6;H0YB80;E9PD24;E7EVZ2;E5RIR4;E5RGE1	P63104;E7EX29;B0AZS6;E7ESK7;P63104-2;B7Z2E6;H0YB80	Cytoplasm. Melanosome.
	MAP7	Ensconsin			0.0157831	0.0102069	30.4699	33.4609	A0A087WZ40;Q14244-5;Q14244-3;Q14244-6;Q14244;Q14244-7;Q14244-2;Q14244-4	A0A087WZ40;Q14244-5;Q14244-3;Q14244-6;Q14244;Q14244-7;Q14244-2;Q14244-4
	CSE1L	Exportin-2			0.054779	0.0102069	34.41	35.9677	P55060-3;P55060;P55060-4;P55060-2	P55060-3;P55060;P55060-4	Cytoplasm. Nucleus.
	PRDX2	Peroxiredoxin-2			0.290778	0.00906043	35.4619	35.7737	P32119;A6NIW5;P32119-2	P32119;A6NIW5	Cytoplasm.
	GSTO1	Glutathione S-transferase omega-1			0.317073	0.00906043	30.7138	32.7636	P78417;Q5TA02;P78417-3;P78417-2;Q5TA01	P78417;Q5TA02;P78417-3;P78417-2;Q5TA01	Cytoplasm, cytosol.
	UBLCP1	Ubiquitin-like domain-containing CTD phosphatase 1			0.0635029	0.00863037	29.6129	30.9163	Q8WVY7	Q8WVY7	Nucleus.
	TLN1	Talin-1			0.227248	0.00848693	34.4802	35.6238	Q9Y490	Q9Y490	Cell projection, ruffle membrane; Peripheral membrane protein; Cytoplasmic side. Cytoplasm, cytoskeleton. Cell surface. Cell junction, focal adhesion.
	PFDN5	Prefoldin subunit 5			0.27262	0.0082	24.4783	25.8749	H3BPF6;Q99471;H3BMQ1;Q99471-2;Q99471-3	H3BPF6;Q99471;H3BMQ1;Q99471-2;Q99471-3
	NONO	Non-POU domain-containing octamer-binding protein			0.0732718	0.00791302	35.4169	36.1358	Q15233;Q15233-2;H7C367;C9JYS8;C9IZL7;C9J4X2	Q15233;Q15233-2;H7C367;C9JYS8	Nucleus. Nucleus, nucleolus. Nucleus speckle.
	FKBP1A	Peptidyl-prolyl cis-trans isomerase FKBP1A;Peptidyl-prolyl cis-trans isomerase			0.044464	0.00776951	31.9122	33.2391	P62942;Q5W0X3;A0A087WZM5;Q1JUQ5;Q1JUQ3;A0A087WTS4;Q5VVH2;A0A087WV48	P62942;Q5W0X3;A0A087WZM5	Cytoplasm, cytosol. Sarcoplasmic reticulum membrane; Peripheral membrane protein; Cytoplasmic side.
	SKIV2L2	Superkiller viralicidic activity 2-like 2			0.208143	0.00776951	30.4533	30.786	P42285;H0YAC4;H0Y8U3	P42285	Nucleus, nucleoplasm. Nucleus, nucleolus. Nucleus.
	HNRNPK	Heterogeneous nuclear ribonucleoprotein K			0.366476	0.00705191	36.2752	36.9568	P61978;P61978-2;S4R457;S4R359	P61978;P61978-2	Cytoplasm. Nucleus, nucleoplasm. Cell projection, podosome.
	UPF2	Regulator of nonsense transcripts 2			0.0169242	0.0067647	29.012	29.507	Q9HAU5;Q9HAU5-2	Q9HAU5;Q9HAU5-2	Cytoplasm, perinuclear region.
	EML4	Echinoderm microtubule-associated protein-like 4			0.0521377	0.0067647	32.0442	32.7387	Q9HC35;B5MBZ0;Q9HC35-2	Q9HC35;B5MBZ0;Q9HC35-2	Cytoplasm, cytoskeleton.
	COPS6	COP9 signalosome complex subunit 6			0.135535	0.00662125	30.8868	32.7953	E7EM64;Q7L5N1;H7C3T0	E7EM64;Q7L5N1
	SORD	Sorbitol dehydrogenase			0.376068	0.00662125	31	32.0758	Q00796;H0YLA4;H0YKB3;Q00796-2	Q00796;H0YLA4	Mitochondrion membrane; Peripheral membrane protein. Cell projection, cilium, flagellum.
	CALR	Calreticulin			0.000432815	0.00647761	27.7275	29.89	P27797;K7EJB9;K7EL50	P27797;K7EJB9	Endoplasmic reticulum lumen. Cytoplasm, cytosol. Secreted, extracellular space, extracellular matrix. Cell surface. Sarcoplasmic reticulum lumen.
	NACA	Nascent polypeptide-associated complex subunit alpha;Nascent polypeptide-associated complex subunit alpha, muscle-specific form			0.0790197	0.00633396	28.5443	30.427	F8VZJ2;H0YHX9;Q13765;E9PAV3-2;E9PAV3;F8W0W4;F8W1N5;F8VNW4;F8VZ58;Q9BZK3	F8VZJ2;H0YHX9;Q13765;E9PAV3-2;E9PAV3;F8W0W4;F8W1N5;F8VNW4
	PAWR	PRKC apoptosis WT1 regulator protein			0.271665	0.00633396	27.7117	28.505	Q96IZ0	Q96IZ0	Cytoplasm. Nucleus.
	SF3B5	Splicing factor 3B subunit 5			0.788101	0.0060466	29.9893	31.1342	Q9BWJ5	Q9BWJ5	Nucleus.
	DDOST	Dolichyl-diphosphooligosaccharide--protein glycosyltransferase 48 kDa subunit			0.0832474	0.0057592	28.6322	30.8832	A0A0C4DGS1;P39656-3;P39656;P39656-2;U3KQ84	A0A0C4DGS1;P39656-3;P39656;P39656-2;U3KQ84	Endoplasmic reticulum membrane; Single-pass type I membrane protein.
	BZW2	Basic leucine zipper and W2 domain-containing protein 2			0.387914	0.0054719	27.9386	29.4425	E7ETZ4;Q9Y6E2;Q75MG1;B5MCH7;B5MCE7;C9JF98;E9PFD4;E7EMS9;Q9Y6E2-2;E9PFE3;F8WDX8	E7ETZ4;Q9Y6E2;Q75MG1;B5MCH7;B5MCE7
	PRMT1	Protein arginine N-methyltransferase 1			0.0206267	0.00532815	34.1598	34.6594	E9PKG1;H7C2I1;Q99873-3;Q99873-2;Q99873-4;Q99873;E9PIX6;E9PQ98;A0A087X1W2;H0YDE4;E9PNR9;E9PMW9;Q9NR22-2;Q9NR22	E9PKG1;H7C2I1;Q99873-3;Q99873-2;Q99873-4;Q99873;E9PIX6;E9PQ98;A0A087X1W2;H0YDE4;E9PNR9
	ANXA3	Annexin A3;Annexin			0.125122	0.0048968	27.0782	29.728	P12429;D6RA82;D6RFG5;D6RCA8;D6RFJ9;D6RAZ8	P12429;D6RA82
	CCT7	T-complex protein 1 subunit eta			0.0147838	0.00475299	34.31	34.8636	Q99832;Q99832-3;Q99832-4;Q99832-2;F8WAM2;F8WBP8;A0A0D9SG95	Q99832;Q99832-3;Q99832-4;Q99832-2	Cytoplasm.
	SF3B3	Splicing factor 3B subunit 3			0.344601	0.00475299	33.5842	34.49	Q15393;Q15393-3;Q15393-2;I3L4G7;H3BMB0	Q15393	Nucleus.
	CCT3	T-complex protein 1 subunit gamma			0.00733906	0.00460933	34.7703	35.2568	P49368;P49368-2;B4DUR8;E9PRC8;Q5SZX6;Q5SZW8;E9PM09;E9PQ35;Q5SZX9	P49368;P49368-2;B4DUR8	Cytoplasm.
	HARS	Histidine--tRNA ligase, cytoplasmic			0.0628125	0.00460933	31.0889	31.5241	P12081-4;P12081;B4DDD8;B3KWE1;P12081-3;P12081-2;B4E1C5;E7ETE2;P49590-2;P49590;D6RF05;B4DQ67;D6RJE6	P12081-4;P12081;B4DDD8;B3KWE1;P12081-3;P12081-2;B4E1C5;E7ETE2	Cytoplasm.
	NT5C2	Cytosolic purine 5-nucleotidase			0.0896338	0.00446549	31.8963	32.6209	P49902;P49902-2;Q5JUV6;REV__M0QX83;S4R3E7;S4R3A6;REV__H0YES7;H0YHR8;REV__F5GWJ3;REV__Q17RW3;REV__A0A1B0GW38	P49902;P49902-2	Cytoplasm.
	HNRNPAB	Heterogeneous nuclear ribonucleoprotein A/B			0.433066	0.00388999	31.6133	32.5401	Q99729-3;D6R9P3;D6RD18;D6RBZ0;Q99729-4;Q99729-2;Q99729	Q99729-3;D6R9P3;D6RD18;D6RBZ0;Q99729-4;Q99729-2;Q99729	Nucleus. Cytoplasm.
	LDHA	L-lactate dehydrogenase A chain			0.542803	0.00388999	36.4984	37.4841	P00338;P00338-3;P00338-5;P00338-4;P00338-2;F5GYU2;F5GXY2;F5GXH2;F5H5J4;F5H6W8;F5GZQ4;F5H8H6;F5GXC7;F5GWW2;F5GXU1;F5H5G7;F5H155;A0A087WUM2;G3XAP5;F5H245;Q6ZMR3;P07864	P00338;P00338-3;P00338-5;P00338-4;P00338-2;F5GYU2;F5GXY2;F5GXH2	Cytoplasm.
	POLR1A	DNA-directed RNA polymerase;DNA-directed RNA polymerase I subunit RPA1			0.307778	0.00216244	27.6479	28.6169	B9ZVN9;O95602	B9ZVN9;O95602
	ATIC	Bifunctional purine biosynthesis protein PURH;Phosphoribosylaminoimidazolecarboxamide formyltransferase;IMP cyclohydrolase			0.115699	0.00201835	28.8934	29.4308	P31939-2;P31939;H7C1S2;C9JLK0;F8WEF0	P31939-2;P31939;H7C1S2
	YWHAE	14-3-3 protein epsilon			0.0893625	0.00187425	35.4337	36.494	P62258;P62258-2;B4DJF2;I3L3T1;K7EIT4;K7EM20;I3L0W5	P62258;P62258-2	Nucleus. Cytoplasm. Melanosome.
	PSMD6	26S proteasome non-ATPase regulatory subunit 6			0.0600474	0.00173014	29.9946	31.6268	Q15008;Q15008-4;Q15008-3;Q15008-2;C9J0E9;C9J7B7;H7C531	Q15008;Q15008-4;Q15008-3;Q15008-2
	SCAF8;SCAF4	Splicing factor, arginine/serine-rich 15;Protein SCAF8			0.710878	0.00144204	25.9414	26.0461	A0A0A0MT33;O95104-2;O95104-3;O95104;Q9UPN6;Q9UPN6-2	A0A0A0MT33;O95104-2;O95104-3;O95104;Q9UPN6;Q9UPN6-2
	PNP	Purine nucleoside phosphorylase			0.0905825	0.00115371	29.2944	31.1801	P00491;G3V5M2;G3V2H3;G3V393	P00491;G3V5M2	Cytoplasm, cytoskeleton. Cytoplasm.
	PEBP1	Phosphatidylethanolamine-binding protein 1;Hippocampal cholinergic neurostimulating peptide			0.50711	0.00100953	30.1507	29.2694	P30086	P30086	Cytoplasm.
	PCBP2	Poly(rC)-binding protein 2			0.0054719	0.000865329	35.3129	35.8695	Q15366-3;Q15366-6;E9PFP8;P57721-5;P57721-4;P57721	Q15366-3;Q15366-6	Nucleus. Cytoplasm.
	TSTA3	GDP-L-fucose synthase			0.106482	0.000576886	26.2009	27.4813	Q13630;E9PP14;A0A0J9YX13;E9PKL9;E9PLH9;E9PP60;H0YCP7	Q13630;E9PP14;A0A0J9YX13;E9PKL9;E9PLH9
	IER3				0.154713	0.000144286	27.8499	26.9401	Q5ST79	Q5ST79
	ENO1	Alpha-enolase			0.227125	0	33.5111	34.3124	P06733;P06733-2;K7EM90;E5RI09;E5RG95;K7EPM1;K7EKN2;E5RGZ4;P13929-3;P13929-2;P13929	P06733;P06733-2	Cytoplasm. Cell membrane. Cytoplasm, myofibril, sarcomere, M line.
	LIG3	DNA ligase 3			-0.0116898	-4.32543e-05	27.6517	29.108	P49916-3;P49916;P49916-4;P49916-2;K7ERZ5;K7EQB6	P49916-3;P49916;P49916-4;P49916-2	Isoform 1: Mitochondrion.
	USP5	Ubiquitin carboxyl-terminal hydrolase 5			0.110096	-5.77013e-05	31.5616	32.5269	P45974-2;P45974;F5H571	P45974-2;P45974
	SLC35B2	Adenosine 3-phospho 5-phosphosulfate transporter 1			-0.282632	-0.000129853	25.1709	27.1471	Q8TB61-5;Q8TB61-4;Q8TB61-3;Q8TB61-2;Q8TB61	Q8TB61-5;Q8TB61-4;Q8TB61-3;Q8TB61-2;Q8TB61	Golgi apparatus membrane; Multi-pass membrane protein.
	SLC25A12	Calcium-binding mitochondrial carrier protein Aralar1			-0.0291169	-0.000158663	28.2717	29.0119	O75746-2;O75746	O75746-2;O75746	Mitochondrion inner membrane; Multi-pass membrane protein.
	DHCR7	7-dehydrocholesterol reductase			-0.29752	-0.000302979	30.2115	31.3669	Q9UBM7;E9PM00;E9PJ54;E9PRL8;E9PQ71;E9PIP9;H0YE57	Q9UBM7;E9PM00	Endoplasmic reticulum membrane; Multi-pass membrane protein.
	MAGED2	Melanoma-associated antigen D2			-0.123308	-0.000476127	28.929	29.1317	Q5H909;Q9UNF1-2;Q9UNF1;Q5H907;A0A087X070;G5E9N2;Q12816-5;Q12816-2;Q12816-3;Q12816-4;Q12816	Q5H909;Q9UNF1-2;Q9UNF1;Q5H907
	CTNNBL1	Beta-catenin-like protein 1			0.366924	-0.000577203	25.9343	27.2799	A0A087WUB9;Q8WYA6-3;Q8WYA6-2;Q8WYA6-4;Q8WYA6	A0A087WUB9;Q8WYA6-3;Q8WYA6-2;Q8WYA6-4;Q8WYA6
	ATP5O	ATP synthase subunit O, mitochondrial			0.318577	-0.000649381	28.5932	31.344	P48047;H7C0C1;H7C086;H7C068	P48047;H7C0C1	Mitochondrion. Mitochondrion inner membrane.
	HSP90AB2P	Putative heat shock protein HSP 90-beta 2			0.259062	-0.000692654	32.8013	33.485	Q58FF8	Q58FF8	Cytoplasm.
	PRMT5	Protein arginine N-methyltransferase 5;Protein arginine N-methyltransferase 5, N-terminally processed			0.0404014	-0.00102469	33.6425	34.217	O14744;O14744-5;O14744-2;O14744-3;O14744-4;G3V580;H0YJX6;G3V5L5;G3V2L6;G3V2X6;C9JSX3;H0YJ77;H0YJD3;H7BZ44;G3V5T6;G3V507;G3V2F5;H0YJY6	O14744;O14744-5;O14744-2;O14744-3;O14744-4	Cytoplasm. Nucleus. Golgi apparatus.
	CTH	Cystathionine gamma-lyase			0.325732	-0.00129897	29.7645	31.9127	P32929-3;P32929;P32929-2	P32929-3;P32929;P32929-2	Cytoplasm.
	DDX19A	ATP-dependent RNA helicase DDX19A			-0.121565	-0.00134235	31.3011	31.7243	Q9NUU7;I3L0H8;I3L352;Q9NUU7-2;H3BTB3;Q9UMR2-3;J3QRH0;H3BSL8;H3BP36;H3BP50;H0YD26;A0A1B0GV69;E9PR46;J3QL17;Q9UHL0-2;Q9UHL0	Q9NUU7;I3L0H8;I3L352;Q9NUU7-2	Cytoplasm. Nucleus, nuclear pore complex. Nucleus membrane; Peripheral membrane protein; Cytoplasmic side.
	SIGMAR1	Sigma non-opioid intracellular receptor 1			-0.0960979	-0.00153008	27.1181	29.8718	Q99720-4;Q99720-3;Q99720	Q99720-4;Q99720-3;Q99720	Nucleus inner membrane. Nucleus outer membrane. Nucleus envelope. Cytoplasmic vesicle. Endoplasmic reticulum membrane. Membrane; Single-pass membrane protein. Lipid droplet. Cell junction. Cell membrane. Cell projection, growth cone. Cell junction, synapse, postsynaptic cell membrane, postsynaptic density.
	PPP2R5D;PPP2R5C	Serine/threonine-protein phosphatase 2A 56 kDa regulatory subunit delta isoform;Serine/threonine-protein phosphatase 2A 56 kDa regulatory subunit gamma isoform			0.129876	-0.00216568	27.7238	28.7674	E9PFR3;Q14738-3;Q14738-2;Q14738;H0Y8C4;H0YJ35;Q96B13;H0YJ75;Q13362-2;Q13362-3;Q13362;Q13362-4;Q13362-5;H7C5Q9	E9PFR3;Q14738-3;Q14738-2;Q14738;H0Y8C4;H0YJ35;Q96B13;H0YJ75;Q13362-2;Q13362-3;Q13362;Q13362-4;Q13362-5
	ARHGEF2	Rho guanine nucleotide exchange factor 2			-0.246413	-0.002209	30.9413	31.6264	V9GYM8;Q92974-3;Q92974-2;Q92974;Q5VY93;V9GZ14;V9GYF5;V9GYG5;V9GYF0;V9GZ58;REV__J3KQ37;REV__P0DJD0;REV__P0DJD1;REV__F8VYC4;REV__A6NKT7;REV__J3KNE0;REV__Q99666;REV__O14715	V9GYM8;Q92974-3;Q92974-2;Q92974
	FUBP1	Far upstream element-binding protein 1			0.492007	-0.00228126	27.413	28.7177	Q96AE4-2;C9JSZ1	Q96AE4-2
	USP54	Inactive ubiquitin carboxyl-terminal hydrolase 54			0.430392	-0.0023102	29.7331	28.4834	Q70EL1-6;Q70EL1-7;Q70EL1;H7C296;R4GN32;H7C1E9	Q70EL1-6;Q70EL1-7;Q70EL1;H7C296;R4GN32;H7C1E9
	TNKS1BP1	182 kDa tankyrase-1-binding protein			-0.0316069	-0.00232458	32.1087	32.7954	Q9C0C2;Q9C0C2-2;E9PKK0;E9PKE7	Q9C0C2;Q9C0C2-2	Nucleus. Cytoplasm, cytoskeleton. Chromosome.
	SLK	STE20-like serine/threonine-protein kinase			-0.0636202	-0.00242579	31.3988	31.8965	Q9H2G2-2;Q9H2G2	Q9H2G2-2;Q9H2G2	Cytoplasm.
	GNPNAT1	Glucosamine 6-phosphate N-acetyltransferase			0.591392	-0.00255586	25.2751	26.5973	G3V5E4;G3V4W4;Q96EK6	G3V5E4;G3V4W4;Q96EK6
	CCT5	T-complex protein 1 subunit epsilon			0.0579701	-0.00259919	34.5339	35.2048	P48643;B7ZAR1;E9PCA1;E7ENZ3;P48643-2;D6RIZ7;H0Y914	P48643;B7ZAR1;E9PCA1;E7ENZ3;P48643-2	Cytoplasm. Cytoplasm, cytoskeleton, microtubule organizing center, centrosome.
	SLC7A5	Large neutral amino acids transporter small subunit 1			-0.202257	-0.00261366	33.4537	34.1973	Q01650;A0A0C4DGL4;H0YJ95;G3V4Z6;Q9UM01	Q01650	Cytoplasm, cytosol. Apical cell membrane; Multi-pass membrane protein.
	B2M	Beta-2-microglobulin;Beta-2-microglobulin form pI 5.3			0.102591	-0.00272928	29.6026	30.157	H0YLF3;F5H6I0;P61769	H0YLF3;F5H6I0;P61769	Secreted.
	DPYSL2	Dihydropyrimidinase-related protein 2			0.126312	-0.00277262	31.8711	32.3096	A0A1C7CYX9;Q16555-2;Q16555;H0YBT4;E5RFU4	A0A1C7CYX9;Q16555-2;Q16555
	THOC2	THO complex subunit 2			0.0854246	-0.00280156	29.5468	30.9632	Q8NI27;A0A0C4DG98;H0Y815;Q8NI27-2;F2Z2V2;H7C477;H0Y7U4	Q8NI27;A0A0C4DG98	Nucleus. Nucleus speckle.
	EXOSC8	Exosome complex component RRP43			0.279531	-0.0032931	26.8305	29.176	Q96B26	Q96B26	Cytoplasm. Nucleus. Nucleus, nucleolus.
	MTX1	Metaxin-1			-0.119307	-0.00332206	26.7214	28.8134	A0A0A0MRK6;Q13505-3;Q13505;A0A0C4DFQ1;Q13505-2;H0Y6Y5	A0A0A0MRK6;Q13505-3;Q13505;A0A0C4DFQ1;Q13505-2	Membrane; Single-pass type I membrane protein. Mitochondrion outer membrane.
	RPRD1A	Regulation of nuclear pre-mRNA domain-containing protein 1A			-0.102295	-0.00364022	26.0896	28.0881	Q96P16-3;Q96P16;A0A0C4DGQ6;K7EP82;K7ER50	Q96P16-3;Q96P16;A0A0C4DGQ6
	KIAA0391	Mitochondrial ribonuclease P protein 3			0.0443242	-0.00378479	24.479	29.8765	O15091-2;O15091;O15091-4;A0A0A0MTQ0;O15091-3	O15091-2;O15091;O15091-4	Mitochondrion.
	TAMM41	Phosphatidate cytidylyltransferase, mitochondrial			-0.044836	-0.00381376	29.0682	30.1563	Q96BW9-3;Q96BW9;Q96BW9-2;A0A0G2JQ92;H7C1A2;B4E101;G3V0F3	Q96BW9-3;Q96BW9;Q96BW9-2	Mitochondrion inner membrane; Peripheral membrane protein; Matrix side.
	CNOT2	CCR4-NOT transcription complex subunit 2			-0.0893287	-0.00387162	26.7234	26.5293	F8VV52;Q9NZN8-5;Q9NZN8;Q9NZN8-4;F8VQD8;A0A087X050;F8VVY1;F8VUB4;F8VX63;F8VP97;F8W145;Q9NZN8-2;F8VWH8;H0YHT6;H0YI11;H0YH84;F8VRS8;Q9NZN8-3	F8VV52;Q9NZN8-5;Q9NZN8;Q9NZN8-4;F8VQD8;A0A087X050;F8VVY1;F8VUB4;F8VX63;F8VP97
	MCM6	DNA replication licensing factor MCM6			0.0932897	-0.00423328	33.1076	33.9581	Q14566	Q14566	Nucleus.
	DNM1L	Dynamin-1-like protein			0.0357646	-0.00452274	32.7439	33.3436	O00429-4;O00429-5;O00429-3;O00429-2;O00429;G8JLD5;O00429-8;O00429-6;O00429-7;F8VZ52;F8W1W3;B4DDQ3;B4DPZ9;F8VUJ9;F8VR28;F8VYL3;H0YHY4;H0YI79	O00429-4;O00429-5;O00429-3;O00429-2;O00429;G8JLD5;O00429-8;O00429-6;O00429-7	Cytoplasm, cytosol. Golgi apparatus. Endomembrane system; Peripheral membrane protein. Mitochondrion outer membrane; Peripheral membrane protein. Peroxisome. Membrane, clathrin-coated pit. Cytoplasmic vesicle, secretory vesicle, synaptic vesicle membrane.
	ZNF326	DBIRD complex subunit ZNF326			-0.0791122	-0.00479769	32.3815	32.7711	Q5BKZ1;A0A0A0MRN4;Q5BKZ1-3;Q5BKZ1-2;E2QRN4	Q5BKZ1;A0A0A0MRN4;Q5BKZ1-3	Nucleus matrix.
	FLNB	Filamin-B			-0.00368358	-0.0053334	36.0392	36.9727	O75369-8;O75369-2;O75369-9;O75369;O75369-6;O75369-3;E7EN95;O75369-7;O75369-5;O75369-4;A0A0A0MT44;H7C5L4;A0A0C4DGA1	O75369-8;O75369-2;O75369-9;O75369;O75369-6;O75369-3;E7EN95;O75369-7;O75369-5;O75369-4	Isoform 1: Cytoplasm, cell cortex. Cytoplasm, cytoskeleton. Cytoplasm, myofibril, sarcomere, Z line.
	ZBED1	Zinc finger BED domain-containing protein 1			0.0199154	-0.0058403	28.9907	28.2148	O96006;C9JXP4	O96006	Nucleus.
	USP19	Ubiquitin carboxyl-terminal hydrolase;Ubiquitin carboxyl-terminal hydrolase 19			-0.0538082	-0.00598518	28.2776	28.932	E7EST9;B5MEG5;O94966-7;O94966-6;O94966-5;E7ESU0;O94966-4;O94966-3;O94966;O94966-2;A0A0A0MR08	E7EST9;B5MEG5;O94966-7;O94966-6;O94966-5;E7ESU0;O94966-4;O94966-3;O94966
	CAPZA1	F-actin-capping protein subunit alpha-1			-0.13046	-0.00601411	33.3486	33.9218	P52907	P52907	Cytoplasm, cytoskeleton.
	TRIM25	E3 ubiquitin/ISG15 ligase TRIM25			-0.114551	-0.00634738	32.7813	33.1427	Q14258	Q14258	Cytoplasm.
	VDAC2	Voltage-dependent anion-selective channel protein 2			-0.0597205	-0.00634738	34.9564	35.9247	A0A0A0MR02;P45880;P45880-2;P45880-1;Q5JSD1;A2A3S1	A0A0A0MR02;P45880;P45880-2;P45880-1;Q5JSD1
	STIP1	Stress-induced-phosphoprotein 1			0.245861	-0.00701405	32.923	34.1565	P31948;P31948-2;P31948-3;F5H783;F5GXD8;H0YGI8	P31948;P31948-2;P31948-3	Cytoplasm. Nucleus.
	CLTC	Clathrin heavy chain;Clathrin heavy chain 1			-0.0164682	-0.00765207	37.5243	37.9454	A0A087WVQ6;Q00610-2;Q00610;J3KS13;K7EJJ5;J3KSQ2;J3QL20;J3KRF5;A0A087WV74;A0A087WXH4;F5H5N6	A0A087WVQ6;Q00610-2;Q00610	Cytoplasmic vesicle membrane; Peripheral membrane protein; Cytoplasmic side. Membrane, coated pit; Peripheral membrane protein; Cytoplasmic side.
	YEATS2	YEATS domain-containing protein 2			-0.0722704	-0.00772461	25.3855	27.0008	Q9ULM3	Q9ULM3	Nucleus.
	PSPC1	Paraspeckle component 1			0.553557	-0.00808732	28.3129	28.9431	Q8WXF1-2;Q8WXF1;X6RDA4	Q8WXF1-2;Q8WXF1;X6RDA4	Nucleus, nucleolus. Nucleus matrix. Cytoplasm. Nucleus speckle.
	MVK	Mevalonate kinase			-0.511053	-0.00814535	24.6553	24.9566	F5H8H2;A0A1B0GWC2;Q03426	F5H8H2;A0A1B0GWC2;Q03426	Cytoplasm.
	PIGK	GPI-anchor transamidase			-0.22016	-0.00843551	26.5609	28.6476	Q92643;A6NEM5;B1AK81;Q92643-2	Q92643;A6NEM5;B1AK81;Q92643-2	Endoplasmic reticulum membrane; Single-pass type I membrane protein.
	LRRC47	Leucine-rich repeat-containing protein 47			0.0603242	-0.00855159	28.7199	29.3215	Q8N1G4	Q8N1G4
	SMNDC1	Survival of motor neuron-related-splicing factor 30			0.059909	-0.00889998	25.968	28.3517	O75940	O75940	Nucleus speckle. Nucleus, Cajal body.
	CDC37L1	Hsp90 co-chaperone Cdc37-like 1			-0.0924786	-0.00923391	27.502	28.6262	B1AL69;Q7L3B6	B1AL69;Q7L3B6
	DPM1	Dolichol-phosphate mannosyltransferase subunit 1			-0.204349	-0.00929199	31.0083	32.6694	Q5QPK2;O60762;H0Y368;Q5QPJ9	Q5QPK2;O60762;H0Y368;Q5QPJ9
	HSPA1L	Heat shock 70 kDa protein 1-like			-0.0760217	-0.0093936	26.8484	27.5753	P34931;Q53FA3	P34931;Q53FA3
	PPP1CB	Serine/threonine-protein phosphatase PP1-beta catalytic subunit;Serine/threonine-protein phosphatase			0.0203421	-0.00943713	31.3255	32.4311	P62140;E7ETD8;C9JP48;C9J9S3	P62140;E7ETD8	Cytoplasm. Nucleus. Nucleus, nucleoplasm. Nucleus, nucleolus.
	TES	Testin			0.0192037	-0.00958238	31.6345	32.1531	Q9UGI8-2;Q9UGI8;F8W7T0;H7BYK1;F8WDI4	Q9UGI8-2;Q9UGI8	Cytoplasm. Cell junction, focal adhesion.
	IPO7	Importin-7			0.0764222	-0.00961147	34.9915	34.9208	O95373;E9PLB2;E9PLJ0	O95373	Cytoplasm. Nucleus.
	FLNC	Filamin-C			-0.356015	-0.0106285	26.8987	28.7287	Q14315-2;Q14315	Q14315-2;Q14315	Cytoplasm. Membrane; Peripheral membrane protein. Cytoplasm, cytoskeleton. Cytoplasm, myofibril, sarcomere, Z line.
	DNAJC9	DnaJ homolog subfamily C member 9			0.286053	-0.0106285	25.9938	29.4199	Q8WXX5	Q8WXX5	Nucleus. Cytoplasm. Cell membrane.
	SLC1A5	Neutral amino acid transporter B(0);Amino acid transporter			-0.113442	-0.0108028	30.3495	31.7988	Q15758;M0QXM4;Q15758-3;Q15758-2;M0QX44;M0R144	Q15758;M0QXM4;Q15758-3;Q15758-2	Cell membrane; Multi-pass membrane protein. Melanosome.
	GYS1	Glycogen [starch] synthase, muscle			0.0915306	-0.0109191	26.1833	26.5524	P13807-2;P13807;M0QYU1	P13807-2;P13807
	ARCN1	Coatomer subunit delta			-0.270208	-0.0111227	32.2024	32.614	P48444;B0YIW6;P48444-2;Q6P1Q5;E9PK34	P48444;B0YIW6;P48444-2	Cytoplasm. Golgi apparatus membrane; Peripheral membrane protein; Cytoplasmic side. Cytoplasmic vesicle, COPI-coated vesicle membrane; Peripheral membrane protein; Cytoplasmic side.
	SPATA5	Spermatogenesis-associated protein 5			-0.0068256	-0.0113262	25.4267	27.7608	Q8NB90-3;Q8NB90-2;Q8NB90	Q8NB90-3;Q8NB90-2;Q8NB90	Cytoplasm. Mitochondrion.
	DNAJC13	DnaJ homolog subfamily C member 13			-0.0312383	-0.0114717	30.8173	30.9278	O75165;H0YA63;H0Y8Q2	O75165	Early endosome. Early endosome membrane; Peripheral membrane protein. Endosome membrane.
	GFPT1	Glutamine--fructose-6-phosphate aminotransferase [isomerizing] 1			-0.0210137	-0.011937	34.56	35.0749	Q06210-2;Q06210;O94808;E5RJP4	Q06210-2;Q06210
	RPRD1B	Regulation of nuclear pre-mRNA domain-containing protein 1B			0.302992	-0.0121699	28.9084	30.32	Q9NQG5;A2A2M0;A0A087X2D2;E9PIQ9;A0A087WUK3	Q9NQG5;A2A2M0	Nucleus.
	CTU2	Cytoplasmic tRNA 2-thiolation protein 2			-0.0855886	-0.0122425	25.0515	25.1781	H3BSW6;Q2VPK5-3;Q2VPK5;Q2VPK5-5;H3BPG4	H3BSW6;Q2VPK5-3;Q2VPK5;Q2VPK5-5	Cytoplasm.
	PPP1CA	Serine/threonine-protein phosphatase PP1-alpha catalytic subunit;Serine/threonine-protein phosphatase			-0.0443152	-0.0123153	33.5254	34.0202	P62136;P62136-2;P62136-3;E9PMD7;F5H1L6;F5H037	P62136;P62136-2;P62136-3;E9PMD7	Cytoplasm. Nucleus. Nucleus, nucleoplasm. Nucleus, nucleolus.
	NXF1	Nuclear RNA export factor 1			-0.394259	-0.0124463	29.448	29.7069	Q9UBU9;E9PIN3;Q9UBU9-2;B4E227;E9PMV7;E9PQA4;E9PLA7;H0YDU0	Q9UBU9;E9PIN3;Q9UBU9-2	Nucleus, nucleoplasm. Nucleus speckle. Cytoplasm. Nucleus.
	RPL28	60S ribosomal protein L28			-0.302386	-0.0127082	32.2322	33.5773	H0YKD8;P46779;P46779-2;P46779-3;H0YMF4;P46779-4;P46779-5;H0YLP6	H0YKD8;P46779;P46779-2;P46779-3;H0YMF4;P46779-4;P46779-5;H0YLP6
	PSMC1	26S protease regulatory subunit 4			0.0724488	-0.012752	32.8012	33.6245	P62191;P62191-2;G3V4X1	P62191;P62191-2	Cytoplasm. Nucleus. Membrane; Lipid-anchor.
	TRAP1	Heat shock protein 75 kDa, mitochondrial			-0.106498	-0.013276	34.2329	35.0632	Q12931-2;Q12931;I3L0K7;I3L239;I3L2D5;I3L253	Q12931-2;Q12931;I3L0K7	Mitochondrion. Mitochondrion inner membrane. Mitochondrion matrix.
	ATXN10	Ataxin-10			-0.0356383	-0.0134216	27.3344	26.0689	Q9UBB4-2;Q9UBB4;B1AHE4	Q9UBB4-2;Q9UBB4;B1AHE4	Cytoplasm, perinuclear region.
	IARS	Isoleucine--tRNA ligase, cytoplasmic			0.0692898	-0.0134362	34.5484	35.1841	P41252;A0A0A0MSX9;J3KR24;Q5TCD1;Q5TCC6;Q5TCC9	P41252;A0A0A0MSX9;J3KR24	Cytoplasm. Cytoplasm, cytosol.
	NDUFV2	NADH dehydrogenase [ubiquinone] flavoprotein 2, mitochondrial			0.262433	-0.0137128	26.8326	28.991	E7EPT4;P19404	E7EPT4;P19404
	TCEB2	Transcription elongation factor B polypeptide 2			-0.251608	-0.0137566	28.418	29.6279	Q15370;Q15370-2;B8ZZU8;A0A0B4J296;I3L0M9	Q15370;Q15370-2;B8ZZU8;A0A0B4J296;I3L0M9	Nucleus.
	UBASH3B	Ubiquitin-associated and SH3 domain-containing protein B			-0.2002	-0.0140479	26.9694	27.0861	Q8TF42	Q8TF42	Cytoplasm. Nucleus.
	RPS18	40S ribosomal protein S18			0.269632	-0.014077	30.2181	31.5918	P62269;A0A0G2JQH2;Q5GGW2;J3JS69	P62269	Cytoplasm.
	NRBP1	Nuclear receptor-binding protein			0.0496307	-0.0142955	28.4374	29.4224	Q9UHY1;F8W6G1;C9JHZ6	Q9UHY1;F8W6G1	Cytoplasm, cell cortex. Endomembrane system. Cell projection, lamellipodium.
	RAB13	Ras-related protein Rab-13			-0.336009	-0.0143393	30.3441	31.3291	P51153;A0A087WWB9;P20337;Q96E17	P51153	Cell membrane; Lipid-anchor; Cytoplasmic side. Cytoplasmic vesicle membrane; Lipid-anchor; Cytoplasmic side. Cell junction, tight junction. Golgi apparatus, trans-Golgi network membrane. Recycling endosome membrane. Cell projection, lamellipodium.
	SLC16A3	Monocarboxylate transporter 4			-0.256942	-0.0144559	32.759	33.617	O15427;J3QQV2;J3QSC3;J3QQS9;J3KTI8;J3KT83;J3QRA0;J3QLE3;J3KTM6;J3QRU2;J3QRP8	O15427;J3QQV2;J3QSC3	Cell membrane; Multi-pass membrane protein.
	THOC6	THO complex subunit 6 homolog			0.302056	-0.0146453	28.9007	29.9913	Q86W42;Q86W42-3;Q86W42-2	Q86W42;Q86W42-3;Q86W42-2	Nucleus. Nucleus speckle.
	SF3B4	Splicing factor 3B subunit 4			0.65205	-0.0147182	27.9844	28.7918	Q15427;Q5SZ64	Q15427;Q5SZ64	Nucleus.
	GMDS	GDP-mannose 4,6 dehydratase			-0.134129	-0.0147328	31.7942	32.7717	O60547-2;O60547	O60547-2;O60547
	RAB32	Ras-related protein Rab-32			-0.13538	-0.0149223	25.3131	26.7246	Q13637	Q13637	Mitochondrion. Mitochondrion outer membrane; Lipid-anchor. Cytoplasmic vesicle, phagosome. Cytoplasmic vesicle, phagosome membrane; Lipid-anchor; Cytoplasmic side. Melanosome. Melanosome membrane.
	TBL1XR1	F-box-like/WD repeat-containing protein TBL1XR1			0.117296	-0.0149951	30.9933	32.2936	Q9BZK7;A0A0D9SF63;A0A1B0GVH3;O60907;A0A1B0GUU2;F8W9D8;C9IYU9;C9JLJ1;C9JCK0;C9JBN1;A0A0D9SF25;C9JCW4;C9JTW8;A0A0D9SFI2;C9JY82;C9JEC9;C9J3H2;C9J903;A0A0D9SEW5;A0A0D9SFS8;C9J7E1	Q9BZK7;A0A0D9SF63	Nucleus.
	ARHGAP21	Rho GTPase-activating protein 21			-0.137632	-0.0150389	29.0617	29.6413	Q5T5U3;A0A087WW76;A0A1B0GV73;E7ESW5;F8W9U9;Q5T5U3-3;A0A1B0GTZ9;Q5JSD8;H0Y468	Q5T5U3;A0A087WW76;A0A1B0GV73	Golgi apparatus membrane; Peripheral membrane protein. Cell junction. Cytoplasmic vesicle membrane; Peripheral membrane protein. Cytoplasm, cytoskeleton.
	TTLL12	Tubulin--tyrosine ligase-like protein 12			0.0164963	-0.0154471	31.0874	31.7482	Q14166	Q14166
	NDUFA5	NADH dehydrogenase [ubiquinone] 1 alpha subcomplex subunit 5			-0.0298385	-0.0163953	26.7812	28.3477	F8WAS3;C9IZN5;A0A087X1G1;H7BYD0;Q16718-2;Q16718	F8WAS3;C9IZN5;A0A087X1G1;H7BYD0;Q16718-2;Q16718
	MALT1	Mucosa-associated lymphoid tissue lymphoma translocation protein 1			0.18409	-0.0164537	28.946	28.5414	Q9UDY8-2;Q9UDY8;K7EP42	Q9UDY8-2;Q9UDY8	Cytoplasm, perinuclear region. Nucleus.
	OTUB1	Ubiquitin thioesterase OTUB1			-0.00374143	-0.0164682	31.0888	32.0052	J3KR44;Q96FW1;F5GYN4;F5H6Q1;F5GYJ8;F5H3F0;Q96FW1-2	J3KR44;Q96FW1;F5GYN4;F5H6Q1;F5GYJ8;F5H3F0
	VPRBP	Protein VPRBP			0.154972	-0.0168185	23.4881	26.405	Q9Y4B6-3;Q9Y4B6-2;Q9Y4B6	Q9Y4B6-3;Q9Y4B6-2;Q9Y4B6	Cytoplasm. Nucleus.
	TARDBP	TAR DNA-binding protein 43			-0.122711	-0.017052	31.62	32.6601	Q13148;B1AKP7;G3V162;A0A087X260;A0A087WYY0;A0A087WX29;K7EN94;K7EJM5;A0A087WXQ5;A0A087WV68;Q13148-4;A0A087WW61;A0A087WX67;A0A087WXV3;A0A087WZC9;K7EJ99;A0A0A0MSV7;A0A087WYE7;A0A087WTZ4;K7EL26;A0A087WZM1	Q13148;B1AKP7;G3V162;A0A087X260;A0A087WYY0;A0A087WX29;K7EN94;K7EJM5;A0A087WXQ5;A0A087WV68	Nucleus.
	PLCB3	1-phosphatidylinositol 4,5-bisphosphate phosphodiesterase beta-3			-0.350909	-0.0174171	24.5876	26.0657	Q01970-2;Q01970	Q01970-2;Q01970	Membrane; Peripheral membrane protein.
	BCAS2	Pre-mRNA-splicing factor SPF27			0.335255	-0.0175193	27.2043	30.2736	O75934	O75934	Nucleus, nucleolus.
	SLC25A11	Mitochondrial 2-oxoglutarate/malate carrier protein			-0.19803	-0.0175485	31.6505	32.9489	I3L1P8;Q02978;Q02978-2	I3L1P8;Q02978;Q02978-2
	CERS2	Ceramide synthase 2			-0.440048	-0.0175923	26.5682	28.171	Q5SZE1;H0YNU7;Q96G23;Q5SZE2;Q5SZE3;H0YKH6;H0YLQ6;Q5SZE4	Q5SZE1;H0YNU7;Q96G23;Q5SZE2;Q5SZE3;H0YKH6;H0YLQ6;Q5SZE4	Nucleus.
	HSPA6;HSPA7	Heat shock 70 kDa protein 6;Putative heat shock 70 kDa protein 7			-0.0535985	-0.0176069	34.342	34.8964	P17066;P48741	P17066;P48741
	AP2A1	AP-2 complex subunit alpha-1			-0.507706	-0.0176653	30.9818	31.8635	O95782-2;O95782	O95782-2;O95782	Cell membrane. Membrane, coated pit; Peripheral membrane protein; Cytoplasmic side.
	PRKDC	DNA-dependent protein kinase catalytic subunit			-0.125966	-0.0177384	36.398	37.1646	P78527;P78527-2;F5GX40;H0YG84	P78527;P78527-2	Nucleus. Nucleus, nucleolus.
	VPS13A	Vacuolar protein sorting-associated protein 13A			-0.148737	-0.0178552	25.7474	26.721	Q96RL7-4;Q96RL7-2;Q96RL7-3;Q96RL7;H0Y7P8	Q96RL7-4;Q96RL7-2;Q96RL7-3;Q96RL7
	TUBA4A	Tubulin alpha-4A chain			-0.0636353	-0.0181473	32.6406	33.2832	P68366-2;P68366;C9JEV8;C9JQ00;C9JJQ8;C9JDL2	P68366-2;P68366	Cytoplasm, cytoskeleton.
	FEN1	Flap endonuclease 1			0.206268	-0.0183226	28.4277	28.8414	P39748;P39748-2;F5H1Y3;I3L3E9	P39748;P39748-2;F5H1Y3	Isoform 1: Nucleus, nucleolus. Nucleus, nucleoplasm.
	EMC1	ER membrane protein complex subunit 1			0.0659859	-0.0183665	28.9376	30.2015	Q8N766-4;Q8N766-3;Q8N766-2;Q8N766;Q5TG59;H7C4E3;H7C5A2	Q8N766-4;Q8N766-3;Q8N766-2;Q8N766	Membrane; Single-pass type I membrane protein.
	GART	Trifunctional purine biosynthetic protein adenosine-3;Phosphoribosylamine--glycine ligase;Phosphoribosylformylglycinamidine cyclo-ligase;Phosphoribosylglycinamide formyltransferase			-0.0916329	-0.0184103	34.5857	35.2906	P22102;P22102-2;F8WD69;C9JBJ1;C9JTV6;A0A140TA71;C9JZG2;C9JKQ7;H7C366	P22102
	EIF3K	Eukaryotic translation initiation factor 3 subunit K			0.264236	-0.0184103	31.7694	32.2758	Q9UBQ5-2;Q9UBQ5;K7ES31;K7ERF1;K7EQM4;A0A087WVB9;B4DQ48;K7EK53	Q9UBQ5-2;Q9UBQ5;K7ES31;K7ERF1;K7EQM4;A0A087WVB9	Nucleus. Cytoplasm.
	PTPN23	Tyrosine-protein phosphatase non-receptor type 23			-0.0991853	-0.0185419	31.0176	31.7593	Q9H3S7;C9JD91;R4GMM7	Q9H3S7	Nucleus. Cytoplasm. Cytoplasmic vesicle. Endosome. Cytoplasm, cytoskeleton, cilium basal body. Early endosome.
	RPL27	60S ribosomal protein L27			-0.144648	-0.0186003	31.5819	32.8319	P61353;K7ELC7;K7EQQ9;K7ERY7	P61353;K7ELC7;K7EQQ9	Cytoplasm, cytosol. Cytoplasm. Rough endoplasmic reticulum.
	UFD1L	Ubiquitin fusion degradation protein 1 homolog			0.109026	-0.0186149	29.5127	30.8706	Q92890;Q92890-1;Q92890-3;C9JNP9;C9IZG3;C9J6N9	Q92890;Q92890-1;Q92890-3	Nucleus. Cytoplasm, cytosol.
	ERC1	ELKS/Rab6-interacting/CAST family member 1			-0.178616	-0.0186588	29.4666	29.8934	G8JLD3;X6RLX0;Q8IUD2-2;Q8IUD2-3;Q8IUD2;X6RM00;Q8IUD2-4;Q8IUD2-5;K7EPD6;A0A0U1RQN0;K7EPP6;A0A0U1RQM4;H7C4G9;O15083	G8JLD3;X6RLX0;Q8IUD2-2;Q8IUD2-3;Q8IUD2;X6RM00;Q8IUD2-4;Q8IUD2-5
	DYNC1I2	Cytoplasmic dynein 1 intermediate chain 2			-0.0197406	-0.0191704	30.5864	32.0638	Q13409-3;Q13409-7;Q13409-2;Q13409;Q13409-6;Q13409-5;E7EQL5;E7EV09;E7EQU2;E7ESD3;E7EMU4;E7ET01;E7ETL8;E9PGG1;E7EUM4;E7ERR6;E7ERH4;E7EU01	Q13409-3;Q13409-7;Q13409-2;Q13409;Q13409-6;Q13409-5;E7EQL5;E7EV09;E7EQU2;E7ESD3;E7EMU4	Cytoplasm, cytoskeleton.
	PAFAH1B2	Platelet-activating factor acetylhydrolase IB subunit beta			0.235972	-0.0194774	25.5223	27.7732	P68402;J3KNE3;P68402-3;P68402-2;P68402-4	P68402;J3KNE3;P68402-3;P68402-2;P68402-4	Cytoplasm.
	DDX58	Probable ATP-dependent RNA helicase DDX58			0.038998	-0.019492	26.5703	28.2031	A2A376;O95786-2;O95786	A2A376;O95786-2;O95786
	PRSS21	Testisin			-0.147761	-0.0198284	27.7967	28.8987	I3L0U2;Q9Y6M0-3;Q9Y6M0-2;Q9Y6M0;I3L3C7	I3L0U2;Q9Y6M0-3;Q9Y6M0-2;Q9Y6M0;I3L3C7
	GAK	Cyclin-G-associated kinase			-0.404706	-0.0199308	27.5107	27.5958	O14976-2;O14976;D6RAW3;A0A087X1U9;H0Y8H5	O14976-2;O14976	Cytoplasm, perinuclear region. Golgi apparatus, trans-Golgi network. Cell junction, focal adhesion.
	SERPINB1	Leukocyte elastase inhibitor			0.098689	-0.0201502	31.6194	32.9751	P30740;P30740-2;C9J7N5;A0A0C4DGW9;P50453;O75830	P30740;P30740-2	Cytoplasm. Cytoplasmic granule.
	IMPDH1	Inosine-5-monophosphate dehydrogenase 1;Inosine-5-monophosphate dehydrogenase			-0.227776	-0.0201941	31.2946	32.133	P20839;P20839-3;P20839-7;P20839-5;P20839-6;C9J381;P20839-2;P20839-4;C9K0R9;C9J029;H7C5T1;H7C511	P20839;P20839-3;P20839-7;P20839-5;P20839-6;C9J381;P20839-2;P20839-4;C9K0R9	Cytoplasm. Nucleus.
	NCLN	Nicalin			-0.134651	-0.0206624	27.552	29.8129	Q969V3-2;Q969V3;K7EMW4;K7ENM2;A0A0C4DGP7;K7ELZ9;K7EQ66	Q969V3-2;Q969V3;K7EMW4;K7ENM2;A0A0C4DGP7;K7ELZ9	Endoplasmic reticulum membrane; Single-pass membrane protein.
	NIF3L1	NIF3-like protein 1			0.267476	-0.020882	28.9969	30.8382	Q9GZT8-2;Q9GZT8;E7EXA3;Q6X734;Q9GZT8-3;B8ZZI0;C9JN42;H7C1A8;E9PBZ7;Q9NX45-3;A6NNP5-5;A6NNP5-3;A6NNP5-6;A6NNP5;A6NNP5-4	Q9GZT8-2;Q9GZT8;E7EXA3;Q6X734;Q9GZT8-3	Cytoplasm. Nucleus.
	LRCH3	Leucine-rich repeat and calponin homology domain-containing protein 3			-0.00134235	-0.0210283	28.2205	29.0385	Q96II8-3;Q96II8-4;Q96II8;Q96II8-2;E9PD99;F8WFB5;H7C0J8;Q9Y2L9-2;Q9Y2L9;Q9Y2L9-3	Q96II8-3;Q96II8-4;Q96II8;Q96II8-2;E9PD99	Secreted.
	PTCD3	Pentatricopeptide repeat domain-containing protein 3, mitochondrial			-0.219085	-0.0212333	25.0774	28.8009	Q96EY7;B8ZZQ4;F8WE76;Q96EY7-2	Q96EY7;B8ZZQ4	Mitochondrion.
	SLC3A2	4F2 cell-surface antigen heavy chain			-0.233193	-0.0212479	35.2943	36.0447	F5GZS6;J3KPF3;P08195-3;P08195;P08195-4;H0YFS2;F5GZI0;H0YFX4	F5GZS6;J3KPF3;P08195-3;P08195;P08195-4
	MAGEB2	Melanoma-associated antigen B2			0.114767	-0.0212626	30.6588	31.6252	O15479;O15481;Q96LZ2;P43366;Q9UBF1	O15479
	ATAD2	ATPase family AAA domain-containing protein 2			-0.521494	-0.0216433	23.7736	24.4478	Q6PL18;A0A0B4J211;Q6PL18-2	Q6PL18;A0A0B4J211	Nucleus.
	CLUH	Clustered mitochondria protein homolog			0.314407	-0.0218043	32.6843	33.1983	K7EIG1;O75153;I3L4B5;I3L318;Q9Y5I4-2;Q9Y5I4	K7EIG1;O75153	Cytoplasm.
	TKT	Transketolase			0.539333	-0.0218629	36.5761	37.4686	P29401;P29401-2;A0A0B4J1R6;E9PFF2;F8W888;F8WAX4	P29401;P29401-2;A0A0B4J1R6
	MACF1	Microtubule-actin cross-linking factor 1, isoforms 1/2/3/5			-0.308287	-0.022068	28.7936	28.4696	H3BPE1;H3BQK9;Q9UPN3;Q9UPN3-4;Q9UPN3-3;Q9UPN3-2;H0Y390;Q9UPN3-5;E9PLY5;E9PNZ4;E9PS75;H0Y7I1;H0YD69;H0Y6T5;H0Y4F5;H0Y314;E9PLY0	H3BPE1;H3BQK9;Q9UPN3;Q9UPN3-4;Q9UPN3-3;Q9UPN3-2;H0Y390;Q9UPN3-5
	RPS15A	40S ribosomal protein S15a			-0.183163	-0.0223903	33.8638	34.5777	P62244;I3L3P7;I3L246;H3BN98;H3BV27;H3BT37;I3L303;H3BVC7	P62244;I3L3P7;I3L246;H3BN98
	AGO2	Protein argonaute-2			0.336169	-0.0227274	27.9251	28.9791	Q9UKV8-2;Q9UKV8;Q9H9G7-2;Q9H9G7;Q5TA58;Q9HCK5	Q9UKV8-2;Q9UKV8	Cytoplasm, P-body. Nucleus.
	MCM4	DNA replication licensing factor MCM4			0.0903115	-0.0232844	33.6258	34.1665	P33991;E5RG31;E5RFJ8;E5RFR3;E5RG53	P33991	Nucleus.
	PAICS	Multifunctional protein ADE2;Phosphoribosylaminoimidazole-succinocarboxamide synthase;Phosphoribosylaminoimidazole carboxylase			0.100709	-0.0233871	35.5191	36.1352	P22234;E9PBS1;P22234-2;D6RF62	P22234;E9PBS1;P22234-2;D6RF62
	CCT6B	T-complex protein 1 subunit zeta-2			-0.0822857	-0.0235923	29.1619	31.2353	Q92526;Q92526-2;Q92526-3	Q92526;Q92526-2;Q92526-3	Cytoplasm.
	ATF1;CREM;CREB1	Cyclic AMP-dependent transcription factor ATF-1;Cyclic AMP-responsive element-binding protein 1			0.0871912	-0.0240764	26.9562	27.9295	P18846-2;P18846;E9PAR2;Q03060-23;Q03060-9;Q03060-24;Q03060-8;Q03060-32;Q03060-26;G5E998;Q03060-21;Q03060-31;Q03060-6;P16220-3;P16220-2;P16220	P18846-2;P18846;E9PAR2;Q03060-23;Q03060-9;Q03060-24;Q03060-8;Q03060-32;Q03060-26;G5E998;Q03060-21;Q03060-31;Q03060-6;P16220-3;P16220-2;P16220	Nucleus.
	TXLNG	Gamma-taxilin			0.0419438	-0.0244285	30.5797	30.5451	Q9NUQ3;Q9NUQ3-2;Q9BZA5	Q9NUQ3;Q9NUQ3-2	Nucleus membrane. Cytoplasm, cytosol.
	MGEA5	Protein O-GlcNAcase			0.0048968	-0.0245312	28.3263	28.3992	O60502;O60502-3;O60502-4;O60502-2;H7C3X0	O60502;O60502-3;O60502-4;O60502-2	Isoform 3: Nucleus.; Isoform 1: Cytoplasm.
	KCTD1	BTB/POZ domain-containing protein KCTD1			0.0394191	-0.0245752	25.6241	27.0331	J3KSG1;J3QRK1;Q719H9	J3KSG1;J3QRK1;Q719H9
	PABPC4	Polyadenylate-binding protein 4;Polyadenylate-binding protein			0.144438	-0.0245899	33.2602	33.7499	Q13310-3;Q13310-2;B1ANR0;Q13310;H0Y5F5;H0YEU6;H0YCC8;B1ANR1;H0Y6X6;H0YEQ8;H0YER0	Q13310-3;Q13310-2;B1ANR0;Q13310;H0Y5F5	Cytoplasm.
	KPNA4	Importin subunit alpha-3			-0.444321	-0.0246192	28.5773	28.8279	O00629;H7C4F6	O00629	Cytoplasm. Nucleus.
	RNH1	Ribonuclease inhibitor			-0.0105848	-0.0247073	31.164	32.3631	P13489;H0YCR7;E9PIM9;E9PMJ3;E9PLZ3;E9PMN0;E9PIK5;E9PMA9;E9PR82;E9PMI1	P13489;H0YCR7	Cytoplasm.
	ITGAV	Integrin alpha-V;Integrin alpha-V heavy chain;Integrin alpha-V light chain			-0.178682	-0.0249862	29.8277	32.0143	P06756-3;P06756-2;P06756;H7BZG1	P06756-3;P06756-2;P06756	Membrane; Single-pass type I membrane protein. Cell junction, focal adhesion.
	RAPGEF2	Rap guanine nucleotide exchange factor 2			-0.150705	-0.0252651	23.8669	25.3502	Q9Y4G8;H0Y8N8	Q9Y4G8	Cytoplasm. Cytoplasm, perinuclear region. Cell membrane. Late endosome. Cell junction.
	VBP1	Prefoldin subunit 3			0.17594	-0.0255441	28.9962	29.6219	P61758;B4DWR3	P61758;B4DWR3	Cytoplasm. Nucleus.
	NDUFS1	NADH-ubiquinone oxidoreductase 75 kDa subunit, mitochondrial			0.0250289	-0.0262638	30.7238	31.9091	P28331-4;P28331;P28331-2;P28331-5;B4DJ81;P28331-3;C9JPQ5	P28331-4;P28331;P28331-2;P28331-5;B4DJ81;P28331-3	Mitochondrion inner membrane.
	SH3PXD2B	SH3 and PX domain-containing protein 2B			-0.270626	-0.0263667	28.3765	28.7077	A1X283;G3V144;A0A1B0GUF2	A1X283	Cytoplasm. Cell projection, podosome.
	AHCY	Adenosylhomocysteinase			0.217851	-0.0263814	34.3556	35.4572	P23526;P23526-2	P23526;P23526-2	Cytoplasm. Melanosome.
	RAVER2	Ribonucleoprotein PTB-binding 2			0.230941	-0.0264989	24.8425	25.8506	Q9HCJ3-2;Q9HCJ3;E9PE10	Q9HCJ3-2;Q9HCJ3	Nucleus. Cytoplasm.
	RNMT	mRNA cap guanine-N7 methyltransferase			0.145873	-0.0267929	29.1828	30.7775	O43148;O43148-2;K7EP06;K7ERH6	O43148;O43148-2;K7EP06	Nucleus.
	ELAVL1	ELAV-like protein 1			-0.0668504	-0.0271015	33.3207	34.1975	Q15717;Q15717-2;M0QZR9;M0R055;B1AM48;B1APY9;B1APY8;A0A0A0MRX1;A0A0R4J2E6;Q12926-2;Q12926;P26378-4;P26378-2;P26378-5;P26378;P26378-3	Q15717;Q15717-2;M0QZR9	Cytoplasm. Nucleus.
	ALDOA	Fructose-bisphosphate aldolase A;Fructose-bisphosphate aldolase			0.399007	-0.0271015	35.5837	36.5677	P04075;P04075-2;J3KPS3;H3BQN4;H3BPS8;H3BUH7;H3BR04;H3BMQ8;H3BU78;H3BR68;A0A087WXX2;P05062	P04075;P04075-2;J3KPS3;H3BQN4;H3BPS8;H3BUH7	Cytoplasm, myofibril, sarcomere, I band. Cytoplasm, myofibril, sarcomere, M line.
	PSMB6	Proteasome subunit beta type-6;Proteasome subunit beta type			0.437015	-0.0272926	29.1424	30.1235	P28072;A0A087X2I4;I3L3X7	P28072;A0A087X2I4	Cytoplasm. Nucleus.
	TMOD3	Tropomodulin-3			-0.13367	-0.0273514	27.4137	30.2751	Q9NYL9;H0YKU1;H0YNJ8;G5EA42;P28289-2;Q9NZR1;P28289	Q9NYL9;H0YKU1;H0YNJ8	Cytoplasm, cytoskeleton.
	EDC4	Enhancer of mRNA-decapping protein 4			0.102591	-0.0276456	31.4716	31.4336	Q6P2E9;Q6P2E9-2;I3L2F4;I3L3M2;I3L0V0	Q6P2E9;Q6P2E9-2	Cytoplasm, P-body. Nucleus.
	MAP2K2	Dual specificity mitogen-activated protein kinase kinase 2			-0.0204428	-0.0279102	29.085	30.1017	P36507;G5E9C7;A0A1B0GUL7;M0R1B6	P36507;G5E9C7;A0A1B0GUL7	Cytoplasm. Membrane; Peripheral membrane protein.
	VPS26A	Vacuolar protein sorting-associated protein 26A			-0.0852977	-0.0283222	31.9328	33.0892	O75436;S4R3Q6;O75436-2;S4R2Y3	O75436;S4R3Q6;O75436-2	Cytoplasm. Endosome membrane; Peripheral membrane protein. Early endosome.
	MARS	Methionine--tRNA ligase, cytoplasmic			0.0601858	-0.0285282	33.5076	34.3067	P56192;P56192-2;H0YIP0;H0YHV5;F5H2V6;F8VS26;F8W0M7;F8W0S4;F8VZZ9;H0YI94;H0YIC2;F8VPL7;H0YHL6;H0YI27	P56192;P56192-2	Cytoplasm, cytosol.
	TUBG1;TUBG2	Tubulin gamma-1 chain;Tubulin gamma-2 chain			-0.203884	-0.0287048	30.3526	31.3264	P23258;Q9NRH3;K7EIS0;K7EKE5	P23258;Q9NRH3	Cytoplasm, cytoskeleton, microtubule organizing center, centrosome.
	SFN	14-3-3 protein sigma			0.176961	-0.0287048	32.6952	33.9662	P31947-2;P31947	P31947-2;P31947	Cytoplasm. Nucleus. Secreted.
	SUGT1	Suppressor of G2 allele of SKP1 homolog			-0.00170338	-0.0288813	31.003	32.2287	Q9Y2Z0-2;Q9Y2Z0	Q9Y2Z0-2;Q9Y2Z0	Cytoplasm. Nucleus.
	NUDT5	ADP-sugar pyrophosphatase			0.209266	-0.0291022	31.712	32.9583	A6NFX8;Q9UKK9;A6NJU6;A6NCQ0;H0YEY4;C9JYY9	A6NFX8;Q9UKK9;A6NJU6;A6NCQ0
	PDXK	Pyridoxal kinase			0.297837	-0.0291611	30.5064	31.3495	O00764;F2Z2Y4;O00764-2;O00764-3;A8MV33	O00764;F2Z2Y4;O00764-2;O00764-3	Cytoplasm.
	EXOC4	Exocyst complex component 4			-0.122695	-0.0296175	26.7591	28.1694	Q96A65;Q96A65-2	Q96A65;Q96A65-2	Midbody, Midbody ring. Cell projection.
	MBD3	Methyl-CpG-binding domain protein 3			0.0734089	-0.0298237	25.4169	27.8183	O95983-2;O95983;K7EIE8;A0A087WT34;A0A087X1H1;A0A0A0MTS6	O95983-2;O95983;K7EIE8	Nucleus. Chromosome.
	RPL13A;RPL13a	60S ribosomal protein L13a			-0.279599	-0.0300446	31.2519	32.2059	P40429;M0QYS1;Q8J015;Q6NVV1;M0QZU1;A0A096LPE0	P40429;M0QYS1;Q8J015	Cytoplasm.
	PRDX1	Peroxiredoxin-1			0.245739	-0.0301625	37.1454	37.8145	Q06830;A0A0A0MSI0;A0A0A0MRQ5	Q06830;A0A0A0MSI0	Cytoplasm. Melanosome.
	UBE2O	E2/E3 hybrid ubiquitin-protein ligase UBE2O			0.0363276	-0.0302804	30.9592	31.2758	Q9C0C9;K7ES11;K7EQ12	Q9C0C9;K7ES11	Cytoplasm. Nucleus.
	MAT2A	S-adenosylmethionine synthase isoform type-2			0.198494	-0.0303687	32.9868	33.7294	P31153;P31153-2	P31153;P31153-2
	PSMC2	26S protease regulatory subunit 7			0.140909	-0.0307961	33.0801	34.1222	P35998;P35998-2;C9JLS9	P35998;P35998-2	Cytoplasm.
	RPL35A	60S ribosomal protein L35a			-0.167037	-0.0308109	31.6202	32.334	P18077;C9K025;F8WBS5;F8WB72	P18077;C9K025;F8WBS5;F8WB72
	CAP1	Adenylyl cyclase-associated protein 1			0.244887	-0.0308992	33.9452	34.9795	Q01518-2;Q01518;Q5T0R1;Q5T0R9;Q5T0R7;Q5T0R6;Q5T0R5;Q5T0R4;Q5T0R3;Q5T0R2;Q5T0S3;Q5T0R8	Q01518-2;Q01518	Cell membrane; Peripheral membrane protein.
	NMD3	60S ribosomal export protein NMD3			-0.246995	-0.030914	29.3459	30.6709	C9JA08;Q96D46;C9J0B9;C9IZW9;C9K0C2;C9IY70	C9JA08;Q96D46;C9J0B9	Cytoplasm. Nucleus.
	PSMC5	26S protease regulatory subunit 8			0.128953	-0.0310025	32.2777	33.4992	P62195;P62195-2;J3QSA9;J3KRP2;J3QQM1;J3QLH6;J3QRW1;J3QSE0;J3QRR3;J3KTQ9	P62195;P62195-2;J3QSA9;J3KRP2;J3QQM1;J3QLH6	Cytoplasm. Nucleus.
	USP9X	Probable ubiquitin carboxyl-terminal hydrolase FAF-X			0.0651587	-0.0310614	33.4918	34.3166	Q93008-1;Q93008;O00507-2;H7C2M9	Q93008-1;Q93008	Cytoplasm. Cell projection, growth cone.
	CBL	E3 ubiquitin-protein ligase CBL			-0.306056	-0.0310909	27.2487	26.5754	A0A0U1RR39;A0A1B0GW38;A0A0U1RQX8;P22681	A0A0U1RR39;A0A1B0GW38;A0A0U1RQX8;P22681
	CPSF3L	Integrator complex subunit 11			-0.09525	-0.0312235	25.9433	27.7499	C9IYS7;A0A087WYI0;Q5TA45-2;Q5TA45-4;Q5TA45-3;Q5TA45;Q5TA45-5;J3QRY6;C9J979	C9IYS7;A0A087WYI0;Q5TA45-2;Q5TA45-4;Q5TA45-3;Q5TA45;Q5TA45-5;J3QRY6;C9J979
	CCT6A	T-complex protein 1 subunit zeta			-0.0290138	-0.031371	34.6638	35.3758	P40227;P40227-2;J3KRI6	P40227;P40227-2	Cytoplasm.
	API5	Apoptosis inhibitor 5			0.335941	-0.0314889	29.497	30.998	G3V1C3;Q9BZZ5-2;Q9BZZ5;Q9BZZ5-3;Q9BZZ5-6;Q9BZZ5-1;Q9BZZ5-5;H0YER7;E9PQK6	G3V1C3;Q9BZZ5-2;Q9BZZ5;Q9BZZ5-3;Q9BZZ5-6;Q9BZZ5-1;Q9BZZ5-5;H0YER7
	CBS	Cystathionine beta-synthase			-0.164917	-0.0316512	32.7234	33.1578	P0DN79;P35520;P35520-2;C9JMA6;H7C2H4;H7C1W6;H7C2W0	P0DN79;P35520;P35520-2	Cytoplasm. Nucleus.
	KTN1	Kinectin			-0.0806981	-0.0316512	31.2331	32.8542	Q86UP2-2;Q86UP2-4;Q86UP2;Q86UP2-3;G3V4Y7;H0YJZ8;B7Z6P3;G3V5G2;G3V5P0;H0YJV5;H0YJP2;G8JLP4;Q9Y4F3-3;Q9Y4F3-4;Q9Y4F3-5;Q9Y4F3	Q86UP2-2;Q86UP2-4;Q86UP2;Q86UP2-3	Endoplasmic reticulum membrane; Single-pass type II membrane protein.
	C12orf10	UPF0160 protein MYG1, mitochondrial			0.103934	-0.0316512	29.1342	30.8156	Q9HB07;F8VR84;F8VQQ3;H3BPH3	Q9HB07;F8VR84;F8VQQ3	Nucleus. Mitochondrion.
	SLTM	SAFB-like transcription modulator			0.0219061	-0.0317544	25.9559	28.1202	Q9NWH9;H7BXE3;H7C3F4;Q9NWH9-3;H0YKH2	Q9NWH9;H7BXE3;H7C3F4;Q9NWH9-3	Nucleus.
	SMS	Spermine synthase			0.331591	-0.0319757	30.224	30.8066	P52788;H7C2R7;P52788-2	P52788;H7C2R7;P52788-2
	CYFIP1	Cytoplasmic FMR1-interacting protein 1			-0.0800727	-0.0320347	32.2718	33.0806	Q7L576;Q7L576-2;Q7L576-3;H7C229;E7EW33;H0YL50	Q7L576;Q7L576-2	Cytoplasm. Cytoplasm, perinuclear region. Cell projection, lamellipodium. Cell projection, ruffle. Cell junction, synapse, synaptosome.
	XRN1	5-3 exoribonuclease 1			0.192194	-0.0325657	27.99	27.9136	H7C5E4;Q8IZH2-2;Q8IZH2	H7C5E4;Q8IZH2-2;Q8IZH2
	BPNT1	3(2),5-bisphosphate nucleotidase 1			0.119423	-0.0330676	27.7011	27.9329	O95861-4;O95861;O95861-2;A6NF51;F8W1J0;O95861-3;F8VZG4;F8VVW8;F8VRY7	O95861-4;O95861;O95861-2;A6NF51;F8W1J0;O95861-3;F8VZG4
	DSTN	Destrin			0.10809	-0.0332299	31.095	32.3698	F6RFD5;P60981;P60981-2	F6RFD5;P60981;P60981-2
	TUBB2A	Tubulin beta-2A chain			-0.272576	-0.0332743	27.7032	28.6822	Q13885	Q13885	Cytoplasm, cytoskeleton.
	APEX1	DNA-(apurinic or apyrimidinic site) lyase;DNA-(apurinic or apyrimidinic site) lyase, mitochondrial			0.526169	-0.0333185	28.5043	30.3105	P27695;G3V3M6;G3V5Q1;G3V5M0;G3V359;G3V3C7;A0A0C4DGK8;G3V5D9;H7C4A8;G3V3Y6	P27695;G3V3M6;G3V5Q1;G3V5M0;G3V359;G3V3C7	Nucleus. Nucleus, nucleolus. Nucleus speckle. Endoplasmic reticulum. Cytoplasm.
	NCOR2	Nuclear receptor corepressor 2			0.186627	-0.0333333	24.6733	23.6603	C9JE98;C9J0Q5;C9JFD3;Q9Y618-5;Q9Y618-4;Q9Y618-3;Q9Y618;C9J7T7;C9JQE8;C9J330;H7C1J7;H7C1Y3;H0YGK8;Q9Y618-2	C9JE98;C9J0Q5;C9JFD3;Q9Y618-5;Q9Y618-4;Q9Y618-3;Q9Y618;C9J7T7;C9JQE8	Nucleus.
	HSP90AB1	Heat shock protein HSP 90-beta			0.243547	-0.0333776	37.1957	38.0945	P08238;Q58FF7;Q58FF6	P08238	Cytoplasm. Melanosome. Nucleus. Secreted. Cell membrane.
	ACLY	ATP-citrate synthase			0.0455827	-0.0335695	35.2641	36.0332	P53396;P53396-2;P53396-3;K7ESG8;K7EIE7	P53396;P53396-2;P53396-3	Cytoplasm.
	RRM1	Ribonucleoside-diphosphate reductase large subunit			0.217107	-0.0335695	34.9023	35.5171	P23921;E9PL69;E9PP77;H0YCY7	P23921;E9PL69	Cytoplasm.
	GLRX3	Glutaredoxin-3			-0.0333038	-0.0338354	31.5116	32.3491	O76003	O76003	Cytoplasm, cytosol. Cytoplasm, cell cortex. Cytoplasm, myofibril, sarcomere, Z line.
	TUBB	Tubulin beta chain			-0.0624145	-0.0341603	35.735	36.3124	Q5JP53;P07437;Q5ST81;A0A075B736;Q5SQY0;A6NNZ2	Q5JP53;P07437;Q5ST81
	HSPD1	60 kDa heat shock protein, mitochondrial			0.245739	-0.0341603	36.1461	37.1917	P10809;E7EXB4;E7ESH4;P10809-2;C9JL25;C9JL19;C9JCQ4;C9J0S9	P10809	Mitochondrion matrix.
	TAF15	TATA-binding protein-associated factor 2N			0.0698396	-0.0343524	31.0182	31.3765	Q92804-2;Q92804;A0A075B7D9;A0A075B7F2;A0A075B7E4;A0A075B7F4	Q92804-2;Q92804;A0A075B7D9	Nucleus. Cytoplasm.
	CUL2	Cullin-2			0.247442	-0.0343967	30.5806	30.6467	A0A0A0MTN0;Q13617;Q13617-2;Q5T2B5;Q5T2B7	A0A0A0MTN0;Q13617;Q13617-2;Q5T2B5
	TLE3;TLE2;TLE4;TLE1	Transducin-like enhancer protein 3;Transducin-like enhancer protein 2;Transducin-like enhancer protein 4;Transducin-like enhancer protein 1			0.119423	-0.0346332	26.9401	27.8758	F5H7D6;H0YNT2;A0A0D9SES8;H0YKT5;H0YKN8;H0YL70;Q04726-2;Q04726-7;Q04726-3;Q04726-6;Q04726-5;Q04726-4;Q04726;K7EJR7;H0YNI7;H0YKH0;H0YLW9;H0YLI3;K7EMK7;Q04725-2;Q04727-2;Q04725-3;Q04725;Q04727-4;Q04724;Q04727;Q04727-3	F5H7D6;H0YNT2;A0A0D9SES8;H0YKT5;H0YKN8;H0YL70;Q04726-2;Q04726-7;Q04726-3;Q04726-6;Q04726-5;Q04726-4;Q04726;K7EJR7;H0YNI7;H0YKH0;H0YLW9;H0YLI3;K7EMK7;Q04725-2;Q04727-2;Q04725-3;Q04725;Q04727-4;Q04724;Q04727;Q04727-3
	PSIP1	PC4 and SFRS1-interacting protein			0.108491	-0.0348991	27.7937	29.4642	O75475;O75475-3;O75475-2	O75475;O75475-3;O75475-2	Nucleus.
	TP53BP1	Tumor suppressor p53-binding protein 1			0.0604624	-0.0349287	26.7735	28.0038	A6NNK5;Q12888;Q12888-3;Q12888-2;C9JXV0;H7C3N7;M0R142;H7BZY0	A6NNK5;Q12888;Q12888-3;Q12888-2
	DTX3L	E3 ubiquitin-protein ligase DTX3L			0.0607391	-0.0349878	29.0518	28.2061	Q8TDB6;Q8TDB6-2	Q8TDB6	Cytoplasm. Nucleus. Early endosome membrane; Peripheral membrane protein; Cytoplasmic side. Lysosome membrane; Peripheral membrane protein; Cytoplasmic side.
	WBP2	WW domain-binding protein 2			-0.157496	-0.0351948	30.2188	31.3485	K7EIJ0;K7ENL2;A6NG10;K7EMC9;Q969T9;B4DFG2;K7EIN1;K7ESN4;K7EIK1	K7EIJ0;K7ENL2;A6NG10;K7EMC9;Q969T9;B4DFG2;K7EIN1;K7ESN4
	RDX	Radixin			0.0352017	-0.0361412	30.6917	31.5651	P35241;P35241-5;P35241-4;P35241-2;P35241-3;E9PNV3;E9PKN5	P35241;P35241-5;P35241-4	Cell membrane; Peripheral membrane protein; Cytoplasmic side. Cytoplasm, cytoskeleton. Cleavage furrow. Cell projection, microvillus.
	CUL1	Cullin-1			0.0486547	-0.0361708	30.3222	31.2831	A0A0C4DGX4;Q13616	A0A0C4DGX4;Q13616
	SEH1L	Nucleoporin SEH1			-0.253051	-0.0363335	25.9885	28.1338	Q96EE3;Q96EE3-1;K7ELV2;K7EP88;K7EPZ5;K7ENI5	Q96EE3;Q96EE3-1;K7ELV2;K7EP88	Chromosome, centromere, kinetochore. Nucleus, nuclear pore complex. Lysosome membrane.
	MCU	Calcium uniporter protein, mitochondrial			-0.114285	-0.0364815	29.5299	30.918	Q8NE86-3;Q8NE86;Q8NE86-2;S4R468	Q8NE86-3;Q8NE86;Q8NE86-2;S4R468	Mitochondrion inner membrane; Multi-pass membrane protein.
	KIAA0368;ECM29	Proteasome-associated protein ECM29 homolog			0.254231	-0.0365703	32.7061	33.7015	J3KN16;Q5VYK3;R4GMY1;F6XAQ5;R4GMY3	J3KN16;Q5VYK3
	SPR	Sepiapterin reductase			0.208143	-0.0366887	28.9484	30.762	P35270	P35270	Cytoplasm.
	RPL4	60S ribosomal protein L4			-0.160911	-0.0367182	32.3599	33.7873	P36578;H3BM89;H3BTP7;H3BU31	P36578;H3BM89
	LAP3	Cytosol aminopeptidase			0.185105	-0.0369551	26.9308	27.7312	P28838-2;P28838;H0Y9Q1	P28838-2;P28838	Cytoplasm.
	HSPA1B;HSPA1A	Heat shock 70 kDa protein 1B;Heat shock 70 kDa protein 1A			-0.00588373	-0.0370735	36.8022	37.4665	A0A0G2JIW1;P0DMV9;P0DMV8;P0DMV8-2;V9GZ37	A0A0G2JIW1;P0DMV9;P0DMV8;P0DMV8-2;V9GZ37
	VPS26B	Vacuolar protein sorting-associated protein 26B			-0.19108	-0.0375176	28.8694	29.3015	Q4G0F5;H0YCI7	Q4G0F5	Cytoplasm. Membrane; Peripheral membrane protein. Early endosome. Late endosome.
	CACYBP	Calcyclin-binding protein			0.131721	-0.0375916	34.4705	35.5307	Q9HB71;Q9HB71-3;B2ZWH1;Q9HB71-2	Q9HB71;Q9HB71-3	Nucleus. Cytoplasm.
	MGST1	Microsomal glutathione S-transferase 1			0.015212	-0.0378878	29.0676	30.4762	P10620;F5H7F6;F5H6X2;P10620-2;F5GX73;F5H613;F5H760	P10620;F5H7F6;F5H6X2;P10620-2	Microsome. Mitochondrion outer membrane; Peripheral membrane protein. Endoplasmic reticulum membrane; Multi-pass membrane protein.
	RPL15	60S ribosomal protein L15;Ribosomal protein L15			-0.304451	-0.0380211	29.6584	31.5819	P61313;E7EQV9;E7EX53;E7ENU7;P61313-2;E7ERA2	P61313;E7EQV9;E7EX53;E7ENU7;P61313-2	Membrane; Lipid-anchor.
	VDAC1	Voltage-dependent anion-selective channel protein 1			-0.116989	-0.0380803	29.9873	31.8193	P21796;C9JI87	P21796;C9JI87	Mitochondrion outer membrane; Multi-pass membrane protein. Cell membrane; Multi-pass membrane protein. Membrane raft; Multi-pass membrane protein.
	C4orf27	UPF0609 protein C4orf27			-0.278636	-0.0382137	23.9249	26.3998	Q9NWY4;A8MVJ9	Q9NWY4
	DYNC1LI2	Cytoplasmic dynein 1 light intermediate chain 2			0.306379	-0.0382433	24.6608	26.7727	O43237-2;O43237;J3KRI4;J3KRZ2;B4E2E0	O43237-2;O43237;J3KRI4;J3KRZ2	Cytoplasm, cytoskeleton.
	SLC25A40	Solute carrier family 25 member 40			0.024036	-0.0388953	23.9692	26.314	Q8TBP6	Q8TBP6	Mitochondrion inner membrane; Multi-pass membrane protein.
	CDV3	Protein CDV3 homolog			0.334911	-0.0388953	29.7765	31.8582	Q9UKY7;Q9UKY7-2;H0Y8K3;D6R9V8;D6RFH2;Q9UKY7-3;D6RAV0;D6RDN0	Q9UKY7;Q9UKY7-2;H0Y8K3	Cytoplasm.
	ROCK1	Rho-associated protein kinase 1			0.297485	-0.0391473	25.401	26.3575	A0A0U1RQV4;Q13464	A0A0U1RQV4;Q13464
	STAG2	Cohesin subunit SA-2			0.119821	-0.0392214	29.2099	30.5242	Q8N3U4;Q8N3U4-2;B1AMT4;Q8WVM7-2;Q8WVM7;Q68DW7;B1AMT1;B1AMT2;B1AMT3;D6W5U7;Q9UJ98-2;Q9UJ98-3;Q9UJ98	Q8N3U4;Q8N3U4-2	Nucleus. Chromosome. Chromosome, centromere.
	NUDC	Nuclear migration protein nudC			0.0716254	-0.0393845	33.3137	34.3793	Q9Y266;A0A0A0MSU9;A0A0A0MSS4	Q9Y266;A0A0A0MSU9;A0A0A0MSS4	Cytoplasm, cytoskeleton. Nucleus.
	UQCRC1	Cytochrome b-c1 complex subunit 1, mitochondrial			0.287709	-0.0393845	30.1152	32.0214	P31930	P31930	Mitochondrion inner membrane.
	PSMA4	Proteasome subunit alpha type-4;Proteasome subunit alpha type;Proteasome subunit beta type			0.0699771	-0.0394735	31.9212	33.0494	P25789;H0YMZ1;H0YN18;H0YL69;H0YMA1;P25789-2;H0YKT8;H0YMI6;H0YKS0;H0YLC2;H0YMV3;H0YLS6	P25789;H0YMZ1;H0YN18;H0YL69;H0YMA1;P25789-2;H0YKT8;H0YMI6;H0YKS0;H0YLC2	Cytoplasm. Nucleus.
	ATP6V1C1	V-type proton ATPase subunit C 1			-0.115894	-0.0395179	27.7933	29.8462	P21283;E7EV59;A0A0U1RR16;Q8NEY4-2;Q8NEY4	P21283;E7EV59
	DNAJB4	DnaJ homolog subfamily B member 4			-0.173092	-0.0395625	30.6259	31.8194	Q9UDY4;C9JUL4	Q9UDY4;C9JUL4	Cytoplasm. Cell membrane.
	USP47	Ubiquitin carboxyl-terminal hydrolase 47			-0.0578721	-0.0397997	29.8847	29.4119	Q96K76-4;Q96K76-2;Q96K76;Q96K76-3	Q96K76-4;Q96K76-2;Q96K76	Cytoplasm.
	QARS	Glutamine--tRNA ligase			0.0082	-0.0400667	33.4775	34.1022	P47897;P47897-2;A0A1B0GVU9;B4DDN1;A0A0U1RQT0;H7C0R3;C9J165;A0A0U1RR66;A0A0U1RQE9;A0A0U1RQL2;A0A0U1RQQ5;A0A0U1RRI9;A0A0U1RQX5;A0A0U1RQM8;A0A1B0GTT3;A0A0U1RQU2;A0A0U1RRC8;A0A0U1RQJ6;A0A0U1RRJ7;A0A0U1RQX9;F2Z2V6;A0A0U1RQC3;A0A0U1RR79	P47897;P47897-2;A0A1B0GVU9;B4DDN1	Cytoplasm, cytosol. Cytoplasm.
	SUPT4H1	Transcription elongation factor SPT4			0.506297	-0.0405414	27.7444	28.9412	D3DTZ5;J3QSB9;P63272	D3DTZ5;J3QSB9;P63272
	TSEN34	tRNA-splicing endonuclease subunit Sen34			-0.169469	-0.0406156	26.6991	27.5305	E7EQB3;Q9BSV6;B0V3J0;A9C4B9;A0A0G2JNK5	E7EQB3;Q9BSV6;B0V3J0;A9C4B9;A0A0G2JNK5	Nucleus.
	GLMN	Glomulin			-0.0170083	-0.0409124	29.8915	30.5946	Q92990;Q92990-2;M0QXG8;M0QX84	Q92990;Q92990-2
	BAG1	BAG family molecular chaperone regulator 1			-0.122743	-0.0409421	24.1334	24.9693	J3QTA2;Q99933-4;Q99933-3;Q99933;Q99933-2	J3QTA2;Q99933-4;Q99933-3;Q99933;Q99933-2
	WDR82	WD repeat-containing protein 82			0.105812	-0.0409718	28.7127	30.1961	Q6UXN9;C9JBU3	Q6UXN9	Nucleus.
	PPAT	Amidophosphoribosyltransferase			0.0990932	-0.0412835	29.5598	30.5277	Q06203;D6RCC8;D6RE15	Q06203
	LSG1	Large subunit GTPase 1 homolog			-0.0937713	-0.0413281	28.445	28.7673	Q9H089;H7C2X7;F8WFC6	Q9H089;H7C2X7	Cytoplasm. Endoplasmic reticulum. Nucleus, Cajal body.
	RQCD1	Cell differentiation protein RCD1 homolog			0.00647761	-0.0415656	29.6054	31.1655	Q92600;Q92600-3;Q92600-2;H7C0W0;F8WBZ6	Q92600;Q92600-3;Q92600-2	Nucleus. Cytoplasm, P-body.
	NANS	Sialic acid synthase			0.53963	-0.0415656	28.8391	29.3983	Q9NR45;Q5TBR0;Q5TBR1	Q9NR45
	UGP2	UTP--glucose-1-phosphate uridylyltransferase			0.260387	-0.041625	32.4915	33.6197	Q16851-2;A0A087WYS1;E7EUC7;Q16851;C9JNZ1;C9JVG3;C9JWG0;C9JQU9;C9JTZ5;C9JUW1;F2Z3H1;C9J3M0;F2Z3P4;F8WC70	Q16851-2;A0A087WYS1;E7EUC7;Q16851	Cytoplasm.
	COPS2	COP9 signalosome complex subunit 2			0.138945	-0.0418478	31.9372	32.9699	P61201;P61201-2;B4DIH5;H0YKU5;H0YM03;H0YMC2	P61201;P61201-2;B4DIH5	Cytoplasm. Nucleus.
	DNAJA3	DnaJ homolog subfamily A member 3, mitochondrial			-0.0747297	-0.0421299	28.049	30.6591	Q96EY1-2;Q96EY1;I3L1T6;Q96EY1-3;I3L3D3;I3L1T9;I3L1I6	Q96EY1-2;Q96EY1	Mitochondrion matrix. Cytoplasm, cytosol. Cell junction, synapse, postsynaptic cell membrane; Peripheral membrane protein.
	RPS26;RPS26P11	40S ribosomal protein S26;Putative 40S ribosomal protein S26-like 1			-0.162202	-0.0423231	31.5687	32.0395	P62854;Q5JNZ5	P62854;Q5JNZ5	Cytoplasm, cytosol. Cytoplasm. Rough endoplasmic reticulum.
	AIMP1	Aminoacyl tRNA synthase complex-interacting multifunctional protein 1;Endothelial monocyte-activating polypeptide 2			0.192194	-0.0423825	32.7838	33.6954	Q12904;Q12904-2;D6R937	Q12904;Q12904-2	Nucleus. Cytoplasm, cytosol. Secreted. Endoplasmic reticulum. Golgi apparatus.
	GPS1	COP9 signalosome complex subunit 1			0.173	-0.0425905	31.7912	32.6794	Q13098;C9JFE4;A0A096LPJ3;Q13098-5;Q13098-7;A0A096LP07;A8K070;Q13098-6;J3QLT0;J3KSA5;J3QS84;J3QS88;J3KTB0;J3QLE8;J3KRJ4;J3QL53;J3KRE8;J3QQX0	Q13098;C9JFE4;A0A096LPJ3;Q13098-5;Q13098-7;A0A096LP07;A8K070;Q13098-6	Cytoplasm. Nucleus.
	ZNFX1	NFX1-type zinc finger-containing protein 1			0.155231	-0.0426797	26.563	25.8189	Q9P2E3;Q5JXR6;Q5JXR5;Q9P2E3-2;Q5JXR7	Q9P2E3;Q5JXR6
	SNRPF	Small nuclear ribonucleoprotein F			0.514501	-0.0430363	29.1313	30.2947	P62306;A0A0B4J254;F8W0W6	P62306;A0A0B4J254;F8W0W6	Cytoplasm, cytosol. Nucleus.
	DFFA	DNA fragmentation factor subunit alpha			0.0663992	-0.0430512	24.7263	25.6961	O00273;O00273-2	O00273	Cytoplasm.
	HSP90AA1	Heat shock protein HSP 90-alpha			0.258097	-0.0430512	38.2455	39.0679	P07900;P07900-2;G3V2J8;Q58FG0;Q14568	P07900;P07900-2	Nucleus. Cytoplasm. Melanosome. Cell membrane.
	KHDRBS1	KH domain-containing, RNA-binding, signal transduction-associated protein 1			0.266037	-0.0431553	32.9271	33.7728	Q07666;Q07666-2;Q07666-3;Q5VWX1;O75525-2;O75525;E5RG12;H0YAQ3;E5RJZ9	Q07666;Q07666-2;Q07666-3	Nucleus. Membrane.
	LARP1	La-related protein 1			0.0404014	-0.0432296	33.0083	33.1922	Q6PKG0;Q6PKG0-3;A0A0B4J210;E5RH50;H0YBW1;H0YC73;H0YAN4;H0YC33;Q659C4-7;Q659C4-6;Q659C4-5;Q659C4-2;Q659C4;Q659C4-9;E5RHK4;H0YAX9;H0YBJ5;H0YBM7	Q6PKG0;Q6PKG0-3;A0A0B4J210;E5RH50	Cytoplasm. Cytoplasmic granule.
	GCN1L1	Translational activator GCN1			0.102725	-0.0434377	34.1699	35.0242	Q92616	Q92616	Cytoplasm.
	RANBP3	Ran-binding protein 3			0.0568609	-0.0437203	28.3525	29.0117	B7Z7F3;Q9H6Z4-3;Q9H6Z4-2;Q9H6Z4;K7EIJ4;K7ENJ2;K7EID7;K7ENB9;K7EPW1;K7ESQ0;K7EN31	B7Z7F3;Q9H6Z4-3;Q9H6Z4-2;Q9H6Z4;K7EIJ4
	HBS1L	HBS1-like protein			0.181039	-0.0441368	24.5679	26.9555	Q9Y450-4;Q9Y450;B7Z524;H0YDX7;J3QT46;E9PJ90;E9PN23;G5E991;E9PMN1;E9PLR4;Q9Y450-2	Q9Y450-4;Q9Y450;B7Z524;H0YDX7;J3QT46
	MSTO1	Protein misato homolog 1			-0.170589	-0.0443003	29.385	29.9714	Q9BUK6-3;Q9BUK6-2;Q9BUK6;Q9BUK6-7;Q9BUK6-5;Q9BUK6-4	Q9BUK6-3;Q9BUK6-2;Q9BUK6;Q9BUK6-7	Mitochondrion outer membrane. Cytoplasm.
	LIMCH1	LIM and calponin homology domains-containing protein 1			-0.0903575	-0.0443747	30.0032	30.379	D6RD46;Q9UPQ0-10;Q9UPQ0-2;Q9UPQ0-4;Q9UPQ0;E7EPK0;E9PDJ9;H0Y8P3;Q9UPQ0-9;Q9UPQ0-8;Q9UPQ0-6;Q9UPQ0-5;D6R8Y0;D6RJ93;Q6NVB9;Q9UPQ0-7	D6RD46;Q9UPQ0-10;Q9UPQ0-2;Q9UPQ0-4;Q9UPQ0;E7EPK0;E9PDJ9;H0Y8P3;Q9UPQ0-9;Q9UPQ0-8;Q9UPQ0-6;Q9UPQ0-5
	SUGP2	SURP and G-patch domain-containing protein 2			-0.0969	-0.0444193	29.8837	32.1381	M0R2Z9;Q8IX01-4;Q8IX01-3;Q8IX01;M0R3F6;M0R065;M0R216	M0R2Z9;Q8IX01-4;Q8IX01-3;Q8IX01;M0R3F6
	RPL18A	60S ribosomal protein L18a			-0.447761	-0.0453124	33.2383	34.2559	M0R3D6;M0R1A7;Q02543;M0R117;M0R0P7	M0R3D6;M0R1A7;Q02543;M0R117;M0R0P7
	NFIA	Nuclear factor 1 A-type;Nuclear factor 1			-0.138251	-0.0455803	27.9305	28.3346	Q12857-3;B1AKN5;B1AKN8;Q12857-2;Q12857;Q12857-4;B1AKN7;B1AKN6;S4R3W2;S4R3K4;S4R3K5	Q12857-3;B1AKN5;B1AKN8;Q12857-2;Q12857;Q12857-4;B1AKN7;B1AKN6	Nucleus.
	HDLBP	Vigilin			-0.0253092	-0.0457888	32.9134	33.4945	A0A024R4E5;Q00341;Q00341-2;H0Y394;H7C0A4;C9JIZ1;H7BZC3;H7C2D1;C9J5E5;C9JHS7;C9JHZ8;C9JES8;C9JZI8;C9JT62;C9JK79;C9JMQ6;C9JQ82;C9JBS3;C9JEJ8;C9JHN6;C9JHS9;C9J739	A0A024R4E5;Q00341;Q00341-2;H0Y394
	PRDX6	Peroxiredoxin-6			-0.0156513	-0.0458186	34.8616	35.6773	P30041	P30041	Cytoplasm. Lysosome.
	RBM14	RNA-binding protein 14			0.103263	-0.0459079	34.0294	34.971	Q96PK6;Q96PK6-2;A0A0A6YYI9;F8WDX3;A0A0A0MSL8;B8ZZ74;Q96PK6-3;Q96PK6-4	Q96PK6	Nucleus. Nucleus, nucleolus. Cytoplasm.
	PSME4	Proteasome activator complex subunit 4			0.518032	-0.0461015	24.8262	25.1739	Q14997;F8WBH5;Q14997-3;Q14997-2	Q14997;F8WBH5;Q14997-3;Q14997-2	Cytoplasm, cytosol. Nucleus. Nucleus speckle.
	ASNS	Asparagine synthetase [glutamine-hydrolyzing]			0.0196308	-0.0467273	32.4366	33.2302	P08243-2;P08243;P08243-3;F8WEJ5;C9J057;C9JT45;C9JM09;C9JLN6	P08243-2;P08243;P08243-3;F8WEJ5
	PPME1	Protein phosphatase methylesterase 1			-0.0907415	-0.0467869	31.1076	32.1995	Q9Y570;Q9Y570-4;Q9Y570-2;Q9Y570-3	Q9Y570;Q9Y570-4;Q9Y570-2
	MVD	Diphosphomevalonate decarboxylase			-0.164901	-0.0468018	26.8897	29.8492	P53602;H3BP35;H3BQ47	P53602;H3BP35
	TUBB2B	Tubulin beta-2B chain			-0.123277	-0.0469807	31.1825	33.2197	Q9BVA1	Q9BVA1	Cytoplasm, cytoskeleton.
	RBBP7	Histone-binding protein RBBP7			0.00690831	-0.0473086	33.2973	33.78	Q16576;E9PC52;Q16576-2;Q5JP01;Q5JP02;Q5JNZ6;C9J7L0	Q16576;E9PC52;Q16576-2;Q5JP01	Nucleus.
	RPS27	40S ribosomal protein S27			-0.106436	-0.0473385	32.5832	33.4422	P42677;Q5T4L4	P42677;Q5T4L4
	RECQL	ATP-dependent DNA helicase Q1			0.0996318	-0.0473832	32.7607	33.3478	P46063;F8WA66;F8WD97;F5H2L2;F5H4P4;F5H3W0;F5GYB7	P46063	Nucleus.
	ARHGEF7	Rho guanine nucleotide exchange factor 7			0.090447	-0.0473981	29.5111	29.4578	B1ALK7;Q14155-1;Q14155-5;E7EUY6;Q14155-6;Q14155-2;Q14155-3;Q14155;E9PDQ5;F6SJA5;E7EU80	B1ALK7;Q14155-1;Q14155-5;E7EUY6;Q14155-6;Q14155-2;Q14155-3;Q14155;E9PDQ5
	IRS2	Insulin receptor substrate 2			-0.136743	-0.047741	30.6204	30.0928	Q9Y4H2	Q9Y4H2	Cytoplasm, cytosol.
	USP24	Ubiquitin carboxyl-terminal hydrolase 24			-0.0199601	-0.0479348	31.7627	32.4698	Q9UPU5;A0A0U1RQI9	Q9UPU5
	DDX47	Probable ATP-dependent RNA helicase DDX47			-0.0659289	-0.0485465	30.9988	31.7545	Q9H0S4;Q9H0S4-2;F5H1N9	Q9H0S4;Q9H0S4-2;F5H1N9	Nucleus, nucleolus.
	RPS20	40S ribosomal protein S20			-0.355941	-0.0490987	31.9518	32.6894	P60866;P60866-2;E5RJX2;E5RIP1;G3XAN0	P60866;P60866-2;E5RJX2	Cytoplasm.
	TRIM33	E3 ubiquitin-protein ligase TRIM33			0.0739573	-0.0493375	29.8398	30.18	Q9UPN9;H0Y612;Q9UPN9-2	Q9UPN9;H0Y612;Q9UPN9-2	Nucleus.
	AARS	Alanine--tRNA ligase, cytoplasmic			0.0706641	-0.0495465	34.2674	35.0268	P49588;P49588-2;H3BPK7	P49588;P49588-2	Cytoplasm.
	TUBGCP2	Gamma-tubulin complex component 2			-0.138839	-0.0497556	27.7633	28.6397	F2Z2B9;Q9BSJ2;Q9BSJ2-4;Q9BSJ2-3;B3KTU7;R4GMM4	F2Z2B9;Q9BSJ2;Q9BSJ2-4;Q9BSJ2-3	Cytoplasm, cytoskeleton, microtubule organizing center.
	EIF5A;EIF5AL1;EIF5A2	Eukaryotic translation initiation factor 5A;Eukaryotic translation initiation factor 5A-1;Eukaryotic translation initiation factor 5A-1-like;Eukaryotic translation initiation factor 5A-2			0.320773	-0.0501737	32.585	34.0316	I3L397;I3L504;P63241;P63241-2;Q6IS14;F8WCJ1;C9J7B5;C9J4W5;Q9GZV4	I3L397;I3L504;P63241;P63241-2;Q6IS14;F8WCJ1;C9J7B5;C9J4W5;Q9GZV4
	HSPA4	Heat shock 70 kDa protein 4			0.132379	-0.0502186	33.7527	34.7381	P34932;A0A087WYC1;A0A087WTS8;P34932-2	P34932;A0A087WYC1;A0A087WTS8	Cytoplasm.
	RPL7A	60S ribosomal protein L7a			-0.17371	-0.0502784	31.0804	33.5918	P62424;Q5T8U3;Q5T8U2	P62424;Q5T8U3;Q5T8U2
	CTBP2	C-terminal-binding protein 2			-0.113286	-0.0503679	30.8348	31.7753	Q5SQP8;P56545;P56545-2;Q13363-2;Q13363;A0A087WYL1;E7ESU7;D6RAX2;E7EPF8;E9PGB1;H0Y9M9;E7EUB3;H0Y8U5;H0Y8W7	Q5SQP8;P56545;P56545-2
	TUBB4B	Tubulin beta-4B chain			-0.0625652	-0.0505174	37.2676	37.8343	P68371;Q3ZCM7;M0R2D3;M0QY85;M0QZL7;M0R0X0;M0QY37;M0QX14;M0R2T4;A0A075B724	P68371	Cytoplasm, cytoskeleton.
	GAPDH	Glyceraldehyde-3-phosphate dehydrogenase			-0.0273662	-0.050876	36.9832	37.4055	P04406;P04406-2;E7EUT5;H0Y4M7;E7EX67;H0Y6T3;O14556;O60733-4;O60733-3;O60733	P04406;P04406-2;E7EUT5	Cytoplasm, cytosol. Nucleus. Cytoplasm, perinuclear region. Membrane. Cytoplasm, cytoskeleton.
	PSMF1	Proteasome inhibitor PI31 subunit			-0.176772	-0.0514739	25.9031	26.6501	H0Y555;Q5QPM7;Q92530;F5H4Z3;Q5QPM9	H0Y555;Q5QPM7;Q92530;F5H4Z3;Q5QPM9
	NFX1	Transcriptional repressor NF-X1			-0.0983357	-0.0515786	24.266	24.572	Q12986	Q12986	Nucleus.
	TFG	Protein TFG			-0.155438	-0.051773	34.7347	35.129	Q92734-2;Q92734;Q92734-4;Q92734-3;C9JJP5;C9JUE0;C9JTY3	Q92734-2;Q92734;Q92734-4;Q92734-3;C9JJP5;C9JUE0;C9JTY3	Endoplasmic reticulum.
	SLC25A17	Peroxisomal membrane protein PMP34			-0.180561	-0.0519524	27.1217	28.9073	B0QYW5;F6RTR7;O43808;F8WE74	B0QYW5;F6RTR7;O43808;F8WE74
	RCC1	Regulator of chromosome condensation			0.0173518	-0.0519524	27.2658	29.7459	C9JW69;P18754;P18754-2;C9JRH2;C9JMJ4;C9J3R0;C9JQZ4	C9JW69;P18754;P18754-2;C9JRH2;C9JMJ4;C9J3R0;C9JQZ4
	DDX39A	ATP-dependent RNA helicase DDX39A			0.0861043	-0.052072	33.6998	34.6837	O00148;O00148-2;O00148-3;K7EQN7;K7EPJ3;K7EN69;K7ENP6;K7EL56;K7EIL8;A0A0G2JHN7;F6U6E2;F6S2B7;F6SXL5	O00148;O00148-2;O00148-3;K7EQN7	Nucleus. Cytoplasm.
	LARS	Leucine--tRNA ligase, cytoplasmic			0.0783365	-0.0523862	33.4382	34.1359	Q9P2J5;Q9P2J5-2;Q9P2J5-3;A0A087WXY1	Q9P2J5;Q9P2J5-2;Q9P2J5-3	Cytoplasm.
	UGGT1	UDP-glucose:glycoprotein glucosyltransferase 1			-0.140126	-0.0524161	25.8539	26.604	Q9NYU2-2;Q9NYU2	Q9NYU2-2;Q9NYU2	Endoplasmic reticulum lumen. Endoplasmic reticulum-Golgi intermediate compartment.
	CCDC6	Coiled-coil domain-containing protein 6			0.0695647	-0.0524161	32.1629	32.7612	Q16204	Q16204	Cytoplasm. Cytoplasm, cytoskeleton.
	PPP5C	Serine/threonine-protein phosphatase;Serine/threonine-protein phosphatase 5			-0.00466741	-0.0531793	28.357	30.3172	H0YDU8;P53041;A8MU39	H0YDU8;P53041;A8MU39
	BRCC3	Lys-63-specific deubiquitinase BRCC36			0.0786098	-0.053314	29.167	30.8802	P46736-2;P46736-3;P46736;A0A087WZR3;H9KVA9;A0A0D9SF50;X6RJS7;P46736-4;P46736-5;A0A0A0MS96	P46736-2;P46736-3;P46736;A0A087WZR3;H9KVA9;A0A0D9SF50;X6RJS7;P46736-4;P46736-5	Nucleus. Cytoplasm. Cytoplasm, cytoskeleton, spindle pole.
	PSMB7	Proteasome subunit beta type-7			0.484808	-0.053359	28.2358	31.0977	Q99436;Q5TBG5;Q99436-2	Q99436	Cytoplasm. Nucleus.
	TRIM29	Tripartite motif-containing protein 29			-0.0136837	-0.0540178	32.7673	33.3897	Q14134-2;Q14134;E9PRL4;E9PI31;E9PLI4;E9PJ94;H0YD78;E9PIQ2;H0YF27;E9PPX1;E9PM74;E9PJD4	Q14134-2;Q14134	Cytoplasm. Lysosome.
	SYNCRIP	Heterogeneous nuclear ribonucleoprotein Q			0.381283	-0.0545721	33.9728	35.1092	O60506;O60506-2;F6UXX1	O60506;O60506-2	Cytoplasm. Microsome. Endoplasmic reticulum. Nucleus.
	DDX1	ATP-dependent RNA helicase DDX1			0.033652	-0.0552165	33.6513	33.7333	Q92499;F1T0B3;Q92499-3;Q92499-2	Q92499;F1T0B3;Q92499-3;Q92499-2	Nucleus. Cytoplasm. Cytoplasmic granule.
	POLD3	DNA polymerase delta subunit 3			-0.0322559	-0.0552914	28.4344	27.604	Q15054-3;Q15054-2;Q15054;E9PM91;E9PNC0;E9PRK3	Q15054-3;Q15054-2;Q15054	Cytoplasm. Nucleus.
	ZYX	Zyxin			0.00949053	-0.0553214	32.4103	32.8381	Q15942;H0Y2Y8;Q15942-2;C9IZ41;H7C3D3;C9JJK5;H7C3R3	Q15942;H0Y2Y8;Q15942-2	Cytoplasm. Cytoplasm, cytoskeleton. Nucleus. Cell junction, focal adhesion.
	RTFDC1	Protein RTF2 homolog			-0.143532	-0.0553514	28.2216	28.5786	A0A0A0MQR2;Q9BY42;A2A2L5;A2A2L6	A0A0A0MQR2;Q9BY42;A2A2L5
	APEH	Acylamino-acid-releasing enzyme			0.101919	-0.0554113	31.5799	32.0743	C9JIF9;P13798;H7C393;H7C1U0;C9JLK2;F8WEH5	C9JIF9;P13798;H7C393
	RPS9	40S ribosomal protein S9			-0.315756	-0.0561762	33.0296	34.3057	A0A024R4M0;P46781;B5MCT8;C9JM19;F2Z3C0;A8MXK4	A0A024R4M0;P46781;B5MCT8;C9JM19
	HSPH1	Heat shock protein 105 kDa			-0.0395625	-0.0562962	34.2008	35.0513	Q92598-2;Q92598;Q92598-3;R4GN69;Q5TBM3	Q92598-2;Q92598;Q92598-3	Cytoplasm.
	VPS51	Vacuolar protein sorting-associated protein 51 homolog			-0.292034	-0.0563862	26.6887	26.8798	Q9UID3-2;Q9UID3;H0YEE1;H0YDX9;H0YCB7	Q9UID3-2;Q9UID3;H0YEE1	Golgi apparatus, trans-Golgi network. Recycling endosome.
	FAM65A	Protein FAM65A			-0.233278	-0.0564312	30.7478	29.559	A0A0A0MTL6;Q6ZS17-2;Q6ZS17;Q6ZS17-3;Q6ZS17-4;H3BQI5;H3BU12;H3BSV5;H3BS40;H3BUP6;H3BSX9;H3BMG9	A0A0A0MTL6;Q6ZS17-2;Q6ZS17;Q6ZS17-3;Q6ZS17-4
	OXA1L	Mitochondrial inner membrane protein OXA1L			0.164143	-0.0564762	26.4883	29.1888	S4R3Q9;J3KNA0;Q15070-2;Q15070;E7EVY0;C9JC63;Q15070-3	S4R3Q9;J3KNA0;Q15070-2;Q15070;E7EVY0;C9JC63;Q15070-3	Membrane; Multi-pass membrane protein.
	PGK1	Phosphoglycerate kinase 1			-0.107104	-0.0565062	32.0971	33.3223	P00558;P00558-2;P07205	P00558;P00558-2	Cytoplasm.
	MED6	Mediator of RNA polymerase II transcription subunit 6			0.281787	-0.0565662	23.2239	26.7462	G3V4A5;A0A087WYL7;O75586;O75586-2	G3V4A5;A0A087WYL7;O75586;O75586-2	Nucleus.
	NDUFA4	Cytochrome c oxidase subunit NDUFA4			-0.217105	-0.0569114	28.9421	31.1493	O00483	O00483	Mitochondrion inner membrane; Peripheral membrane protein; Matrix side.
	OGDH;OGDHL	2-oxoglutarate dehydrogenase, mitochondrial;2-oxoglutarate dehydrogenase-like, mitochondrial			0.478506	-0.057737	26.2573	29.6613	A0A0D9SFS3;E9PCR7;Q02218;E9PDF2;Q02218-2;E9PFG7;Q02218-3;Q9ULD0;C9J4G7;Q9ULD0-3;Q9ULD0-2	A0A0D9SFS3;E9PCR7;Q02218;E9PDF2;Q02218-2;E9PFG7;Q02218-3;Q9ULD0
	RNF20	E3 ubiquitin-protein ligase BRE1A			-0.128172	-0.0577821	28.627	30.4526	Q5VTR2;C9J0A5;C9JXC9;C9JWJ4	Q5VTR2	Nucleus.
	EPRS	Bifunctional glutamate/proline--tRNA ligase;Glutamate--tRNA ligase;Proline--tRNA ligase			0.0909888	-0.0579172	35.1047	35.8358	P07814;V9GYZ6;V9GZ76	P07814;V9GYZ6	Cytoplasm, cytosol.
	DDX52	Probable ATP-dependent RNA helicase DDX52			-0.0728014	-0.0579472	28.0336	29.0196	Q9Y2R4;A0A087X1P7;A0A087WTD6;A0A087X069;A0A087X121	Q9Y2R4	Nucleus, nucleolus.
	CUL4A	Cullin-4A			-0.0789599	-0.0582176	32.9604	33.6153	Q13619;A0A0A0MR50;Q13619-2;A0A087WWN2	Q13619;A0A0A0MR50;Q13619-2
	RPLP0;RPLP0P6	60S acidic ribosomal protein P0;60S acidic ribosomal protein P0-like			-0.16385	-0.0582326	33.6693	34.2606	P05388;F8VWS0;P05388-2;F8VU65;F8VW21;F8VPE8;G3V210;F8VQY6;F8VRK7;F8VZS0;Q8NHW5;F8VWV4;F8VS58;F8W1K8	P05388;F8VWS0;P05388-2;F8VU65;F8VW21;F8VPE8;G3V210;F8VQY6;F8VRK7;F8VZS0;Q8NHW5;F8VWV4;F8VS58	Nucleus. Cytoplasm.
	RPS16;ZNF90	40S ribosomal protein S16			0.0408223	-0.058488	32.1128	33.5217	P62249;M0R210;A0A087WZ27;M0R3H0;M0R1M5;M0QX76;Q6IPX4	P62249;M0R210;A0A087WZ27;M0R3H0;M0R1M5
	EEF2	Elongation factor 2			0.138028	-0.0589989	37.538	38.2719	P13639;M0R0I6	P13639	Cytoplasm. Nucleus.
	IPO11	Importin-11			-0.120577	-0.0591943	30.5373	31.6717	Q9UI26;Q9UI26-2;F8WDV0;H0Y8M5;D6RJB1;E7EMB7;D6RCN7;F8WBN4	Q9UI26;Q9UI26-2;F8WDV0	Cytoplasm. Nucleus.
	EIF4G2	Eukaryotic translation initiation factor 4 gamma 2			0.245739	-0.0591943	29.5487	31.0449	P78344;D3DQV9;P78344-2;H0Y3P2;E9PKF8;H0YCH5;H0YEC5;H0YD77;H0YCF8;H0YE22;H0YD99;H0YEN8;H0YDC0;H0YE44	P78344;D3DQV9;P78344-2;H0Y3P2
	COPS7A	COP9 signalosome complex subunit 7a			0.279055	-0.0591943	29.4555	31.0823	Q9UBW8;F5GYF7;F5H248;F5H7C6;F5H4U8;F5H4Z0;F5H3M6;G3XAP1;F5GXT7	Q9UBW8;F5GYF7;F5H248	Cytoplasm. Nucleus.
	VPS13C	Vacuolar protein sorting-associated protein 13C			-0.275821	-0.0593746	29.7195	30.2595	Q709C8-4;Q709C8-2;Q709C8-3;Q709C8	Q709C8-4;Q709C8-2;Q709C8-3;Q709C8	Mitochondrion outer membrane.
	DIS3	Exosome complex exonuclease RRP44			-0.100376	-0.0597957	28.877	30.5146	Q9Y2L1;G3V1J5;Q9Y2L1-2;F2Z2C0	Q9Y2L1;G3V1J5;Q9Y2L1-2;F2Z2C0	Cytoplasm. Nucleus, nucleolus. Nucleus, nucleoplasm. Nucleus.
	WARS	Tryptophan--tRNA ligase, cytoplasmic;T1-TrpRS;T2-TrpRS			0.344942	-0.0598709	31.6531	32.5587	P23381-2;P23381;G3V3H8;G3V3Y5;H0YJP3;G3V277;G3V423;G3V5U1;G3V456;G3V3P2;G3V227;G3V2Y7;G3V3X0	P23381-2;P23381	Cytoplasm.
	DDX49	Probable ATP-dependent RNA helicase DDX49			-0.134635	-0.0599009	26.1028	24.5124	Q9Y6V7;M0R1S3;M0QZC0;M0R0K1;Q9Y6V7-2	Q9Y6V7
	RPL34	60S ribosomal protein L34			-0.267427	-0.0602468	30.7597	32.3424	P49207	P49207	Cytoplasm, cytosol. Cytoplasm. Endoplasmic reticulum.
	EXOC2	Exocyst complex component 2			-0.100948	-0.0602619	25.6589	28.2788	Q96KP1	Q96KP1	Midbody, Midbody ring.
	YTHDC2	Probable ATP-dependent RNA helicase YTHDC2			0.10165	-0.0603973	28.9875	30.1234	Q9H6S0;D6RA70;D6R9T8;D6RF50	Q9H6S0
	DNM2	Dynamin-2			-0.0881321	-0.0607132	31.7014	32.7633	P50570-5;P50570;P50570-4;E5RHK8;A0A0D9SFB1;A0A0U1RQP1;A0A0D9SFE4;Q9UQ16-5;Q05193-5;Q05193-3;Q9UQ16-2;Q9UQ16-3;Q05193-2;Q05193;Q9UQ16;Q9UQ16-4;E5RIK2;A0A1B0GUX5;A0A1B0GU67;K7EPK9;H7C5U0	P50570-5;P50570;P50570-4	Cytoplasm. Cytoplasm, cytoskeleton. Cell junction. Membrane, clathrin-coated pit. Cell junction, synapse, postsynaptic cell membrane, postsynaptic density. Cell junction, synapse. Midbody. Cell projection, phagocytic cup. Cytoplasmic vesicle, phagosome membrane; Peripheral membrane protein.
	GAPVD1	GTPase-activating protein and VPS9 domain-containing protein 1			0.0153548	-0.0607434	31.771	32.3183	F8W9S7;Q14C86-3;Q14C86-4;Q14C86-5;Q14C86-2;Q14C86;Q14C86-6;C9IZ08;B4DGD8;B0QZ65;H0Y7I9;H0Y4E7;A0A0A0MQV8;C9IZX9	F8W9S7;Q14C86-3;Q14C86-4;Q14C86-5;Q14C86-2;Q14C86;Q14C86-6;C9IZ08;B4DGD8;B0QZ65;H0Y7I9
	SF3B1	Splicing factor 3B subunit 1			0.429536	-0.0610443	33.549	34.3597	O75533;H7C341;B4DGZ4;O75533-2;F8WC19	O75533	Nucleus. Nucleus speckle.
[truncated: 587 more rows]

## Sheet: 1x quantified
	Biotinylation approach using FKBP12-GFP-APEX2: Proteins which were only quantified in either the forward or the reverse experiment
[truncated: 559 more rows]
