# Supplementary material for: Probing the Environment of Emerin by Enhanced Ascorbate Peroxidase 2 (APEX2)-Mediated Proximity Labeling
Source: Cells. 2020 Mar 3;9(3):605. doi: 10.3390/cells9030605 (PMC7140434; doi:10.3390/cells9030605)
Supplement: Supplementary file 1 [file cells-09-00605-s001.zip › tables/Table S4.xlsx]

## Sheet: Tabelle1
Table S4. Venn analysis for comparison of all biotinylation experiments targeting emerin
Comparison of the results of the three different biotinylation approaches for the identification of proteins which are in close proximity of emerin: A list of gene names corresponding to the identified proteins was prepared for each experiment. The lists were compared by a Venn analysis which is shown in figure S3. The gene names belonging to each category shown in the Venn diagram are listed bel…
experiments
number		description	used APEX2 variant
1		standard APEX	APEX2-emerin
2		APEX +NLS	APEX2-dGFP-NLS-FKBP12
3		APEX -NLS	FKBP12-GFP-APEX2
results of the Venn analysis
		proteins identified only in experiment 1		proteins identified only in experiment 2		proteins identified only in experiment 3		proteins identified in experiments 1 + 3		proteins identified in experiments 1 + 2		proteins identified in experiments 2 + 3		proteins identified in experiments 1 + 2 + 3
number of proteins		39		20		47		6		4		4		6
percentage		0.31		0.159		0.373		0.048		0.032		0.032		0.048
gene names		LAMP2		NUP153		PBRM1		GOPC		CANX		MTOR		EMD
		BCAP31		FKBP1A		HIST1H2AJ;HIST1H2AH;H2AFJ;HIST2H2AC;HIST2H2AA3;HIST1H2AD;HIST1H2AG;HIST1H2AA		ACBD3		LRRC59		LMNB2		LMNB1
		EPHX1		TAP2		ARFGEF1		VAPA		LMAN2		SEC22B		TMPO
		ZMPSTE24		TPR		RAB6A;RAB6B		PDXDC1		ITGB1		NUP155		TOR1AIP1
		LMAN2L		TGM3		DAG1		APOL2						LMNA
		M6PR		HNRNPR		H3F3B;HIST2H3A;HIST3H3;H3F3A;HIST1H3A;H3F3C		SRPRB						POR
		TMEM43		DLD		NEB
		LAMP1		DYNC1LI1		ZFPL1
		EMC2		GTF2I		C11orf54
		IGF2R		CCDC6		KIDINS220
		TMX1		CPSF6		VANGL1
		DDRGK1		DNMT1		TMF1
		RTN4		RAC1;RAC3;RAC2		ARFGEF2
		C2CD3		RPL18		ARL1
		CSNK2A1;CSNK2A3		MDH2		SMPD4
		TFRC		ANXA11		ROBO1
		SPTBN2		TPI1		MON2
		ENTPD1		FUS		GOLGA2
		ECE1		PSME3		PIEZO2
		CPD		ANXA7		GBF1
		EXOC7				ROR2
		SEC61B				SLC35E1
		ARL6IP5				LRBA
		CYB5R3				L1CAM
		HMOX1				ARF1;ARF3
		JAGN1				VIM
		LSS				ACADM
		TM9SF2				KCNA10
		GALNT2				SYNM
		VDAC1				DPH6
		SSR1				KIF23
		CYC1				TTN
		TMX3				FBL
		TMEM214				DSG2
		CLPTM1L				SAP18
		CPT1A				FBLL1
		ANXA6				TRA2B
		SRPR				NUMA1
		MYOF				SRSF3
						EIF6
						GOLGB1
						LIFR
						KRT18
						PLEC
						GTPBP4
						DSP
						ESYT1
